# Supplementary material for: Dynamics of genomic innovation in the unicellular ancestry of animals
Source: eLife. 2017 Jul 20;6:e26036. doi: 10.7554/eLife.26036 (PMC5560861; doi:10.7554/eLife.26036)
Supplement: Figure 3—source data 2. — Used in Figure 3. DOI: http://dx.doi.org/10.7554/eLife.26036.012 [file elife-26036-fig3-data2.xlsx]

## Sheet: cumulative_TE_counts
Cfra		11958			Sarc		85556			Pgem		83489			Awhi		55501			Ihof		31500			Sros		70630			Mbre		5210			Cowc		3360			Nk52		2558			Clim		1470
	Total fam	972				Total fam	3064				Total fam	3601				Total fam	2950				Total fam	1728				Total fam	843				Total fam	548				Total fam	433				Total fam	988				Total fam	611
0.000501756	P25	6			8.18178e-05	P25	7			3.59329e-05	P25	3			0.000180177	P25	10			0.000126984	P25	4			4.24749e-05	P25	3			0.000383877	P25	2			0.000595238	P25	2			0.011337	P25	29			0.00952381	P25	14
0.00209065	P50	25			0.000409089	P50	35			0.000155709	P50	13			0.000900885	P50	50			0.000920635	P50	29			0.000198216	P50	14			0.00364683	P50	19			0.00267857	P50	9			0.0476935	P50	122			0.0442177	P50	65
0.00669008	P75	80			0.00126233	P75	108			0.000515038	P75	43			0.00338733	P75	188			0.00380952	P75	120			0.000566332	P75	40			0.0149712	P75	78			0.0142857	P75	48			0.140344	P75	359			0.165306	P75	243
Motif:Novosib-6_CR	825	825	6.89915		Motif:Daphne-18_HM	6782	6782	7.92697		Motif:Gypsy-24_DEl-I	8793	8793	10.5319		Motif:Gypsy-24_DEl-I	2947	2947	5.30981		Motif:CR1-79_HM	2030	2030	6.44444		Motif:Novosib-6_CR	7080	7080	10.0241		Motif:IMPB_01	613	613	11.7658		Motif:RTAg4	358	358	10.6548		Motif:MINISAT2_CB	54	54	2.11102		Motif:DNA2-5_DR	60	60	4.08163
Motif:Daphne-18_HM	487	1312	10.9717		Motif:CR1-79_HM	5390	12172	14.2269		Motif:R5-1_SM	7591	16384	19.6241		Motif:R5-1_SM	2790	5737	10.3368		Motif:Daphne-18_HM	2022	4052	12.8635		Motif:Sola1-1_AC	4425	11505	16.2891		Motif:Cre-1_MB	504	1117	21.4395		Motif:Ag-Jock-1	250	608	18.0952		Motif:tRNA-3_DRe	38	92	3.59656		Motif:IMPB_01	46	106	7.21088
Motif:Sola1-1_AC	452	1764	14.7516		Motif:Novosib-6_CR	2319	14491	16.9374		Motif:Coprina_Cc1	3734	20118	24.0966		Motif:Penelope-13_HM	1506	7243	13.0502		Motif:Penelope-1_DR	1490	5542	17.5937		Motif:REP-4_PBa	3589	15094	21.3705		Motif:Mbcv_LTR	275	1392	26.7179		Motif:hAT-N4_ALy	246	854	25.4167		Motif:EnSpm-1_HV	38	130	5.0821		Motif:RTAg4	38	144	9.79592
Motif:CR1-79_HM	416	2180	18.2305		Motif:Penelope-1_DR	1653	16144	18.8695		Motif:EnSpm1_SB	3520	23638	28.3127		Motif:EnSpm-34_SBi	1160	8403	15.1403		Motif:Polinton-1N1_DR	1476	7018	22.2794		Motif:hAT-N144_DR	3444	18538	26.2466		Motif:Ginger2-1_LS	169	1561	29.9616		Motif:TART_DV	186	1040	30.9524		Motif:tRNA-Gly-GGA	32	162	6.33307		Motif:hAT-N4_ALy	32	176	11.9728
Motif:Sola3-1_BF	354	2534	21.1908		Motif:MuDr-3_HM	1585	17729	20.7221		Motif:EnSpm-34_SBi	2990	26628	31.894		Motif:IMPB_01	1051	9454	17.0339		Motif:DNA9-3_DR	890	7908	25.1048		Motif:Sola3-1_BF	2487	21025	29.7678		Motif:DNA2-5_DR	109	1670	32.0537		Motif:Tx1-3_PM	156	1196	35.5952		Motif:tRNA-Asp-GAY	31	193	7.54496		Motif:Ginger1-1_AC	24	200	13.6054
Motif:hAT-N144_DR	298	2832	23.6829		Motif:DNA8-25_DR	1541	19270	22.5233		Motif:L1-1_STu	2369	28997	34.7315		Motif:CR1-42_HM	974	10428	18.7889		Motif:Gypsy68-I_AG	616	8524	27.0603		Motif:ERV1-N3-I_DR	2161	23186	32.8274		Motif:Gypsy-53_PM-LTR	92	1762	33.8196		Motif:Jockey-3_DGri	156	1352	40.2381		Motif:Gypsy-22-LTR_DR	30	223	8.71775		Motif:EnSpm-9_DR	23	223	15.1701
Motif:ERV1-N3-I_DR	289	3121	26.0997		Motif:hAT-N144_DR	1516	20786	24.2952		Motif:GLT2_SM	2260	31257	37.4385		Motif:CR1-79_HM	937	11365	20.4771		Motif:Gypsy-24_DEl-I	557	9081	28.8286		Motif:Mariner-62_HSal	2098	25284	35.7978		Motif:Nematis_Cr	83	1845	35.4127		Motif:CACTA-1_CapOwc	120	1472	43.8095		Motif:Baggins1_Cis	28	251	9.81235		Motif:DNA-N4_DR	22	245	16.6667
Motif:REP-4_PBa	287	3408	28.4997		Motif:EnSpm-7_HM	1290	22076	25.803		Motif:LIN4b_SM	1987	33244	39.8184		Motif:Daphne-18_HM	847	12212	22.0032		Motif:hAT-N144_DR	551	9632	30.5778		Motif:Ginger1-1_AC	1943	27227	38.5488		Motif:Kolobok-3_Aplcal	81	1926	36.9674		Motif:Copia-7_ES-I	100	1572	46.7857		Motif:tRNA-Gly-GGY	27	278	10.8679		Motif:DNA8-5_DR	22	267	18.1633
Motif:ENSPM-6_DR	203	3611	30.1974		Motif:Sola1-1_AC	1140	23216	27.1354		Motif:EnSpm-5_HM	1848	35092	42.0319		Motif:Ginger1-1_AC	753	12965	23.3599		Motif:Neptune_Hyd	527	10159	32.2508		Motif:Kolobok-3_Aplcal	1392	28619	40.5196		Motif:DNA8-5_DR	79	2005	38.4837		Motif:RT1	68	1640	48.8095		Motif:tRNA-Val-GTY	25	303	11.8452		Motif:Ag-Jock-1	22	289	19.6599
Motif:Kolobok-3_Aplcal	202	3813	31.8866		Motif:Neptune_Hyd	1099	24315	28.42		Motif:Penelope-13_HM	1835	36927	44.2298		Motif:LIN4b_SM	745	13710	24.7023		Motif:ERV1-N6-I_DR	492	10651	33.8127		Motif:Mariner-N13_HSal	1347	29966	42.4267		Motif:Tx1-1_CGi	74	2079	39.904		Motif:Gypsy-1_AC-I	65	1705	50.744		Motif:tRNA-Pro-CCY	23	326	12.7443		Motif:Polinton-8_NVi	19	308	20.9524
Motif:Polinton-1_DR	188	4001	33.4588		Motif:DNA9-3_DR	1082	25397	29.6847		Motif:BMSAT1	1644	38571	46.1989		Motif:hAT-40_HM	733	14443	26.023		Motif:EnSpm-N13_DR	489	11140	35.3651		Motif:Polinton-1_DR	1345	31311	44.331		Motif:EnSpm-9_DR	68	2147	41.2092		Motif:Gypsy8-I_Dpse	58	1763	52.4702		Motif:hAT6-2N1_SP	23	349	13.6435		Motif:Sola3-1_BF	16	324	22.0408
Motif:Mariner-62_HSal	167	4168	34.8553		Motif:Sola3-1_BF	1035	26432	30.8944		Motif:L1-11_DR	1539	40110	48.0423		Motif:GLT2_SM	714	15157	27.3094		Motif:L1-53_DR	403	11543	36.6444		Motif:Mariner-N5_HSal	1333	32644	46.2183		Motif:hAT-N4_ALy	67	2214	42.4952		Motif:Jockey-6_DK	51	1814	53.9881		Motif:5S	23	372	14.5426		Motif:REP-4_PBa	16	340	23.1293
Motif:Penelope-1_DR	161	4329	36.2017		Motif:EnSpm-N13_DR	977	27409	32.0363		Motif:CR1-42_HM	1395	41505	49.7131		Motif:DNA9-3_DR	678	15835	28.531		Motif:R5-1_SM	357	11900	37.7778		Motif:ISL2EU-3N1_CFl	1273	33917	48.0207		Motif:Mbcv_I-int	63	2277	43.7044		Motif:MULE-1_CapOwc	46	1860	55.3571		Motif:TguLTRK9a	22	394	15.4027		Motif:TART_DV	14	354	24.0816
Motif:Homo6	159	4488	37.5314		Motif:REP-4_PBa	968	28377	33.1677		Motif:TART_DV	1337	42842	51.3145		Motif:CR1-3_HM	571	16406	29.5598		Motif:MuDr-3_HM	332	12232	38.8317		Motif:ENSPM-6_DR	1266	35183	49.8131		Motif:hAT-N53_DR	61	2338	44.8752		Motif:Sola3-1_CapOwc	44	1904	56.6667		Motif:Gypsy104-I_Dr	22	416	16.2627		Motif:Tx1-3_PM	13	367	24.966
Motif:Neptune_Hyd	157	4645	38.8443		Motif:Kolobok-N1_AEc	881	29258	34.1975		Motif:Ginger2-2_NV	1326	44168	52.9028		Motif:EnSpm-5_HM	547	16953	30.5454		Motif:DNA8-25_DR	293	12525	39.7619		Motif:Helitron-2_DR	1092	36275	51.3592		Motif:DNA-8-5_DR	59	2397	46.0077		Motif:Gypsy-50_GA-LTR	40	1944	57.8571		Motif:tRNAGlu_CB	21	437	17.0837		Motif:Jockey-3_DGri	13	380	25.8503
Motif:Gypsy-31-LTR_DR	155	4800	40.1405		Motif:Mariner-29_HM	845	30103	35.1851		Motif:Ginger1-1_AC	1309	45477	54.4706		Motif:Polinton1_SM	534	17487	31.5075		Motif:Kolobok-4_DR	266	12791	40.6063		Motif:DNA-8-5_DR	1053	37328	52.8501		Motif:Polinton-9_NVi	53	2450	47.025		Motif:Polinton-2A_NV	38	1982	58.9881		Motif:MuDR-N1_ZM	17	454	17.7482		Motif:EnSpm-1_HV	13	393	26.7347
Motif:Ginger1-1_AC	153	4953	41.42		Motif:Mariner-31_HM	808	30911	36.1296		Motif:Gypsy8-SM_I-int	1282	46759	56.0062		Motif:hAT-N144_DR	533	18020	32.4679		Motif:EnSpm-22_HMa	255	13046	41.4159		Motif:Gypsy-31-LTR_DR	998	38326	54.2631		Motif:REP-4_PBa	47	2497	47.9271		Motif:EnSpm1_SB	32	2014	59.9405		Motif:Gypsy-16_OD-I	17	471	18.4128		Motif:DNA2-10_CGi	13	406	27.619
Motif:hAT-2n1_DR	149	5102	42.666		Motif:EnSpm-22_HMa	786	31697	37.0482		Motif:SAT-1_PGr	1133	47892	57.3632		Motif:TART_DV	532	18552	33.4264		Motif:SAT2_CM	250	13296	42.2095		Motif:EnSpm-7_DR	941	39267	55.5954		Motif:Mariner-1_MBr	46	2543	48.81		Motif:CACTA_LP	30	2044	60.8333		Motif:Gypsy159-I_DR	17	488	19.0774		Motif:Polinton-2A_NV	10	416	28.2993
Motif:Gypsy68-I_AG	134	5236	43.7866		Motif:hAT-2n1_DR	784	32481	37.9646		Motif:Polinton-1_SM	1062	48954	58.6353		Motif:Gypsy8-SM_I-int	521	19073	34.3651		Motif:Helitron-N12_CGi	237	13533	42.9619		Motif:EnSpm-N14_DR	932	40199	56.9149		Motif:hAT-N144_DR	44	2587	49.6545		Motif:ATCopia24I	29	2073	61.6964		Motif:tRNA-1_DRe	15	503	19.6638		Motif:hAT-N53_DR	10	426	28.9796
Motif:Mariner-N13_HSal	128	5364	44.857		Motif:EnSpm-4_HM	766	33247	38.8599		Motif:hAT-40_HM	1046	50000	59.8881		Motif:EnSpm1_SB	489	19562	35.2462		Motif:EnSpm-7_HM	236	13769	43.7111		Motif:hAT-N4_ALy	915	41114	58.2104		Motif:TART_DV	42	2629	50.4607		Motif:Mariner-1_MLP	28	2101	62.5298		Motif:Polinton-2A_NV	15	518	20.2502		Motif:hAT-310_Ami	10	436	29.6599
Motif:ISL2EU-3N1_CFl	127	5491	45.9191		Motif:Kolobok-4_DR	734	33981	39.7178		Motif:Polinton1_SM	1038	51038	61.1314		Motif:Polinton-1_SM	464	20026	36.0822		Motif:Polinton-1_DR	235	14004	44.4571		Motif:EnSpm-9_DR	784	41898	59.3204		Motif:Novosib-6_CR	42	2671	51.2668		Motif:Sat-1_CPa	27	2128	63.3333		Motif:L1-44_XT	15	533	20.8366		Motif:Harbinger2-2_ES	10	446	30.3401
Motif:EnSpm1_HV	125	5616	46.9644		Motif:EnSpm-1_HM	722	34703	40.5617		Motif:Sat-1_CPa	1017	52055	62.3495		Motif:Sat-1_CPa	402	20428	36.8065		Motif:DNA-2-12_DR	227	14231	45.1778		Motif:Homo6	766	42664	60.4049		Motif:Copia17-NVi_I-int	42	2713	52.0729		Motif:Gypsy61-I_AG	25	2153	64.0774		Motif:Gypsy-9_Trm-I	14	547	21.3839		Motif:DNA-8-5_DR	10	456	31.0204
Motif:Ginger1-5_HM	123	5739	47.993		Motif:P-30_HM	693	35396	41.3717		Motif:CR1-3_HM	945	53000	63.4814		Motif:Novosib-6_CR	388	20816	37.5056		Motif:EnSpm-34_SBi	220	14451	45.8762		Motif:hAT-4_PBa	765	43429	61.488		Motif:Sola1-1_MonBre	41	2754	52.8599		Motif:EnSpm-5_HM	22	2175	64.7321		Motif:Gypsy-52_BG-I	14	561	21.9312		Motif:Tx1-5_PM	9	465	31.6327
Motif:DNA-8-5_DR	120	5859	48.9965		Motif:Gypsy68-I_AG	688	36084	42.1759		Motif:DIRS-4_DR	761	53761	64.3929		Motif:Penelope-1_DR	371	21187	38.1741		Motif:Kolobok-2_DR	207	14658	46.5333		Motif:Polinton-2A_NV	760	44189	62.5641		Motif:DNA-11_CGi	40	2794	53.6276		Motif:DNA2-5_DR	22	2197	65.3869		Motif:tRNA-Asn-AAC	13	574	22.4394		Motif:Tx1-1_CGi	9	474	32.2449
Motif:Kolobok-N1_AEc	110	5969	49.9164		Motif:IS3EU-4_DR	687	36771	42.9789		Motif:EnSpm-17_HM	721	54482	65.2565		Motif:Gypsy-600_AA-I	336	21523	38.7795		Motif:HELITRON7_OS	201	14859	47.1714		Motif:EnSpm1_HV	752	44941	63.6288		Motif:DNA3-4_CGi	37	2831	54.3378		Motif:Tx1-5_PM	19	2216	65.9524		Motif:IMPB_01	12	586	22.9085		Motif:Sola1-1_AC	9	483	32.8571
Motif:EnSpm-2_TD	110	6079	50.8363		Motif:ENSPM-6_DR	676	37447	43.769		Motif:Polinton3_SM	624	55106	66.0039		Motif:Polinton3_SM	334	21857	39.3813		Motif:Kolobok-N1_AEc	195	15054	47.7905		Motif:DNA6-6_DR	730	45671	64.6623		Motif:Ginger1-1_AC	36	2867	55.0288		Motif:Polinton-2_PBa	19	2235	66.5179		Motif:hAT-N4_ALy	12	598	23.3776		Motif:RT1	9	492	33.4694
Motif:Helitron-2_DR	104	6183	51.706		Motif:Polinton-1_DR	650	38097	44.5287		Motif:DNA-1-7_DR	607	55713	66.7309		Motif:Sola3-1_BF	313	22170	39.9452		Motif:ENSPM-6_DR	192	15246	48.4		Motif:RTAg4	703	46374	65.6577		Motif:Sola3-1_BF	35	2902	55.7006		Motif:Gypsy-91_SB-I	18	2253	67.0536		Motif:Gypsy89-I_DR	12	610	23.8468		Motif:RLTR31D_MM	9	501	34.0816
Motif:hAT-4_PBa	102	6285	52.559		Motif:Helitron-3N3_PM	649	38746	45.2873		Motif:hAT-N4_ALy	556	56269	67.3969		Motif:DNA8-25_DR	302	22472	40.4894		Motif:MuDR-1_NV	189	15435	49		Motif:TART_DV	684	47058	66.6261		Motif:DNA8-10_CGi	34	2936	56.3532		Motif:DIRS-4_DR	18	2271	67.5893		Motif:Gypsy-21_DEl-I	12	622	24.3159		Motif:LTR160B_MD	9	510	34.6939
Motif:Dada-1_BF	102	6387	53.4119		Motif:Gypsy-31-LTR_DR	604	39350	45.9933		Motif:Polinton-2A_NV	533	56802	68.0353		Motif:L1-11_DR	301	22773	41.0317		Motif:Penelope-13_HM	179	15614	49.5683		Motif:Gypsy82-LTR_Dr	624	47682	67.5096		Motif:DNA-3_FV	34	2970	57.0058		Motif:R1_DYa	17	2288	68.0952		Motif:Copia-58_BG-I	12	634	24.785		Motif:Gypsy98-LTR_Dr	9	519	35.3061
Motif:Mariner-N5_HSal	101	6488	54.2566		Motif:Ginger1-10_HM	568	39918	46.6572		Motif:hAT-2_HM	503	57305	68.6378		Motif:ENSPM-6_DR	296	23069	41.565		Motif:EnSpm-1_HM	178	15792	50.1333		Motif:IMPB_01	607	48289	68.369		Motif:L1-55_XT	33	3003	57.6392		Motif:hAT-2_HM	17	2305	68.6012		Motif:tRNA-Ser-TCY	11	645	25.215		Motif:ERV1-1_SSc-I	9	528	35.9184
Motif:ERV1-N6-I_DR	101	6589	55.1012		Motif:hAT-N131_DR	554	40472	47.3047		Motif:DNA3-11_Mad	487	57792	69.2211		Motif:IS3EU-4_DR	274	23343	42.0587		Motif:L1-48_DR	167	15959	50.6635		Motif:LTR24_Sar	534	48823	69.125		Motif:Sola1-1_AC	32	3035	58.2534		Motif:Gypsy-9-I_CR	17	2322	69.1071		Motif:tRNA-Ala-GCY	11	656	25.645		Motif:TE-X-4_NVi	8	536	36.4626
Motif:DNA8-25_DR	94	6683	55.8873		Motif:ERV1-N3-I_DR	551	41023	47.9487		Motif:DNA-6-N2_DR	475	58267	69.79		Motif:DIRS-4_DR	272	23615	42.5488		Motif:HMSBEAGLE_I-int	167	16126	51.1937		Motif:Dada-1_BF	492	49315	69.8216		Motif:DNA4-24_CGi	32	3067	58.8676		Motif:MinoAg1	16	2338	69.5833		Motif:Gypsy8-I_VC	11	667	26.0751		Motif:Polinton-9_NVi	8	544	37.0068
Motif:DNA9-3_DR	91	6774	56.6483		Motif:Chapaev-8_HM	540	41563	48.5799		Motif:ENSPM2_VV	449	58716	70.3278		Motif:Dada-tL_DR	264	23879	43.0245		Motif:DNA4-4B_CGi	165	16291	51.7175		Motif:L1-3_CR	474	49789	70.4927		Motif:TE-X-4_NVi	30	3097	59.4434		Motif:Jockey-2_DGri	15	2353	70.0298		Motif:Gypsy-12_DRh-I	11	678	26.5051		Motif:MdoLTR2-int	8	552	37.551
Motif:DIRS-15B_DR	88	6862	57.3842		Motif:HELITRON7_OS	521	42084	49.1888		Motif:DNA-8-3_HM	429	59145	70.8417		Motif:DNA-1-7_DR	262	24141	43.4965		Motif:Ginger1-10_HM	163	16454	52.2349		Motif:Ag-Jock-1	453	50242	71.1341		Motif:MERMITE18D	30	3127	60.0192		Motif:Gypsy-22_SB-I	15	2368	70.4762		Motif:Gypsy10-PTR_I-int	11	689	26.9351		Motif:Mariner-N5_HSal	8	560	38.0952
Motif:EnSpm-7_DR	80	6942	58.0532		Motif:DNA7-N1_DR	518	42602	49.7943		Motif:Merlin-1_Aplcal	426	59571	71.3519		Motif:Gypsy68-I_AG	255	24396	43.956		Motif:Chapaev-8_HM	159	16613	52.7397		Motif:Gypsy-6_AEc-LTR	446	50688	71.7655		Motif:MdoLTR2-int	29	3156	60.5758		Motif:DNA-8-3_HM	15	2383	70.9226		Motif:DNA-N4_DR	11	700	27.3651		Motif:DNA9-3_DR	8	568	38.6395
Motif:EnSpm-N13_DR	77	7019	58.6971		Motif:TE-X-5_DR	494	43096	50.3717		Motif:hAT6-2_NV	395	59966	71.825		Motif:Kolobok-3_Aplcal	252	24648	44.41		Motif:Chapaev-1_AA	155	16768	53.2317		Motif:TSESSEBEII	436	51124	72.3828		Motif:Polinton-8_NVi	28	3184	61.1132		Motif:Copia3-I_CR	14	2397	71.3393		Motif:tRNA-Met_	10	710	27.7561		Motif:Copia17-NVi_I-int	8	576	39.1837
Motif:EnSpm-N14_DR	74	7093	59.3159		Motif:Ginger1-5_HM	490	43586	50.9444		Motif:FUGUREP2	393	60359	72.2958		Motif:DNA7-N1_DR	248	24896	44.8568		Motif:ZFERV-2-I_DR	147	16915	53.6984		Motif:Ginger1-5_HM	426	51550	72.986		Motif:TE-5_CGi	27	3211	61.6315		Motif:Gypsy-23_DEl-I	13	2410	71.7262		Motif:tRNALeuCTT_CB	10	720	28.147		Motif:TE-5_CGi	7	583	39.6599
Motif:HAT-10_Mad	72	7165	59.918		Motif:EnSpm1_HV	490	44076	51.5171		Motif:MuDR-11_GM	391	60750	72.7641		Motif:Sola1-1_AC	244	25140	45.2965		Motif:Gypsy-47_Mad-I	140	17055	54.1429		Motif:RLTR32_Rn	400	51950	73.5523		Motif:RTAg4	26	3237	62.1305		Motif:Copia-1-I_HS	11	2421	72.0536		Motif:tRNA-Leu-CTA	10	730	28.5379		Motif:Polinton-3_PBa	7	590	40.1361
Motif:EnSpm-4_HM	72	7237	60.5202		Motif:Helitron-2_DR	464	44540	52.0595		Motif:TRE3D	380	61130	73.2192		Motif:DNA-8-5_DR	233	25373	45.7163		Motif:EnSpm-4_HM	139	17194	54.5841		Motif:Mariner-15_SIn	383	52333	74.0946		Motif:Ag-Jock-1	26	3263	62.6296		Motif:Tx1-1_CGi	10	2431	72.3512		Motif:HELITRON7_CB	10	740	28.9289		Motif:Nematis_Cr	7	597	40.6122
Motif:L1-53_DR	71	7308	61.1139		Motif:Merlin-1_DR	455	44995	52.5913		Motif:Gypsy1-SM_LTR	375	61505	73.6684		Motif:Ginger1-5_HM	231	25604	46.1325		Motif:LIN4b_SM	135	17329	55.0127		Motif:HAT-10_Mad	369	52702	74.617		Motif:ERV1-1_SSc-I	25	3288	63.1094		Motif:Gypsy14-LTR_Dpse	10	2441	72.6488		Motif:Gypsy-41_AMi-I	10	750	29.3198		Motif:DNA8-10_CGi	7	604	41.0884
Motif:Helitron-3N3_PM	67	7375	61.6742		Motif:P-27_HM	440	45435	53.1056		Motif:P-35_HM	374	61879	74.1164		Motif:EnSpm-9_DR	218	25822	46.5253		Motif:EnSpm1_HV	133	17462	55.4349		Motif:hAT-2n1_DR	363	53065	75.131		Motif:HARB-6_ALy	24	3312	63.5701		Motif:Gypsy-13_SMo-LTR	10	2451	72.9464		Motif:Gypsy-21_LBS-I	10	760	29.7107		Motif:Sola3-1_CapOwc	6	610	41.4966
Motif:Gypsy82-LTR_Dr	66	7441	62.2261		Motif:HATN16_DR	435	45870	53.614		Motif:HAL1-2a_MD	281	62160	74.4529		Motif:Kolobok-N1_AEc	210	26032	46.9037		Motif:CR1-3_HM	132	17594	55.854		Motif:Jockey-3_DGri	344	53409	75.618		Motif:DNA-N4_DR	23	3335	64.0115		Motif:DIRS-8_DR	10	2461	73.244		Motif:Gypsy-143_AA-I	10	770	30.1016		Motif:Mariner-62_HSal	6	616	41.9048
Motif:EnSpm-9_DR	64	7505	62.7613		Motif:DNA-2-24_DR	422	46292	54.1073		Motif:Proto1-2_NG	273	62433	74.7799		Motif:Polinton-1_DR	206	26238	47.2748		Motif:GLT2_SM	130	17724	56.2667		Motif:EnSpm-4_HM	321	53730	76.0725		Motif:LTR160B_MD	21	3356	64.4146		Motif:Copia-1_ES-I	10	2471	73.5417		Motif:tRNA-Ser-TCG	9	779	30.4535		Motif:LTR44B_MD	6	622	42.3129
Motif:Dada-tL_DR	63	7568	63.2882		Motif:Dada-tL_DR	422	46714	54.6005		Motif:HMSBEAGLE_I-int	271	62704	75.1045		Motif:Polinton-2A_NV	205	26443	47.6442		Motif:CR1-42_HM	124	17848	56.6603		Motif:ERV-2B_Crp-LTR	283	54013	76.4732		Motif:MERMITE18F	20	3376	64.7985		Motif:ROO_I-int	9	2480	73.8095		Motif:tRNA-Ile-ATT	9	788	30.8053		Motif:L1-55_XT	6	628	42.7211
Motif:TSESSEBEII	59	7627	63.7816		Motif:Homo6	418	47132	55.0891		Motif:hATm-27_HM	254	62958	75.4087		Motif:TRE3D	203	26646	48.0099		Motif:P-30_HM	123	17971	57.0508		Motif:DNA2-5_DR	277	54290	76.8654		Motif:Gypsy-19_SB-I	20	3396	65.1823		Motif:MuDR1_ZM	9	2489	74.0774		Motif:TART_DV	9	797	31.1572		Motif:Helitron-2_DR	6	634	43.1293
Motif:IS3EU-4_DR	56	7683	64.2499		Motif:Gypsy-47_Mad-I	414	47546	55.573		Motif:Gypsy-18_PBa-I	248	63206	75.7058		Motif:Gypsy1-SM_LTR	197	26843	48.3649		Motif:Polinton1_SM	118	18089	57.4254		Motif:LTR-12D_Gav	263	54553	77.2377		Motif:Polinton-3_PBa	19	3415	65.547		Motif:L1-1_CR	9	2498	74.3452		Motif:Polinton-2_HM	9	806	31.509		Motif:Gypsy8-I_Dpse	6	640	43.5374
Motif:TRAS1	52	7735	64.6847		Motif:Transib-2_HM	413	47959	56.0557		Motif:ATCopia24I	241	63447	75.9944		Motif:hAT-2n1_DR	188	27031	48.7036		Motif:TE-2_XT	116	18205	57.7937		Motif:Gypsy120-LTR_DR	262	54815	77.6087		Motif:Mariner-79B_HSal	19	3434	65.9117		Motif:L1-11_DR	9	2507	74.6131		Motif:hAT-N1_SP	9	815	31.8608		Motif:ENSPM-6_DR	6	646	43.9456
Motif:HARB-4_Mad	52	7787	65.1196		Motif:DNA-2-12_DR	409	48368	56.5337		Motif:hATN-4_ACar	240	63687	76.2819		Motif:EnSpm-N13_DR	186	27217	49.0388		Motif:P-27_HM	115	18320	58.1587		Motif:EnSpm-N13_DR	258	55073	77.9739		Motif:Lusen_I-int	19	3453	66.2764		Motif:Gypsy-41_GA-I	9	2516	74.881		Motif:Gypsy-7_RO-I	9	824	32.2127		Motif:DNA-11_CGi	6	652	44.3537
Motif:IS3EU-1_DR	51	7838	65.5461		Motif:Ginger1-6_HM	408	48776	57.0106		Motif:PIVE	234	63921	76.5622		Motif:EnSpm-22_HMa	185	27402	49.3721		Motif:Chapaev-3A_HM	114	18434	58.5206		Motif:Mariner-59N1_HSal	248	55321	78.3251		Motif:hAT-N36_DR	19	3472	66.6411		Motif:Polinton-9_NVi	8	2524	75.119		Motif:Gypsy-6_Trm-I	9	833	32.5645		Motif:Polinton-1_DR	5	657	44.6939
Motif:L1-82_DR	50	7888	65.9642		Motif:Kolobok-3_Aplcal	406	49182	57.4852		Motif:hAT-N6_ACar	221	64142	76.8269		Motif:P-35_HM	182	27584	49.7		Motif:TE-X-5_DR	113	18547	58.8794		Motif:hAT-N53_DR	248	55569	78.6762		Motif:ENSPM-6_ZM	19	3491	67.0058		Motif:IMPB_01	8	2532	75.3571		Motif:Gypsy-44_DEl-I	9	842	32.9163		Motif:Novosib-6_CR	5	662	45.034
Motif:IMPB_01	50	7938	66.3823		Motif:IS3EU-1_DR	399	49581	57.9515		Motif:Novosib-6_CR	200	64342	77.0664		Motif:Neptune_Hyd	179	27763	50.0225		Motif:Dada-tL_DR	113	18660	59.2381		Motif:EnSpm-2_TD	243	55812	79.0202		Motif:RLTR31D_MM	18	3509	67.3512		Motif:Helitron-9_CGi	8	2540	75.5952		Motif:tRNA-Val-GTA	8	850	33.2291		Motif:Neptune3_Ren	5	667	45.3741
Motif:Daphne-73_HMa	50	7988	66.8005		Motif:ZFERV-2-I_DR	389	49970	58.4062		Motif:Copia-58_BG-I	199	64541	77.3048		Motif:DNA-N4_DR	177	27940	50.3414		Motif:Kolobok-2_XT	112	18772	59.5937		Motif:hATa-1_EHux	237	56049	79.3558		Motif:Mariner-62_HSal	18	3527	67.6967		Motif:hAT-N144_DR	8	2548	75.8333		Motif:tRNA-Met-i	8	858	33.5418		Motif:MERMITE18D	5	672	45.7143
Motif:DNA-N4_DR	49	8037	67.2102		Motif:Mariner-30_HM	387	50357	58.8585		Motif:CR1-48_HM	195	64736	77.5384		Motif:L1-53_DR	173	28113	50.6531		Motif:Polinton-1_SM	111	18883	59.946		Motif:DIRS-15B_DR	233	56282	79.6857		Motif:Jockey-3_DGri	18	3545	68.0422		Motif:HAT1_DR	8	2556	76.0714		Motif:RT1	8	866	33.8546		Motif:MERMITE18B	5	677	46.0544
Motif:Gypsy-6_AEc-LTR	47	8084	67.6033		Motif:Ginger1-1_AC	371	50728	59.2922		Motif:Copia-1-I_HS	193	64929	77.7695		Motif:Dada-1_BF	169	28282	50.9576		Motif:hAT-40_HM	105	18988	60.2794		Motif:Mariner-79B_HSal	227	56509	80.0071		Motif:Gypsy-38_NVi-LTR	18	3563	68.3877		Motif:Gypsy-15_LBS-I	8	2564	76.3095		Motif:L1-25_ACar	8	874	34.1673		Motif:Mariner-79B_HSal	5	682	46.3946
Motif:HATN16_DR	46	8130	67.988		Motif:L1-53_DR	355	51083	59.7071		Motif:MUDRAVI1	186	65115	77.9923		Motif:hAT-41_Lch	168	28450	51.2603		Motif:DNA7-N1_DR	100	19088	60.5968		Motif:ERV38_MD-int	224	56733	80.3242		Motif:MERMITE18C	17	3580	68.714		Motif:Gypsy-10_PPa-I	8	2572	76.5476		Motif:Gypsy-95_GM-I	8	882	34.4801		Motif:LTR42_MD	5	687	46.7347
Motif:Gypsy-47_Mad-I	44	8174	68.3559		Motif:hAT-4_PBa	351	51434	60.1174		Motif:Gypsy-35_CQ-I	186	65301	78.2151		Motif:EnSpm1_HV	168	28618	51.563		Motif:Merlin-1_DR	99	19187	60.9111		Motif:TRAS1	212	56945	80.6244		Motif:Harbinger2-2_ES	17	3597	69.0403		Motif:LSU-rRNA_Mfr	7	2579	76.756		Motif:Gypsy-46_DWil-I	8	890	34.7928		Motif:Kolobok-3_Aplcal	5	692	47.0748
Motif:Gypsy-22_DWil-I	40	8214	68.6904		Motif:Helitron-4_DR	350	51784	60.5264		Motif:CR1_Ele9	185	65486	78.4367		Motif:CR1-48_HM	166	28784	51.8621		Motif:Mariner-31_HM	99	19286	61.2254		Motif:hAT-1960_Ami	212	57157	80.9245		Motif:Gypsy98-LTR_Dr	17	3614	69.3666		Motif:L1-4_VC	7	2586	76.9643		Motif:Gypsy-33_DWil-I	8	898	35.1056		Motif:hAT-N144_DR	5	697	47.415
Motif:L1-3_CR	39	8253	69.0166		Motif:ERV1-N6-I_DR	350	52134	60.9355		Motif:Gypsy-18B_PBa-I	179	65665	78.6511		Motif:REP-4_PBa	165	28949	52.1594		Motif:CR1-80_HM	97	19383	61.5333		Motif:CASAT_HD	197	57354	81.2035		Motif:ENSPM-6_DR	17	3631	69.6929		Motif:hAT-N36B_DR	7	2593	77.1726		Motif:Gypsy-2_CP-I	8	906	35.4183		Motif:Gypsy82-LTR_Dr	5	702	47.7551
Motif:Mariner-39_HM	38	8291	69.3343		Motif:DIRS-15B_DR	345	52479	61.3388		Motif:DNA-8-27_DR	173	65838	78.8583		Motif:ENSPM2_VV	165	29114	52.4567		Motif:Mariner-29_HM	96	19479	61.8381		Motif:Rex1-31_DRe	196	57550	81.481		Motif:Jockey-6_DK	16	3647	70		Motif:hAT6-2N1_SP	7	2600	77.381		Motif:Gypsy-23_MLP-I	8	914	35.731		Motif:Gypsy61-I_AG	5	707	48.0952
Motif:Mariner-15_SIn	37	8328	69.6438		Motif:hAT-N70_DR	342	52821	61.7385		Motif:MuDr-4_HM	164	66002	79.0547		Motif:HAL1-2a_MD	164	29278	52.7522		Motif:EnSpm-17_HM	96	19575	62.1429		Motif:RT1	191	57741	81.7514		Motif:Helitron-2_DR	16	3663	70.3071		Motif:Gypsy-9_CCO-I	7	2607	77.5893		Motif:Gypsy-17_AMi-I	8	922	36.0438		Motif:DNA3-4_CGi	5	712	48.4354
Motif:hAT-N131_DR	35	8363	69.9364		Motif:P-29_HM	339	53160	62.1347		Motif:Gypsy-88_CQ-I	161	66163	79.2476		Motif:DNA-6-N2_DR	164	29442	53.0477		Motif:L1-82_DR	95	19670	62.4444		Motif:Mariner-N22_HSal	184	57925	82.0119		Motif:ERV1-N3-I_DR	16	3679	70.6142		Motif:Gypsy-80-I_ZM	7	2614	77.7976		Motif:Tx1-1_CGi	7	929	36.3174		Motif:TE-X-5_DR	4	716	48.7075
Motif:EnSpm1_SB	35	8398	70.2291		Motif:L2-8_NVi	315	53475	62.5029		Motif:hAT-4_PBa	158	66321	79.4368		Motif:ERV1-N3-I_DR	163	29605	53.3414		Motif:Helitron-N2_DR	94	19764	62.7429		Motif:RLTR20A4	181	58106	82.2682		Motif:DNA6-9_CGi	16	3695	70.9213		Motif:DIRS-1_CR	7	2621	78.006		Motif:RAM9B_I-int	7	936	36.5911		Motif:RLTR51A_Mm	4	720	48.9796
Motif:TE-X-5_DR	34	8432	70.5135		Motif:Transib-3_HM	313	53788	62.8688		Motif:DNA3-8_STu	152	66473	79.6189		Motif:hAT-N4_ALy	159	29764	53.6279		Motif:hAT-N70_DR	94	19858	63.0413		Motif:Copia-7_ES-I	177	58283	82.5188		Motif:Tx1-3_PM	15	3710	71.2092		Motif:tRNA-1_DRe	6	2627	78.1845		Motif:HAT2_CI	7	943	36.8647		Motif:RLTR32_Rn	4	724	49.2517
Motif:LSU-rRNA_Mfr	34	8466	70.7978		Motif:Chapaev-3A_HM	304	54092	63.2241		Motif:AC9_ZM	151	66624	79.7997		Motif:hATm-27_HM	159	29923	53.9143		Motif:Dada-U6_DR	92	19950	63.3333		Motif:Tx1-3_PM	174	58457	82.7651		Motif:tRNA-3_DRe	15	3725	71.4971		Motif:Sushi_I-int	6	2633	78.3631		Motif:Gypsy68-I_AG	7	950	37.1384		Motif:RLTR20C1_MM	4	728	49.5238
Motif:L1-48_DR	34	8500	71.0821		Motif:ISL2EU-3N1_CFl	303	54395	63.5782		Motif:Harbinger2N_TP	146	66770	79.9746		Motif:DNA8-5_DR	159	30082	54.2008		Motif:Mariner-30_HM	91	20041	63.6222		Motif:EnSpm-5_HM	172	58629	83.0086		Motif:EnSpm1_SB	15	3740	71.785		Motif:Polinton-8_NVi	6	2639	78.5417		Motif:Gypsy-67_PAb-I	7	957	37.412		Motif:Mariner-15_SIn	4	732	49.7959
Motif:Gypsy120-LTR_DR	34	8534	71.3664		Motif:EnSpm-2_TD	300	54695	63.9289		Motif:Gypsy-35_CGi-I	134	66904	80.1351		Motif:hAT-2_HM	158	30240	54.4855		Motif:Mariner-14_LCh	90	20131	63.9079		Motif:hAT-42_Lch	171	58800	83.2507		Motif:Copia-3_SCH-I	15	3755	72.0729		Motif:MuDr-1x_SP	6	2645	78.7202		Motif:Gypsy3-I_VC	7	964	37.6857		Motif:LTR24_Sar	4	736	50.068
Motif:HeT-A3_DVi	33	8567	71.6424		Motif:Dada-U6_DR	288	54983	64.2655		Motif:TE-X-4_DR	130	67034	80.2908		Motif:Tx1-1_CGi	155	30395	54.7648		Motif:Transib-6_HM	88	20219	64.1873		Motif:Daphne-18_HM	166	58966	83.4858		Motif:Copia-1_SMo-I	15	3770	72.3608		Motif:LTR-2_Mad-I	6	2651	78.8988		Motif:Gypsy2-ZM_I-int	7	971	37.9593		Motif:Kolobok-N1_AEc	4	740	50.3401
Motif:hAT-N53_DR	33	8600	71.9184		Motif:Helitron-N1_PBa	282	55265	64.5951		Motif:Gypsy-8_DMoj-I	130	67164	80.4465		Motif:Nematis_Cr	155	30550	55.0441		Motif:Dada-U6_SS	88	20307	64.4667		Motif:Helitron-3N3_PM	163	59129	83.7166		Motif:LTR44B_MD	14	3784	72.6296		Motif:Kolobok-3_Aplcal	6	2657	79.0774		Motif:Gypsy-171-I_DR	7	978	38.233		Motif:Kolobok-10N1_CGi	4	744	50.6122
Motif:CR1-80_HM	33	8633	72.1943		Motif:Gypsy-120_SB-I	282	55547	64.9247		Motif:RTAg4	128	67292	80.5998		Motif:Ginger1-N1_DR	152	30702	55.3179		Motif:IMPB_01	87	20394	64.7429		Motif:Mariner-16_SIn	162	59291	83.9459		Motif:RT1	13	3797	72.8791		Motif:hAT-4_PBa	6	2663	79.256		Motif:Gypsy-16_DRh-I	7	985	38.5066		Motif:Jockey-6_DK	4	748	50.8844
Motif:DNA6-6_DR	32	8665	72.462		Motif:hAT-51_HM	281	55828	65.2532		Motif:hAT-N5_ACar	128	67420	80.7532		Motif:DNA-TA-4_DR	151	30853	55.59		Motif:EnSpm-2_TD	85	20479	65.0127		Motif:DIRS-8B_DR	161	59452	84.1739		Motif:DNA3-1_CGi	13	3810	73.1286		Motif:Gypsy68-I_AG	6	2669	79.4345		Motif:Gypsy-113_ZM-I	7	992	38.7803		Motif:hAT-N36_DR	4	752	51.1565
Motif:Chapaev-1_AA	32	8697	72.7296		Motif:DNA6-6_DR	275	56103	65.5746		Motif:EnSpm-22_SBi	126	67546	80.9041		Motif:L2-8_NVi	150	31003	55.8603		Motif:Gypsy8-SM_I-int	81	20560	65.2698		Motif:LatiHarb1-2	160	59612	84.4004		Motif:DNA2-10_CGi	13	3823	73.3781		Motif:Gypsy-52_BG-I	6	2675	79.6131		Motif:Ginger1-1_AC	7	999	39.0539		Motif:hAT-2_DR	4	756	51.4286
Motif:Sat-1_CPa	31	8728	72.9888		Motif:EnSpm-N2_DR	273	56376	65.8937		Motif:Gypsy-34_NVi-I	125	67671	81.0538		Motif:EnSpm-3_TA	150	31153	56.1305		Motif:RLTR17B_Mm	79	20639	65.5206		Motif:RLTR20C1_MM	156	59768	84.6213		Motif:Polinton-2A_NV	12	3835	73.6084		Motif:Gypsy37-I_AG	6	2681	79.7917		Motif:DNA8-5_DR	7	1006	39.3276		Motif:HARB-6_ALy	4	760	51.7007
Motif:MuDr-3_HM	31	8759	73.248		Motif:EnSpm-N14_DR	263	56639	66.2011		Motif:EnSpm-10_HM	120	67791	81.1975		Motif:DNA2-5_DR	150	31303	56.4008		Motif:CR1-1_NV	79	20718	65.7714		Motif:ATCopia24I	153	59921	84.8379		Motif:LTR42_MD	12	3847	73.8388		Motif:Gypsy-12_CCO-I	6	2687	79.9702		Motif:CLOUD-7	7	1013	39.6013		Motif:HAL1-3A_ME	4	764	51.9728
Motif:DNA7-N1_DR	31	8790	73.5073		Motif:DNA8-26_DR	263	56902	66.5085		Motif:ENSPM-6_DR	115	67906	81.3353		Motif:L1_AC_7	149	31452	56.6692		Motif:DNA8-26_DR	77	20795	66.0159		Motif:HARB-4_Mad	152	60073	85.0531		Motif:hAT-N34_DR	12	3859	74.0691		Motif:DNA-8-5_DR	6	2693	80.1488		Motif:CER7-I_CE	7	1020	39.8749		Motif:Gypsy-9-I_CR	4	768	52.2449
Motif:L1-11_DR	30	8820	73.7582		Motif:Dada-U6_SS	257	57159	66.8089		Motif:hAT-N144_DR	114	68020	81.4718		Motif:DNA-8-3_HM	149	31601	56.9377		Motif:CryptonV-2_DR	77	20872	66.2603		Motif:DNA9TA1_DR	152	60225	85.2683		Motif:DNA3-10_CGi	12	3871	74.2994		Motif:CEREBA_HV-int	6	2699	80.3274		Motif:tRNA-Pro-CCA	6	1026	40.1095		Motif:Gypsy-50_GA-LTR	4	772	52.517
Motif:DIRS-8B_DR	30	8850	74.009		Motif:hAT-N21_DR	246	57405	67.0964		Motif:Chaplin5a_FR	111	68131	81.6048		Motif:P-30_HM	148	31749	57.2044		Motif:Polinton3_SM	75	20947	66.4984		Motif:ERV1-1_SSc-I	147	60372	85.4764		Motif:Copia-7_CPu-I	12	3883	74.5298		Motif:Ves2_ML	5	2704	80.4762		Motif:tRNA-Phe-TTY	6	1032	40.344		Motif:Gypsy37-I_AG	4	776	52.7891
Motif:L2-8_NVi	29	8879	74.2515		Motif:CryptonV-3_DR	246	57651	67.3839		Motif:CR1-79_HM	108	68239	81.7341		Motif:hAT-N70_DR	148	31897	57.471		Motif:Penelope-12_HM	74	21021	66.7333		Motif:Mariner-13_SIn	145	60517	85.6817		Motif:CACTA_LP	12	3895	74.7601		Motif:TE-X-4_NVi	5	2709	80.625		Motif:tRNAPheTTC_CB	6	1038	40.5786		Motif:Gypsy-22_SB-I	4	780	53.0612
Motif:ERV-2B_Crp-LTR	28	8907	74.4857		Motif:EnSpm-6N1_DR	245	57896	67.6703		Motif:hAT6-2_SP	106	68345	81.8611		Motif:DNA-11_CGi	143	32040	57.7287		Motif:L2-8_NVi	72	21093	66.9619		Motif:hAT-310_Ami	142	60659	85.8828		Motif:Sola1-2_AC	11	3906	74.9712		Motif:Sola3-1_BF	5	2714	80.7738		Motif:TREP54	6	1044	40.8131		Motif:Gypsy118-LTR_DR	4	784	53.3333
Motif:RLTR32_Rn	26	8933	74.7031		Motif:Helitron-1_HM	243	58139	67.9543		Motif:Ag-Jock-1	104	68449	81.9857		Motif:IS3EU-1_DR	142	32182	57.9845		Motif:Gypsy-8_HMM-LTR	72	21165	67.1905		Motif:Mariner-18_HSal	135	60794	86.0739		Motif:Mariner-2_MBr	11	3917	75.1823		Motif:Mariner-2_SLL	5	2719	80.9226		Motif:RTAg4	6	1050	41.0477		Motif:Eri-2B2_EE	4	788	53.6054
Motif:Merlin-1_DR	26	8959	74.9206		Motif:EnSpm-7_DR	242	58381	68.2372		Motif:Gypsy-600_AA-I	103	68552	82.109		Motif:EnSpm-17_HM	141	32323	58.2386		Motif:Ginger1-1_AC	72	21237	67.419		Motif:HATN11B_DR	134	60928	86.2636		Motif:hAT-N36C_DR	11	3928	75.3935		Motif:LTR4_Str	5	2724	81.0714		Motif:L1-11_DR	6	1056	41.2823		Motif:EnSpm-N14_DR	4	792	53.8776
Motif:Mariner-79B_HSal	26	8985	75.138		Motif:Mariner-N13_HSal	239	58620	68.5165		Motif:DNA-TA-4_DR	101	68653	82.23		Motif:Gypsy1-I_Dmoj	140	32463	58.4908		Motif:tRNA-Met-i	71	21308	67.6444		Motif:CACTA_LP	128	61056	86.4449		Motif:Gypsy-31-LTR_DR	11	3939	75.6046		Motif:L1_Ele5	5	2729	81.2202		Motif:Helitron-N3_CGi	6	1062	41.5168		Motif:EnSpm-N13_DR	4	796	54.1497
Motif:SAT-23_DR	25	9010	75.347		Motif:Chapaev-3_HM	238	58858	68.7947		Motif:Polinton-2_HM	100	68753	82.3498		Motif:ERV1-N6-I_DR	138	32601	58.7395		Motif:Helitron-1_HM	71	21379	67.8698		Motif:Sola1-2_AC	127	61183	86.6247		Motif:DNA6-6_DR	11	3950	75.8157		Motif:L1-8_CR	5	2734	81.369		Motif:Gypsy-7_ADe-I	6	1068	41.7514		Motif:DNA3-13B_CGi	4	800	54.4218
Motif:LTR-12D_Gav	25	9035	75.5561		Motif:HAT-10_Mad	236	59094	69.0706		Motif:Jockey-3_DGri	99	68852	82.4683		Motif:Copia-1-I_HS	137	32738	58.9863		Motif:Ginger1-N1_DR	71	21450	68.0952		Motif:Mariner-N10_SIn	127	61310	86.8045		Motif:Mariner-17_AEc	10	3960	76.0077		Motif:hAT6-2_SP	5	2739	81.5179		Motif:Gypsy-3_MLP-I	6	1074	41.9859		Motif:Copia-7_ES-I	4	804	54.6939
Motif:Kolobok-2_AP	25	9060	75.7652		Motif:Gypsy-8_DSe-I	229	59323	69.3382		Motif:DIRS-8_DR	98	68950	82.5857		Motif:Proto1-2_NG	136	32874	59.2314		Motif:Transib-2_HM	69	21519	68.3143		Motif:Mariner-14_SIn	126	61436	86.9829		Motif:L1-11_GM	10	3970	76.1996		Motif:Harbinger2-1_NV	5	2744	81.6667		Motif:Gypsy-3_DEl-I	6	1080	42.2205		Motif:TUBE2	3	807	54.898
Motif:EnSpm-3_TA	24	9084	75.9659		Motif:CryptonV-2_DR	229	59552	69.6059		Motif:SAT2_CM	97	69047	82.7019		Motif:Copia17-NVi_I-int	133	33007	59.471		Motif:hAT-N107_DR	68	21587	68.5302		Motif:LOOPERN2_DR	126	61562	87.1613		Motif:Helitron-N35_CGi	10	3980	76.3916		Motif:HARB-6_ALy	5	2749	81.8155		Motif:Gypsy-12_CCO-I	6	1086	42.455		Motif:tRNAGlyGGC_CB	3	810	55.102
Motif:CASAT_HD	24	9108	76.1666		Motif:Kolobok-2_XT	227	59779	69.8712		Motif:L1-4_VC	97	69144	82.8181		Motif:SAT-23_DR	132	33139	59.7088		Motif:IS3EU-4_DR	67	21654	68.7429		Motif:RNLTR2d	115	61677	87.3241		Motif:Helitron-N34_CGi	10	3990	76.5835		Motif:HAL1-2a_MD	5	2754	81.9643		Motif:Gypsy-10_DTa-I	6	1092	42.6896		Motif:tRNA-Asp-GAY	3	813	55.3061
Motif:RLTR20A4	23	9131	76.3589		Motif:L1-48_DR	224	60003	70.133		Motif:DNA9-4_FV	94	69238	82.9307		Motif:Helitron-4_DR	131	33270	59.9449		Motif:Helitron-4_DR	67	21721	68.9556		Motif:Mariner-17_AEc	114	61791	87.4855		Motif:HATN11_DR	10	4000	76.7754		Motif:Gypsy-83_MLP-I	5	2759	82.1131		Motif:DNA9-3_DR	6	1098	42.9242		Motif:tRNA-1_DRe	3	816	55.5102
Motif:Poseidon-2B_PM	23	9154	76.5513		Motif:Copia2-LTR_VC	223	60226	70.3937		Motif:SR2A	92	69330	83.0409		Motif:MuDr-3_HM	130	33400	60.1791		Motif:EnSpm-6N1_DR	66	21787	69.1651		Motif:Daphne-73_HMa	114	61905	87.6469		Motif:Gypsy-1_AC-I	10	4010	76.9674		Motif:Gypsy-62_BG-LTR	5	2764	82.2619		Motif:DNA3-14_CGi	6	1104	43.1587		Motif:Polinton-2_PBa	3	819	55.7143
Motif:LSU-rRNA_Hca	23	9177	76.7436		Motif:EnSpm-2_HM	221	60447	70.652		Motif:LTR4_Str	87	69417	83.1451		Motif:Helitron-2_DR	128	33528	60.4097		Motif:hAT-2N1_TC	65	21852	69.3714		Motif:Kolobok-N1_AEc	113	62018	87.8069		Motif:EnSpm-7_DR	10	4020	77.1593		Motif:Gypsy-29_DWil-I	5	2769	82.4107		Motif:DNA-11_CGi	6	1110	43.3933		Motif:Polinton-1_SP	3	822	55.9184
Motif:TART_DV	22	9199	76.9276		Motif:Mariner-62_HSal	213	60660	70.9009		Motif:Copia-13_FV-I	86	69503	83.2481		Motif:CryptonV-2_DR	127	33655	60.6385		Motif:Gypsy-22_DWil-I	65	21917	69.5778		Motif:Gypsy-50_GA-LTR	105	62123	87.9555		Motif:DNA-1_FV	10	4030	77.3512		Motif:Gypsy-13_TA-I	5	2774	82.5595		Motif:CLOUD-4	6	1116	43.6278		Motif:MERMITE18C	3	825	56.1224
Motif:LTR24_Sar	22	9221	77.1116		Motif:hAT-47_HM	213	60873	71.1499		Motif:Ambal-3N1_FCy	86	69589	83.3511		Motif:Polinton-9_NVi	126	33781	60.8656		Motif:EnSpm-30_SBi	65	21982	69.7841		Motif:hAT-50_HM	104	62227	88.1028		Motif:Copia7-PTR_I-int	10	4040	77.5432		Motif:EnSpm-9_DR	5	2779	82.7083		Motif:CACTA_LP	6	1122	43.8624		Motif:Mariner-N22_HSal	3	828	56.3265
Motif:hAT-42_Lch	22	9243	77.2955		Motif:Gypsy-1_DWil-I	209	61082	71.3942		Motif:Sola1-1_AC	84	69673	83.4517		Motif:hAT-4_PBa	126	33907	61.0926		Motif:SAT-23_DR	64	22046	69.9873		Motif:Gypsy61-I_AG	103	62330	88.2486		Motif:Copia-7_ES-I	10	4050	77.7351		Motif:EnSpm-17_HM	5	2784	82.8571		Motif:ALRY-MAJOR_PT	6	1128	44.097		Motif:Mariner-18_HSal	3	831	56.5306
Motif:hAT-2_DR	22	9265	77.4795		Motif:L1-1_STu	208	61290	71.6373		Motif:Polinton-1_DR	84	69757	83.5523		Motif:Merlin-1_DR	125	34032	61.3178		Motif:Chapaev-3_HM	64	22110	70.1905		Motif:DIRS-4_DR	103	62433	88.3944		Motif:Copia-5_ES-I	10	4060	77.9271		Motif:DNA-3_FV	5	2789	83.006		Motif:Tx1-4_SK	5	1133	44.2924		Motif:LSU-rRNA_Mfr	3	834	56.7347
Motif:Crack-2_SP	21	9286	77.6551		Motif:MuDR-1_NV	205	61495	71.8769		Motif:L1-58_ACar	84	69841	83.6529		Motif:LSU-rRNA_Mfr	124	34156	61.5412		Motif:EnSpm8_SB	63	22173	70.3905		Motif:MINIME_DN	102	62535	88.5389		Motif:Copia-119_SB-I	10	4070	78.119		Motif:DNA2-10_CGi	5	2794	83.1548		Motif:tRNASAT-1_ZM	5	1138	44.4879		Motif:L2_Plat1i	3	837	56.9388
Motif:Mariner-18_HSal	20	9306	77.8224		Motif:L1-56_DR	198	61693	72.1083		Motif:Ginger1-5_HM	84	69925	83.7535		Motif:DNA-2-12_DR	123	34279	61.7629		Motif:DNA6-6_DR	63	22236	70.5905		Motif:hAT-2_HM	101	62636	88.6819		Motif:Ves2_ML	9	4079	78.2917		Motif:DNA-11_CGi	5	2799	83.3036		Motif:tRNA-Arg-AGA	5	1143	44.6833		Motif:ISL2EU-3N1_CFl	3	840	57.1429
Motif:Helitron-N1_PBa	20	9326	77.9896		Motif:Harbinger-2_DR	198	61891	72.3398		Motif:Sat-2_STu	82	70007	83.8518		Motif:Transib-6_HM	120	34399	61.9791		Motif:EnSpm-21_HMa	62	22298	70.7873		Motif:Gypsy8-I_Dpse	101	62737	88.8249		Motif:LTR24_Sar	9	4088	78.4645		Motif:Dada-1_BF	5	2804	83.4524		Motif:TIRANT_I-int	5	1148	44.8788		Motif:Helitron-N34_CGi	3	843	57.3469
Motif:hATa-1_EHux	20	9346	78.1569		Motif:Chapaev-1_AA	194	62085	72.5665		Motif:Gypsy3-LTR_AP	82	70089	83.95		Motif:Gypsy-47_Mad-I	120	34519	62.1953		Motif:EnSpm1_SB	61	22359	70.981		Motif:Jockey-6_DK	100	62837	88.9664		Motif:ISL2EU-3N1_CFl	9	4097	78.6372		Motif:Copia17-NVi_I-int	5	2809	83.6012		Motif:SAT-1_SK	5	1153	45.0743		Motif:hAT-N36B_DR	3	846	57.551
Motif:CryptonV-2_DR	20	9366	78.3241		Motif:EnSpm-30_SBi	187	62272	72.7851		Motif:DNA6-6_DR	82	70171	84.0482		Motif:Gypsy6-I_Dmoj	119	34638	62.4097		Motif:Ginger1-6_HM	60	22419	71.1714		Motif:Gypsy118-LTR_DR	98	62935	89.1052		Motif:hAT-21_CPB	9	4106	78.81		Motif:CACTA-1_Ccinerea	5	2814	83.75		Motif:Sat-1_CPa	5	1158	45.2697		Motif:hAT-4_PBa	3	849	57.7551
Motif:P-30_HM	19	9385	78.483		Motif:hAT-2_DR	184	62456	73.0001		Motif:DNA3-1_STu	81	70252	84.1452		Motif:EnSpm-30_SBi	118	34756	62.6223		Motif:DNA-TA-4_DR	59	22478	71.3587		Motif:Polinton-1_SP	97	63032	89.2425		Motif:Gypsy8-I_Dpse	9	4115	78.9827		Motif:tRNA-Leu-CTY	4	2818	83.869		Motif:RETROSAT5_I-int	5	1163	45.4652		Motif:HAT-4N3_Mad	3	852	57.9592
Motif:MuDR-4_GM	19	9404	78.6419		Motif:L1-82_DR	183	62639	73.214		Motif:Helitron-9_CGi	77	70329	84.2374		Motif:TE-X-5_DR	115	34871	62.8295		Motif:hAT-2n1_DR	58	22536	71.5429		Motif:Mariner-N39_HSal	96	63128	89.3785		Motif:Ginger1-2_DR	9	4124	79.1555		Motif:tRNA-Ile-ATT	4	2822	83.9881		Motif:MARY1_TM	5	1168	45.6607		Motif:HAT-4N1_Mad	3	855	58.1633
Motif:Mariner-59N1_HSal	19	9423	78.8008		Motif:EnSpm-21_HMa	182	62821	73.4268		Motif:Daphne-18_HM	77	70406	84.3297		Motif:Gypsy-18_PBa-I	114	34985	63.0349		Motif:Ginger1-5_HM	57	22593	71.7238		Motif:LSU-rRNA_Mfr	92	63220	89.5087		Motif:EnSpm1_HV	9	4133	79.3282		Motif:RT2	4	2826	84.1071		Motif:Kiri-3_CQ	5	1173	45.8561		Motif:Gypsy-62_BG-LTR	3	858	58.3673
Motif:Dada-U6_SS	19	9442	78.9597		Motif:EnSpm-14_HM	179	63000	73.636		Motif:Gypsy-2_PGr-I	75	70481	84.4195		Motif:HATN16_DR	111	35096	63.2349		Motif:TART_DV	56	22649	71.9016		Motif:ISL2EU-1_LHu	89	63309	89.6347		Motif:DNA-TA-4_DR	9	4142	79.501		Motif:REP-4_PBa	4	2830	84.2262		Motif:HAL1-1H_Cpo	5	1178	46.0516		Motif:Gypsy-35_CGi-I	3	861	58.5714
Motif:Copia2-LTR_VC	19	9461	79.1186		Motif:EnSpm-3_TA	178	63178	73.844		Motif:Zator-1_HRo	74	70555	84.5081		Motif:DNA8-10_CGi	108	35204	63.4295		Motif:Gypsy-18B_PBa-I	56	22705	72.0794		Motif:IS3EU-1_DR	89	63398	89.7607		Motif:DNA5-4_CGi	9	4151	79.6737		Motif:R7Ag2	4	2834	84.3452		Motif:Gypsy-8_DMoj-I	5	1183	46.2471		Motif:Gypsy-23_DEl-I	3	864	58.7755
Motif:Mariner-N22_HSal	18	9479	79.2691		Motif:EnSpm-15_HM	178	63356	74.0521		Motif:HAT-N6_Mad	71	70626	84.5932		Motif:Gypsy-31-LTR_DR	107	35311	63.6223		Motif:DNA-1-7_DR	56	22761	72.2571		Motif:Academ-4_SP	86	63484	89.8825		Motif:DNA4-6_CGi	9	4160	79.8464		Motif:Mariner-62_HSal	4	2838	84.4643		Motif:Gypsy-6_LH-I	5	1188	46.4425		Motif:ERV38_MD-int	3	867	58.9796
Motif:LatiHarb1-2	18	9497	79.4196		Motif:SAT-23_DR	169	63525	74.2496		Motif:ROO_I-int	69	70695	84.6758		Motif:CR1_Ele9	107	35418	63.8151		Motif:TRE3D	55	22816	72.4317		Motif:Gypsy-21_PBa-LTR	85	63569	90.0028		Motif:Copia-47_Mad-LTR	9	4169	80.0192		Motif:Kolobok-7_CGi	4	2842	84.5833		Motif:Gypsy-5_PX-I	5	1193	46.638		Motif:EnSpm-7_DR	3	870	59.1837
Motif:Zisupton-1_DR	17	9514	79.5618		Motif:Harbinger-1_DR	169	63694	74.4471		Motif:Gypsy4-SM_I-int	67	70762	84.7561		Motif:MUDRAVI1	106	35524	64.0061		Motif:EnSpm-15_HM	55	22871	72.6063		Motif:EnSpm-N10_DR	85	63654	90.1232		Motif:tRNA-Gly-GGY	8	4177	80.1727		Motif:ISL2EU-8_CGi	4	2846	84.7024		Motif:Gypsy-57_SB-I	5	1198	46.8335		Motif:ENSPM-6_ZM	3	873	59.3878
Motif:HELITRON7_OS	17	9531	79.704		Motif:TSESSEBEII	168	63862	74.6435		Motif:Gypsy1-I_Dmoj	66	70828	84.8351		Motif:EnSpm-7_HM	106	35630	64.197		Motif:Sat-1_CPa	53	22924	72.7746		Motif:DNA3-11_Mad	84	63738	90.2421		Motif:Sola3-1_CapOwc	8	4185	80.3263		Motif:Gypsy-7_CPB-I	4	2850	84.8214		Motif:Gypsy-53_PM-LTR	5	1203	47.0289		Motif:EnSpm-5_HM	3	876	59.5918
Motif:hAT-N70_DR	17	9548	79.8461		Motif:hAT-N53_DR	163	64025	74.834		Motif:DNA8-25_DR	66	70894	84.9142		Motif:MdoLTR2-int	103	35733	64.3826		Motif:L1-67_DR	53	22977	72.9429		Motif:Mariner-29_AEc	80	63818	90.3554		Motif:RMER17D	8	4193	80.4798		Motif:Gypsy-64_BG-I	4	2854	84.9405		Motif:Gypsy53-I_AG	5	1208	47.2244		Motif:DNA-3_FV	3	879	59.7959
Motif:EnSpm-30_SBi	17	9565	79.9883		Motif:Helitron-2_HM	162	64187	75.0234		Motif:Mf3_MF	65	70959	84.992		Motif:Kolobok-4_DR	102	35835	64.5664		Motif:HATN16_DR	53	23030	73.1111		Motif:Crack-2_SP	80	63898	90.4686		Motif:RLTR51A_Mm	8	4201	80.6334		Motif:Gypsy-35_CGi-I	4	2858	85.0595		Motif:Gypsy-4_GM-I	5	1213	47.4199		Motif:DNA3-14_CGi	3	882	60
Motif:5SrRNA-1_BG	17	9582	80.1305		Motif:Transib-10_HM	160	64347	75.2104		Motif:CACTA_LP	65	71024	85.0699		Motif:EnSpm-10_HM	101	35936	64.7484		Motif:hAT-N131_DR	53	23083	73.2794		Motif:TRAS3_BM	74	63972	90.5734		Motif:Mariner-15_SIn	8	4209	80.7869		Motif:Gypsy-1_CMe-I	4	2862	85.1786		Motif:Gypsy-44_CGi-I	5	1218	47.6153		Motif:Dada-1_BF	3	885	60.2041
Motif:LSU-rRNA_Sce	16	9598	80.2643		Motif:Helitron-N2_DR	160	64507	75.3974		Motif:Gypsy-71_BG-I	64	71088	85.1465		Motif:Gypsy-18B_PBa-I	99	36035	64.9268		Motif:hAT-51_HM	53	23136	73.4476		Motif:LatiHarb1-1	70	64042	90.6725		Motif:IS3EU-N1_CGi	8	4217	80.9405		Motif:Gypsy-19_SB-I	4	2866	85.2976		Motif:Gypsy-40_PT-I	5	1223	47.8108		Motif:Copia-75_Mad-LTR	3	888	60.4082
Motif:LOOPERN2_DR	16	9614	80.3981		Motif:hAT-42_HM	160	64667	75.5844		Motif:hATw-1_SP	62	71150	85.2208		Motif:EnSpm-4_HM	99	36134	65.1051		Motif:HAT1_DR	53	23189	73.6159		Motif:Ginger1-N1_DR	70	64112	90.7716		Motif:HERVIP10FH-int	8	4225	81.094		Motif:GRANDE1_ZD-int	4	2870	85.4167		Motif:Gypsy-36_NVi-I	5	1228	48.0063		Motif:Copia-1_SCH-I	3	891	60.6122
Motif:HATN11B_DR	16	9630	80.5319		Motif:EnSpm-16_SBi	157	64824	75.7679		Motif:Gypsy-29_DWil-I	62	71212	85.2951		Motif:Gypsy-22_DWil-I	97	36231	65.2799		Motif:DNA-2-24_DR	53	23242	73.7841		Motif:HAT1_DR	63	64175	90.8608		Motif:hAT-N36B_DR	8	4233	81.2476		Motif:ERV1-1_SSc-I	4	2874	85.5357		Motif:Gypsy-27_MLP-I	5	1233	48.2017		Motif:Copia-14_BG-I	3	894	60.8163
Motif:ERV38_MD-int	16	9646	80.6657		Motif:DNA-X-5_DR	155	64979	75.9491		Motif:APO2_AP	62	71274	85.3693		Motif:Kolobok-2_AP	95	36326	65.4511		Motif:P-29_HM	52	23294	73.9492		Motif:Copia17-NVi_I-int	63	64238	90.95		Motif:Gypsy-50_GA-LTR	8	4241	81.4012		Motif:Dada-tL_DR	4	2878	85.6548		Motif:EnSpm-5_HM	5	1238	48.3972		Motif:ATCopia24I	3	897	61.0204
Motif:DNA8-26_DR	16	9662	80.7995		Motif:DNA-8-5_DR	155	65134	76.1303		Motif:Ambal-2_FCy	61	71335	85.4424		Motif:hAT-N6_ACar	95	36421	65.6222		Motif:P-1_DR	52	23346	74.1143		Motif:hAT-12_VVi	62	64300	91.0378		Motif:Eri-2B2_EE	8	4249	81.5547		Motif:CR1-2_CQ	4	2882	85.7738		Motif:DINOLT1	5	1243	48.5927		Motif:Academ-1_SK	3	900	61.2245
Motif:DNA2-5_DR	16	9678	80.9333		Motif:Chapaev-20_HM	152	65286	76.3079		Motif:Polinton-3_TC	59	71394	85.5131		Motif:DNA3-4_CGi	94	36515	65.7916		Motif:CryptonV-3_DR	52	23398	74.2794		Motif:Gypsy68-I_AG	62	64362	91.1256		Motif:DNA2-7_CGi	8	4257	81.7083		Motif:Copia-1_CMe-I	4	2886	85.8929		Motif:Copia-21_PX-I	5	1248	48.7881		Motif:XILON1_ZM-int	2	902	61.3605
Motif:SSU-rRNA_Sme	15	9693	81.0587		Motif:Gypsy-22_DWil-I	150	65436	76.4832		Motif:hAT-N5_ALy	59	71453	85.5837		Motif:Mariner-39_HM	93	36608	65.9592		Motif:HeT-A3_DVi	51	23449	74.4413		Motif:Gypsy-1_AC-I	62	64424	91.2134		Motif:tRNA-1_DRe	7	4264	81.8426		Motif:Tx1-8_AMi	3	2889	85.9821		Motif:CIRCE	5	1253	48.9836		Motif:TUBE3	2	904	61.4966
Motif:SSU-rRNA_Sce	15	9708	81.1841		Motif:HARB-4_Mad	147	65583	76.6551		Motif:DIRS-8B_DR	59	71512	85.6544		Motif:ATCopia24I	93	36701	66.1267		Motif:hATm-19_HM	51	23500	74.6032		Motif:DNA8-5_DR	61	64485	91.2997		Motif:RNLTR15A2	7	4271	81.977		Motif:tRNA-Pro-CCY	3	2892	86.0714		Motif:Ambal-2_FCy	5	1258	49.179		Motif:TUB2B	2	906	61.6327
Motif:Rex1-31_DRe	15	9723	81.3096		Motif:P-1_DR	144	65727	76.8234		Motif:SHAMUDRAV_MT	58	71570	85.7239		Motif:Polinton-8_NVi	92	36793	66.2925		Motif:hAT-N21_DR	50	23550	74.7619		Motif:Neptune_Hyd	60	64545	91.3847		Motif:Mariner-N5_HSal	7	4278	82.1113		Motif:TguSINE1	3	2895	86.1607		Motif:Ag-Jock-1	5	1263	49.3745		Motif:TUB1	2	908	61.7687
Motif:Penelope-12_HM	15	9738	81.435		Motif:Mariner-39_HM	143	65870	76.9905		Motif:DNA7-N1_DR	58	71628	85.7933		Motif:Harbinger-8_DR	91	36884	66.4565		Motif:EnSpm-16_SBi	50	23600	74.9206		Motif:CR1-79_HM	60	64605	91.4696		Motif:LatiHarb1-2	7	4285	82.2457		Motif:TE-5_CGi	3	2898	86.25		Motif:TUBE2	4	1267	49.5309		Motif:tRNA-Val-GTA	2	910	61.9048
Motif:Kolobok-4_DR	15	9753	81.5605		Motif:EnSpm-16_HM	142	66012	77.1565		Motif:Polinton-1N1_DR	57	71685	85.8616		Motif:hAT-2_DR	90	36974	66.6186		Motif:DNA-6-N2_DR	50	23650	75.0794		Motif:Copia-1-I_HS	60	64665	91.5546		Motif:ISL2EU-8_CGi	7	4292	82.38		Motif:SSU-rRNA_Sme	3	2901	86.3393		Motif:tRNA-Ser-TCA_	4	1271	49.6873		Motif:tRNA-Ile-ATT	2	912	62.0408
Motif:hAT-42_HM	15	9768	81.6859		Motif:hAT-42_Lch	140	66152	77.3201		Motif:Gypsy98-LTR_Dr	57	71742	85.9299		Motif:DIRS-21_ACar	89	37063	66.779		Motif:L1_AC_7	49	23699	75.2349		Motif:Merlin-1_DR	58	64723	91.6367		Motif:hAT-2n1_DR	7	4299	82.5144		Motif:Sola3-1_EmiHux	3	2904	86.4286		Motif:tRNA-Lys-AAA	4	1275	49.8436		Motif:tRNAGlu_CB	2	914	62.1769
Motif:EnSpm-22_HMa	15	9783	81.8113		Motif:Mariner-N3_DR	139	66291	77.4826		Motif:EnSpm-43_SBi	57	71799	85.9982		Motif:Ginger2-1_LS	88	37151	66.9375		Motif:hAT-13_DR	49	23748	75.3905		Motif:hAT-N131_DR	58	64781	91.7188		Motif:Harbinger2-1_MBr	7	4306	82.6488		Motif:Sola1-1_AC	3	2907	86.5179		Motif:Nematis_Cr	4	1279	50		Motif:tRNA-Asn-AAC	2	916	62.3129
Motif:RNLTR2d	14	9797	81.9284		Motif:Kolobok-3_DR	139	66430	77.6451		Motif:ATHATN10	56	71855	86.0652		Motif:ENSPM-6_ZM	87	37238	67.0943		Motif:ERV1-7_DR-I	49	23797	75.546		Motif:Polinton-2_PBa	56	64837	91.7981		Motif:HAL1-3A_ME	7	4313	82.7831		Motif:RTAg3	3	2910	86.6071		Motif:MOSAT-2_DR	4	1283	50.1564		Motif:tRNA-Arg-AGA	2	918	62.449
Motif:LatiHarb1-1	14	9811	82.0455		Motif:EnSpm-17_HM	136	66566	77.804		Motif:RT1	54	71909	86.1299		Motif:PIVE	86	37324	67.2492		Motif:EnSpm-N2_DR	49	23846	75.7016		Motif:Mariner-52N1_HSal	56	64893	91.8774		Motif:Gypsy20-LTR_SP	7	4320	82.9175		Motif:RLG_scDEL_1_5-I	3	2913	86.6964		Motif:LTR160B_MD	4	1287	50.3127		Motif:tRNA-3_DRe	2	920	62.585
Motif:Helitron-3_PM	14	9825	82.1626		Motif:hAT-54_HM	135	66701	77.9618		Motif:Gypsy-43_DWil-I	54	71963	86.1946		Motif:SR2A	85	37409	67.4024		Motif:EnSpm-2_HM	49	23895	75.8571		Motif:IS3EU-4_DR	56	64949	91.9567		Motif:EnSpm-5_HM	7	4327	83.0518		Motif:R1_DPs	3	2916	86.7857		Motif:LSU-rRNA_Mfr	4	1291	50.4691		Motif:TE-8_CGi	2	922	62.7211
Motif:hAT-N21_DR	14	9839	82.2796		Motif:Gypsy-17_RO-I	134	66835	78.1184		Motif:Gypsy-119_AA-LTR	54	72017	86.2593		Motif:Homo6	85	37494	67.5555		Motif:Novosib-6_CR	48	23943	76.0095		Motif:DNA-N4_DR	56	65005	92.036		Motif:DNA3-14_CGi	7	4334	83.1862		Motif:Polinton-4_NV	3	2919	86.875		Motif:L1_AC_13	4	1295	50.6255		Motif:Sola1-2_AC	2	924	62.8571
Motif:SFV1-15_AMi-I	13	9852	82.3884		Motif:ERV1-7_DR-I	133	66968	78.2739		Motif:DNA9-3_DR	54	72071	86.3239		Motif:HMSBEAGLE_I-int	85	37579	67.7087		Motif:hAT-47_HM	48	23991	76.1619		Motif:hAT-21N2_LMi	55	65060	92.1138		Motif:DNA3-11_Mad	7	4341	83.3205		Motif:Polinton-3_TC	3	2922	86.9643		Motif:L1-7_CQ	4	1299	50.7819		Motif:SINE2-3_PM	2	926	62.9932
Motif:OK	13	9865	82.4971		Motif:hAT-25_DR	129	67097	78.4247		Motif:CACTA-1_CapOwc	53	72124	86.3874		Motif:DNA3-8_STu	85	37664	67.8618		Motif:EnSpm-3_TA	48	24039	76.3143		Motif:Zisupton-1_DR	54	65114	92.1903		Motif:DIRS-8B_DR	7	4348	83.4549		Motif:Polinton-2_HM	3	2925	87.0536		Motif:Kolobok-7_CGi	4	1303	50.9382		Motif:RTEX-1_CR	2	928	63.1293
Motif:L1_AC_7	13	9878	82.6058		Motif:Mariner-33_HM	126	67223	78.5719		Motif:LTR-2_Mad-I	52	72176	86.4497		Motif:Polinton-3_PBa	84	37748	68.0132		Motif:hAT-1N1_AC	46	24085	76.4603		Motif:EnSpm2_PTr	53	65167	92.2653		Motif:Dada-1_MB	7	4355	83.5893		Motif:Polinton-1_PBa	3	2928	87.1429		Motif:Kolobok-3_Lch	4	1307	51.0946		Motif:RNLTR15A2	2	930	63.2653
Motif:L1-1_STu	13	9891	82.7145		Motif:L1_AC_7	126	67349	78.7192		Motif:ATREP18	52	72228	86.512		Motif:Mariner-N13_HSal	83	37831	68.1627		Motif:MOSAT_DR	45	24130	76.6032		Motif:Mariner-39_HM	50	65217	92.3361		Motif:Copia-92_BRa-I	7	4362	83.7236		Motif:MERMITE18D	3	2931	87.2321		Motif:IDEFIX_I-int	4	1311	51.251		Motif:Rex1-31_DRe	2	932	63.4014
Motif:hAT-N4_ALy	13	9904	82.8232		Motif:Transib-1_HM	125	67474	78.8653		Motif:SART-1_LHu	51	72279	86.5731		Motif:hAT-N53_DR	83	37914	68.3123		Motif:IS3EU-1_DR	44	24174	76.7429		Motif:Gypsy-53_PM-LTR	50	65267	92.4069		Motif:TUBE2	6	4368	83.8388		Motif:Mariner-N13_HSal	3	2934	87.3214		Motif:HSATII	4	1315	51.4073		Motif:PRIMA4-int	2	934	63.5374
Motif:hAT-310_Ami	13	9917	82.9319		Motif:Mariner-N5_HSal	125	67599	79.0114		Motif:hAT-7N2_PM	50	72329	86.633		Motif:hAT-N131_DR	83	37997	68.4618		Motif:Helitron-2_DR	44	24218	76.8825		Motif:ERV1-N6-I_DR	50	65317	92.4777		Motif:tRNA-Asp-GAY	6	4374	83.9539		Motif:Mariner-7_DYa	3	2937	87.4107		Motif:Helitron-2_DR	4	1319	51.5637		Motif:Polinton-5_NVi	2	936	63.6735
Motif:hAT-1960_Ami	13	9930	83.0406		Motif:DNA-1-2_DR	121	67720	79.1528		Motif:ERV1-N3-I_DR	50	72379	86.6929		Motif:Dada-U6_SS	83	38080	68.6114		Motif:Harbinger-2_DR	44	24262	77.0222		Motif:DNA9-5_DR	50	65367	92.5485		Motif:TE7-1_FV	6	4380	84.0691		Motif:LTR18F_ML	3	2940	87.5		Motif:Helitron-1_DR	4	1323	51.7201		Motif:Polinton-4_SP	2	938	63.8095
Motif:tRNA-Asp-GAY	12	9942	83.141		Motif:hATm-19_HM	120	67840	79.2931		Motif:DongAG	49	72428	86.7515		Motif:Poseidon-2B_PM	82	38162	68.7591		Motif:Gypsy-120_SB-I	43	24305	77.1587		Motif:Polinton-9_NVi	49	65416	92.6179		Motif:RLTR32_Rn	6	4386	84.1843		Motif:LTR160B_MD	3	2943	87.5893		Motif:hAT-N5_ACar	4	1327	51.8765		Motif:Novosib-3_CR	2	940	63.9456
Motif:TRAS3_BM	12	9954	83.2413		Motif:RLTR17B_Mm	117	67957	79.4298		Motif:Perere-9	48	72476	86.809		Motif:hAT-2N1_TC	82	38244	68.9069		Motif:EnSpm2_SB	43	24348	77.2952		Motif:HAT-4N1_Mad	49	65465	92.6872		Motif:polypurine	6	4392	84.2994		Motif:LSU-rRNA_Sce	3	2946	87.6786		Motif:Harbinger-5_PSt	4	1331	52.0328		Motif:Nimb-4_DR	2	942	64.0816
Motif:L1-67_DR	12	9966	83.3417		Motif:IMPB_01	116	68073	79.5654		Motif:Gypsy-63_CQ-I	48	72524	86.8665		Motif:DNA6-6_DR	81	38325	69.0528		Motif:MuDR-4_GM	42	24390	77.4286		Motif:Polinton-1N1_DR	48	65513	92.7552		Motif:Polinton-4_SP	6	4398	84.4146		Motif:Jockey_Ele2	3	2949	87.7679		Motif:Gypsy-8_DRh-I	4	1335	52.1892		Motif:MuDR-7_VV	2	944	64.2177
Motif:hAT-50_HM	12	9978	83.442		Motif:Chapaev-6_HM	116	68189	79.701		Motif:IS3EU-4_DR	47	72571	86.9228		Motif:TE-X-4_DR	80	38405	69.197		Motif:Helitron-N1_PBa	42	24432	77.5619		Motif:MinoAg1	48	65561	92.8232		Motif:Merlin-1_DR	6	4404	84.5298		Motif:Jockey-5_CQ	3	2952	87.8571		Motif:Gypsy-80_PAb-I	4	1339	52.3456		Motif:MuDR1_ZM	2	946	64.3537
Motif:HAT-4N1_Mad	12	9990	83.5424		Motif:TE-2_XT	114	68303	79.8343		Motif:L1-2_STu	45	72616	86.9767		Motif:Gypsy-34_NVi-I	79	38484	69.3393		Motif:Gypsy1-I_Dmoj	42	24474	77.6952		Motif:HAL1-2a_MD	48	65609	92.8911		Motif:Mariner-N22_HSal	6	4410	84.6449		Motif:ISL2EU-N4_CGi	3	2955	87.9464		Motif:Gypsy-6_FV-I	4	1343	52.502		Motif:MERMITE18F	2	948	64.4898
Motif:hAT-2N1_TC	12	10002	83.6427		Motif:Helitron-3_PM	114	68417	79.9675		Motif:Gypsy-20_PGr-I	45	72661	87.0306		Motif:hAT6-2_NV	78	38562	69.4798		Motif:DNA-1-2_DR	42	24516	77.8286		Motif:L1-53_DR	47	65656	92.9577		Motif:LTR1A2_ML	6	4416	84.7601		Motif:Homo10	3	2958	88.0357		Motif:Gypsy-58_BG-I	4	1347	52.6583		Motif:Mariner-N13_HSal	2	950	64.6259
Motif:HARB-4N1_Mad	12	10014	83.7431		Motif:Gypsy-15_DAn-I	112	68529	80.0984		Motif:Dada-tL_DR	45	72706	87.0845		Motif:ERV1-1_SSc-I	78	38640	69.6204		Motif:Gypsy6-I_Dmoj	41	24557	77.9587		Motif:NAVIRTE1	46	65702	93.0228		Motif:hAT-4_PBa	6	4422	84.8752		Motif:Helitron-N3_DR	3	2961	88.125		Motif:Gypsy43-I_AG	4	1351	52.8147		Motif:MarinerL-1_CR	2	952	64.7619
Motif:ERV1-1_SSc-I	12	10026	83.8435		Motif:TRAS1	111	68640	80.2282		Motif:L2-27_ACar	44	72750	87.1372		Motif:EnSpm-2_TD	77	38717	69.7591		Motif:EnSpm-14_HM	41	24598	78.0889		Motif:Mariner-101_HSal	46	65748	93.0879		Motif:EnSpm-1_HV	6	4428	84.9904		Motif:hAT-N71_DR	3	2964	88.2143		Motif:Gypsy-3_PX-I	4	1355	52.9711		Motif:Mariner-13_SIn	2	954	64.898
Motif:DNA9TA1_DR	12	10038	83.9438		Motif:HeT-A3_DVi	110	68750	80.3567		Motif:ARS_EH	44	72794	87.1899		Motif:hATN-4_ACar	75	38792	69.8942		Motif:Transib-3_HM	40	24638	78.2159		Motif:Helitron-3_PM	45	65793	93.1516		Motif:DNA-8-3_HM	6	4434	85.1056		Motif:hAT-N53_DR	3	2967	88.3036		Motif:Gypsy-36_ST-I	4	1359	53.1274		Motif:LOOPERN3_DR	2	956	65.034
Motif:CR1-1_NV	12	10050	84.0442		Motif:CR1-80_HM	110	68860	80.4853		Motif:hAT-2n1_DR	43	72837	87.2414		Motif:Chapaev-8_HM	75	38867	70.0294		Motif:Kolobok-3_Aplcal	40	24678	78.3429		Motif:HARB-4N1_Mad	43	65836	93.2125		Motif:DNA-2-18_DR	6	4440	85.2207		Motif:hAT-21N2_LMi	3	2970	88.3929		Motif:Gypsy35-I_DR	4	1363	53.2838		Motif:LOOPERN2_DR	2	958	65.1701
Motif:Chapaev-8_HM	12	10062	84.1445		Motif:Mariner-36_HM	109	68969	80.6127		Motif:hAT-12_VVi	43	72880	87.2929		Motif:Gypsy-71_BG-I	73	38940	70.1609		Motif:Mariner-N3_DR	38	24716	78.4635		Motif:DNA-8-3_HM	43	65879	93.2734		Motif:ATCopia24I	6	4446	85.3359		Motif:Harbinger2N_TP	3	2973	88.4821		Motif:Gypsy-2_DSe-I	4	1367	53.4402		Motif:LatiHarb1-2	2	960	65.3061
Motif:RMER12	11	10073	84.2365		Motif:Gypsy82-LTR_Dr	108	69077	80.7389		Motif:CR1-78_AAe	43	72923	87.3444		Motif:Ginger1-10_HM	73	39013	70.2924		Motif:Sola1-1_AC	37	24753	78.581		Motif:Copia2-LTR_VC	43	65922	93.3343		Motif:tRNA-Ser-TCG	5	4451	85.4319		Motif:Gypsy82-LTR_Dr	3	2976	88.5714		Motif:Gypsy-2_Crp-I	4	1371	53.5966		Motif:L1-8_CR	2	962	65.4422
Motif:RLTR20C1_MM	11	10084	84.3285		Motif:hAT-N68_DR	104	69181	80.8605		Motif:TELREP1_PC	42	72965	87.3947		Motif:ERV46_MD_I-int	73	39086	70.424		Motif:Mariner-33_HM	37	24790	78.6984		Motif:Tx1-5_PM	42	65964	93.3937		Motif:tRNA-Gln-CAA	5	4456	85.5278		Motif:Gypsy-6_DEu-I	3	2979	88.6607		Motif:Gypsy-28-I_DR	4	1375	53.7529		Motif:L1-87_ACar	2	964	65.5782
Motif:Polinton-1_PBa	11	10095	84.4205		Motif:hAT-13_DR	104	69285	80.982		Motif:RTEX-4_CGi	42	73007	87.4451		Motif:EnSpm-1_HM	73	39159	70.5555		Motif:Gypsy1-SM_LTR	37	24827	78.8159		Motif:Mariner-21_SIn	42	66006	93.4532		Motif:RMER17C2	5	4461	85.6238		Motif:Gypsy-5_PX-I	3	2982	88.75		Motif:Gypsy-24-I_SP	4	1379	53.9093		Motif:L1-1_VC	2	966	65.7143
Motif:MINIME_DN	11	10106	84.5125		Motif:Penelope-12_HM	102	69387	81.1013		Motif:Polinton-2_NV	42	73049	87.4954		Motif:DNA-8-27_DR	73	39232	70.687		Motif:EnSpm-10_HM	37	24864	78.9333		Motif:TE-X-4_NVi	41	66047	93.5113		Motif:Rex1-31_DRe	5	4466	85.7198		Motif:Gypsy58-I_AG	3	2985	88.8393		Motif:Gypsy-23_Crp-I	4	1383	54.0657		Motif:Kiri-35_AAe	2	968	65.8503
Motif:L1-56_DR	11	10117	84.6044		Motif:TART_DV	98	69485	81.2158		Motif:Penelope-1_DR	42	73091	87.5457		Motif:L1-4_VC	72	39304	70.8167		Motif:Homo6	36	24900	79.0476		Motif:ISL2EU-3_CFl	41	66088	93.5693		Motif:Polinton-5_NVi	5	4471	85.8157		Motif:Gypsy55-I_AG	3	2988	88.9286		Motif:Gypsy-23_CQ-I	4	1387	54.222		Motif:Jockey-2_DGri	2	970	65.9864
Motif:Kolobok-2_DR	11	10128	84.6964		Motif:P-34_HM	97	69582	81.3292		Motif:P4_AG	42	73133	87.596		Motif:HELITRON7_OS	72	39376	70.9465		Motif:Helitron-2_HM	36	24936	79.1619		Motif:Dada-tL_DR	41	66129	93.6274		Motif:Polinton-1_DR	5	4476	85.9117		Motif:Gypsy-32_ADe-I	3	2991	89.0179		Motif:Gypsy-22_FV-I	4	1391	54.3784		Motif:IS3EU-N1_CGi	2	972	66.1224
Motif:Harbinger-2_DR	11	10139	84.7884		Motif:hAT-N107_DR	97	69679	81.4426		Motif:CR1-15_HM	42	73175	87.6463		Motif:ERV1-7_DR-I	70	39446	71.0726		Motif:SR2A	35	24971	79.273		Motif:Copia3-I_CR	41	66170	93.6854		Motif:NUSIF1_TM	5	4481	86.0077		Motif:Gypsy-1_FV-I	3	2994	89.1071		Motif:Gypsy-204_ZM-I	4	1395	54.5348		Motif:HERVIP10FH-int	2	974	66.2585
Motif:Gypsy-6_LCh-I	11	10150	84.8804		Motif:Gypsy-6_LCh-I	97	69776	81.5559		Motif:Gypsy6-I_Dmoj	41	73216	87.6954		Motif:EnSpm-6N1_DR	70	39516	71.1987		Motif:P-1_PBa	35	25006	79.3841		Motif:Sat-1_TSy	39	66209	93.7406		Motif:Mariner-52_HSal	5	4486	86.1036		Motif:Ginger1-1_AC	3	2997	89.1964		Motif:Gypsy1-PP_I-int	4	1399	54.6912		Motif:HERVFH21-int	2	976	66.3946
Motif:Gypsy-21_PBa-LTR	11	10161	84.9724		Motif:Gypsy-4_Trm-I	96	69872	81.6681		Motif:Kolobok-N1_AEc	40	73256	87.7433		Motif:DNA-1-8_DR	70	39586	71.3248		Motif:L1-11_DR	35	25041	79.4952		Motif:LOOPERN3_DR	39	66248	93.7958		Motif:Mariner-16_SIn	5	4491	86.1996		Motif:EnSpm-N14_DR	3	3000	89.2857		Motif:Gypsy-17_BD-I	4	1403	54.8475		Motif:Helitron-N35_CGi	2	978	66.5306
Motif:Z-REP	10	10171	85.056		Motif:EnSpm-9_DR	95	69967	81.7792		Motif:Helitron-2_DR	40	73296	87.7912		Motif:EnSpm-21_HMa	69	39655	71.4492		Motif:Kolobok-2_AP	35	25076	79.6063		Motif:L1-4_VC	39	66287	93.8511		Motif:Mariner-13_SIn	5	4496	86.2956		Motif:EnSpm-7_DR	3	3003	89.375		Motif:Gypsy-17_ADe-I	4	1407	55.0039		Motif:Helitron-N1_HSal	2	980	66.6667
Motif:SINE_VV	10	10181	85.1397		Motif:DNA-2-32_DR	95	70062	81.8902		Motif:Gypsy-4_PPP-I	40	73336	87.8391		Motif:ZFERV-2-I_DR	68	39723	71.5717		Motif:Gypsy-31-LTR_DR	35	25111	79.7175		Motif:RLTR20C2_MM	38	66325	93.9049		Motif:L1-11_DR	5	4501	86.3916		Motif:EnSpm-1_HV	3	3006	89.4643		Motif:Gypsy-15_FV-I	4	1411	55.1603		Motif:Helitron-3_ZM	2	982	66.8027
Motif:Mariner-N39_HSal	10	10191	85.2233		Motif:Academ-1_HM	95	70157	82.0013		Motif:EnSpm2_PTr	40	73376	87.887		Motif:Helitron-3N3_PM	67	39790	71.6924		Motif:DNA-X-5_DR	35	25146	79.8286		Motif:Poseidon-2B_PM	38	66363	93.9587		Motif:ISL2EU-N5B_CGi	5	4506	86.4875		Motif:DNA-TTAA0-4_DR	3	3009	89.5536		Motif:Gypsy-11_PPa-I	4	1415	55.3167		Motif:hAT-N35B_DR	2	984	66.9388
Motif:Mariner-16_SIn	10	10201	85.3069		Motif:Dada-1_BF	93	70250	82.11		Motif:MuDR-10_GM	39	73415	87.9337		Motif:Daphne-73_HMa	67	39857	71.8131		Motif:Chapaev-6_HM	35	25181	79.9397		Motif:HAT-4_Mad	38	66401	94.0125		Motif:hAT-310_Ami	5	4511	86.5835		Motif:DNA8-5_DR	3	3012	89.6429		Motif:Gypsy119-I_DR	4	1419	55.473		Motif:hAT-N34_DR	2	986	67.0748
Motif:Mariner-14_SIn	10	10211	85.3905		Motif:Sola2-1_HM	92	70342	82.2175		Motif:EnSpm1_HV	39	73454	87.9805		Motif:Helitron-N1_PBa	66	39923	71.932		Motif:Chapaev-20_HM	35	25216	80.0508		Motif:hAT-21_CPB	38	66439	94.0663		Motif:hAT-2_HM	5	4516	86.6795		Motif:DNA6-1_SP	3	3015	89.7321		Motif:GYPSHAN3_I_MT-int	4	1423	55.6294		Motif:hAT-N2_CPB	2	988	67.2109
Motif:Mariner-13_SIn	10	10221	85.4742		Motif:LTR-12D_Gav	92	70434	82.325		Motif:CryptonS-1_PR	38	73492	88.026		Motif:Gypsy-88_CQ-I	65	39988	72.0492		Motif:OposCharlie1	34	25250	80.1587		Motif:Copia-96_SB-I	38	66477	94.1201		Motif:Gypsy82-LTR_Dr	5	4521	86.7754		Motif:DNA3-10_CGi	3	3018	89.8214		Motif:GYLES1_I-int	4	1427	55.7858		Motif:HATN11B_DR	2	990	67.3469
Motif:Gypsy-8_HMM-LTR	10	10231	85.5578		Motif:DNA-8-1_HM	92	70526	82.4326		Motif:Sola3-1_BF	36	73528	88.0691		Motif:Mariner-29_HM	64	40052	72.1645		Motif:Mariner-39_HM	34	25284	80.2667		Motif:MuDR1_ZM	37	66514	94.1724		Motif:Gypsy61-I_AG	5	4526	86.8714		Motif:Dada-U6_GA	3	3021	89.9107		Motif:EnSpm-N1_AT	4	1431	55.9421		Motif:hAT6-2_SP	2	992	67.483
Motif:Galileo_DM	10	10241	85.6414		Motif:SAT-13_DR	91	70617	82.5389		Motif:REP-4_PBa	36	73564	88.1122		Motif:Kolobok-2_DR	64	40116	72.2798		Motif:hAT-2_DR	34	25318	80.3746		Motif:Helitron-N1_HSal	37	66551	94.2248		Motif:Gypsy-22-LTR_DR	5	4531	86.9674		Motif:Copia-58_BG-I	3	3024	90		Motif:EnSpm2_TM	4	1435	56.0985		Motif:hAT-2n1_DR	2	994	67.619
Motif:ERV1-7_DR-I	10	10251	85.725		Motif:CR1-1_NV	90	70707	82.6441		Motif:L1_AC_7	36	73600	88.1553		Motif:DNA-1-2_DR	64	40180	72.3951		Motif:DIRS-2_MLP-I	34	25352	80.4825		Motif:hAT-N13_AMi	37	66588	94.2772		Motif:EnSpm-N14_DR	5	4536	87.0633		Motif:Copia-14_BG-I	3	3027	90.0893		Motif:DNA-2-32_DR	4	1439	56.2549		Motif:HAT1_DR	2	996	67.7551
Motif:EnSpm-2_HM	10	10261	85.8087		Motif:Gypsy6-NVi_LTR	88	70795	82.747		Motif:Gypsy61-I_AG	36	73636	88.1984		Motif:DIRS-8_DR	64	40244	72.5104		Motif:Harbinger-1_XT	33	25385	80.5873		Motif:Mariner-N41_HSal	36	66624	94.3282		Motif:DNA3-13B_CGi	5	4541	87.1593		Motif:CLOUD-7	3	3030	90.1786		Motif:DIRS-4_DR	4	1443	56.4113		Motif:hAT-16N2_LMi	2	998	67.8912
Motif:EnSpm-21_HMa	10	10271	85.8923		Motif:hAT-80_HM	87	70882	82.8487		Motif:Gypsy68-I_AG	35	73671	88.2404		Motif:CACTA_LP	63	40307	72.6239		Motif:Mariner-36_HM	32	25417	80.6889		Motif:Gypsy-9-I_CR	36	66660	94.3792		Motif:Copia3-I_XT	5	4546	87.2553		Motif:Ves2B_ML	2	3032	90.2381		Motif:Crack-11_AAe	4	1447	56.5676		Motif:Gypsy-9_DPu-I	2	1000	68.0272
Motif:DNA-2-12_DR	10	10281	85.9759		Motif:Gypsy-41_AA-I	86	70968	82.9492		Motif:Jockey-3_DPer	34	73705	88.2811		Motif:hAT-N5_ACar	61	40368	72.7338		Motif:hAT-54_HM	32	25449	80.7905		Motif:Gypsy-22_SB-I	36	66696	94.4301		Motif:Copia-27_PAb-I	5	4551	87.3512		Motif:Tx1-10_SK	2	3034	90.2976		Motif:Copia15-VV_I-int	4	1451	56.724		Motif:Gypsy-74-I_ZM	2	1002	68.1633
Motif:tRNA-1_DRe	9	10290	86.0512		Motif:Transib-6_HM	85	71053	83.0485		Motif:Helitron-4_DR	34	73739	88.3218		Motif:RTAg4	60	40428	72.8419		Motif:EnSpm-16_HM	32	25481	80.8921		Motif:Gypsy-22_DWil-I	36	66732	94.4811		Motif:Copia-17_SB-I	5	4556	87.4472		Motif:TUBE2	2	3036	90.3571		Motif:Caulimovirus-1_PD	4	1455	56.8804		Motif:Gypsy-6_AEc-LTR	2	1004	68.2993
Motif:TE-2_XT	9	10299	86.1264		Motif:DIRS-8B_DR	85	71138	83.1479		Motif:Gypsy-31-LTR_DR	34	73773	88.3625		Motif:L1-55_XT	60	40488	72.95		Motif:DIRS-15B_DR	32	25513	80.9937		Motif:Polinton-5_NVi	35	66767	94.5307		Motif:U6	4	4560	87.524		Motif:TE-X-5_DR	2	3038	90.4167		Motif:ATHATN10	4	1459	57.0367		Motif:Gypsy-53_PM-LTR	2	1006	68.4354
Motif:Polinton-1N1_DR	9	10308	86.2017		Motif:Gypsy-18_RP-I	84	71222	83.2461		Motif:DINOLT1	34	73807	88.4033		Motif:HARB-6_ALy	60	40548	73.0581		Motif:Transib-1_HM	31	25544	81.0921		Motif:MonoRep558	35	66802	94.5802		Motif:tRNA-Phe-TTY	4	4564	87.6008		Motif:Sola2-1_EmiHux	2	3040	90.4762		Motif:5S-Sauria	4	1463	57.1931		Motif:Gypsy-51_GA-LTR	2	1008	68.5714
Motif:Mariner-N10_SIn	9	10317	86.277		Motif:EnSpm-5_HM	83	71305	83.3431		Motif:P-30_HM	33	73840	88.4428		Motif:Zisupton-1_DR	59	40607	73.1644		Motif:Transib-10_HM	31	25575	81.1905		Motif:Harbinger-2_LCh	35	66837	94.6298		Motif:tRNA-Leu-CTY	4	4568	87.6775		Motif:RTEX-1_CR	2	3042	90.5357		Motif:VIHAT3	3	1466	57.3104		Motif:Gypsy-23-LTR_NVi	2	1010	68.7075
Motif:LatiHarb1-N3A	9	10326	86.3522		Motif:Mariner-79B_HSal	81	71386	83.4377		Motif:L2_AC_2	33	73873	88.4823		Motif:Polinton-2_HM	59	40666	73.2708		Motif:Gypsy-6_LCh-I	31	25606	81.2889		Motif:Copia-3_PSH-I	35	66872	94.6793		Motif:ROO_I-int	4	4572	87.7543		Motif:RTE-1_Crp	2	3044	90.5952		Motif:Ves2_ML	3	1469	57.4277		Motif:Gypsy-21_PBa-LTR	2	1012	68.8435
Motif:Harbinger-1_XT	9	10335	86.4275		Motif:L1-3_CR	81	71467	83.5324		Motif:EnSpm6_SB	33	73906	88.5218		Motif:L1-48_DR	58	40724	73.3753		Motif:TE-X-4_DR	30	25636	81.3841		Motif:MuDR-10_GM	34	66906	94.7275		Motif:RLTR20A4	4	4576	87.8311		Motif:RNLTR15A2	2	3046	90.6548		Motif:tRNASerTCT_CB	3	1472	57.545		Motif:Gypsy-1_CMe-I	2	1014	68.9796
Motif:EnSpm-N10_DR	9	10344	86.5028		Motif:Gypsy-25_SB-I	80	71547	83.6259		Motif:L1-53_DR	32	73938	88.5602		Motif:DIRS-8B_DR	58	40782	73.4798		Motif:PIVE	30	25666	81.4794		Motif:Mariner-52_HSal	34	66940	94.7756		Motif:polypyrimidine	4	4580	87.9079		Motif:RLTR20A4	2	3048	90.7143		Motif:TE-X-4_NVi	3	1475	57.6622		Motif:Ginger2-1_LS	2	1016	69.1156
Motif:EnSpm8_SB	9	10353	86.578		Motif:P-1_LHu	79	71626	83.7183		Motif:hAT-N47B_DR	32	73970	88.5985		Motif:MuDR-5_VV	57	40839	73.5825		Motif:P-35_HM	30	25696	81.5746		Motif:Helitron-N1_PBa	34	66974	94.8237		Motif:Polinton-2_PBa	4	4584	87.9846		Motif:RLG_scMaximus_1_8-I	2	3050	90.7738		Motif:TE-5_CGi	3	1478	57.7795		Motif:Ginger1-2_DR	2	1018	69.2517
Motif:DNA9-5_DR	9	10362	86.6533		Motif:hATm-54_HM	78	71704	83.8094		Motif:HAT1_DR	32	74002	88.6368		Motif:MuDR-4_GM	57	40896	73.6852		Motif:CR1-48_HM	29	25725	81.6667		Motif:Mariner-4_LHu	33	67007	94.8705		Motif:Novosib-3_CR	4	4588	88.0614		Motif:RLG_scDEL_1_3-I	2	3052	90.8333		Motif:Sushi_I-int	3	1481	57.8968		Motif:ERV-5_AMi-I	2	1020	69.3878
Motif:Ag-Jock-1	9	10371	86.7285		Motif:hAT-50_HM	77	71781	83.8994		Motif:DNA4-3_CQ	32	74034	88.6752		Motif:LSU-rRNA_Sce	57	40953	73.7879		Motif:P-34_HM	28	25753	81.7556		Motif:Helitron-1_DT	33	67040	94.9172		Motif:Neptune3_Ren	4	4592	88.1382		Motif:R1_DMo	2	3054	90.8929		Motif:SINE2-1_Pca	3	1484	58.0141		Motif:ERV1-N3-I_DR	2	1022	69.5238
Motif:tRNAGlu_CB	8	10379	86.7955		Motif:Kolobok-2_DR	76	71857	83.9883		Motif:L2-8_NVi	31	74065	88.7123		Motif:Jockey-3_DGri	57	41010	73.8906		Motif:MUDRAVI1	28	25781	81.8444		Motif:Ginger2-1_LS	33	67073	94.9639		Motif:MinoAg1	4	4596	88.215		Motif:Poseidon-2B_PM	2	3056	90.9524		Motif:RTE-5_LCh	3	1487	58.1314		Motif:EnSpm-N10_DR	2	1024	69.6599
Motif:tRNACysGCA_CB	8	10387	86.8624		Motif:MuDR1_HV	75	71932	84.0759		Motif:L1-2_VC	31	74096	88.7494		Motif:Copia-58_BG-I	57	41067	73.9933		Motif:tRNA-3_DRe	27	25808	81.9302		Motif:ERV1-7_DR-I	33	67106	95.0106		Motif:MERMITE18B	4	4600	88.2917		Motif:Novosib-3_CR	2	3058	91.0119		Motif:RIRE8A_I-int	3	1490	58.2486		Motif:EnSpm1n_AT	2	1026	69.7959
Motif:SSU-rRNA_Lvi	8	10395	86.9293		Motif:Gypsy-16_RO-I	75	72007	84.1636		Motif:ATCopia28_I-int	31	74127	88.7865		Motif:DNA-3_FV	56	41123	74.0942		Motif:P-2_HM	27	25835	82.0159		Motif:ROO_I-int	32	67138	95.0559		Motif:Mariner-N13_HSal	4	4604	88.3685		Motif:Neptune3_Ren	2	3060	91.0714		Motif:R5-1_SM	3	1493	58.3659		Motif:EnSpm1_HV	2	1028	69.932
Motif:RTAg4	8	10403	86.9962		Motif:Chapaev-7_HM	75	72082	84.2513		Motif:RLG_scMaximus_2_1-I	30	74157	88.8225		Motif:Gypsy-53_PM-LTR	55	41178	74.1933		Motif:hAT-N6_ACar	27	25862	82.1016		Motif:Harbinger2N_TP	32	67170	95.1012		Motif:LTR-12D_Gav	4	4608	88.4453		Motif:MuDR-N1_ZM	2	3062	91.131		Motif:R1_Ele4	3	1496	58.4832		Motif:DNA8-12_CGi	2	1030	70.068
Motif:Rhin-1	8	10411	87.0631		Motif:P-2_HM	74	72156	84.3377		Motif:hAT-N70_DR	30	74187	88.8584		Motif:Ves2_ML	54	41232	74.2906		Motif:Harbinger-1_DR	27	25889	82.1873		Motif:TE-X-5_DR	31	67201	95.1451		Motif:LSU-rRNA_Hca	4	4612	88.5221		Motif:LTR42_MD	2	3064	91.1905		Motif:Polinton-9_NVi	3	1499	58.6005		Motif:DNA4-24_CGi	2	1032	70.2041
Motif:MER4-int	8	10419	87.13		Motif:DNA9-6_DR	74	72230	84.4242		Motif:Harbinger-5_CGi	30	74217	88.8943		Motif:TE-X-4_NVi	54	41286	74.3878		Motif:Gypsy-10_PBa-LTR	27	25916	82.273		Motif:Gypsy-35_CGi-I	31	67232	95.189		Motif:LIMPET1	4	4616	88.5988		Motif:LTR24_Sar	2	3066	91.25		Motif:Polinton-8_NVi	3	1502	58.7177		Motif:DNA3-1_CGi	2	1034	70.3401
Motif:Mariner-14_LCh	8	10427	87.1969		Motif:Kolobok-2_AP	73	72303	84.5096		Motif:Merlin-1_DR	29	74246	88.9291		Motif:L1-56_DR	54	41340	74.4851		Motif:SPMLIKE	26	25942	82.3556		Motif:PRIMA4-int	30	67262	95.2315		Motif:IS3EU-4_DR	4	4620	88.6756		Motif:L2B-4B_AAe	2	3068	91.3095		Motif:Polinton-5_SP	3	1505	58.835		Motif:DNA2-7_CGi	2	1036	70.4762
Motif:LSU-rRNA_Ath	8	10435	87.2638		Motif:EnSpm-12_OS	73	72376	84.5949		Motif:L2_AC_15	29	74275	88.9638		Motif:Helitron-9_CGi	54	41394	74.5824		Motif:piggyBac-N5_DR	26	25968	82.4381		Motif:Nematis_Cr	30	67292	95.274		Motif:HATN11B_DR	4	4624	88.7524		Motif:L1-N3_FV	2	3070	91.369		Motif:Polinton-3_PBa	3	1508	58.9523		Motif:DNA2-6_CGi	2	1038	70.6122
Motif:EnSpm-17_HM	8	10443	87.3307		Motif:Chapaev-3B_HM	70	72446	84.6767		Motif:L2-17_NV	29	74304	88.9986		Motif:Gypsy3-LTR_AP	54	41448	74.6797		Motif:LSU-rRNA_Mfr	26	25994	82.5206		Motif:Copia-1_ES-I	30	67322	95.3164		Motif:hAT-42_Lch	4	4628	88.8292		Motif:L1-6_CR	2	3072	91.4286		Motif:Mariner-3_PGr	3	1511	59.0696		Motif:DIRS-15B_DR	2	1040	70.7483
Motif:CryptonV-3_DR	8	10451	87.3976		Motif:ACROBAT1	69	72515	84.7574		Motif:IS3EU-1_DR	29	74333	89.0333		Motif:CR1-78_AAe	54	41502	74.777		Motif:Gypsy-18_PBa-I	26	26020	82.6032		Motif:Gypsy98-LTR_Dr	29	67351	95.3575		Motif:HAT-10_Mad	4	4632	88.906		Motif:L1-45_AAe	2	3074	91.4881		Motif:MamSINE1	3	1514	59.1869		Motif:Copia-47_Mad-LTR	2	1042	70.8844
Motif:ZFERV-2-I_DR	7	10458	87.4561		Motif:LSU-rRNA_Mfr	68	72583	84.8368		Motif:Gypsy-8_SCH-I	29	74362	89.068		Motif:TE-5_CGi	52	41554	74.8707		Motif:EnSpm-1_TA	26	26046	82.6857		Motif:Gypsy37-I_AG	29	67380	95.3986		Motif:Gypsy-6_AEc-LTR	4	4636	88.9827		Motif:L1-2_VC	2	3076	91.5476		Motif:LTR1A2_ML	3	1517	59.3041		Motif:Copia-42_SB-I	2	1044	71.0204
Motif:tRNA-Val-GTA	7	10465	87.5146		Motif:DNA8-10_DR	68	72651	84.9163		Motif:ERV1-N7-I_DR	29	74391	89.1028		Motif:LTR42_MD	52	41606	74.9644		Motif:DNA-8-5_DR	26	26072	82.7683		Motif:Gypsy-1_CMe-LTR	29	67409	95.4396		Motif:Gypsy37-I_AG	4	4640	89.0595		Motif:L1-20b_Lch	2	3078	91.6071		Motif:L2_AC_2	3	1520	59.4214		Motif:CLOUD-7	2	1046	71.1565
Motif:tRNA-Ser-TCG	7	10472	87.5732		Motif:Helitron-1_DR	67	72718	84.9946		Motif:EnSpm-N14_DR	29	74420	89.1375		Motif:LSU-rRNA_Hca	52	41658	75.0581		Motif:L1A-2_MD	25	26097	82.8476		Motif:DNA-11_CGi	29	67438	95.4807		Motif:Gypsy-32_ADe-I	4	4644	89.1363		Motif:Kolobok-N1_AEc	2	3080	91.6667		Motif:L1Hylob	3	1523	59.5387		Motif:BHIKHARI-5-I_DR	2	1048	71.2925
Motif:TDR13	7	10479	87.6317		Motif:EnSpm-1_TA	67	72785	85.0729		Motif:Mariner-N13_HSal	28	74448	89.171		Motif:Mariner-79B_HSal	51	41709	75.15		Motif:tRNA-Gln-CAA	24	26121	82.9238		Motif:CACTA-1_CapOwc	29	67467	95.5217		Motif:EnSpm-N13_DR	4	4648	89.2131		Motif:Jockey-3_DPer	2	3082	91.7262		Motif:Jockey-3_DGri	3	1526	59.656		Motif:Waldo-3_AAe	1	1049	71.3605
Motif:SSU-rRNA_Ath	7	10486	87.6902		Motif:Daphne-73_HMa	67	72852	85.1512		Motif:EnSpm-7_HM	28	74476	89.2046		Motif:Chapaev-1_AA	51	41760	75.2419		Motif:RLTR21	24	26145	83		Motif:BEL-30_CQ-LTR	29	67496	95.5628		Motif:Dada-tL_DR	4	4652	89.2898		Motif:Jockey-2_DEu	2	3084	91.7857		Motif:Helitron-5_CGi	3	1529	59.7733		Motif:Vingi-1_PMa	1	1050	71.4286
Motif:RLTR20C2_MM	7	10493	87.7488		Motif:Zisupton-1_DR	66	72918	85.2284		Motif:Sm1	27	74503	89.2369		Motif:TE-2_XT	50	41810	75.332		Motif:Polinton-1_PBa	24	26169	83.0762		Motif:MSAT_MG	28	67524	95.6024		Motif:CryptonV-2_DR	4	4656	89.3666		Motif:IS3EU-N1_CGi	2	3086	91.8452		Motif:Helitron-3_ZM	3	1532	59.8905		Motif:Ves2_ML	1	1051	71.4966
Motif:RLTR17B_Mm	7	10500	87.8073		Motif:piggyBac-N5_DR	66	72984	85.3055		Motif:Polinton-1_HM	27	74530	89.2692		Motif:TRAS1	49	41859	75.4203		Motif:P-1_LHu	24	26193	83.1524		Motif:DNA6-4_DR	28	67552	95.6421		Motif:Copia-75_Mad-LTR	4	4660	89.4434		Motif:I-7B_AAe	2	3088	91.9048		Motif:hAT-N53_DR	3	1535	60.0078		Motif:Ves2B_ML	1	1052	71.5646
Motif:Mariner-29_AEc	7	10507	87.8659		Motif:Gypsy-14_RP-I	66	73050	85.3827		Motif:Kolobok-2_AP	27	74557	89.3016		Motif:EnSpm-N14_DR	49	41908	75.5085		Motif:DIRS-4_DR	24	26217	83.2286		Motif:DNA4-24_CGi	28	67580	95.6817		Motif:Copia16-NVi_I-int	4	4664	89.5202		Motif:Helitron-N35_CGi	2	3090	91.9643		Motif:Gypsy-95_AA-I	3	1538	60.1251		Motif:U2	1	1053	71.6327
Motif:Mariner-17_AEc	7	10514	87.9244		Motif:Gypsy120-LTR_DR	66	73116	85.4598		Motif:Helitron-N1_PBa	27	74584	89.3339		Motif:P-27_HM	48	41956	75.595		Motif:RMER12	23	26240	83.3016		Motif:CATCH2LTR_DR	28	67608	95.7214		Motif:CACTA-1_CapOwc	4	4668	89.5969		Motif:Helitron-N1_HSal	2	3092	92.0238		Motif:Gypsy-93_GM-I	3	1541	60.2424		Motif:Tx1-34_DR	1	1054	71.7007
Motif:ISL2EU-3_CFl	7	10521	87.9829		Motif:Harbinger2-2_HM	65	73181	85.5358		Motif:EnSpm-N13_DR	27	74611	89.3663		Motif:Gypsy6-NVi_LTR	48	42004	75.6815		Motif:Polinton-1_XT	23	26263	83.3746		Motif:EnSpm1_SB	27	67635	95.7596		Motif:BEL-3-LTR_NVi	4	4672	89.6737		Motif:hAT-N36_DR	2	3094	92.0833		Motif:Gypsy-79_PAb-I	3	1544	60.3597		Motif:tRNA-Val-GTG	1	1055	71.7687
Motif:Gypsy-53_SB-LTR	7	10528	88.0415		Motif:DNA-8-24_DR	65	73246	85.6118		Motif:Coprina_Pc2	27	74638	89.3986		Motif:SART-1_LHu	47	42051	75.7662		Motif:NERV5_MD_I-int	23	26286	83.4476		Motif:DNA-2-18_DR	27	67662	95.7978		Motif:BEL-23_CQ-I	4	4676	89.7505		Motif:hAT6-2_NV	2	3096	92.1429		Motif:Gypsy-77-I_ZM	3	1547	60.4769		Motif:tRNA-Trp-TGG	1	1056	71.8367
Motif:Ginger1-10_HM	7	10535	88.1		Motif:EnSpm1_SB	63	73309	85.6854		Motif:TE-X-5_DR	26	74664	89.4297		Motif:P-29_HM	47	42098	75.8509		Motif:MdoERV2a-int	23	26309	83.5206		Motif:Tx1-1_CGi	26	67688	95.8346		Motif:TUB1	3	4679	89.8081		Motif:Harbinger-7_PGr	2	3098	92.2024		Motif:Gypsy-72_GM-I	3	1550	60.5942		Motif:tRNA-Thr-ACA	1	1057	71.9048
Motif:EnSpm-1_TA	7	10542	88.1586		Motif:MdoERV2a-int	62	73371	85.7579		Motif:SAT-23_DR	26	74690	89.4609		Motif:L1-58_ACar	47	42145	75.9356		Motif:Helitron-1_DR	23	26332	83.5937		Motif:TDR8B	26	67714	95.8714		Motif:tRNA-Pro-CCY	3	4682	89.8656		Motif:Harbinger2-2_ES	2	3100	92.2619		Motif:Gypsy-70-I_ZM	3	1553	60.7115		Motif:tRNASerTCT_CB	1	1058	71.9728
Motif:EnSpm-12_OS	7	10549	88.2171		Motif:CryptonV-1_DR	62	73433	85.8303		Motif:L2_AC_11	26	74716	89.492		Motif:hAT-42_Lch	47	42192	76.0203		Motif:hAT-N68_DR	23	26355	83.6667		Motif:hAT-N36_DR	26	67740	95.9083		Motif:tRNAPheTTC_CB	3	4685	89.9232		Motif:Gypsy-80_CQ-I	2	3102	92.3214		Motif:Gypsy-6_RO-I	3	1556	60.8288		Motif:tRNA-Ser-TCG	1	1059	72.0408
Motif:DNA6-4_DR	7	10556	88.2756		Motif:RLTR32_Rn	61	73494	85.9016		Motif:Jockey-6_DK	26	74742	89.5232		Motif:Gypsy10-LTR_SP	47	42239	76.1049		Motif:hAT-82_HMa	23	26378	83.7397		Motif:HATN11_DR	26	67766	95.9451		Motif:tRNA-Ile-ATT	3	4688	89.9808		Motif:Gypsy-65_BG-I	2	3104	92.381		Motif:Gypsy61-I_AG	3	1559	60.9461		Motif:tRNA-SeC(e)-TGA	1	1060	72.1088
Motif:DNA-11_CGi	7	10563	88.3342		Motif:Mariner-19_HM	61	73555	85.9729		Motif:Gypsy-8N_PPa-LTR	26	74768	89.5543		Motif:DNA-2-32_DR	47	42286	76.1896		Motif:hAT-42_Lch	23	26401	83.8127		Motif:Daphne-21_SPu	26	67792	95.9819		Motif:tRNA-Asn-AAC	3	4691	90.0384		Motif:Gypsy-42_AMi-LTR	2	3106	92.4405		Motif:Gypsy-5_DSim-I	3	1562	61.0633		Motif:tRNA-Pro-CCY	1	1061	72.1769
Motif:DIRS-8_DR	7	10570	88.3927		Motif:Mariner-14_LCh	61	73616	86.0442		Motif:SR2	25	74793	89.5843		Motif:Dada-U6_DR	46	42332	76.2725		Motif:hAT-42_HM	23	26424	83.8857		Motif:L1-56_DR	25	67817	96.0173		Motif:tRNA-Arg-CGY_	3	4694	90.096		Motif:Gypsy-38_NVi-LTR	2	3108	92.5		Motif:Gypsy-594_AA-I	3	1565	61.1806		Motif:tRNA-Pro-CCG	1	1062	72.2449
Motif:tRNAPro_CB	6	10576	88.4429		Motif:LTR24_Sar	61	73677	86.1155		Motif:hAT-N131_DR	25	74818	89.6142		Motif:HAT1_DR	45	42377	76.3536		Motif:Gypsy6-NVi_LTR	23	26447	83.9587		Motif:Gypsy-199_ZM-I	25	67842	96.0527		Motif:tRNAAlaAGC_CB	3	4697	90.1536		Motif:Gypsy-23_PSo-I	2	3110	92.5595		Motif:Gypsy-49_CQ-I	3	1568	61.2979		Motif:tRNAPro_CB	1	1063	72.3129
Motif:tRNAIleATT_CB	6	10582	88.4931		Motif:DNA2-1_DR	61	73738	86.1868		Motif:Gypsy-15_LBS-I	25	74843	89.6441		Motif:DINOLT1	45	42422	76.4347		Motif:EnSpm-5_HM	23	26470	84.0317		Motif:DNA2-10_DR	25	67867	96.0881		Motif:TE-X-5_DR	3	4700	90.2111		Motif:Gypsy-199_ZM-I	2	3112	92.619		Motif:Gypsy-42_PAb-I	3	1571	61.4152		Motif:tRNA-Phe-TTY	1	1064	72.381
Motif:RLTR21	6	10588	88.5432		Motif:MuDR-8_VV	60	73798	86.257		Motif:Gypsy-12_CSa-LTR	25	74868	89.6741		Motif:SSU-rRNA_Sme	44	42466	76.5139		Motif:DNA8-21_DR	23	26493	84.1048		Motif:DIRS-4N3_DR	25	67892	96.1235		Motif:TE-5B_CGi	3	4703	90.2687		Motif:Gypsy-139_AA-I	2	3114	92.6786		Motif:Gypsy-39_GM-I	3	1574	61.5324		Motif:tRNA-Lys-AAA	1	1065	72.449
Motif:PRIMA4-int	6	10594	88.5934		Motif:Gypsy-54_GM-LTR	60	73858	86.3271		Motif:EnSpm-3_TA	25	74893	89.704		Motif:HAT-10_Mad	44	42510	76.5932		Motif:tRNA-Pro-CCY	22	26515	84.1746		Motif:Homo10	24	67916	96.1574		Motif:RLTR20C1_MM	3	4706	90.3263		Motif:Gypsy-10_CCO-I	2	3116	92.7381		Motif:Gypsy38-I_DR	3	1577	61.6497		Motif:tRNA-Leu-CTY	1	1066	72.517
Motif:Polinton-5_NVi	6	10600	88.6436		Motif:DNA-2-24B_DR	59	73917	86.396		Motif:HELITRON9D_CB	24	74917	89.7328		Motif:CR1-2_CQ	44	42554	76.6725		Motif:TRAS1	22	26537	84.2444		Motif:HAL1-3A_ME	24	67940	96.1914		Motif:R1_DYa	3	4709	90.3839		Motif:EnSpm-9_OS	2	3118	92.7976		Motif:Gypsy-38_BD-I	3	1580	61.767		Motif:tRNALeuCTT_CB	1	1067	72.585
Motif:LTR-12D_Crp	6	10606	88.6938		Motif:L1-67_DR	58	73975	86.4638		Motif:Gypsy-23_PSo-I	24	74941	89.7615		Motif:CR1-15_HM	44	42598	76.7518		Motif:Sola2-1_HM	22	26559	84.3143		Motif:Gypsy-80-I_ZM	24	67964	96.2254		Motif:Polinton-2_HM	3	4712	90.4415		Motif:ENSPM-6_DR	2	3120	92.8571		Motif:Gypsy-35_Adi-I	3	1583	61.8843		Motif:tRNAIleATT_CB	1	1068	72.6531
Motif:Kolobok-2_XT	6	10612	88.7439		Motif:EnSpm-N17_DR	58	74033	86.5316		Motif:hAT-2N1_TC	23	74964	89.7891		Motif:RLTR31D_MM	43	42641	76.8292		Motif:hAT-N5_ACar	22	26581	84.3841		Motif:ERV24_MD_I-int	24	67988	96.2594		Motif:Polinton-1_LCh	3	4715	90.499		Motif:EnSpm2_PTr	2	3122	92.9167		Motif:Gypsy-34_NVi-I	3	1586	62.0016		Motif:tRNA-Gly-GGA	1	1069	72.7211
Motif:Jockey-3_DGri	6	10618	88.7941		Motif:hAT-N145_DR	56	74089	86.5971		Motif:Gypsy-2_DFa-I	23	74987	89.8166		Motif:Gypsy-120_SB-I	43	42684	76.9067		Motif:Academ-1_HM	22	26603	84.454		Motif:DNA6-9_CGi	24	68012	96.2934		Motif:MERMITE-18	3	4718	90.5566		Motif:DNA-TA-4_DR	2	3124	92.9762		Motif:Gypsy-32-I_DR	3	1589	62.1188		Motif:tRNA-Gln-CAA	1	1070	72.7891
Motif:Helitron-N2_DR	6	10624	88.8443		Motif:SFV1-15_AMi-I	55	74144	86.6614		Motif:EnSpm-4_HM	23	75010	89.8442		Motif:Ginger1-6_HM	43	42727	76.9842		Motif:TSESSEBEII	21	26624	84.5206		Motif:Dada-U6_SS	24	68036	96.3273		Motif:Mariner-4_LHu	3	4721	90.6142		Motif:DNA-N4_DR	2	3126	93.0357		Motif:Gypsy-2_PSH-I	3	1592	62.2361		Motif:tRNA-Arg-AGG	1	1071	72.8571
Motif:hAT-N36_DR	6	10630	88.8945		Motif:Harbinger-N16_DR	55	74199	86.7257		Motif:EnSpm-36_SBi	23	75033	89.8717		Motif:EnSpm-1_HV	43	42770	77.0617		Motif:tRNA-1_DRe	21	26645	84.5873		Motif:Mariner-38B_SIn	23	68059	96.3599		Motif:Mariner-39_HM	3	4724	90.6718		Motif:DNA8-10_CGi	2	3128	93.0952		Motif:Gypsy-2_Mad-I	3	1595	62.3534		Motif:TPA5_LTR	1	1072	72.9252
Motif:HAT-4_Mad	6	10636	88.9446		Motif:EnSpm-5_HV	55	74254	86.7899		Motif:EnSpm-22_HMa	23	75056	89.8993		Motif:MuDR-1_NV	42	42812	77.1373		Motif:P-13_HM	21	26666	84.654		Motif:LTR2C_Opr	23	68082	96.3925		Motif:Mariner-29_AEc	3	4727	90.7294		Motif:DNA6-9_CGi	2	3130	93.1548		Motif:Gypsy-26-I_DR	3	1598	62.4707		Motif:TguERVK4_I-int	1	1073	72.9932
Motif:Gypsy118-LTR_DR	6	10642	88.9948		Motif:DNA8-21_DR	55	74309	86.8542		Motif:CR1-13_NV	23	75079	89.9268		Motif:L1-82_DR	42	42854	77.213		Motif:MuDR1_HV	21	26687	84.7206		Motif:Harbinger-5_DR	23	68105	96.425		Motif:Mariner-19_HSal	3	4730	90.7869		Motif:DNA3-1_CGi	2	3132	93.2143		Motif:Gypsy-25_BRa-I	3	1601	62.588		Motif:TDR13	1	1074	73.0612
Motif:Ginger1-N1_DR	6	10648	89.045		Motif:DNA-2-3_DR	55	74364	86.9185		Motif:Sola3-1_AA	22	75101	89.9532		Motif:hAT-N21_DR	42	42896	77.2887		Motif:L1-47B_ACar	21	26708	84.7873		Motif:MER4-int	22	68127	96.4562		Motif:LTR2C_Opr	3	4733	90.8445		Motif:DNA2-7_CGi	2	3134	93.2738		Motif:Gypsy-234_AA-I	3	1604	62.7052		Motif:TC1L_SS	1	1075	73.1293
Motif:ENSPM-6_ZM	6	10654	89.0952		Motif:Gypsy-6_AEc-LTR	54	74418	86.9816		Motif:L2_AC_14	22	75123	89.9795		Motif:Gypsy98-LTR_Dr	42	42938	77.3644		Motif:hATm-27_HM	21	26729	84.854		Motif:hAT6-2_SP	22	68149	96.4873		Motif:LOOPERN2_DR	3	4736	90.9021		Motif:DIRS-8B_DR	2	3136	93.3333		Motif:Gypsy-226_AA-I	3	1607	62.8225		Motif:SSU-rRNA_Sme	1	1076	73.1973
Motif:EnSpm-3_HV	6	10660	89.1453		Motif:CASAT_HD	54	74472	87.0447		Motif:DNA6-1_CQ	22	75145	90.0059		Motif:Chapaev-6_HM	42	42980	77.44		Motif:hAT-80_HM	21	26750	84.9206		Motif:Gypsy-69_PM-I	22	68171	96.5185		Motif:L2B-4B_AAe	3	4739	90.9597		Motif:DIRS-15_DR	2	3138	93.3929		Motif:Gypsy21-I_SP	3	1610	62.9398		Motif:Sola1-1_Smoe	1	1077	73.2653
Motif:DNA8-5_DR	6	10666	89.1955		Motif:hATm-47_HM	53	74525	87.1067		Motif:DGI_SP	22	75167	90.0322		Motif:ISL2EU-8_CGi	41	43021	77.5139		Motif:Harbinger-8_DR	21	26771	84.9873		Motif:EnSpm-1_HV	22	68193	96.5496		Motif:L1-N3_FV	3	4742	91.0173		Motif:Daphne-21_SPu	2	3140	93.4524		Motif:Gypsy-21_DWil-I	3	1613	63.0571		Motif:Sola1-1_MonBre	1	1078	73.3333
Motif:DIRS-4_DR	6	10672	89.2457		Motif:EnSpm2_SB	53	74578	87.1686		Motif:CR1-2_CQ	22	75189	90.0586		Motif:Chapaev-3_HM	41	43062	77.5878		Motif:DNA8-5_DR	21	26792	85.054		Motif:SSU-rRNA_Sce	21	68214	96.5794		Motif:Kolobok-N1_AEc	3	4745	91.0749		Motif:Dada-tY_PMar	2	3142	93.5119		Motif:Gypsy-17_Ano-I	3	1616	63.1744		Motif:Sola1-1_FraCyl	1	1079	73.4014
Motif:Dada-U1A_DR	6	10678	89.2959		Motif:RTAg4	52	74630	87.2294		Motif:Polinton-4_PBa	21	75210	90.0837		Motif:TUB1	39	43101	77.6581		Motif:Daphne-73_HMa	21	26813	85.1206		Motif:Helitron-9_CGi	21	68235	96.6091		Motif:Helitron-N3_DR	3	4748	91.1324		Motif:CryptonV-2_DR	2	3144	93.5714		Motif:Gypsy16-PTR_I-int	3	1619	63.2916		Motif:SINE-3B_CQ	1	1080	73.4694
Motif:Academ-4_SP	6	10684	89.346		Motif:Ginger1-N1_DR	51	74681	87.289		Motif:hAT-2_DR	21	75231	90.1089		Motif:TSESSEBEII	39	43140	77.7283		Motif:Copia-23_NVi-I	21	26834	85.1873		Motif:hAT-N71_DR	21	68256	96.6388		Motif:Helitron-N1_HSal	3	4751	91.19		Motif:Copia-1_ST-LTR	2	3146	93.631		Motif:Gypsy134-I_DR	3	1622	63.4089		Motif:SINE2-4a1_SP	1	1081	73.5374
Motif:Tx1-1_CGi	5	10689	89.3879		Motif:Harbinger-1_XT	50	74731	87.3475		Motif:Gypsy-1_AC-I	21	75252	90.134		Motif:REP-2_PSt	39	43179	77.7986		Motif:CeRep54	21	26855	85.254		Motif:Gypsy-6_DEu-I	21	68277	96.6686		Motif:HAT1_DR	3	4754	91.2476		Motif:BEL-50_DRe-LTR	2	3148	93.6905		Motif:Gypsy-131_GM-I	3	1625	63.5262		Motif:SINE2-1_Pca	1	1082	73.6054
Motif:Transib-2_HM	5	10694	89.4297		Motif:Dada-tA_DR	50	74781	87.4059		Motif:Nimb-11_DR	20	75272	90.158		Motif:Mariner-N3_DR	39	43218	77.8689		Motif:SLIDE	20	26875	85.3175		Motif:SSU-rRNA_Sme	20	68297	96.6969		Motif:Gypsy-62_BG-LTR	3	4757	91.3052		Motif:ATENSPM5	2	3150	93.75		Motif:GLT2_SM	3	1628	63.6435		Motif:SINE2-1_CM	1	1083	73.6735
Motif:RMER12C	5	10699	89.4715		Motif:Kolobok-1_DR	49	74830	87.4632		Motif:Mariner-39_HM	20	75292	90.1819		Motif:Mariner-31_HM	39	43257	77.9391		Motif:Proto1-2_NG	20	26895	85.381		Motif:hAT-208_Ami	20	68317	96.7252		Motif:Gypsy-35_CGi-I	3	4760	91.3628		Motif:Academ-1_SK	2	3152	93.8095		Motif:ERVB4_2-I_MM	3	1631	63.7608		Motif:SFV1-6B_Crp-LTR	1	1084	73.7415
Motif:Polinton-9_NVi	5	10704	89.5133		Motif:hAT-N39_DR	49	74879	87.5205		Motif:L2_AC_6	20	75312	90.2059		Motif:IS3EU-N1_CGi	39	43296	78.0094		Motif:Mariner-19_HM	20	26915	85.4444		Motif:Gypsy-33-LTR_DR	20	68337	96.7535		Motif:Gypsy18-I_CR	3	4763	91.4203		Motif:Zisupton-1_DR	1	3153	93.8393		Motif:ERV-1_CPB-I	3	1634	63.878		Motif:SFV1-17_AMi-LTR	1	1085	73.8095
Motif:Polinton-1_SP	5	10709	89.5551		Motif:hAT-68_HM	49	74928	87.5777		Motif:HATN16_DR	20	75332	90.2299		Motif:hATw-1_SP	39	43335	78.0797		Motif:L1-56_DR	20	26935	85.5079		Motif:Gypsy14-LTR_Dpse	20	68357	96.7818		Motif:Gypsy-15_LBS-I	3	4766	91.4779		Motif:Waldo-3_AAe	1	3154	93.869		Motif:EnSpm1_TM	3	1637	63.9953		Motif:SAT-23_DR	1	1086	73.8776
Motif:piggyBac-21_SM	5	10714	89.5969		Motif:ERV-2B_Crp-LTR	49	74977	87.635		Motif:DIRS-4N2_DR	20	75352	90.2538		Motif:Harbinger2-2_ES	39	43374	78.1499		Motif:hATm-54_HM	20	26955	85.5714		Motif:DNA7-N1_DR	20	68377	96.8101		Motif:Gypsy152B-LTR_DR	3	4769	91.5355		Motif:Waldo-2_AAe	1	3155	93.8988		Motif:EnSpm1_SB	3	1640	64.1126		Motif:SAT-1_SK	1	1087	73.9456
Motif:P-1_DR	5	10719	89.6387		Motif:Crack-2_SP	49	75026	87.6923		Motif:Homo10	19	75371	90.2766		Motif:Gypsy-63_CQ-I	39	43413	78.2202		Motif:Dada-tA_DR	20	26975	85.6349		Motif:TE-5_CGi	19	68396	96.837		Motif:Gypsy120-LTR_DR	3	4772	91.5931		Motif:VLINE3_VV	1	3156	93.9286		Motif:DNA8-10_CGi	3	1643	64.2299		Motif:SAT-1_AMi	1	1088	74.0136
Motif:MuDR-1_NV	5	10724	89.6805		Motif:EnSpm8_SB	48	75074	87.7484		Motif:Helitron-1_DR	19	75390	90.2993		Motif:EnSpm-16_SBi	39	43452	78.2905		Motif:P-26_HM	19	26994	85.6952		Motif:R1_DYa	19	68415	96.8639		Motif:Gypsy-116-LTR_DR	3	4775	91.6507		Motif:VIHAT3	1	3157	93.9583		Motif:DNA6-1_SP	3	1646	64.3471		Motif:SAT-17_DR	1	1089	74.0816
Motif:MuDR1_HV	5	10729	89.7224		Motif:DNA-1-8_DR	48	75122	87.8045		Motif:Copia-50_BG-I	19	75409	90.3221		Motif:DNA-2-3_DR	39	43491	78.3608		Motif:L2_AC_2	19	27013	85.7556		Motif:DNA2-10_CGi	19	68434	96.8908		Motif:Ginger1-N1_DR	3	4778	91.7083		Motif:Tx1-4_DR	1	3158	93.9881		Motif:DNA3-4_CGi	3	1649	64.4644		Motif:Sagan-1_AAn	1	1090	74.1497
Motif:LatiHarb1-N1	5	10734	89.7642		Motif:CR1-52_BF	48	75170	87.8606		Motif:Academ-1_SK	19	75428	90.3448		Motif:P-1_DR	38	43529	78.4292		Motif:Harbinger-N16_DR	19	27032	85.8159		Motif:Academ-1_SK	19	68453	96.9177		Motif:ERV-3_AMi-LTR	3	4781	91.7658		Motif:TUB1	1	3159	94.0179		Motif:DNA2-5_DR	3	1652	64.5817		Motif:SACI-6	1	1091	74.2177
Motif:L1-71_ACar	5	10739	89.806		Motif:ERV38_MD-int	47	75217	87.9155		Motif:Polinton-2_PBa	18	75446	90.3664		Motif:MINIME_DN	38	43567	78.4977		Motif:Harbinger2-2_HM	19	27051	85.8762		Motif:Mariner-19_HSal	18	68471	96.9432		Motif:ERV38_MD-int	3	4784	91.8234		Motif:TRAS3_BM	1	3160	94.0476		Motif:DIRS-21_ACar	3	1655	64.699		Motif:RTEX-2_DR	1	1092	74.2857
Motif:L1-47B_ACar	5	10744	89.8478		Motif:LatiHarb1-2	46	75263	87.9693		Motif:MuDR-11B_GM	18	75464	90.388		Motif:ISL2EU-3N1_CFl	38	43605	78.5662		Motif:Gypsy-54_GM-LTR	19	27070	85.9365		Motif:LTR-12D_Crp	18	68489	96.9687		Motif:ERV-2B_Crp-LTR	3	4787	91.881		Motif:Transib-1_DRh	1	3161	94.0774		Motif:DGLT-P_DD	3	1658	64.8163		Motif:RTE-2_DBp	1	1093	74.3537
Motif:Kolobok-N9_DR	5	10749	89.8896		Motif:STOWAWAY50_OS	45	75308	88.0219		Motif:L1-48_DR	18	75482	90.4095		Motif:Gypsy4-SM_I-int	38	43643	78.6346		Motif:EnSpm-N17_DR	19	27089	85.9968		Motif:hAT-N36C_DR	18	68507	96.9942		Motif:EnSpm2_TM	3	4790	91.9386		Motif:TE7-1_FV	1	3162	94.1071		Motif:Dada-tL_DR	3	1661	64.9335		Motif:RTE-1_PM	1	1094	74.4218
Motif:Helitron-N46_CGi	5	10754	89.9314		Motif:Ngaro1_DR	45	75353	88.0745		Motif:Kiri-4_AAe	18	75500	90.4311		Motif:EnSpm-7_DR	38	43681	78.7031		Motif:EnSpm-8_DR	19	27108	86.0571		Motif:hAT-N36B_DR	18	68525	97.0197		Motif:DNA9-3_DR	3	4793	91.9962		Motif:TC1_FR5	1	3163	94.1369		Motif:CryptonF-1_NF	3	1664	65.0508		Motif:RMU3_OS	1	1095	74.4898
Motif:Helitron-4_DR	5	10759	89.9732		Motif:Daphne-16_HMa	45	75398	88.1271		Motif:hAT6-2N1_SP	18	75518	90.4526		Motif:DNA8-2C_CGi	38	43719	78.7716		Motif:EnSpm-1_BF	19	27127	86.1175		Motif:Gypsy15-I_CR	18	68543	97.0452		Motif:DNA-8-4_DR	3	4796	92.0537		Motif:Tad1-10_PGr	1	3164	94.1667		Motif:CR1-48_HM	3	1667	65.1681		Motif:RMER17D	1	1096	74.5578
Motif:hAT-N71_DR	5	10764	90.0151		Motif:SPMLIKE	44	75442	88.1785		Motif:Ginger1-10_HM	18	75536	90.4742		Motif:Z-REP	37	43756	78.8382		Motif:DNA-8-29_DR	19	27146	86.1778		Motif:Ginger1-2_DR	18	68561	97.0706		Motif:DNA8-12_CGi	3	4799	92.1113		Motif:SAT-23_DR	1	3165	94.1964		Motif:CR1-33_BF	3	1670	65.2854		Motif:RLG_scReina_1_1-I	1	1097	74.6259
Motif:hAT-N13_AMi	5	10769	90.0569		Motif:SAT-12_DR	44	75486	88.2299		Motif:EnSpm-2_TD	18	75554	90.4958		Motif:RTEX-4_CGi	37	43793	78.9049		Motif:DNA-2-3_DR	19	27165	86.2381		Motif:Gypsy-9_DPu-I	17	68578	97.0947		Motif:DNA4-42B_CGi	3	4802	92.1689		Motif:Sat-1_TSy	1	3166	94.2262		Motif:CR1-2_CQ	3	1673	65.4027		Motif:Rex1-3_FR	1	1098	74.6939
Motif:hAT-N107_DR	5	10774	90.0987		Motif:P-26_HM	44	75530	88.2814		Motif:DNA-5-2B_DR	18	75572	90.5173		Motif:Mariner-62_HSal	37	43830	78.9716		Motif:Copia13-NVi_I-int	19	27184	86.2984		Motif:DNA-1-8_DR	17	68595	97.1188		Motif:DNA-2-32_DR	3	4805	92.2265		Motif:RTE-5_CPB	1	3167	94.256		Motif:Copia17-NVi_I-int	3	1676	65.5199		Motif:REX1-2_DR	1	1099	74.7619
Motif:hAT-2_HM	5	10779	90.1405		Motif:Sm1	43	75573	88.3316		Motif:Copia-89_VV-I	18	75590	90.5389		Motif:Harbinger2N_TP	37	43867	79.0382		Motif:Chapaev-3B_HM	19	27203	86.3587		Motif:Sola3-1_EmiHux	16	68611	97.1414		Motif:DIRS-4_DR	3	4808	92.2841		Motif:RNLTR2d	1	3168	94.2857		Motif:CEREBA_HV-int	3	1679	65.6372		Motif:RETROSAT5_LTR	1	1100	74.8299
Motif:hAT-1N1_AC	5	10784	90.1823		Motif:ROMANI1_I-int	43	75616	88.3819		Motif:REP-2_PSt	17	75607	90.5592		Motif:Ambal-3N1_FCy	37	43904	79.1049		Motif:Zisupton-1_DR	18	27221	86.4159		Motif:HelitronN-1_DPe	16	68627	97.1641		Motif:Dada-tY_PMar	3	4811	92.3417		Motif:RLTR32_Rn	1	3169	94.3155		Motif:CACTA-1_Roryzae	3	1682	65.7545		Motif:Retrofit3_I-int	1	1101	74.898
Motif:HAT1_DR	5	10789	90.2241		Motif:Rex1-31_DRe	43	75659	88.4321		Motif:MuDR-4_GM	17	75624	90.5796		Motif:SSU-rRNA_Sce	36	43940	79.1697		Motif:TguLTRK7g	18	27239	86.473		Motif:L1-82_DR	15	68642	97.1853		Motif:CSINE2	3	4814	92.3992		Motif:RLTR31D_MM	1	3170	94.3452		Motif:BEL1-I_SM	3	1685	65.8718		Motif:RETRO2_I-int	1	1102	74.966
Motif:Harbinger-5_DR	5	10794	90.2659		Motif:EnSpm-10_HM	43	75702	88.4824		Motif:MuDr-1_HV	17	75641	90.6		Motif:Helitron-1_HM	36	43976	79.2346		Motif:L1-1_STu	18	27257	86.5302		Motif:hAT-N35B_DR	15	68657	97.2066		Motif:Copia-58_BG-I	3	4817	92.4568		Motif:RLTR20C1_MM	1	3171	94.375		Motif:XILON1_ZM-int	2	1687	65.95		Motif:REP-1_ZM	1	1103	75.034
Motif:Gypsy98-LTR_Dr	5	10799	90.3077		Motif:DNA2-7_DR	43	75745	88.5327		Motif:Kolobok-4_DR	17	75658	90.6203		Motif:hAT-N22_DR	36	44012	79.2995		Motif:Helitron-N3_DR	18	27275	86.5873		Motif:Gypsy-82_CQ-I	15	68672	97.2278		Motif:Copia-4_CQ-I	3	4820	92.5144		Motif:Rex1-31_DRe	1	3172	94.4048		Motif:U2	2	1689	66.0281		Motif:Rehavkus-2_NVi	1	1104	75.102
Motif:Gypsy6-NVi_LTR	5	10804	90.3496		Motif:MuDR-4_GM	42	75787	88.5817		Motif:IMPB_01	17	75675	90.6407		Motif:hAT6-2_SP	36	44048	79.3643		Motif:CryptonV-1_DR	18	27293	86.6444		Motif:Copia-13_BD-I	15	68687	97.249		Motif:Copia3-I_CR	3	4823	92.572		Motif:Rex1-26_DRe	1	3173	94.4345		Motif:TUB1	2	1691	66.1063		Motif:R7Ag2	1	1105	75.1701
Motif:Gypsy-14_DAn-I	5	10809	90.3914		Motif:L1-2_SMo	42	75829	88.6308		Motif:HELITRON7_OS	17	75692	90.661		Motif:EnSpm-14_HM	36	44084	79.4292		Motif:Copia-1_DGri-I	18	27311	86.7016		Motif:Polinton-2_NV	14	68701	97.2689		Motif:Copia-2_GA-I	3	4826	92.6296		Motif:RETROFIT_I-int	1	3174	94.4643		Motif:tRNA-Val-GTG	2	1693	66.1845		Motif:R7Ag1	1	1106	75.2381
Motif:Gypsy-120_SB-I	5	10814	90.4332		Motif:EnSpm-5_DR	42	75871	88.6799		Motif:hAT-N10_ACar	17	75709	90.6814		Motif:DNA6-9_CGi	36	44120	79.4941		Motif:ACROBAT1	18	27329	86.7587		Motif:Helitron-N3_DT	14	68715	97.2887		Motif:Copia-23_PX-I	3	4829	92.6871		Motif:Polinton-7_NVi	1	3175	94.494		Motif:tRNA-Thr-ACY	2	1695	66.2627		Motif:R2_DPe	1	1107	75.3061
Motif:Gypsy-116-LTR_DR	5	10819	90.475		Motif:Z-REP	41	75912	88.7279		Motif:Gypsy-50_GA-LTR	17	75726	90.7018		Motif:DNA4-6_CGi	36	44156	79.5589		Motif:Polinton-2_DR	17	27346	86.8127		Motif:HATN16_DR	14	68729	97.3085		Motif:CACTA-Q	3	4832	92.7447		Motif:Polinton-3_PBa	1	3176	94.5238		Motif:tRNAAsnGTT_CB	2	1697	66.3409		Motif:R1_DPs	1	1108	75.3741
Motif:Gypsy-10_PBa-LTR	5	10824	90.5168		Motif:RLTR20A4	41	75953	88.7758		Motif:Gypsy-22_DWil-I	17	75743	90.7221		Motif:DNA4-24_CGi	36	44192	79.6238		Motif:hATN-4_ACar	17	27363	86.8667		Motif:hAT-4B_AMi	14	68743	97.3283		Motif:Tx1-5_PM	2	4834	92.7831		Motif:Polinton-3_NVi	1	3177	94.5536		Motif:tRNA-Ala-GCG	2	1699	66.4191		Motif:R1_DM	1	1109	75.4422
Motif:Ginger1-2_DR	5	10829	90.5586		Motif:Gypsy-17_PBa-I	41	75994	88.8237		Motif:Gypsy-21_DY-I	17	75760	90.7425		Motif:CryptonV-3_DR	36	44228	79.6887		Motif:hAT6-2_NV	17	27380	86.9206		Motif:Gypsy-31_DEl-I	14	68757	97.3482		Motif:Tx1-32_DR	2	4836	92.8215		Motif:Polinton-1_DR	1	3178	94.5833		Motif:TRE3D	2	1701	66.4973		Motif:R1-6_DPer	1	1110	75.5102
Motif:FUGUREP2	5	10834	90.6004		Motif:EnSpm-8_HM	41	76035	88.8716		Motif:EnSpm-30_SBi	17	75777	90.7629		Motif:CR1-80_HM	36	44264	79.7535		Motif:hAT-32_HM	17	27397	86.9746		Motif:SSU-rRNA_Ath	13	68770	97.3666		Motif:Tx1-11_CGi	2	4838	92.8599		Motif:Polinton-1_DGr	1	3179	94.6131		Motif:TguSINE1	2	1703	66.5754		Motif:R1-1_DT	1	1111	75.5782
Motif:EnSpm-6N1_DR	5	10839	90.6422		Motif:EnSpm-19_HMa	41	76076	88.9195		Motif:EnSpm-1_NVi	17	75794	90.7832		Motif:Chapaev-3A_HM	36	44300	79.8184		Motif:Gypsy-40_Mad-I	17	27414	87.0286		Motif:Pigibakku	13	68783	97.385		Motif:tRNA-Thr-ACG	2	4840	92.8983		Motif:PiggyBac-1_EmiHux	1	3180	94.6429		Motif:SZ-54_int-int	2	1705	66.6536		Motif:R1-1_DBp	1	1112	75.6463
Motif:EnSpm-43_SBi	5	10844	90.6841		Motif:DNA-N4_DR	41	76117	88.9675		Motif:EnSpm-1_HM	17	75811	90.8036		Motif:Transib-2_HM	35	44335	79.8814		Motif:DNA9-6_DR	17	27431	87.0825		Motif:MdoLTR2-int	13	68796	97.4034		Motif:tRNASerTCT_CB	2	4842	92.9367		Motif:Penelope-13_HM	1	3181	94.6726		Motif:STALKER4_I-int	2	1707	66.7318		Motif:Poseidon-2B_PM	1	1113	75.7143
Motif:EnSpm-16_SBi	5	10849	90.7259		Motif:RNLTR2d	40	76157	89.0142		Motif:DNA-X-16_DR	17	75828	90.8239		Motif:Sola2-1_HM	35	44370	79.9445		Motif:BEL-21_DWil-I	17	27448	87.1365		Motif:Mariner-N8_SIn	13	68809	97.4218		Motif:tRNA-Met-i	2	4844	92.975		Motif:OSTE15	1	3182	94.7024		Motif:SSU-rRNA_Sme	2	1709	66.81		Motif:Polinton-5_SP	1	1114	75.7823
Motif:EnSpm-10_DR	5	10854	90.7677		Motif:Ogre-PT3_I-int	40	76197	89.061		Motif:DNA-12_CGi	17	75845	90.8443		Motif:ROO_I-int	35	44405	80.0076		Motif:Tx1-1_CGi	16	27464	87.1873		Motif:L1-11_DR	13	68822	97.4402		Motif:tRNA-Arg-CGA	2	4846	93.0134		Motif:OSTE1	1	3183	94.7321		Motif:SSU-rRNA_Lvi	2	1711	66.8882		Motif:Polinton-5_NV	1	1115	75.8503
Motif:DNA-2-18_DR	5	10859	90.8095		Motif:Ag-Jock-1	40	76237	89.1077		Motif:CR1-20_CQ	17	75862	90.8647		Motif:Helitron-N2_DR	35	44440	80.0706		Motif:tRNAPheTTC_CB	16	27480	87.2381		Motif:DNA9-3_DR	13	68835	97.4586		Motif:tRNA-Ala-GCG	2	4848	93.0518		Motif:OSCopia2_I-int	1	3184	94.7619		Motif:Sola1-1_FraCyl	2	1713	66.9664		Motif:Polinton-2_HM	1	1116	75.9184
Motif:DNA-1-8_DR	5	10864	90.8513		Motif:TRAS3_BM	39	76276	89.1533		Motif:tRNASerTCT_CB	16	75878	90.8838		Motif:Harbinger-1_DR	35	44475	80.1337		Motif:Perere-9	16	27496	87.2889		Motif:DNA8-25_DR	13	68848	97.477		Motif:tRNA-2_DRe	2	4850	93.0902		Motif:OK	1	3185	94.7917		Motif:RMER12C	2	1715	67.0446		Motif:Polinton-1_PI	1	1117	75.9864
Motif:DNA-1-2_DR	5	10869	90.8931		Motif:Polinton-1_PBa	39	76315	89.1989		Motif:MuDr-1x_SP	16	75894	90.903		Motif:Gypsy-4_PPP-I	35	44510	80.1968		Motif:P-1_DBp	16	27512	87.3397		Motif:Copia-4_SCH-I	13	68861	97.4954		Motif:TRAS1	2	4852	93.1286		Motif:NUSIF1_TM	1	3186	94.8214		Motif:RLTR31D_MM	2	1717	67.1228		Motif:Polinton-1_PBa	1	1118	76.0544
Motif:Dada-U6_DR	5	10874	90.9349		Motif:CR1-35_HM	39	76354	89.2445		Motif:MinoAg1	16	75910	90.9222		Motif:DNA3-10_CGi	35	44545	80.2598		Motif:Kolobok-3_DR	16	27528	87.3905		Motif:RLTR31D_MM	12	68873	97.5124		Motif:SSU-rRNA_Sme	2	4854	93.167		Motif:Novosib-6_CR	1	3187	94.8512		Motif:RLG_scDEL_1_6-I	2	1719	67.2009		Motif:Polinton-1_DAn	1	1119	76.1224
Motif:CVE	5	10879	90.9768		Motif:P-1_DBp	37	76391	89.2877		Motif:LSU-rRNA_Mfr	16	75926	90.9413		Motif:DNA2-7_CGi	35	44580	80.3229		Motif:hAT-4_PBa	16	27544	87.4413		Motif:R7Ag2	12	68885	97.5294		Motif:SSU-rRNA_Sce	2	4856	93.2054		Motif:Novosib-1_EmiHux	1	3188	94.881		Motif:RETROSAT6_I-int	2	1721	67.2791		Motif:Polinton-1_CGi	1	1120	76.1905
Motif:CATCH2LTR_DR	5	10884	91.0186		Motif:Copia11-VV_LTR	37	76428	89.331		Motif:hAT-N5_Mad	16	75942	90.9605		Motif:tRNA-Asp-GAY	34	44614	80.3841		Motif:hAT-25_DR	16	27560	87.4921		Motif:MULE-1_CapOwc	12	68897	97.5464		Motif:Sola2-1_EmiHux	2	4858	93.2438		Motif:Nimb-12_DR	1	3189	94.9107		Motif:RCC9	2	1723	67.3573		Motif:PlatERVP1-int	1	1121	76.2585
Motif:tRNA-2_DRe	4	10888	91.052		Motif:Novosib-3_CR	36	76464	89.373		Motif:Gypsy-1_RP-LTR	16	75958	90.9797		Motif:SSU-rRNA_Lvi	34	44648	80.4454		Motif:ENSPM2_VV	16	27576	87.5429		Motif:MuDr-1x_SP	12	68909	97.5634		Motif:Sola1-1_ACas	2	4860	93.2821		Motif:Nematis_Cr	1	3190	94.9405		Motif:R2-1_TSP	2	1725	67.4355		Motif:PFRP5	1	1122	76.3265
Motif:TDR8B	4	10892	91.0855		Motif:Mariner-59N1_HSal	36	76500	89.4151		Motif:Gypsy-13_SMo-LTR	16	75974	90.9988		Motif:Sola1-2_AC	34	44682	80.5067		Motif:EnSpm-12_OS	16	27592	87.5937		Motif:Mariner-68_HSal	12	68921	97.5803		Motif:Sat-1_TSy	2	4862	93.3205		Motif:MuDR-6_FV	1	3191	94.9702		Motif:R1_DYa	2	1727	67.5137		Motif:P-1_AllMac	1	1123	76.3946
Motif:Sola1-2_AC	4	10896	91.1189		Motif:hAT-2N1_TC	36	76536	89.4572		Motif:ERV46_MD_I-int	16	75990	91.018		Motif:Mariner-30_HM	34	44716	80.5679		Motif:DNA3-8_STu	16	27608	87.6444		Motif:LatiHarb1-N3A	12	68933	97.5973		Motif:RTEX-1_CR	2	4864	93.3589		Motif:MuDR-10_GM	1	3192	95		Motif:Polinton-2_PBa	2	1729	67.5919		Motif:OSTE15	1	1124	76.4626
Motif:REP-1_ZM	4	10900	91.1524		Motif:hAT-1960_Ami	36	76572	89.4993		Motif:EnSpm-6N1_DR	16	76006	91.0371		Motif:LTR24_Sar	34	44750	80.6292		Motif:DNA-2-32_DR	16	27624	87.6952		Motif:Kiri-6_AAe	12	68945	97.6143		Motif:RTE2_ZM	2	4866	93.3973		Motif:MSAT_MG	1	3193	95.0298		Motif:Polinton1_SM	2	1731	67.6701		Motif:OK	1	1125	76.5306
Motif:P-13_HM	4	10904	91.1858		Motif:EnSpm-1_BF	36	76608	89.5414		Motif:EnSpm1_TM	16	76022	91.0563		Motif:Harbinger-2_DR	34	44784	80.6904		Motif:DNA-2-24B_DR	16	27640	87.746		Motif:hAT-42_HM	12	68957	97.6313		Motif:RNLTR2d	2	4868	93.4357		Motif:MERMITE18C	1	3194	95.0595		Motif:Perere-4	2	1733	67.7482		Motif:Novosib-1_EmiHux	1	1126	76.5986
Motif:OposCharlie1	4	10908	91.2193		Motif:DNA2-5_DR	36	76644	89.5834		Motif:Dada-U6_SS	16	76038	91.0755		Motif:DNA3-14_CGi	34	44818	80.7517		Motif:Daphne-16_HMa	16	27656	87.7968		Motif:Gypsy-39_Mad-I	12	68969	97.6483		Motif:R1_DMo	2	4870	93.4741		Motif:MdoLTR2-int	1	3195	95.0893		Motif:P-1_AllMac	2	1735	67.8264		Motif:MUDROS2	1	1127	76.6667
Motif:MuDR-N1_ZM	4	10912	91.2527		Motif:EnSpm-N1_DR	35	76679	89.6243		Motif:CR1-84_HM	16	76054	91.0946		Motif:Gypsy61-I_AG	33	44851	80.8112		Motif:Chapaev-7_HM	16	27672	87.8476		Motif:DNA3-4_CGi	12	68981	97.6653		Motif:Polinton-5_NV	2	4872	93.5125		Motif:Mariner-N22_HSal	1	3196	95.119		Motif:MUMET1	2	1737	67.9046		Motif:MuDR-9_FV	1	1128	76.7347
Motif:Mariner-N3_DR	4	10916	91.2862		Motif:EnSpm-8_DR	35	76714	89.6652		Motif:Ci000025	16	76070	91.1138		Motif:Gypsy-35_CQ-I	33	44884	80.8706		Motif:Z-REP	15	27687	87.8952		Motif:Chapaev3-1_HR	12	68993	97.6823		Motif:piggyBac-1N1_XT	2	4874	93.5509		Motif:Mariner-7_DRh	1	3197	95.1488		Motif:MUDRAVI1	2	1739	67.9828		Motif:MuDR-6_FV	1	1129	76.8027
Motif:Mariner-4_LHu	4	10920	91.3196		Motif:DNA-2-18_DR	35	76749	89.7062		Motif:Chapaev-6_HM	16	76086	91.133		Motif:DNA-2-24_DR	33	44917	80.9301		Motif:P-2_Hrobusta	15	27702	87.9429		Motif:Polinton-8_NVi	11	69004	97.6979		Motif:Nimb-4_DR	2	4876	93.5893		Motif:Mariner-18_HSal	1	3198	95.1786		Motif:MERMITE18C	2	1741	68.061		Motif:MuDR-4_GM	1	1130	76.8707
Motif:Mariner-38B_SIn	4	10924	91.3531		Motif:Helitron-N3_PM	34	76783	89.7459		Motif:BEL1-I_SM	16	76102	91.1521		Motif:Ag-Jock-1	33	44950	80.9895		Motif:L2-27_ACar	15	27717	87.9905		Motif:Penelope-1_DR	11	69015	97.7134		Motif:MINIME_DN	2	4878	93.6276		Motif:LTR53-int	1	3199	95.2083		Motif:Merlin-1_DR	2	1743	68.1392		Motif:MuDR-4_EPa	1	1131	76.9388
Motif:Mariner-30_HM	4	10928	91.3865		Motif:BEL-10_DWil-I	34	76817	89.7856		Motif:ZhAT8_ZM	15	76117	91.1701		Motif:LTR44B_MD	32	44982	81.0472		Motif:HELMET3	15	27732	88.0381		Motif:MuDR-1_LHu	11	69026	97.729		Motif:Mariner-N6_SIn	2	4880	93.666		Motif:LTR44B_MD	1	3200	95.2381		Motif:MdoLTR2-int	2	1745	68.2174		Motif:MuDR3x_AP	1	1132	77.0068
Motif:Mariner-101_HSal	4	10932	91.42		Motif:RTEX-1_CR	33	76850	89.8242		Motif:tRNA-Val-GTA	15	76132	91.1881		Motif:LTR160B_MD	32	45014	81.1048		Motif:Helitron-4N1_SMo	15	27747	88.0857		Motif:MERMITE18C	11	69037	97.7446		Motif:Mariner-38B_SIn	2	4882	93.7044		Motif:LTR1A2_ML	1	3201	95.2679		Motif:Mariner-N6_SIn	2	1747	68.2955		Motif:MuDr-1x_SP	1	1133	77.0748
Motif:LTR44B_MD	4	10936	91.4534		Motif:RMER12	33	76883	89.8628		Motif:tRNA-Leu-TTG	15	76147	91.206		Motif:Helitron-N3_DR	32	45046	81.1625		Motif:Gypsy-35_Mad-I	15	27762	88.1333		Motif:LatiHarb1-N1	11	69048	97.7602		Motif:Mariner-14_SIn	2	4884	93.7428		Motif:LTR1420_EC	1	3202	95.2976		Motif:LSU-rRNA_Sce	2	1749	68.3737		Motif:MuDR-1_LHu	1	1134	77.1429
Motif:Kolobok-3_DR	4	10940	91.4869		Motif:HELMET3	32	76915	89.9002		Motif:OSMAR1	15	76162	91.224		Motif:HAT-4N1_Mad	32	45078	81.2202		Motif:EnSpm-9_DR	15	27777	88.181		Motif:Gypsy-38_NVi-LTR	11	69059	97.7757		Motif:LTR9_OG	2	4886	93.7812		Motif:LOOPERN2_DR	1	3203	95.3274		Motif:LINE1F_MT	2	1751	68.4519		Motif:MOSAT-2_DR	1	1135	77.2109
Motif:Helitron-N3_DR	4	10944	91.5203		Motif:Gypsy-133_GM-I	32	76947	89.9376		Motif:Mariner-62_HSal	15	76177	91.242		Motif:DNA3-1_STu	32	45110	81.2778		Motif:EnSpm-5_HV	15	27792	88.2286		Motif:EnSpm-13_ZM	11	69070	97.7913		Motif:LTR2_Sar	2	4888	93.8196		Motif:LatiHarb1-2	1	3204	95.3571		Motif:LIN4b_SM	2	1753	68.5301		Motif:MonGyp1	1	1136	77.2789
Motif:Helitron-1_HM	4	10948	91.5538		Motif:EnSpm-11_OS	32	76979	89.975		Motif:L1-56_DR	15	76192	91.2599		Motif:DNA2-10_CGi	32	45142	81.3355		Motif:DIRS-21_ACar	15	27807	88.2762		Motif:SAT-23_DR	10	69080	97.8055		Motif:LTR-2_Mad-I	2	4890	93.858		Motif:L2-8_NVi	1	3205	95.3869		Motif:L2-2_NVi	2	1755	68.6083		Motif:MMERVK10D3_I-int	1	1137	77.3469
Motif:hAT-51_HM	4	10952	91.5872		Motif:DNA9TA1_DR	32	77011	90.0124		Motif:Gypsy-38_DWil-I	15	76207	91.2779		Motif:P-2_HM	31	45173	81.3913		Motif:tRNA-Gly-GGY	14	27821	88.3206		Motif:Sat-1_CPa	10	69090	97.8196		Motif:LTR10B_SS	2	4892	93.8964		Motif:L2-8_AAe	1	3206	95.4167		Motif:L1_Canis1	2	1757	68.6865		Motif:MinoAg1	1	1138	77.415
Motif:hAT-21N2_LMi	4	10956	91.6207		Motif:ATREP18	32	77043	90.0498		Motif:EnSpm-7_DR	15	76222	91.2959		Motif:L2-9_NVi	31	45204	81.4472		Motif:SFV1-15_AMi-I	14	27835	88.3651		Motif:Polinton-4_PBa	10	69100	97.8338		Motif:LSU-rRNA_Sce	2	4894	93.9347		Motif:L1_AC_13	1	3207	95.4464		Motif:L1-56_XT	2	1759	68.7647		Motif:MERMITE-18	1	1139	77.483
Motif:Harbinger-8_DR	4	10960	91.6541		Motif:Ronin3_I-int	31	77074	90.086		Motif:EnSpm-4_HV	15	76237	91.3138		Motif:EnSpm-2_HM	31	45235	81.503		Motif:REP-4_PBa	14	27849	88.4095		Motif:LSU-rRNA_Hca	10	69110	97.8479		Motif:L1-80_ACar	2	4896	93.9731		Motif:L1_AC_12	1	3208	95.4762		Motif:L1-4_Mad	2	1761	68.8428		Motif:Mariner-6_PR	1	1140	77.551
Motif:Gypsy-46_Mad-I	4	10964	91.6876		Motif:L1-11_DR	31	77105	90.1223		Motif:CryptonV-2_DR	15	76252	91.3318		Motif:DNA5-4_CGi	31	45266	81.5589		Motif:MuDR-8_VV	14	27863	88.454		Motif:LINE1-15_SBi	10	69120	97.8621		Motif:L1-1_STu	2	4898	94.0115		Motif:L1-95_Cis	1	3209	95.506		Motif:L1-39_DR	2	1763	68.921		Motif:Mariner-68_HSal	1	1141	77.619
Motif:GGERVL-B-int	4	10968	91.721		Motif:hAT-N4_ALy	31	77136	90.1585		Motif:Chapaev-8_HM	15	76267	91.3498		Motif:TRAS3_BM	30	45296	81.6129		Motif:L1-61_ACar	14	27877	88.4984		Motif:LatiHarb1-N3B	10	69130	97.8763		Motif:ISL2EU-6_CGi	2	4900	94.0499		Motif:L1-94_Cis	1	3210	95.5357		Motif:L1-18_Lch	2	1765	68.9992		Motif:Mariner-4_LHu	1	1142	77.6871
Motif:EnSpm-N18_DR	4	10972	91.7545		Motif:Gypsy-12_PSH-I	31	77167	90.1947		Motif:Tx1-42_DR	14	76281	91.3665		Motif:Transib-3_HM	30	45326	81.667		Motif:Harbinger3_DR	14	27891	88.5429		Motif:L1-55_XT	10	69140	97.8904		Motif:ID4	2	4902	94.0883		Motif:L1-44_XT	1	3211	95.5655		Motif:Kolobok-3_Aplcal	2	1767	69.0774		Motif:Mariner26_CB	1	1143	77.7551
Motif:EnSpm-5_HM	4	10976	91.7879		Motif:DIRS-4N3_DR	31	77198	90.231		Motif:Tx1-3_PM	14	76295	91.3833		Motif:SHAMUDRAV_MT	30	45356	81.7211		Motif:Gypsy-13_Mad-I	14	27905	88.5873		Motif:L1-48_DR	10	69150	97.9046		Motif:HERV17-int	2	4904	94.1267		Motif:L1-3_VC	1	3212	95.5952		Motif:Jockey-6_DK	2	1769	69.1556		Motif:Mariner-25_LCh	1	1144	77.8231
Motif:EnSpm-14_HM	4	10980	91.8214		Motif:hAT-1N1_AC	30	77228	90.266		Motif:Transib-N3_AAe	14	76309	91.4001		Motif:SFV1-15_AMi-I	30	45386	81.7751		Motif:Gypsy-119_AA-LTR	14	27919	88.6317		Motif:Harbinger2-2_ES	10	69160	97.9187		Motif:Helitron-N21_CGi	2	4906	94.1651		Motif:L1-2_LA	1	3213	95.625		Motif:Jockey-2_DPer	2	1771	69.2338		Motif:Mariner-16_SIn	1	1145	77.8912
Motif:DNA6-9_CGi	4	10984	91.8548		Motif:Harbinger-8_DR	30	77258	90.3011		Motif:Kolobok-3_Aplcal	14	76323	91.4168		Motif:HATN11_DR	30	45416	81.8292		Motif:ERV6B-MD_I-int	14	27933	88.6762		Motif:Gypsy-29_DWil-I	10	69170	97.9329		Motif:Helitron-1_DT	2	4908	94.2035		Motif:L1-1C_Cpo	1	3214	95.6548		Motif:ISL2EU-1_CFl	2	1773	69.312		Motif:Mariner-14_SIn	1	1146	77.9592
Motif:DNA2-7_CGi	4	10988	91.8883		Motif:Gypsy-30_DWil-I	30	77288	90.3362		Motif:Homo6	14	76337	91.4336		Motif:Gypsy-8_DMoj-I	30	45446	81.8832		Motif:DNA-8-27_DR	14	27947	88.7206		Motif:Gypsy-15_LBS-I	10	69180	97.947		Motif:hAT-N13_AMi	2	4910	94.2418		Motif:L1-17_XT	1	3215	95.6845		Motif:IS3EU-N1_CGi	2	1775	69.3901		Motif:Mariner-10_PBa	1	1147	78.0272
Motif:DNA2-10_CGi	4	10992	91.9217		Motif:DNA-8-29_DR	30	77318	90.3712		Motif:Helitron1_AG	14	76351	91.4504		Motif:DNA3-1_CGi	30	45476	81.9373		Motif:DNA4-4_CGi	14	27961	88.7651		Motif:Gypsy134-LTR_DR	10	69190	97.9612		Motif:Gypsy-9-I_CR	2	4912	94.2802		Motif:L1-15c_Lch	1	3216	95.7143		Motif:IS3EU-4_DR	2	1777	69.4683		Motif:MAR1_TV	1	1148	78.0952
Motif:DIRS-4N3_DR	4	10996	91.9552		Motif:Polinton-1_NVi	29	77347	90.4051		Motif:HAT-8_Mad	14	76365	91.4671		Motif:Tx1-11_CGi	29	45505	81.9895		Motif:Copia2-LTR_VC	14	27975	88.8095		Motif:EnSpm-N18_DR	10	69200	97.9754		Motif:Gypsy-9_DPu-I	2	4914	94.3186		Motif:L1-15b_Lch	1	3217	95.744		Motif:HERVS71-int	2	1779	69.5465		Motif:MamSINE1	1	1149	78.1633
Motif:Chapaev-6_HM	4	11000	91.9886		Motif:Polinton-1N1_DR	29	77376	90.439		Motif:HAT-10_Mad	14	76379	91.4839		Motif:Kolobok-7_CGi	29	45534	82.0418		Motif:Copia11-VV_LTR	14	27989	88.854		Motif:DNA8-10_CGi	10	69210	97.9895		Motif:Gypsy-7_DPu-I	2	4916	94.357		Motif:L1-13_DR	1	3218	95.7738		Motif:hATx-3_HM	2	1781	69.6247		Motif:LTR1A2_ML	1	1150	78.2313
Motif:Chapaev-3B_HM	4	11004	92.0221		Motif:Mariner-N22_HSal	29	77405	90.4729		Motif:Gypsy-607_AA-I	14	76393	91.5007		Motif:Helitron-N34_CGi	29	45563	82.094		Motif:tRNA-His-CAY_	13	28002	88.8952		Motif:Copia3-I_XT	10	69220	98.0037		Motif:Gypsy47-I_DR	2	4918	94.3954		Motif:L1-11_LCh	1	3219	95.8036		Motif:hAT-N6_ACar	2	1783	69.7029		Motif:LTR18D_ML	1	1151	78.2993
Motif:BEL-21_DWil-I	4	11008	92.0555		Motif:hAT-32_HM	29	77434	90.5068		Motif:Gypsy-55_CGi-I	14	76407	91.5174		Motif:hAT-42_HM	29	45592	82.1463		Motif:SART-1_LHu	13	28015	88.9365		Motif:RTEX-1_CR	9	69229	98.0164		Motif:Gypsy-29_DWil-I	2	4920	94.4338		Motif:Kolobok-N9_DR	1	3220	95.8333		Motif:hAT-N47B_DR	2	1785	69.7811		Motif:LTR15_FC	1	1152	78.3673
Motif:ATREP18	4	11012	92.089		Motif:Gypsy-19_CGi-I	29	77463	90.5407		Motif:DNA-8-5_DR	14	76421	91.5342		Motif:EnSpm-N2_DR	29	45621	82.1985		Motif:RTAg4	13	28028	88.9778		Motif:RT2	9	69238	98.0292		Motif:Gypsy-28_DYa-I	2	4922	94.4722		Motif:Kolobok-1_LG	1	3221	95.8631		Motif:hAT-N20_DR	2	1787	69.8593		Motif:LTR-12D_Gav	1	1153	78.4354
Motif:Academ-1_HM	4	11016	92.1224		Motif:SSU-rRNA_Sme	28	77491	90.5734		Motif:DNA-1-8_DR	14	76435	91.551		Motif:EnSpm-43_SBi	29	45650	82.2508		Motif:OK	13	28041	89.019		Motif:Kolobok-N9_DR	9	69247	98.0419		Motif:Gypsy-23_PSo-I	2	4924	94.5106		Motif:Kiri-6_AAe	1	3222	95.8929		Motif:hATm-41_HM	2	1789	69.9375		Motif:LTR10B_BT	1	1154	78.5034
Motif:U2	3	11019	92.1475		Motif:LTR-12D_Crp	28	77519	90.6062		Motif:Dada-1_BF	14	76449	91.5678		Motif:CR1-20_CQ	29	45679	82.303		Motif:MuDR-11N_VV	13	28054	89.0603		Motif:Kolobok-2_AP	9	69256	98.0547		Motif:Gypsy-23_DEl-I	2	4926	94.5489		Motif:Kiri-18_AAe	1	3223	95.9226		Motif:hATm-27_HM	2	1791	70.0156		Motif:LSU-rRNA_Hsa	1	1155	78.5714
Motif:tRNA-Thr-ACG	3	11022	92.1726		Motif:Gypsy-4_RO-I	28	77547	90.6389		Motif:Copia-7_ES-I	14	76463	91.5845		Motif:Academ-1_HM	29	45708	82.3553		Motif:Mariner-N13_HSal	13	28067	89.1016		Motif:Jockey-2_DGri	9	69265	98.0674		Motif:Gypsy-230_DR-LTR	2	4928	94.5873		Motif:Jockey-5_DVi	1	3224	95.9524		Motif:hAT-2_HM	2	1793	70.0938		Motif:LSU-rRNA_Hca	1	1156	78.6395
Motif:TRNALysTTT_CB	3	11025	92.1977		Motif:Gypsy-226_DR-LTR	28	77575	90.6716		Motif:TRAS1	13	76476	91.6001		Motif:RT1	28	45736	82.4057		Motif:LSU-rRNA_Sce	13	28080	89.1429		Motif:HARB-6_ALy	9	69274	98.0801		Motif:Gypsy-22_DWil-I	2	4930	94.6257		Motif:Jockey-1_DK	1	3225	95.9821		Motif:HAT2_CE	2	1795	70.172		Motif:Loa-2_DF	1	1157	78.7075
Motif:tRNA-Leu-CTY	3	11028	92.2228		Motif:DNA9-5_DR	28	77603	90.7043		Motif:Sola2-2_LHu	13	76489	91.6157		Motif:Penelope-12_HM	28	45764	82.4562		Motif:L1-71_ACar	13	28093	89.1841		Motif:Copia-58_BG-I	9	69283	98.0929		Motif:Gypsy-199_ZM-I	2	4932	94.6641		Motif:ISL2EU-N1_CGi	1	3226	96.0119		Motif:hAT-18_LCh	2	1797	70.2502		Motif:LatiHarb1-N4A	1	1158	78.7755
Motif:tRNALeuCTT_CB	3	11031	92.2479		Motif:Daphne-38_HMa	28	77631	90.7371		Motif:MuDr-3_HM	13	76502	91.6312		Motif:LTR1A2_ML	28	45792	82.5066		Motif:GYCUME1_LTR	13	28106	89.2254		Motif:Copia-1_CMe-I	9	69292	98.1056		Motif:Gypsy14-LTR_Dpse	2	4934	94.7025		Motif:ISL2EU-3N1_CFl	1	3227	96.0417		Motif:Harbinger-N2_SP	2	1799	70.3284		Motif:LatiHarb1-1	1	1159	78.8435
Motif:Transib-3_HM	3	11034	92.273		Motif:SAT2_CM	27	77658	90.7686		Motif:L2B-4B_AAe	13	76515	91.6468		Motif:L1_AC_8	28	45820	82.5571		Motif:EnSpm-11_OS	13	28119	89.2667		Motif:Ves2_ML	8	69300	98.1169		Motif:Gypsy-13_SMo-LTR	2	4936	94.7409		Motif:I-1_DP	1	3228	96.0714		Motif:Harbinger-7_PGr	2	1801	70.4066		Motif:L2_Ele3	1	1160	78.9116
Motif:STOWAWAY50_OS	3	11037	92.298		Motif:RLTR20C1_MM	27	77685	90.8002		Motif:ISL2EU-2_HM	13	76528	91.6624		Motif:L1-47B_ACar	28	45848	82.6075		Motif:DNA9-4_FV	13	28132	89.3079		Motif:tRNA-3_DRe	8	69308	98.1283		Motif:Gypsy-13_CFl-I	2	4938	94.7793		Motif:Helitron-N3_ZM	1	3229	96.1012		Motif:HAL1-1E_Cpo	2	1803	70.4848		Motif:L2-3_LCh	1	1161	78.9796
Motif:SPMLIKE	3	11040	92.3231		Motif:L1-2_VC	27	77712	90.8317		Motif:Helitron-3N2_PM	13	76541	91.6779		Motif:Helitron-N1_HSal	28	45876	82.658		Motif:DNA-8-1_HM	13	28145	89.3492		Motif:Sola3-1_CapOwc	8	69316	98.1396		Motif:Gypsy12-I_VC	2	4940	94.8177		Motif:Helitron-N34_CGi	1	3230	96.131		Motif:Gypsy-9_RO-I	2	1805	70.5629		Motif:L2-22_NV	1	1162	79.0476
Motif:ROO_I-int	3	11043	92.3482		Motif:hATm-12_HM	27	77739	90.8633		Motif:Gypsy-30_CGi-I	13	76554	91.6935		Motif:EnSpm-5_HV	28	45904	82.7084		Motif:DNA8-10_DR	13	28158	89.3905		Motif:PiggyBac-1_EmiHux	8	69324	98.1509		Motif:Gypsy118-LTR_DR	2	4942	94.856		Motif:Helitron-N2_DR	1	3231	96.1607		Motif:Gypsy-97_GM-I	2	1807	70.6411		Motif:L2-12a_Lch	1	1163	79.1156
Motif:RLTR31D_MM	3	11046	92.3733		Motif:hAT-310_Ami	27	77766	90.8949		Motif:ERV1-N6-I_DR	13	76567	91.7091		Motif:EnSpm-1_NVi	28	45932	82.7589		Motif:DNA2-7_DR	13	28171	89.4317		Motif:Mariner-79_HSal	8	69332	98.1623		Motif:Gyp_I_MT-int	2	4944	94.8944		Motif:Helitron-N1_SBi	1	3232	96.1905		Motif:Gypsy-94_GM-I	2	1809	70.7193		Motif:L1-N3_FV	1	1164	79.1837
Motif:REP-2_DF	3	11049	92.3984		Motif:DNA-TA-4_DR	27	77793	90.9264		Motif:EnSpm-6_FV	13	76580	91.7247		Motif:DNA9-5_DR	28	45960	82.8093		Motif:DNA2-5_DR	13	28184	89.473		Motif:LTR-83_Gav	8	69340	98.1736		Motif:ERV24_MD_I-int	2	4946	94.9328		Motif:Helitron-N13_SBi	1	3233	96.2202		Motif:Gypsy-6_PSH-I	2	1811	70.7975		Motif:L1MEh	1	1165	79.2517
Motif:REP-1_DEl	3	11052	92.4235		Motif:Caulimovirus-3_GMa	27	77820	90.958		Motif:EnSpm-21_HMa	13	76593	91.7402		Motif:DNA4-42B_CGi	28	45988	82.8598		Motif:Polinton-9_NVi	12	28196	89.5111		Motif:LTR44B_MD	8	69348	98.1849		Motif:ERV1-7_DR-I	2	4948	94.9712		Motif:Helitron-2_SMo	1	3234	96.25		Motif:Gypsy-6_HMM-I	2	1813	70.8757		Motif:L1_Ele26	1	1166	79.3197
Motif:Polinton-1_DGr	3	11055	92.4486		Motif:Gypsy-88_PAb-I	26	77846	90.9884		Motif:DNA-2-12_DR	13	76606	91.7558		Motif:DIRS-15B_DR	28	46016	82.9102		Motif:L1-58_ACar	12	28208	89.5492		Motif:LTR-12B1_Crp	8	69356	98.1962		Motif:EnSpm-22_SBi	2	4950	95.0096		Motif:Helitron1_AG	1	3235	96.2798		Motif:Gypsy-6_AA-I	2	1815	70.9539		Motif:L1_AC_7	1	1167	79.3878
Motif:P-27_HM	3	11058	92.4737		Motif:EnSpm-9_HM	26	77872	91.0187		Motif:Daphne-73_HMa	13	76619	91.7714		Motif:Copia-75_Mad-LTR	28	46044	82.9607		Motif:hAT-N145_DR	12	28220	89.5873		Motif:L1-2_VC	8	69364	98.2076		Motif:EnSpm-17_HM	2	4952	95.048		Motif:hAT-N36C_DR	1	3236	96.3095		Motif:Gypsy-62_BG-LTR	2	1817	71.0321		Motif:L1_AC_13	1	1168	79.4558
Motif:P-26_HM	3	11061	92.4987		Motif:DNA-X-17_DR	26	77898	91.0491		Motif:Dada-U6_DR	13	76632	91.7869		Motif:Zisupton-3_DR	27	46071	83.0093		Motif:hATm-47_HM	12	28232	89.6254		Motif:Helitron-N46_CGi	8	69372	98.2189		Motif:EnSpm-13_ZM	2	4954	95.0864		Motif:hAT-N1_VC	1	3237	96.3393		Motif:Gypsy-61_SB-I	2	1819	71.1102		Motif:L1-7_GM	1	1169	79.5238
Motif:MuDR-8_Mad	3	11064	92.5238		Motif:Sat-2_STu	25	77923	91.0784		Motif:CEREBA_HV-int	13	76645	91.8025		Motif:Kolobok-2_XT	27	46098	83.058		Motif:Gypsy-600_AA-I	12	28244	89.6635		Motif:Helitron-N35_CGi	8	69380	98.2302		Motif:DNA9TA1_DR	2	4956	95.1248		Motif:hAT-N1_SP	1	3238	96.369		Motif:Gypsy-60_CGi-I	2	1821	71.1884		Motif:L1-7_Cis	1	1170	79.5918
Motif:MuDR1_ZM	3	11067	92.5489		Motif:Sat-1_CPa	25	77948	91.1076		Motif:CENSAT_ZM	13	76658	91.8181		Motif:Helitron-N35_CGi	27	46125	83.1066		Motif:Gypsy3-LTR_AP	12	28256	89.7016		Motif:Helitron-N34_CGi	8	69388	98.2415		Motif:DNA9-4_CGi	2	4958	95.1631		Motif:HATN15_DR	1	3239	96.3988		Motif:Gypsy-5_DVir-I	2	1823	71.2666		Motif:L1-65_ACar	1	1171	79.6599
Motif:MuDR-1_LHu	3	11070	92.574		Motif:L1-71_ACar	25	77973	91.1368		Motif:ATCopia80_I-int	13	76671	91.8337		Motif:hAT-13_DR	27	46152	83.1553		Motif:Gypsy-210_DR-I	12	28268	89.7397		Motif:Harbinger-3_BF	8	69396	98.2529		Motif:DNA3-11_CGi	2	4960	95.2015		Motif:HATN11_DR	1	3240	96.4286		Motif:Gypsy58-I_AG	2	1825	71.3448		Motif:L1-5_XT	1	1172	79.7279
Motif:MuDr-1_HV	3	11073	92.5991		Motif:hATm-40_HM	25	77998	91.166		Motif:Zisupton-1_DR	12	76683	91.848		Motif:EnSpm2_TM	27	46179	83.2039		Motif:DIRS-8B_DR	12	28280	89.7778		Motif:DNA-3_FV	8	69404	98.2642		Motif:DIRS-21_ACar	2	4962	95.2399		Motif:hATa-1_EHux	1	3241	96.4583		Motif:Gypsy-50_MLP-I	2	1827	71.423		Motif:L1-53_DR	1	1173	79.7959
Motif:LSU-rRNA_Dme	3	11076	92.6242		Motif:Gypsy-223_AA-I	25	78023	91.1952		Motif:tRNA-Phe-TTY	12	76695	91.8624		Motif:EnSpm-15_HM	27	46206	83.2526		Motif:CR1-35_HM	12	28292	89.8159		Motif:Copia-4_ADe-I	8	69412	98.2755		Motif:DIRS-1_CR	2	4964	95.2783		Motif:hAT-5_PTr	1	3242	96.4881		Motif:Gypsy4-SB_I-int	2	1829	71.5012		Motif:L1-44_DR	1	1174	79.8639
Motif:L2_Plat1i	3	11079	92.6493		Motif:EnSpm-16_DR	25	78048	91.2245		Motif:RLG_scMaximus_1_3-I	12	76707	91.8768		Motif:Copia-47_Mad-LTR	27	46233	83.3012		Motif:tRNA-Trp-TGG	11	28303	89.8508		Motif:Copia-3_Trm-I	8	69420	98.2868		Motif:Dada-1_BF	2	4966	95.3167		Motif:hAT-5_LCh	1	3243	96.5179		Motif:Gypsy-42_GA-I	2	1831	71.5794		Motif:L1-3_Mad	1	1175	79.932
Motif:L2-12b_Lch	3	11082	92.6744		Motif:Zisupton-3_DR	24	78072	91.2525		Motif:Polinton-5_PBa	12	76719	91.8911		Motif:tRNA-Thr-ACA	26	46259	83.348		Motif:tRNAPro_CB	11	28314	89.8857		Motif:Copia-30_Pru-I	8	69428	98.2982		Motif:Crack-2_SP	2	4968	95.3551		Motif:hAT-4_VC	1	3244	96.5476		Motif:Gypsy-41_GA-I	2	1833	71.6575		Motif:L1-35_AAe	1	1176	80
Motif:L1-79_DR	3	11085	92.6994		Motif:Sola2-3_DPu	24	78096	91.2806		Motif:Mariner-2_SLL	12	76731	91.9055		Motif:Mariner-17_AEc	26	46285	83.3949		Motif:tRNA-Ala-GCY_	11	28325	89.9206		Motif:Tx1-25_DR	7	69435	98.3081		Motif:Copia-6_EPa-LTR	2	4970	95.3935		Motif:hAT-42_Lch	1	3245	96.5774		Motif:Gypsy-33_BRa-I	2	1835	71.7357		Motif:L1-2_VC	1	1177	80.068
Motif:L1-15_DR	3	11088	92.7245		Motif:LatiHarb1-1	24	78120	91.3086		Motif:Mariner-29_HM	12	76743	91.9199		Motif:LTR4_Str	26	46311	83.4417		Motif:Sola3-1_BF	11	28336	89.9556		Motif:Mariner-2_SLL	7	69442	98.318		Motif:Copia-37_CQ-I	2	4972	95.4319		Motif:hAT-310_Ami	1	3246	96.6071		Motif:Gypsy-32_GM-I	2	1837	71.8139		Motif:L1-26B_ACar	1	1178	80.1361
Motif:L1-11_GM	3	11091	92.7496		Motif:ISL2EU-8_CGi	24	78144	91.3367		Motif:Kiri-2_AAe	12	76755	91.9343		Motif:Helitron-2_HM	26	46337	83.4886		Motif:Ngaro1_DR	11	28347	89.9905		Motif:LSU-rRNA_Sce	7	69449	98.3279		Motif:Copia-33_GM-I	2	4974	95.4702		Motif:hAT-2_ESi	1	3247	96.6369		Motif:Gypsy-28_Mad-LTR	2	1839	71.8921		Motif:L1-26_ACar	1	1179	80.2041
Motif:ID	3	11094	92.7747		Motif:Gypsy-16_PBa-LTR	24	78168	91.3647		Motif:ISL2EU-3N1_CFl	12	76767	91.9486		Motif:DNA8-26_DR	26	46363	83.5354		Motif:LSU-rRNA_Hca	11	28358	90.0254		Motif:L2-8_AAe	7	69456	98.3378		Motif:Copia-31_Pru-LTR	2	4976	95.5086		Motif:hAT-1_ESi	1	3248	96.6667		Motif:Gypsy-27_PSo-I	2	1841	71.9703		Motif:L1-17_STu	1	1180	80.2721
Motif:Helitron-1_DR	3	11097	92.7998		Motif:TE-X-7_DR	23	78191	91.3916		Motif:hAT-N53_DR	12	76779	91.963		Motif:Dada-tY_PMar	26	46389	83.5823		Motif:hAT-17_Croc	11	28369	90.0603		Motif:ISL2EU-N1_CGi	7	69463	98.3477		Motif:Copia-18_PTc-I	2	4978	95.547		Motif:hAT-10_XT	1	3249	96.6964		Motif:Gypsy-27_BG-I	2	1843	72.0485		Motif:L1-16_Lch	1	1181	80.3401
Motif:hATw-1_LV	3	11100	92.8249		Motif:Mariner-N10_SIn	23	78214	91.4185		Motif:hAT-50_HM	12	76791	91.9774		Motif:Chapaev-7_HM	26	46415	83.6291		Motif:Gypsy-16_PBa-LTR	11	28380	90.0952		Motif:Gypsy-19_SB-I	7	69470	98.3576		Motif:Chapaev3-1_HR	2	4980	95.5854		Motif:Harbinger-6_LCh	1	3250	96.7262		Motif:Gypsy-26_PSo-I	2	1845	72.1267		Motif:L1-15_DR	1	1182	80.4082
Motif:hAT-N36C_DR	3	11103	92.85		Motif:Mariner-18_HSal	23	78237	91.4454		Motif:hAT-10_DR	12	76803	91.9918		Motif:SSU-rRNA_Ath	25	46440	83.6742		Motif:DNA-8-36_DR	11	28391	90.1302		Motif:Gypsy-16-I_NVi	7	69477	98.3675		Motif:CASAT_HD	2	4982	95.6238		Motif:Harbinger-3_PGr	1	3251	96.756		Motif:Gypsy-25_DYa-I	2	1847	72.2048		Motif:L1-13_GM	1	1183	80.4762
Motif:hAT-N36B_DR	3	11106	92.8751		Motif:LOOPERN2_DR	23	78260	91.4723		Motif:Harbinger2-1_NV	12	76815	92.0061		Motif:OK	25	46465	83.7192		Motif:DNA-8-24_DR	11	28402	90.1651		Motif:Gypsy122-LTR_DR	7	69484	98.3775		Motif:BMRP1	2	4984	95.6622		Motif:Harbinger-3_LCh	1	3252	96.7857		Motif:Gypsy-23_ST-I	2	1849	72.283		Motif:L1-11_GM	1	1184	80.5442
Motif:hAT-32_HM	3	11109	92.9002		Motif:L1A-2_MD	23	78283	91.4991		Motif:Gypsy8-I_Dpse	12	76827	92.0205		Motif:HeT-A3_DVi	25	46490	83.7643		Motif:DNA-1-8_DR	11	28413	90.2		Motif:Gypsy-116-LTR_DR	7	69491	98.3874		Motif:Ambal-2_FCy	2	4986	95.7006		Motif:Harbinger2-2_NV	1	3253	96.8155		Motif:Gypsy-22_IS-I	2	1851	72.3612		Motif:Kolobok-N9_DR	1	1185	80.6122
Motif:Harbinger-3_BF	3	11112	92.9252		Motif:L1-61_ACar	23	78306	91.526		Motif:Ginger1-N1_DR	12	76839	92.0349		Motif:hAT-50_HM	25	46515	83.8093		Motif:DNA-11_CGi	11	28424	90.2349		Motif:DNA-TA-4_DR	7	69498	98.3973		Motif:Academ-4_SP	2	4988	95.739		Motif:GYVIT1_I-int	1	3254	96.8452		Motif:Gypsy-22_BD-I	2	1853	72.4394		Motif:Kolobok-7_CGi	1	1186	80.6803
Motif:Harbinger-21_PGr	3	11115	92.9503		Motif:hAT-N127_DR	23	78329	91.5529		Motif:Ginger1-6_HM	12	76851	92.0493		Motif:Gypsy-35_CGi-I	25	46540	83.8543		Motif:DIRS-35_ACar	11	28435	90.2698		Motif:CryptonV-2_DR	7	69505	98.4072		Motif:5SrRNA-1_BG	2	4990	95.7774		Motif:Gypsy-9_DPu-I	1	3255	96.875		Motif:Gypsy-21_DYa-I	2	1855	72.5176		Motif:Jockey_Ele2	1	1187	80.7483
Motif:Harbinger-1_DR	3	11118	92.9754		Motif:HATN11B_DR	23	78352	91.5798		Motif:EnSpm1_TD	12	76863	92.0636		Motif:Gypsy-16_PBa-LTR	25	46565	83.8994		Motif:Daphne-38_HMa	11	28446	90.3048		Motif:Copia-57_ZM-I	7	69512	98.4171		Motif:Zisupton-5_DR	1	4991	95.7965		Motif:Gypsy98-LTR_Dr	1	3256	96.9048		Motif:Gypsy-20_PAb-I	2	1857	72.5958		Motif:Jockey-9_DPer	1	1188	80.8163
Motif:HAL1-3A_ME	3	11121	93.0005		Motif:HARB-4N1_Mad	23	78375	91.6067		Motif:DNA9-1_CGi	12	76875	92.078		Motif:CR1-1_NV	25	46590	83.9444		Motif:TRAS3_BM	10	28456	90.3365		Motif:Copia2-I_CR	7	69519	98.427		Motif:Vandal8	1	4992	95.8157		Motif:Gypsy-8-I_CR	1	3257	96.9345		Motif:Gypsy-1_XT-I	2	1859	72.674		Motif:ISL2EU-N1_CGi	1	1189	80.8844
Motif:Gypsy-74-I_ZM	3	11124	93.0256		Motif:Gypsy-30_GM-I	23	78398	91.6335		Motif:Copia29-VV_I-int	12	76887	92.0924		Motif:Ambal-2_FCy	25	46615	83.9895		Motif:SR2	10	28466	90.3683		Motif:Copia-14_SI-I	7	69526	98.4369		Motif:Tx1-34_DR	1	4993	95.8349		Motif:Gypsy-8_CCO-I	1	3258	96.9643		Motif:Gypsy-1_Trm-I	2	1861	72.7522		Motif:ISL2EU-8_CGi	1	1190	80.9524
Motif:Gypsy6-I_Dmoj	3	11127	93.0507		Motif:Tx1-3_PM	22	78420	91.6593		Motif:Copia-1_RP-LTR	12	76899	92.1067		Motif:Mariner-36_HM	24	46639	84.0327		Motif:SHAMUDRAV_MT	10	28476	90.4		Motif:tRNA-Asp-GAY	6	69532	98.4454		Motif:tRNA-Val-GTA	1	4994	95.8541		Motif:Gypsy79-I_DR	1	3259	96.994		Motif:Gypsy-1_OD-I	2	1863	72.8303		Motif:ISL2EU-1_SK	1	1191	81.0204
Motif:Gypsy-6_AEc-I	3	11130	93.0758		Motif:OK	22	78442	91.685		Motif:ZFERV-2-I_DR	11	76910	92.1199		Motif:hAT-N39_DR	24	46663	84.076		Motif:Mariner-79B_HSal	10	28486	90.4317		Motif:tRNA-1_DRe	6	69538	98.4539		Motif:tRNA-Thr-ACA	1	4995	95.8733		Motif:Gypsy-70-I_ZM	1	3260	97.0238		Motif:Gypsy-1_LH-I	2	1865	72.9085		Motif:ISL2EU-17_CGi	1	1192	81.0884
Motif:Gypsy-54_GM-LTR	3	11133	93.1009		Motif:Gypsy-56_PM-LTR	22	78464	91.7107		Motif:Tx1-13_CGi	11	76921	92.1331		Motif:Harbinger2-2_HM	24	46687	84.1192		Motif:LTR66	10	28496	90.4635		Motif:RTAg3	6	69544	98.4624		Motif:tRNA-Ser-TCA	1	4996	95.8925		Motif:Gypsy-6_SB-I	1	3261	97.0536		Motif:Gypsy-1_Cop-I	2	1867	72.9867		Motif:IS3EU-N3_CGi	1	1193	81.1565
Motif:Gypsy-43_DWil-I	3	11136	93.1259		Motif:Gypsy-22_DY-LTR	22	78486	91.7364		Motif:tRNASAT-1_ZM	11	76932	92.1463		Motif:Gypsy-6_AEc-LTR	24	46711	84.1624		Motif:Gypsy-53_SB-LTR	10	28506	90.4952		Motif:RNLTR15A2	6	69550	98.4709		Motif:tRNA-Ser-TCA_	1	4997	95.9117		Motif:Gypsy6-I_DR	1	3262	97.0833		Motif:Gypsy-1_CMe-I	2	1869	73.0649		Motif:IS3EU-2_DR	1	1194	81.2245
Motif:Gypsy-22_DY-LTR	3	11139	93.151		Motif:Gypsy-210_DR-I	22	78508	91.7621		Motif:TRNALysTTT_CB	11	76943	92.1594		Motif:Gypsy-40_Mad-I	24	46735	84.2057		Motif:Gypsy-46_Mad-I	10	28516	90.527		Motif:R1_DPs	6	69556	98.4794		Motif:tRNAPro_CB	1	4998	95.9309		Motif:Gypsy-6_AEc-LTR	1	3263	97.1131		Motif:Gypsy-1_BG-I	2	1871	73.1431		Motif:IS3EU-1_DR	1	1195	81.2925
Motif:Gypsy-22_DWil-LTR	3	11142	93.1761		Motif:Gypsy-148_AA-I	22	78530	91.7878		Motif:tRNA-Ile-ATT	11	76954	92.1726		Motif:EnSpm-1_TA	24	46759	84.2489		Motif:Gypsy10-LTR_SP	10	28526	90.5587		Motif:Polinton-3_PBa	6	69562	98.4879		Motif:tRNA-Lys-AAA	1	4999	95.9501		Motif:Gypsy-69_CGi-I	1	3264	97.1429		Motif:Gypsy-1_AC-I	2	1873	73.2213		Motif:I_Ele14	1	1196	81.3605
Motif:Gypsy-210_DR-I	3	11145	93.2012		Motif:Academ-4_SP	22	78552	91.8135		Motif:tRNA-Gln-CAA	11	76965	92.1858		Motif:CACTA-1_CapOwc	24	46783	84.2922		Motif:EnSpm-5_DR	10	28536	90.5905		Motif:P-30_HM	6	69568	98.4964		Motif:tRNA-Glu-GAG_	1	5000	95.9693		Motif:Gypsy-625_AA-I	1	3265	97.1726		Motif:Gypsy-1_AA-I	2	1875	73.2995		Motif:I-7B_AAe	1	1197	81.4286
Motif:Gypsy-10_DVir-LTR	3	11148	93.2263		Motif:tRNA-1_DRe	21	78573	91.8381		Motif:RCS5	11	76976	92.199		Motif:SR2	23	46806	84.3336		Motif:EnSpm-4_VV	10	28546	90.6222		Motif:Mariner3-3_HSal	6	69574	98.5049		Motif:tRNA-Arg-AGG	1	5001	95.9885		Motif:Gypsy-5-I_CR	1	3266	97.2024		Motif:Gypsy-18_SMo-I	2	1877	73.3776		Motif:Homo6	1	1198	81.4966
Motif:Ginger1-6_HM	3	11151	93.2514		Motif:ID	21	78594	91.8626		Motif:Ogre-PT3_I-int	11	76987	92.2121		Motif:Polinton-1_DGr	23	46829	84.3751		Motif:EnSpm-19_HMa	10	28556	90.654		Motif:LTR42_MD	6	69580	98.5134		Motif:tRNA-Arg-AGA	1	5002	96.0077		Motif:Gypsy56-I_DR	1	3267	97.2321		Motif:Gypsy-18B_PBa-I	2	1879	73.4558		Motif:HERV4_I-int	1	1199	81.5646
Motif:ERV6_MD_I-int	3	11154	93.2765		Motif:Helitron-4N1_SMo	21	78615	91.8872		Motif:Mariner-N5_DR	11	76998	92.2253		Motif:Perere-9	23	46852	84.4165		Motif:DNA-8-7_DR	10	28566	90.6857		Motif:LTR-12C2_Crp	6	69586	98.5219		Motif:Transib-6_HM	1	5003	96.0269		Motif:Gypsy-55_CGi-I	1	3268	97.2619		Motif:Gypsy-16_ST-I	2	1881	73.534		Motif:Helitron-N3_ZM	1	1200	81.6327
Motif:ERV24_MD_I-int	3	11157	93.3016		Motif:HAL1-3A_ME	21	78636	91.9117		Motif:LONGPAL1	11	77009	92.2385		Motif:P-1_LHu	23	46875	84.4579		Motif:DNA6-1_CQ	10	28576	90.7175		Motif:L1_Ele5	6	69592	98.5304		Motif:TE-8_CGi	1	5004	96.0461		Motif:Gypsy-54_AA-I	1	3269	97.2917		Motif:Gypsy-16_Mad-I	2	1883	73.6122		Motif:Helitron-N3_DR	1	1201	81.7007
Motif:EnSpm-N2_DR	3	11160	93.3266		Motif:Gypsy-35_Mad-I	21	78657	91.9363		Motif:L1-N6_CQ	11	77020	92.2517		Motif:Mariner-33_HM	23	46898	84.4994		Motif:DNA3-1_STu	10	28586	90.7492		Motif:L1-45_AAe	6	69598	98.5389		Motif:Tad1-2_PGr	1	5005	96.0653		Motif:Gypsy43-I_DR	1	3270	97.3214		Motif:Gypsy-157_ZM-I	2	1885	73.6904		Motif:Helitron-N3_CGi	1	1202	81.7687
Motif:EnSpm6_SB	3	11163	93.3517		Motif:Gypsy-30_CGi-I	21	78678	91.9608		Motif:Helitron-N2_DR	11	77031	92.2648		Motif:Helitron-4N1_SMo	23	46921	84.5408		Motif:DNA2-1_DR	10	28596	90.781		Motif:Kolobok-2_DR	6	69604	98.5474		Motif:SZ-64_int-int	1	5006	96.0845		Motif:Gypsy42-ZM_I-int	1	3271	97.3512		Motif:Gypsy14-I_VC	2	1887	73.7686		Motif:Helitron-N21_CGi	1	1203	81.8367
Motif:EnSpm-5_DR	3	11166	93.3768		Motif:Copia-10_SMo-I	21	78699	91.9854		Motif:Helitron-1_HM	11	77042	92.278		Motif:Helitron-1_DR	23	46944	84.5823		Motif:tRNAAsnGTT_CB	9	28605	90.8095		Motif:Helitron-N2_CGi	6	69610	98.5559		Motif:Sola3-1_EmiHux	1	5007	96.1036		Motif:Gypsy-3_SI-I	1	3272	97.381		Motif:Gypsy-14_DAn-I	2	1889	73.8468		Motif:Helitron-N1_PBa	1	1204	81.9048
Motif:EnSpm-2_FV	3	11169	93.4019		Motif:MUDSOLT1	20	78719	92.0087		Motif:hAT-42_Lch	11	77053	92.2912		Motif:hATm-40_HM	23	46967	84.6237		Motif:tRNA-Arg-CGA_	9	28614	90.8381		Motif:hAT-2_DR	6	69616	98.5643		Motif:SINEC_Fc3	1	5008	96.1228		Motif:Gypsy-3_PBa-I	1	3273	97.4107		Motif:Gypsy-13_DWil-I	2	1891	73.9249		Motif:Helitron-9_CGi	1	1205	81.9728
Motif:EnSpm-22_SBi	3	11172	93.427		Motif:MuDR-8_Mad	20	78739	92.0321		Motif:Gypsy-14_OD-I	11	77064	92.3044		Motif:hAT-51_HM	23	46990	84.6651		Motif:STOWAWAY50_OS	9	28623	90.8667		Motif:Harbinger2-1_NV	6	69622	98.5728		Motif:SINEC_Cf	1	5009	96.142		Motif:Gypsy-3_CCO-I	1	3274	97.4405		Motif:GYPSOR1_LTR	2	1893	74.0031		Motif:Helitron-6_CGi	1	1206	82.0408
Motif:EnSpm-1_HM	3	11175	93.4521		Motif:Mariner-29_AEc	20	78759	92.0555		Motif:DNA8-26_DR	11	77075	92.3176		Motif:Gypsy-25_PMar-I	23	47013	84.7066		Motif:SSU-rRNA_Sme	9	28632	90.8952		Motif:Gypsy55-I_AG	6	69628	98.5813		Motif:SINEC_c2	1	5010	96.1612		Motif:Gypsy-38_DWil-I	1	3275	97.4702		Motif:Ginger1-N1_DR	2	1895	74.0813		Motif:Helitron-4N1_SMo	1	1207	82.1088
Motif:EnSpm-16_ZM	3	11178	93.4772		Motif:Mariner-15_SIn	20	78779	92.0789		Motif:Crack-8_BF	11	77086	92.3307		Motif:DNA-X-5_DR	23	47036	84.748		Motif:Penelope3_XT	9	28641	90.9238		Motif:Gypsy-55_CGi-I	6	69634	98.5898		Motif:SAT_PL	1	5011	96.1804		Motif:Gypsy-38_DPu-I	1	3276	97.5		Motif:Erine2c	2	1897	74.1595		Motif:Helitron-4_DR	1	1208	82.1769
Motif:DNA-TA-4_DR	3	11181	93.5023		Motif:hATw-3_HM	20	78799	92.1022		Motif:Crack-3_CP	11	77097	92.3439		Motif:DNA9-4_CGi	23	47059	84.7895		Motif:MuDR-7_GM	9	28650	90.9524		Motif:Gypsy-4_SCH-I	6	69640	98.5983		Motif:SAT-1_PGr	1	5012	96.1996		Motif:Gypsy-37_DAn-I	1	3277	97.5298		Motif:EnSpm-9_OS	2	1899	74.2377		Motif:Helitron-1_SMo	1	1209	82.2449
Motif:DNA8-21_DR	3	11184	93.5273		Motif:Gypsy-22_DWil-LTR	20	78819	92.1256		Motif:XL1723I	10	77107	92.3559		Motif:tRNA-1_DRe	22	47081	84.8291		Motif:MuDR-21_VV	9	28659	90.981		Motif:Gypsy-23-LTR_DR	6	69646	98.6068		Motif:Sat-1_CPa	1	5013	96.2188		Motif:Gypsy-34_Mad-I	1	3278	97.5595		Motif:EnSpm-9_DR	2	1901	74.3159		Motif:HEL	1	1210	82.3129
Motif:DNA8-10_CGi	3	11187	93.5524		Motif:EnSpm-17_ZM	20	78839	92.149		Motif:tRNA-3_DRe	10	77117	92.3679		Motif:hAT-25_DR	22	47103	84.8687		Motif:hAT-N39_DR	9	28668	91.0095		Motif:Gypsy-10_CCO-I	6	69652	98.6153		Motif:SAT-19_DR	1	5014	96.238		Motif:Gypsy-33_DAn-LTR	1	3279	97.5893		Motif:DNA-TA-4_DR	2	1903	74.3941		Motif:hAT-N71_DR	1	1211	82.381
Motif:DNA-2-3_DR	3	11190	93.5775		Motif:DNA9-4_FV	20	78859	92.1724		Motif:Transib-16_HM	10	77127	92.3798		Motif:HAL1-1H_Cpo	22	47125	84.9084		Motif:hAT-N127_DR	9	28677	91.0381		Motif:Eri-2B2_EE	6	69658	98.6238		Motif:RMER17A	1	5015	96.2572		Motif:Gypsy-32_CGi-I	1	3280	97.619		Motif:DNA-9-3N_Mad	2	1905	74.4722		Motif:hAT-N36C_DR	1	1212	82.449
Motif:DIRS-35_ACar	3	11193	93.6026		Motif:DIRS-4_DR	20	78879	92.1958		Motif:RLG_scMaximus_1_8-I	10	77137	92.3918		Motif:Gypsy-1_RP-LTR	22	47147	84.948		Motif:Gypsy-8_DSe-I	9	28686	91.0667		Motif:Copia-59_SB-I	6	69664	98.6323		Motif:RLG_scIvana_1_2-I	1	5016	96.2764		Motif:Gypsy-31_PIT-I	1	3281	97.6488		Motif:DNA-8-5_DR	2	1907	74.5504		Motif:hAT-N35C_DR	1	1213	82.517
Motif:DIRS-21_ACar	3	11196	93.6277		Motif:TE-X-4_DR	19	78898	92.218		Motif:Neptune_Hyd	10	77147	92.4038		Motif:EnSpm-N1_AT	22	47169	84.9877		Motif:Gypsy-21_DY-I	9	28695	91.0952		Motif:tRNASerTCT_CB	5	69669	98.6394		Motif:REP-10_CPB	1	5017	96.2956		Motif:Gypsy-31_DEl-I	1	3282	97.6786		Motif:DNA-8-3_HM	2	1909	74.6286		Motif:hAT-N18_AMi	1	1214	82.585
Motif:DIRS-1_SP	3	11199	93.6528		Motif:R5-1_SM	19	78917	92.2402		Motif:LTR24_Sar	10	77157	92.4158		Motif:EnSpm-16_HM	22	47191	85.0273		Motif:EnSpm-N1_DR	9	28704	91.1238		Motif:tRNASAT-1_ZM	5	69674	98.6465		Motif:R5-2_SM	1	5018	96.3148		Motif:Gypsy-30_PSo-I	1	3283	97.7083		Motif:DNA2-10_CGi	2	1911	74.7068		Motif:HATN15_DR	1	1215	82.6531
Motif:Daphne-21_SPu	3	11202	93.6779		Motif:P-2_Hrobusta	19	78936	92.2624		Motif:L2-16_NVe	10	77167	92.4277		Motif:DNA3-13B_CGi	22	47213	85.0669		Motif:EnSpm-8_HM	9	28713	91.1524		Motif:tRNA-Arg-CGG	5	69679	98.6535		Motif:R1C_NLo	1	5019	96.334		Motif:Gypsy-2-I_TA	1	3284	97.7381		Motif:DIRS-5_CPB	2	1913	74.785		Motif:hAT-N131_DR	1	1216	82.7211
Motif:Daphne-16_HMa	3	11205	93.703		Motif:P-13_HM	19	78955	92.2846		Motif:Kiri-6_AAe	10	77177	92.4397		Motif:CryptonV-1_DR	22	47235	85.1066		Motif:EnSpm-43_SBi	9	28722	91.181		Motif:TE7-1_FV	5	69684	98.6606		Motif:PRIMA4-int	1	5020	96.3532		Motif:Gypsy-27_CQ-I	1	3285	97.7679		Motif:Crypton-4_CGi	2	1915	74.8632		Motif:HATN11_DR	1	1217	82.7891
Motif:Coprina_Cc1	3	11208	93.728		Motif:LatiHarb1-N1	19	78974	92.3068		Motif:Jockey-5_DVi	10	77187	92.4517		Motif:CLOUD-7	22	47257	85.1462		Motif:EnSpm-3_HV	9	28731	91.2095		Motif:Sola2-1_EmiHux	5	69689	98.6677		Motif:Poseidon-N5_PM	1	5021	96.3724		Motif:Gypsy-26_VV-LTR	1	3286	97.7976		Motif:Crack-25_AAe	2	1917	74.9414		Motif:hATm-59_HM	1	1218	82.8571
Motif:Copia17-NVi_I-int	3	11211	93.7531		Motif:ISL2EU-1_CFl	19	78993	92.329		Motif:hAT-4_EPa	10	77197	92.4637		Motif:Chapaev-20_HM	22	47279	85.1859		Motif:EnSpm-16_DR	9	28740	91.2381		Motif:RLTR51A_Mm	5	69694	98.6748		Motif:Poseidon-N1_PM	1	5022	96.3916		Motif:Gypsy-25-I_NVi	1	3287	97.8274		Motif:CR1-42_HM	2	1919	75.0195		Motif:hAT-7_SBi	1	1219	82.9252
Motif:Copia11-VV_LTR	3	11214	93.7782		Motif:Gypsy-1_PAb-I	19	79012	92.3512		Motif:Gypsy-47_Mad-I	10	77207	92.4757		Motif:tRNASerTCT_CB	21	47300	85.2237		Motif:DNA-X-17_DR	9	28749	91.2667		Motif:Nimb-4_DR	5	69699	98.6819		Motif:Poseidon-2B_PM	1	5023	96.4107		Motif:Gypsy-22_ADe-I	1	3288	97.8571		Motif:Copia-1_ST-LTR	2	1921	75.0977		Motif:hAT-5_PTr	1	1220	82.9932
Motif:Chapaev-3_HM	3	11217	93.8033		Motif:Gypsy-14_RO-I	19	79031	92.3734		Motif:Gypsy-27_DP-I	10	77217	92.4876		Motif:tRNAGlu_CB	21	47321	85.2615		Motif:DNA-2-15_DR	9	28758	91.2952		Motif:MuDR-7_VV	5	69704	98.6889		Motif:Polinton-N1B_NV	1	5024	96.4299		Motif:Gypsy21-LTR_Dpse	1	3289	97.8869		Motif:Copia-1-I_HS	2	1923	75.1759		Motif:hAT-50_HM	1	1221	83.0612
Motif:Chapaev-3A_HM	3	11220	93.8284		Motif:Polinton-1_SP	18	79049	92.3945		Motif:Gypsy-25_PMar-I	10	77227	92.4996		Motif:Mariner-14_LCh	21	47342	85.2994		Motif:DNA2-10_CGi	9	28767	91.3238		Motif:MuDr-1_HV	5	69709	98.696		Motif:Polinton-5_SP	1	5025	96.4491		Motif:Gypsy20-LTR_SP	1	3290	97.9167		Motif:Copia-1_CMe-I	2	1925	75.2541		Motif:HAT-4_Mad	1	1222	83.1293
Motif:BEL-50_DRe-LTR	3	11223	93.8535		Motif:MuDR-21_VV	18	79067	92.4155		Motif:Gypsy-1_PPP-I	10	77237	92.5116		Motif:L2-27_ACar	21	47363	85.3372		Motif:CR1-18_NV	9	28776	91.3524		Motif:Mariner-N26_HSal	5	69714	98.7031		Motif:Polinton-1_SP	1	5026	96.4683		Motif:Gypsy-202_ZM-I	1	3291	97.9464		Motif:Copia-1a_VMo-I	2	1927	75.3323		Motif:hAT-4_DRh	1	1223	83.1973
Motif:BEL1-I_SM	3	11226	93.8786		Motif:L2_Plat1i	18	79085	92.4365		Motif:Gypsy-133_GM-I	10	77247	92.5236		Motif:ISL2EU-N5B_CGi	21	47384	85.375		Motif:CR1-15_HM	9	28785	91.381		Motif:LOOPERN3B_DR	5	69719	98.7102		Motif:piggyBac-N6_SP	1	5027	96.4875		Motif:Gypsy-1-I_DP	1	3292	97.9762		Motif:Copia-11_BRa-I	2	1929	75.4105		Motif:hAT-42_HM	1	1224	83.2653
Motif:ATCopia94_I-int	3	11229	93.9037		Motif:Jockey-3_DGri	18	79103	92.4576		Motif:EqERV-beta1-int	10	77257	92.5355		Motif:ISL2EU-1_CFl	21	47405	85.4129		Motif:Ambal-3N1_FCy	9	28794	91.4095		Motif:L2-8_NVi	5	69724	98.7173		Motif:Penelope-1_DR	1	5028	96.5067		Motif:Gypsy-1_Cop-I	1	3293	98.006		Motif:BMSAT1	2	1931	75.4887		Motif:hAT-2_PSt	1	1225	83.3333
Motif:ATCopia24I	3	11232	93.9288		Motif:Helitron-N3_DR	18	79121	92.4786		Motif:EnSpm-40_SBi	10	77267	92.5475		Motif:Gypsy-6_LCh-I	21	47426	85.4507		Motif:Zisupton-3_DR	8	28802	91.4349		Motif:L1-67_DR	5	69729	98.7243		Motif:OSTE15	1	5029	96.5259		Motif:Gypsy-1_AM-I	1	3294	98.0357		Motif:ATMU10	2	1933	75.5668		Motif:hAT-21N2_LMi	1	1226	83.4014
Motif:Ves2_ML	2	11234	93.9455		Motif:hATa-1_EHux	18	79139	92.4996		Motif:DNA-1_CQ	10	77277	92.5595		Motif:Gypsy-29_DWil-I	21	47447	85.4885		Motif:tRNASAT-1_ZM	8	28810	91.4603		Motif:Kiri-35_AAe	5	69734	98.7314		Motif:MuDR-5_VV	1	5030	96.5451		Motif:Gypsy18-I_CR	1	3295	98.0655		Motif:ATENSPM5	2	1935	75.645		Motif:hAT-21_CPB	1	1227	83.4694
Motif:Tx1-12_Crp	2	11236	93.9622		Motif:HAT-4N1_Mad	18	79157	92.5207		Motif:Daphne-78_HMa	10	77287	92.5715		Motif:Gypsy152B-LTR_DR	21	47468	85.5264		Motif:tRNA-Ile-ATT	8	28818	91.4857		Motif:Jockey_Ele2	5	69739	98.7385		Motif:MuDr-1x_SP	1	5031	96.5643		Motif:Gypsy-173_ZM-I	1	3296	98.0952		Motif:ATCopia6I	2	1937	75.7232		Motif:hAT-1960_Ami	1	1228	83.5374
Motif:tRNASerTCT_CB	2	11238	93.9789		Motif:Harbinger-5_DR	18	79175	92.5417		Motif:Dada-tY_PMar	10	77297	92.5835		Motif:Gypsy-119_AA-LTR	21	47489	85.5642		Motif:TE-X-7_DR	8	28826	91.5111		Motif:Helitron-N3_DR	5	69744	98.7456		Motif:MuDR-1_LHu	1	5032	96.5835		Motif:Gypsy-159_ZM-I	1	3297	98.125		Motif:ATCopia24I	2	1939	75.8014		Motif:hAT-10_XT	1	1229	83.6054
Motif:TE-X-7_DR	2	11240	93.9957		Motif:Gypsy-8_HMM-LTR	18	79193	92.5628		Motif:CR1-7_CGi	10	77307	92.5954		Motif:EnSpm-8_DR	21	47510	85.6021		Motif:SAT-1_SK	8	28834	91.5365		Motif:Helitron-N2_DT	5	69749	98.7527		Motif:MERMITEJ	1	5033	96.6027		Motif:Gypsy-151_AA-I	1	3298	98.1548		Motif:ATCopia20I	2	1941	75.8796		Motif:HAT-10_Mad	1	1230	83.6735
Motif:TE-X-12_DR	2	11242	94.0124		Motif:Gypsy-60_CQ-I	18	79211	92.5838		Motif:Copia-3_ES-I	10	77317	92.6074		Motif:DNA2-7_DR	21	47531	85.6399		Motif:RLTR31D_MM	8	28842	91.5619		Motif:hAT-N16_Crp	5	69754	98.7597		Motif:MERMITEA	1	5034	96.6219		Motif:Gypsy-14_DAn-I	1	3299	98.1845		Motif:Zisupton-1_DR	1	1942	75.9187		Motif:HarbingerS-3_PI	1	1231	83.7415
Motif:TE-5_CGi	2	11244	94.0291		Motif:Gypsy-46_Mad-I	18	79229	92.6048		Motif:Copia-1_ST-LTR	10	77327	92.6194		Motif:TUBE2	20	47551	85.6759		Motif:MUDRAVI2	8	28850	91.5873		Motif:Harbinger-7_PGr	5	69759	98.7668		Motif:Merlin-1_Aplcal	1	5035	96.6411		Motif:Gypsy-149_AA-I	1	3300	98.2143		Motif:Zator-N1_CGi	1	1943	75.9578		Motif:Harbinger-N1_NV	1	1232	83.8095
Motif:SSU-rRNA_Tps	2	11246	94.0458		Motif:Gypsy-27_VV-I	18	79247	92.6259		Motif:Vandal6	9	77336	92.6302		Motif:tRNASAT-1_ZM	20	47571	85.712		Motif:MuDr-1_HV	8	28858	91.6127		Motif:Harbinger-6_LCh	5	69764	98.7739		Motif:Mariner-N10_SIn	1	5036	96.6603		Motif:Gypsy-137_GM-I	1	3301	98.244		Motif:Zator-1_Ngru	1	1944	75.9969		Motif:Harbinger-9_PSt	1	1233	83.8776
Motif:Sat-1_TSy	2	11248	94.0626		Motif:Gypsy-24_DEl-I	18	79265	92.6469		Motif:SAT-18_DR	9	77345	92.6409		Motif:Sola3-1_AA	20	47591	85.748		Motif:Mariner-9_HM	8	28866	91.6381		Motif:Gypsy-64_SB-I	5	69769	98.781		Motif:Mariner-8_DR	1	5037	96.6795		Motif:Gypsy-12_CSa-LTR	1	3302	98.2738		Motif:YOYO_I-int	1	1945	76.036		Motif:Harbinger-6_LCh	1	1234	83.9456
Motif:SAT-12_DR	2	11250	94.0793		Motif:GYCUME1_LTR	18	79283	92.668		Motif:Proto1-3_NG	9	77354	92.6517		Motif:polypurine	20	47611	85.784		Motif:Lx10	8	28874	91.6635		Motif:Gypsy-5_DPu-I	5	69774	98.7881		Motif:Mariner-6_HM	1	5038	96.6987		Motif:Gypsy-10_GM-I	1	3303	98.3036		Motif:Waldo-6_AAe	1	1946	76.0751		Motif:Harbinger2N_TP	1	1235	84.0136
Motif:RT1	2	11252	94.096		Motif:RLTR21	17	79300	92.6878		Motif:Polinton2_SM	9	77363	92.6625		Motif:piggyBac-N5_DR	20	47631	85.8201		Motif:L1-64_DR	8	28882	91.6889		Motif:Gypsy-58_SB-I	5	69779	98.7951		Motif:Mariner-24_CGi	1	5039	96.7179		Motif:Ginger-1_Chlorella_NC64A	1	3304	98.3333		Motif:VIHAT3-N1_VV	1	1947	76.1142		Motif:Harbinger-2_LCh	1	1236	84.0816
Motif:R1-N1_CFl	2	11254	94.1127		Motif:Mariner-17_AEc	17	79317	92.7077		Motif:MULE-1_CapOwc	9	77372	92.6733		Motif:MuDR1_HV	20	47651	85.8561		Motif:Kolobok-1_DR	8	28890	91.7143		Motif:Gypsy-23_DEl-I	5	69784	98.8022		Motif:Mariner-18_HSal	1	5040	96.737		Motif:Ginger1-5_HM	1	3305	98.3631		Motif:Vandal16	1	1948	76.1532		Motif:Harbinger-2F_CPB	1	1237	84.1497
Motif:Polinton-7_NVi	2	11256	94.1295		Motif:Gypsy-6_DEu-I	17	79334	92.7276		Motif:MuDR-18_VV	9	77381	92.6841		Motif:CR1-35_HM	20	47671	85.8921		Motif:hATw-3_HM	8	28898	91.7397		Motif:Gypsy152B-LTR_DR	5	69789	98.8093		Motif:Mariner-101_HSal	1	5041	96.7562		Motif:GGLTR12A	1	3306	98.3929		Motif:Utopia-1_AMi	1	1949	76.1923		Motif:Harbinger2-1_ES	1	1238	84.2177
Motif:Polinton-2_SP	2	11258	94.1462		Motif:Gypsy-21_PBa-LTR	17	79351	92.7474		Motif:MINISAT4_CB	9	77390	92.6948		Motif:Chapaev3-1_HR	20	47691	85.9282		Motif:HARB-4_Mad	8	28906	91.7651		Motif:Gypsy-149_AA-I	5	69794	98.8164		Motif:LTR49-int	1	5042	96.7754		Motif:ERV-5_AMi-I	1	3307	98.4226		Motif:UnaL2	1	1950	76.2314		Motif:Harbinger-1_DF	1	1239	84.2857
Motif:Polinton-2_DR	2	11260	94.1629		Motif:DIRS-1_RO	17	79368	92.7673		Motif:MDG1_LTR	9	77399	92.7056		Motif:Academ-4_SP	20	47711	85.9642		Motif:Gypsy82-LTR_Dr	8	28914	91.7905		Motif:Gypsy-10_SCH-I	5	69799	98.8234		Motif:LTR32_Ttr	1	5043	96.7946		Motif:ERV-2B_Crp-LTR	1	3308	98.4524		Motif:U6	1	1951	76.2705		Motif:HARB-4N1_Mad	1	1240	84.3537
Motif:Polinton-1_DAn	2	11262	94.1796		Motif:Sola1-2_AC	16	79384	92.786		Motif:Mariner-33_HM	9	77408	92.7164		Motif:tRNA-Ile-ATT	19	47730	85.9985		Motif:Gypsy-22_DWil-LTR	8	28922	91.8159		Motif:GRANDE1_ZD-int	5	69804	98.8305		Motif:LTR28B	1	5044	96.8138		Motif:ERV1-N3-I_DR	1	3309	98.4821		Motif:U5	1	1952	76.3096		Motif:HAL1-2a_MD	1	1241	84.4218
Motif:Pigibakku	2	11264	94.1964		Motif:L1-4_VC	16	79400	92.8047		Motif:L2-30_ACar	9	77417	92.7272		Motif:tRNA-3_DRe	19	47749	86.0327		Motif:Gypsy-226_DR-LTR	8	28930	91.8413		Motif:DNA3-10_CGi	5	69809	98.8376		Motif:LTR18D_ML	1	5045	96.833		Motif:EnSpm-N1_TA	1	3310	98.5119		Motif:U4	1	1953	76.3487		Motif:HAL1-1A_Opr	1	1242	84.4898
Motif:PiggyBac-1_EmiHux	2	11266	94.2131		Motif:Gypsy-11_SI-I	16	79416	92.8234		Motif:L1-3_HM	9	77426	92.738		Motif:Polinton-5_SP	19	47768	86.0669		Motif:ERV-3_LCh-LTR	8	28938	91.8667		Motif:DNA2-7_CGi	5	69814	98.8447		Motif:LTR-12D_Crp	1	5046	96.8522		Motif:EnSpm-7_FV	1	3311	98.5417		Motif:Tx1-4_DR	1	1954	76.3878		Motif:Gypsy-9_TA-I	1	1243	84.5578
Motif:P-2_HM	2	11268	94.2298		Motif:Galileo_DM	16	79432	92.8421		Motif:Kiri-35_AAe	9	77435	92.7487		Motif:Polinton-4_PBa	19	47787	86.1012		Motif:ERV1-N3-I_DR	8	28946	91.8921		Motif:CR1_Ele9	5	69819	98.8518		Motif:LTR-12A_Crp	1	5047	96.8714		Motif:EnSpm-6_FV	1	3312	98.5714		Motif:Tx1-3_PM	1	1955	76.4269		Motif:Gypsy-9_PR-I	1	1244	84.6259
Motif:Nobel_I-int	2	11270	94.2465		Motif:EnSpm-N11_DR	16	79448	92.8608		Motif:hAT-N127_DR	9	77444	92.7595		Motif:Polinton-1_PBa	19	47806	86.1354		Motif:EnSpm-N14_DR	8	28954	91.9175		Motif:Copia-56_ZM-I	5	69824	98.8588		Motif:LTR127_MD	1	5048	96.8906		Motif:EnSpm-4_HV	1	3313	98.6012		Motif:Tx1-3_FR	1	1956	76.466		Motif:Gypsy-9_PMar-I	1	1245	84.6939
Motif:NAVIRTE1	2	11272	94.2633		Motif:Vandal13	15	79463	92.8783		Motif:hAT-80_HM	9	77453	92.7703		Motif:LTR-2_Mad-I	19	47825	86.1696		Motif:EnSpm-9_HM	8	28962	91.9429		Motif:Copia-42_SB-I	5	69829	98.8659		Motif:LSU-rRNA_Mfr	1	5049	96.9098		Motif:EnSpm-4_HM	1	3314	98.631		Motif:Tx1-3_CGi	1	1957	76.5051		Motif:Gypsy-91_ZM-I	1	1246	84.7619
Motif:MUDRAVI2	2	11274	94.28		Motif:TRNALysTTT_CB	15	79478	92.8959		Motif:hAT-42_HM	9	77462	92.7811		Motif:L2_AC_2	19	47844	86.2039		Motif:ENSPM-6_ZM	8	28970	91.9683		Motif:Copia-17_CQ-I	5	69834	98.873		Motif:LSU-rRNA_Dme	1	5050	96.929		Motif:EnSpm-35_SBi	1	3315	98.6607		Motif:Tx1-34_DR	1	1958	76.5442		Motif:Gypsy-8_DSe-I	1	1247	84.8299
Motif:MUDRAVI1	2	11276	94.2967		Motif:tRNA-Gly-GGY	15	79493	92.9134		Motif:Gypsy-6_DEu-I	9	77471	92.7919		Motif:L2_AC_15	19	47863	86.2381		Motif:EnSpm-17_ZM	8	28978	91.9937		Motif:CACTA-1_PB	5	69839	98.8801		Motif:LOA-8_AAe	1	5051	96.9482		Motif:EnSpm-1_TM	1	3316	98.6905		Motif:Tx1-33_DR	1	1959	76.5833		Motif:Gypsy-8_CQ-I	1	1248	84.898
Motif:MSAT_MG	2	11278	94.3134		Motif:tRNA-Asp-GAY	15	79508	92.9309		Motif:Gypsy-43_PMar-LTR	9	77480	92.8026		Motif:hAT-N47B_DR	19	47882	86.2723		Motif:DNA-N4_DR	8	28986	92.019		Motif:BEL-50_DRe-LTR	5	69844	98.8872		Motif:L2B-4_AAe	1	5052	96.9674		Motif:EnSpm1_HV	1	3317	98.7202		Motif:Tx1-25_DR	1	1960	76.6224		Motif:Gypsy-80-I_ZM	1	1249	84.966
Motif:MERMITE18B	2	11280	94.3302		Motif:RLTR20C2_MM	15	79523	92.9485		Motif:Gypsy-249_AA-LTR	9	77489	92.8134		Motif:hATm-19_HM	19	47901	86.3066		Motif:DNA8-10_CGi	8	28994	92.0444		Motif:BEL-4_DPer-I	5	69849	98.8942		Motif:L2-2_NVi	1	5053	96.9866		Motif:EnSpm-17_SBi	1	3318	98.75		Motif:Tx1-1_ACar	1	1961	76.6615		Motif:Gypsy-78_SB-I	1	1250	85.034
Motif:MdoLTR2-int	2	11282	94.3469		Motif:Penelope3_XT	15	79538	92.966		Motif:Gypsy-22_SB-I	9	77498	92.8242		Motif:ERV38_MD-int	19	47920	86.3408		Motif:DIRS-4N1_DR	8	29002	92.0698		Motif:Polinton-2_HM	4	69853	98.8999		Motif:L1-8_GM	1	5054	97.0058		Motif:EnSpm-15_SBi	1	3319	98.7798		Motif:Tx1-17_DR	1	1962	76.7005		Motif:Gypsy-77-I_ZM	1	1251	85.102
Motif:Mariner-N41_HSal	2	11284	94.3636		Motif:MtPH-A6-3-Ia	15	79553	92.9835		Motif:Gypsy-16_PBa-LTR	9	77507	92.835		Motif:Eri-2B2_EE	19	47939	86.375		Motif:BEL-10_DWil-I	8	29010	92.0952		Motif:Polinton-1_PBa	4	69857	98.9056		Motif:L1-45_AAe	1	5055	97.025		Motif:DNA-X-9_NV	1	3320	98.8095		Motif:Tx1-16_DR	1	1963	76.7396		Motif:Gypsy-74_PAb-I	1	1252	85.1701
Motif:Mariner-91_HSal	2	11286	94.3803		Motif:Gypsy2_MH-I	15	79568	93.0011		Motif:EnSpm-9_DR	9	77516	92.8458		Motif:EnSpm-12_OS	19	47958	86.4093		Motif:tRNALeuCTT_CB	7	29017	92.1175		Motif:PCretro3_I-int	4	69861	98.9112		Motif:L1-2_VC	1	5056	97.0441		Motif:DNA9-3_DR	1	3321	98.8393		Motif:Tx1-13_DR	1	1964	76.7787		Motif:Gypsy74-I_DR	1	1253	85.2381
Motif:Mariner-52N1_HSal	2	11288	94.3971		Motif:Gypsy-1_DSe-I	15	79583	93.0186		Motif:DIRS-15B_DR	9	77525	92.8565		Motif:EnSpm-11_OS	19	47977	86.4435		Motif:tRNA-Asp-GAY	7	29024	92.1397		Motif:Neptune3_Ren	4	69865	98.9169		Motif:L1-15_DR	1	5057	97.0633		Motif:DNA-8-3_CR	1	3322	98.869		Motif:Tx1-10_CGi	1	1965	76.8178		Motif:Gypsy-74_BG-I	1	1254	85.3061
Motif:Mariner-52_HSal	2	11290	94.4138		Motif:Gypsy-10_PBa-LTR	15	79598	93.0361		Motif:CACTA-1_PB	9	77534	92.8673		Motif:DNA-2-18_DR	19	47996	86.4777		Motif:Transib-16_HM	7	29031	92.1619		Motif:MuDr-3_HM	4	69869	98.9226		Motif:L1-13_GM	1	5058	97.0825		Motif:DNA8-2C_CGi	1	3323	98.8988		Motif:twinID-Spe	1	1966	76.8569		Motif:Gypsy-72_MLP-I	1	1255	85.3741
Motif:Mariner3-3_HSal	2	11292	94.4305		Motif:EnSpm-2_FV	15	79613	93.0537		Motif:Ag-Jock-12	9	77543	92.8781		Motif:BEL1-I_SM	19	48015	86.512		Motif:Sola2-3_DPu	7	29038	92.1841		Motif:MERMITE18D	4	69873	98.9282		Motif:Kolobok-N9_DR	1	5059	97.1017		Motif:DNA8-12_CGi	1	3324	98.9286		Motif:TUB2B	1	1967	76.896		Motif:Gypsy-6_DPu-I	1	1256	85.4422
Motif:Mariner-29_HM	2	11294	94.4472		Motif:BEL-21_DWil-I	15	79628	93.0712		Motif:TSESSEBEII	8	77551	92.8877		Motif:Transib-10_HM	18	48033	86.5444		Motif:R1-N1_CFl	7	29045	92.2063		Motif:LTR-12B_Crp	4	69877	98.9339		Motif:Kolobok-10N1_CGi	1	5060	97.1209		Motif:DNA6-6_DR	1	3325	98.9583		Motif:tRNA-Thr-ACG	1	1968	76.9351		Motif:Gypsy-6_DEu-I	1	1257	85.5102
Motif:Mariner-21_SIn	2	11296	94.464		Motif:BEL-13_LH-I	15	79643	93.0887		Motif:tRNA-Asp-GAY	8	77559	92.8973		Motif:RNLTR2d	18	48051	86.5768		Motif:Nematis_Cr	7	29052	92.2286		Motif:LINE1-40_SBi	4	69881	98.9395		Motif:Jockey_Ele2	1	5061	97.1401		Motif:DNA4-42B_CGi	1	3326	98.9881		Motif:tRNA-Pro-CCG	1	1969	76.9742		Motif:Gypsy-67_SB-I	1	1258	85.5782
Motif:Mariner-19_HM	2	11298	94.4807		Motif:TY3-1p_I-int	14	79657	93.1051		Motif:tRNA-Arg-AGA	8	77567	92.9069		Motif:RLTR51A_Mm	18	48069	86.6093		Motif:MuDR-5_VV	7	29059	92.2508		Motif:L2_Plat1i	4	69885	98.9452		Motif:Jockey-2_DGri	1	5062	97.1593		Motif:DNA3-4_CGi	1	3327	99.0179		Motif:tRNAPro_CB	1	1970	77.0133		Motif:Gypsy-66_SB-I	1	1259	85.6463
Motif:LTR-1_Mad	2	11300	94.4974		Motif:SFV1-18_AMi-I	14	79671	93.1215		Motif:Transib-2_HM	8	77575	92.9164		Motif:Polinton-5_NVi	18	48087	86.6417		Motif:MtPH-A6-3-Ia	7	29066	92.273		Motif:L2-1_FR1	4	69889	98.9509		Motif:ISL2EU-17_CGi	1	5063	97.1785		Motif:DNA3-14_CGi	1	3328	99.0476		Motif:tRNA-Gly-GGG	1	1971	77.0524		Motif:Gypsy-64_AA-I	1	1260	85.7143
Motif:LTR11_Ami	2	11302	94.5141		Motif:PRIMA4-int	14	79685	93.1378		Motif:TIRANT_I-int	8	77583	92.926		Motif:P-34_HM	18	48105	86.6741		Motif:LTR24_Sar	7	29073	92.2952		Motif:Kiri-9_AAe	4	69893	98.9565		Motif:ISFUN1	1	5064	97.1977		Motif:DNA3-11_Mad	1	3329	99.0774		Motif:tRNA-Glu-GAG_	1	1972	77.0915		Motif:Gypsy-625_AA-I	1	1261	85.7823
Motif:LSU-rRNA_Pfa	2	11304	94.5309		Motif:LSU-rRNA_Hca	14	79699	93.1542		Motif:SSU-rRNA_Sce	8	77591	92.9356		Motif:MuDR-8_VV	18	48123	86.7065		Motif:LTR-12D_Crp	7	29080	92.3175		Motif:Jockey-5_CQ	4	69897	98.9622		Motif:IS3EU-1_DR	1	5065	97.2169		Motif:DNA3-11_CGi	1	3330	99.1071		Motif:tRNACysGCA_CB	1	1973	77.1306		Motif:Gypsy-61_PIT-I	1	1262	85.8503
Motif:LOOPERN3_DR	2	11306	94.5476		Motif:L1-47B_ACar	14	79713	93.1706		Motif:Sola1-1_FraCyl	8	77599	92.9452		Motif:MuDR-8_Mad	18	48141	86.739		Motif:L1-79_DR	7	29087	92.3397		Motif:ISL2EU-8_CGi	4	69901	98.9679		Motif:INGA_HV_I-int	1	5066	97.2361		Motif:DNA30_Lch	1	3331	99.1369		Motif:tRNA-Arg-CGG	1	1974	77.1697		Motif:Gypsy-60_SB-I	1	1263	85.9184
Motif:LOOPERN3B_DR	2	11308	94.5643		Motif:Helitron-3N2_PM	14	79727	93.1869		Motif:RTEX-27_CGi	8	77607	92.9548		Motif:hAT-N36_DR	18	48159	86.7714		Motif:ISL2EU-1_CFl	7	29094	92.3619		Motif:I-7B_AAe	4	69905	98.9735		Motif:I-1_DP	1	5067	97.2553		Motif:DIRS-9C_DR	1	3332	99.1667		Motif:tRNA-Ala-GCA	1	1975	77.2088		Motif:Gypsy-5_PX-I	1	1264	85.9864
Motif:LatiHarb1-N3B	2	11310	94.581		Motif:HAT1_DR	14	79741	93.2033		Motif:R1_DYa	8	77615	92.9643		Motif:Gypsy4-I_Dmoj	18	48177	86.8038		Motif:HELMET4	7	29101	92.3841		Motif:Helitron-N3_PM	4	69909	98.9792		Motif:HUCK1-I_ZM	1	5068	97.2745		Motif:DIRS-26_XT	1	3333	99.1964		Motif:TRIM	1	1976	77.2478		Motif:Gypsy5-I_DR	1	1265	86.0544
Motif:L1-4_VC	2	11312	94.5978		Motif:Gypsy-14_DAn-I	14	79755	93.2196		Motif:Polinton-8_NVi	8	77623	92.9739		Motif:Ginger1-2_DR	18	48195	86.8363		Motif:hAT-16_HM	7	29108	92.4063		Motif:Helitron-N18_CGi	4	69913	98.9849		Motif:Homo6	1	5069	97.2937		Motif:Dada-1_CV	1	3334	99.2262		Motif:Transib-1_HM	1	1977	77.2869		Motif:Gypsy-5_DPu-I	1	1266	86.1224
Motif:L1-2_STu	2	11314	94.6145		Motif:Gypsy-13_RO-I	14	79769	93.236		Motif:Polinton-7_NVi	8	77631	92.9835		Motif:EnSpm-N17_DR	18	48213	86.8687		Motif:Harbinger-21_PGr	7	29115	92.4286		Motif:Helitron-1_AC	4	69917	98.9905		Motif:Homo10	1	5070	97.3129		Motif:CVE	1	3335	99.256		Motif:TguLTRL2a8	1	1978	77.326		Motif:Gypsy58-I_AG	1	1267	86.1905
Motif:Jockey-6_DK	2	11316	94.6312		Motif:EnSpm6_SB	14	79783	93.2524		Motif:piggyBac-2_CGi	8	77639	92.9931		Motif:EnSpm-N10_DR	18	48231	86.9011		Motif:HAL1-1D_Tbel	7	29122	92.4508		Motif:Gypsy-77-I_ZM	4	69921	98.9962		Motif:Helitron-N46_CGi	1	5071	97.3321		Motif:CRE2	1	3336	99.2857		Motif:TguLTRK1_I	1	1979	77.3651		Motif:Gypsy57-I_DR	1	1268	86.2585
Motif:Jockey-3_DPer	2	11318	94.6479		Motif:EnSpm-4_VV	14	79797	93.2687		Motif:P-1_LHu	8	77647	93.0027		Motif:DNA-8-1_HM	18	48249	86.9336		Motif:Gypsy6-LTR_AP	7	29129	92.473		Motif:Gypsy-6_LCh-I	4	69925	99.0018		Motif:Helitron-N3_ZM	1	5072	97.3512		Motif:Crack-27_BF	1	3337	99.3155		Motif:TguERV2_LTR1d	1	1980	77.4042		Motif:Gypsy-55_CGi-I	1	1269	86.3265
Motif:ISL2EU-1_CFl	2	11320	94.6647		Motif:DNA2-10_DR	14	79811	93.2851		Motif:P-1_DR	8	77655	93.0123		Motif:DNA-5-2B_DR	18	48267	86.966		Motif:Gypsy-25_PMar-I	7	29136	92.4952		Motif:Gypsy-69_SB-I	4	69929	99.0075		Motif:Helitron-N3_PM	1	5073	97.3704		Motif:Copia-8_CPu-I	1	3338	99.3452		Motif:TE-X-4_DR	1	1981	77.4433		Motif:Gypsy50-ZM_I-int	1	1270	86.3946
Motif:Hoana5	2	11322	94.6814		Motif:Athila4C_I-int	14	79825	93.3015		Motif:OK	8	77663	93.0218		Motif:tRNAPheTTC_CB	17	48284	86.9966		Motif:Gypsy-10_DVir-LTR	7	29143	92.5175		Motif:Gypsy24-I_Dpse	4	69933	99.0132		Motif:Helitron-N3_CGi	1	5074	97.3896		Motif:Copia-75_Mad-LTR	1	3339	99.375		Motif:TEKAY_ZM-int	1	1982	77.4824		Motif:Gypsy-50_PIT-I	1	1271	86.4626
Motif:HeT-A2_DVi	2	11324	94.6981		Motif:NAVIRTE1	13	79838	93.3167		Motif:Nimb-4_DR	8	77671	93.0314		Motif:RLTR32_Rn	17	48301	87.0273		Motif:ERV38_MD-int	7	29150	92.5397		Motif:EnSpm-6_FV	4	69937	99.0188		Motif:Helitron-N2_DT	1	5075	97.4088		Motif:Copia-5_ADe-I	1	3340	99.4048		Motif:TE-8_CGi	1	1983	77.5215		Motif:Gypsy50-I_DR	1	1272	86.5306
Motif:HERVFH21-int	2	11326	94.7148		Motif:MuDR-11N_VV	13	79851	93.3319		Motif:NDNAX2_CE	8	77679	93.041		Motif:Polinton-4_SP	17	48318	87.0579		Motif:EnSpm-7_DR	7	29157	92.5619		Motif:EnSpm-1_HM	4	69941	99.0245		Motif:Helitron-N2_DR	1	5076	97.428		Motif:Copia-56_SB-I	1	3341	99.4345		Motif:TE-3372_Crp	1	1984	77.5606		Motif:Gypsy-4_TCa-I	1	1273	86.5986
Motif:HELMET3	2	11328	94.7316		Motif:LTR-1_Mad	13	79864	93.347		Motif:Mariner-36_HM	8	77687	93.0506		Motif:Polinton-1_SP	17	48335	87.0885		Motif:EnSpm-22_SBi	7	29164	92.5841		Motif:DNA8-2C_CGi	4	69945	99.0302		Motif:Helitron-N1_PBa	1	5077	97.4472		Motif:Copia-47_Mad-LTR	1	3342	99.4643		Motif:TE2-4_CR	1	1985	77.5997		Motif:Gypsy-46_Mad-I	1	1274	86.6667
Motif:Helitron-N3_DT	2	11330	94.7483		Motif:LTR-12B_Crp	13	79877	93.3622		Motif:LSU-rRNA_Hca	8	77695	93.0602		Motif:LSU-rRNA_Ath	17	48352	87.1192		Motif:DNA9-5_DR	7	29171	92.6063		Motif:DNA-1_FV	4	69949	99.0358		Motif:Helitron-N18_CGi	1	5078	97.4664		Motif:Copia-42_SB-I	1	3343	99.494		Motif:TE-11_NV	1	1986	77.6388		Motif:Gypsy-44_Mad-I	1	1275	86.7347
Motif:Helitron-N2B_CGi	2	11332	94.765		Motif:LIN4b_SM	13	79890	93.3774		Motif:LatiHarb1-2	8	77703	93.0697		Motif:hAT-N34_DR	17	48369	87.1498		Motif:DNA-2-18_DR	7	29178	92.6286		Motif:DIRS-N1_NV	4	69953	99.0415		Motif:Helitron-3_ZM	1	5079	97.4856		Motif:Copia-39_Pru-I	1	3344	99.5238		Motif:Tc1-15_Xt	1	1987	77.6779		Motif:Gypsy-43_BG-I	1	1276	86.8027
Motif:Helitron-N1_SP	2	11334	94.7817		Motif:L2_AC_2	13	79903	93.3926		Motif:L2-22_ACar	8	77711	93.0793		Motif:hAT-N107_DR	17	48386	87.1804		Motif:Dada-tY_PMar	7	29185	92.6508		Motif:DIRS-8_DR	4	69957	99.0471		Motif:Helitron-3N3_PM	1	5080	97.5048		Motif:Copia2-I_CR	1	3345	99.5536		Motif:TAM3_AM	1	1988	77.717		Motif:Gypsy-40_SB-I	1	1277	86.8707
Motif:Helitron-N1_HSal	2	11336	94.7985		Motif:L1-2_STu	13	79916	93.4078		Motif:L1-82_DR	8	77719	93.0889		Motif:hAT-310_Ami	17	48403	87.211		Motif:ATREP18	7	29192	92.673		Motif:DIRS-21_ACar	4	69961	99.0528		Motif:HAT-N9_Mad	1	5081	97.524		Motif:Copia-1_SCH-I	1	3346	99.5833		Motif:Tad1-9B_BG	1	1989	77.7561		Motif:Gypsy-3_SCH-I	1	1278	86.9388
Motif:HelitronN-1_DPe	2	11338	94.8152		Motif:Gypsy-7_PAb-I	13	79929	93.423		Motif:L1-67_DR	8	77727	93.0985		Motif:Harbinger-N16_DR	17	48420	87.2417		Motif:ATENSPM10	7	29199	92.6952		Motif:Dada-1_TN	4	69965	99.0585		Motif:hAT-N71_DR	1	5082	97.5432		Motif:Copia1-PTR_I-int	1	3347	99.6131		Motif:Tad1-73_BG	1	1990	77.7952		Motif:Gypsy-3_PBa-I	1	1279	87.0068
Motif:Helitron-2_HM	2	11340	94.8319		Motif:Gypsy-40_Mad-I	13	79942	93.4382		Motif:L1-56_XT	8	77735	93.1081		Motif:Harbinger-1_XT	17	48437	87.2723		Motif:Ag-Jock-1	7	29206	92.7175		Motif:Copia-47_Mad-LTR	4	69969	99.0641		Motif:hAT-N131_DR	1	5083	97.5624		Motif:Copia-1_BRa-I	1	3348	99.6429		Motif:Tad1-66B_BG	1	1991	77.8342		Motif:Gypsy-38_NVi-LTR	1	1280	87.0748
Motif:Helitron-1N1_DVir	2	11342	94.8486		Motif:Gypsy-13_Mad-I	13	79955	93.4534		Motif:L1-31_DR	8	77743	93.1177		Motif:HARB-4_Mad	17	48454	87.3029		Motif:Academ-4_SP	7	29213	92.7397		Motif:CEREBA_HV-int	4	69973	99.0698		Motif:hAT-N12_AMi	1	5084	97.5816		Motif:BMRP1	1	3349	99.6726		Motif:Tad1-60_BG	1	1992	77.8733		Motif:Gypsy-38_DPu-I	1	1281	87.1429
Motif:Helitron-1_DT	2	11344	94.8654		Motif:EnSpm-10_DR	13	79968	93.4686		Motif:Kolobok-3_Lch	8	77751	93.1272		Motif:HAL1-3A_ME	17	48471	87.3336		Motif:TE-5_CGi	6	29219	92.7587		Motif:ALPINE1B	4	69977	99.0755		Motif:hAT-N125_DR	1	5085	97.6008		Motif:BHIKHARI-5-I_DR	1	3350	99.7024		Motif:Tad1-50_BG	1	1993	77.9124		Motif:Gypsy-35_Mad-I	1	1282	87.2109
Motif:Helitron-1_AC	2	11346	94.8821		Motif:DNA6-4_DR	13	79981	93.4838		Motif:Jockey_Ele2	8	77759	93.1368		Motif:Gypsy-8_HMM-LTR	17	48488	87.3642		Motif:Sola1-2_AC	6	29225	92.7778		Motif:TUBE2	3	69980	99.0797		Motif:hATa-1_EHux	1	5086	97.62		Motif:BEL-3_Ano-I	1	3351	99.7321		Motif:Tad1-48_BG	1	1994	77.9515		Motif:Gypsy-33_DPu-I	1	1283	87.2789
Motif:hAT-N35C_DR	2	11348	94.8988		Motif:tRNA-2_DRe	12	79993	93.4978		Motif:Jockey-2_DF	8	77767	93.1464		Motif:Gypsy7-I_Dya	17	48505	87.3948		Motif:SINEC_old	6	29231	92.7968		Motif:tRNA-Thr-ACG	3	69983	99.084		Motif:hAT-5_PTr	1	5087	97.6392		Motif:BEL-30_CQ-LTR	1	3352	99.7619		Motif:Tad1-1_EP	1	1995	77.9906		Motif:Gypsy-32_DP-I	1	1284	87.3469
Motif:hAT-N34_DR	2	11350	94.9155		Motif:SSU-rRNA_Sce	12	80005	93.5119		Motif:hAT-N107_DR	8	77775	93.156		Motif:Gypsy-2_PGr-I	17	48522	87.4255		Motif:SAT-12_DR	6	29237	92.8159		Motif:tRNA-Pro-CCY	3	69986	99.0882		Motif:HAT-4N1_Mad	1	5088	97.6583		Motif:BEL-227_AA-I	1	3353	99.7917		Motif:TABOR_I-int	1	1996	78.0297		Motif:Gypsy-32_ADe-I	1	1285	87.415
Motif:hAT-N16_Crp	2	11352	94.9323		Motif:SSU-rRNA_Lvi	12	80017	93.5259		Motif:hATm-33_HM	8	77783	93.1656		Motif:EnSpm-22_SBi	17	48539	87.4561		Motif:RTEX-4_CGi	6	29243	92.8349		Motif:tRNAPheTTC_CB	3	69989	99.0925		Motif:HAT-4_Mad	1	5089	97.6775		Motif:BEL-1-I_XT	1	3354	99.8214		Motif:SZ-64_int-int	1	1997	78.0688		Motif:Gypsy-31-LTR_DR	1	1286	87.483
Motif:hAT-N127_DR	2	11354	94.949		Motif:SINE_VV	12	80029	93.5399		Motif:hATm-19_HM	8	77791	93.1751		Motif:DongAG	17	48556	87.4867		Motif:RTEX-3_NV	6	29249	92.854		Motif:RTEX-5_VC	3	69992	99.0967		Motif:hAT-3_RC	1	5090	97.6967		Motif:BEL-12_CQ-LTR	1	3355	99.8512		Motif:SZ-43_LTR	1	1998	78.1079		Motif:Gypsy-31_DWil-I	1	1287	87.551
Motif:hATm-54_HM	2	11356	94.9657		Motif:Poseidon-2B_PM	12	80041	93.5539		Motif:Gypsy4-I_Dmoj	8	77799	93.1847		Motif:DNA9TA1_DR	17	48573	87.5173		Motif:RT1	6	29255	92.873		Motif:RMER17D2	3	69995	99.1009		Motif:hAT-333_Crp	1	5091	97.7159		Motif:BEL-10_DBp-I	1	3356	99.881		Motif:STOWAWAY50_OS	1	1999	78.147		Motif:Gypsy-31_DEl-I	1	1288	87.619
Motif:hATm-40_HM	2	11358	94.9824		Motif:Polinton-5_NVi	12	80053	93.568		Motif:Gypsy37-I_AG	8	77807	93.1943		Motif:DNA-8-36_DR	17	48590	87.548		Motif:RP5S	6	29261	92.8921		Motif:RLTR21	3	69998	99.1052		Motif:hAT-2_DR	1	5092	97.7351		Motif:ATHAT1	1	3357	99.9107		Motif:SSU-rRNA_Sce	1	2000	78.1861		Motif:Gypsy-30_ADe-I	1	1289	87.6871
Motif:hATm-19_HM	2	11360	94.9992		Motif:NERV5_MD_I-int	12	80065	93.582		Motif:Gypsy-172_AA-I	8	77815	93.2039		Motif:DNA-8-29_DR	17	48607	87.5786		Motif:RIRE1_I-int	6	29267	92.9111		Motif:Poseidon-N1_PM	3	70001	99.1094		Motif:hAT-21N2_LMi	1	5093	97.7543		Motif:ATCopia6I	1	3358	99.9405		Motif:Sola3-1_CapOwc	1	2001	78.2252		Motif:Gypsy-2_Mad-LTR	1	1290	87.7551
Motif:hAT-82_HMa	2	11362	95.0159		Motif:MuDR-11_GM	12	80077	93.596		Motif:Gypsy-14_XT-I	8	77823	93.2135		Motif:P-26_HM	16	48623	87.6074		Motif:REP-2_DF	6	29273	92.9302		Motif:Polinton-4_SP	3	70004	99.1137		Motif:hAT-208_Ami	1	5094	97.7735		Motif:Ambal-2_FCy	1	3359	99.9702		Motif:Sola2-4_HM	1	2002	78.2643		Motif:Gypsy-26B_AMi-LTR	1	1291	87.8231
Motif:hAT-80_HM	2	11364	95.0326		Motif:Mariner-N39_HSal	12	80089	93.61		Motif:ERV1-7_DR-I	8	77831	93.2231		Motif:Ngaro1_DR	16	48639	87.6363		Motif:Polinton-1_SP	6	29279	92.9492		Motif:Polinton-3_SP	3	70007	99.1179		Motif:hAT-1960_Ami	1	5095	97.7927		Motif:Ag-R1-6	1	3360	100		Motif:SINE_FR2	1	2003	78.3034		Motif:Gypsy-24_DYa-I	1	1292	87.8912
Motif:hAT-54_HM	2	11366	95.0493		Motif:ISL2EU-3_CFl	12	80101	93.6241		Motif:EnSpm-18_SBi	8	77839	93.2326		Motif:MUDSOLT1	16	48655	87.6651		Motif:P4_AG	6	29285	92.9683		Motif:Polinton-1_DGr	3	70010	99.1222		Motif:hAT-16N2_LMi	1	5096	97.8119							Motif:SINE2_Gav	1	2004	78.3425		Motif:Gypsy-230_DR-LTR	1	1293	87.9592
Motif:hAT-4B_AMi	2	11368	95.0661		Motif:hAT-N71_DR	12	80113	93.6381		Motif:EnSpm-16_SBi	8	77847	93.2422		Motif:MuDR-21_VV	16	48671	87.6939		Motif:MUDSOLT1	6	29291	92.9873		Motif:piggyBac-N2A_XT	3	70013	99.1264		Motif:hAT-12_VVi	1	5097	97.8311							Motif:SINE2-1_XT	1	2005	78.3815		Motif:Gypsy-220_AA-LTR	1	1294	88.0272
Motif:hAT-2_DSe	2	11370	95.0828		Motif:Gypsy8-SM_I-int	12	80125	93.6521		Motif:DNA-X-12_DR	8	77855	93.2518		Motif:MOSAT_DR	16	48687	87.7227		Motif:MuDR-8_Mad	6	29297	93.0063		Motif:OSMAR1	3	70016	99.1307		Motif:Harbinger-8_DR	1	5098	97.8503							Motif:SINE2-1_SSc	1	2006	78.4206		Motif:Gypsy-21_PR-I	1	1295	88.0952
Motif:hAT-21_CPB	2	11372	95.0995		Motif:Gypsy6-I_Dmoj	12	80137	93.6661		Motif:DNA8-9_DR	8	77863	93.2614		Motif:MdoERV2a-int	16	48703	87.7516		Motif:LTR-1_Mad	6	29303	93.0254		Motif:OK	3	70019	99.1349		Motif:Harbinger-4C_PSt	1	5099	97.8695							Motif:SHALINE12_MT	1	2007	78.4597		Motif:Gypsy-21_LH-I	1	1296	88.1633
Motif:hAT-13_DR	2	11374	95.1162		Motif:Gypsy-53_SB-LTR	12	80149	93.6802		Motif:DNA8-10_DR	8	77871	93.271		Motif:Kolobok-3_DR	16	48719	87.7804		Motif:L2_Plat1i	6	29309	93.0444		Motif:Novosib-3_CR	3	70022	99.1392		Motif:Harbinger-4_BF	1	5100	97.8887							Motif:SBCopia1_I-int	1	2008	78.4988		Motif:Gypsy-20_BD-I	1	1297	88.2313
Motif:Harbinger2N_TP	2	11376	95.133		Motif:Gypsy-50_DWil-LTR	12	80161	93.6942		Motif:DNA-2-32_DR	8	77879	93.2806		Motif:Kolobok-10N1_CGi	16	48735	87.8092		Motif:L2_AC_14	6	29315	93.0635		Motif:MUMET1	3	70025	99.1434		Motif:Harbinger-2_LCh	1	5101	97.9079							Motif:SAT_PL	1	2009	78.5379		Motif:Gypsy-1_SCH-I	1	1298	88.2993
Motif:Harbinger-2_LCh	2	11378	95.1497		Motif:FUGUREP2	12	80173	93.7082		Motif:CR1-14_BF	8	77887	93.2901		Motif:Helitron-3N1_NVi	16	48751	87.8381		Motif:L1-55_XT	6	29321	93.0825		Motif:MuDR-N1_ZM	3	70028	99.1477		Motif:Harbinger-2_GA	1	5102	97.9271							Motif:RTEX-5_VC	1	2010	78.577		Motif:Gypsy-1_PMar-I	1	1299	88.3673
Motif:HARB7_ZM	2	11380	95.1664		Motif:EnSpm-N10_DR	12	80185	93.7222		Motif:Chapaev-3_HM	8	77895	93.2997		Motif:hATm-47_HM	16	48767	87.8669		Motif:ISL2EU-3N1_CFl	6	29327	93.1016		Motif:Mariner-91_HSal	3	70031	99.1519		Motif:Harbinger1_AG	1	5103	97.9463							Motif:RTEX-23_SK	1	2011	78.6161		Motif:Gypsy-1_PD-I	1	1300	88.4354
Motif:Gypsy8-I_Dpse	2	11382	95.1831		Motif:EnSpm-22_SBi	12	80197	93.7363		Motif:BMRP1	8	77903	93.3093		Motif:hAT6-2N1_SP	16	48783	87.8957		Motif:Helitron-3N3_PM	6	29333	93.1206		Motif:LINE1-18_SBi	3	70034	99.1562		Motif:HARB-7_ALy	1	5104	97.9655							Motif:RTE-5_AMi	1	2012	78.6552		Motif:Gypsy-1-I_PI	1	1301	88.5034
Motif:Gypsy-8_DSe-I	2	11384	95.1999		Motif:Dada-tY_PMar	12	80209	93.7503		Motif:Tx1-7_DR	7	77910	93.3177		Motif:Gypsy-53_SB-LTR	16	48799	87.9245		Motif:Helitron-1_PBa	6	29339	93.1397		Motif:L1-8_CR	3	70037	99.1604		Motif:HARB-4N1_Mad	1	5105	97.9846							Motif:RTE-2_BF	1	2013	78.6943		Motif:Gypsy-1_CQ-I	1	1302	88.5714
Motif:Gypsy-5_DWil-LTR	2	11386	95.2166		Motif:Copia-5_DPu-I	12	80221	93.7643		Motif:Tx1-4_SK	7	77917	93.3261		Motif:Gypsy-46_Mad-I	16	48815	87.9534		Motif:hATw-1_LV	6	29345	93.1587		Motif:L1-11_GM	3	70040	99.1647		Motif:HAL1-1C_Cja	1	5106	98.0038							Motif:RTE1_Sar	1	2014	78.7334		Motif:Gypsy-1_CCO-I	1	1303	88.6395
Motif:Gypsy-35_Mad-I	2	11388	95.2333		Motif:Copia-51_PIT-I	12	80233	93.7783		Motif:Tx1-25_DR	7	77924	93.3345		Motif:Gypsy-210_DR-I	16	48831	87.9822		Motif:hAT-N76_DR	6	29351	93.1778		Motif:Jockey-9_DPer	3	70043	99.1689		Motif:Gypsy-80-I_ZM	1	5107	98.023							Motif:RT2	1	2015	78.7725		Motif:Gypsy-1_AC-I	1	1304	88.7075
Motif:Gypsy-34_NVi-I	2	11390	95.25		Motif:Copia-3_TMe-I	12	80245	93.7924		Motif:tRNAGlu_CB	7	77931	93.3428		Motif:EnSpm-N1_DR	16	48847	88.011		Motif:hAT-N53_DR	6	29357	93.1968		Motif:Jockey-3_DPer	3	70046	99.1732		Motif:Gypsy-7_DPer-I	1	5108	98.0422							Motif:Ronin3_I-int	1	2016	78.8116		Motif:Gypsy-19_SB-I	1	1305	88.7755
Motif:Gypsy-23-LTR_DR	2	11392	95.2668		Motif:Copia-2_HAE-I	12	80257	93.8064		Motif:tRNA-1_DRe	7	77938	93.3512		Motif:DNA8-21_DR	16	48863	88.0399		Motif:HATN15_DR	6	29363	93.2159		Motif:I-4_AC	3	70049	99.1774		Motif:Gypsy-6_ES-I	1	5109	98.0614							Motif:RNLTR2d	1	2017	78.8507		Motif:Gypsy-19_FV-I	1	1306	88.8435
Motif:Gypsy23-LTR_Dpse	2	11394	95.2835		Motif:tRNAGlu_CB	11	80268	93.8193		Motif:TRAS3_BM	7	77945	93.3596		Motif:ACROBAT1	16	48879	88.0687		Motif:hAT-68_HM	6	29369	93.2349		Motif:Helitron1_AG	3	70052	99.1817		Motif:Gypsy68-I_AG	1	5110	98.0806							Motif:RN10_I-int	1	2018	78.8898		Motif:Gypsy-19_ADe-I	1	1307	88.9116
Motif:Gypsy-1_LENY-I	2	11396	95.3002		Motif:Polinton-1_DGr	11	80279	93.8321		Motif:TE2-4_CR	7	77952	93.368		Motif:Tx1-2_CGi	15	48894	88.0957		Motif:hAT-27_HM	6	29375	93.254		Motif:hAT-N5_ACar	3	70055	99.1859		Motif:Gypsy58-I_AG	1	5111	98.0998							Motif:RMER17C2	1	2019	78.9289		Motif:Gypsy-185_ZM-I	1	1308	88.9796
Motif:Gypsy-18_RO-I	2	11398	95.3169		Motif:Penelope-13_HM	11	80290	93.845		Motif:TDD-5	7	77959	93.3764		Motif:Sola2-2_LHu	15	48909	88.1227		Motif:HAT-10_Mad	6	29381	93.273		Motif:hAT-N35C_DR	3	70058	99.1901		Motif:Gypsy56-I_DR	1	5112	98.119							Motif:RMER17A-int	1	2020	78.9679		Motif:Gypsy-169-I_DR	1	1309	89.0476
Motif:Gypsy-16_PBa-LTR	2	11400	95.3337		Motif:MUDRAVI2	11	80301	93.8578		Motif:SSU-rRNA_Sme	7	77966	93.3848		Motif:RNLTR15A2	15	48924	88.1498		Motif:HAL1-3A_ME	6	29387	93.2921		Motif:HAT-4N3_Mad	3	70061	99.1944		Motif:Gypsy55-I_AG	1	5113	98.1382							Motif:RLTR51A_Mm	1	2021	79.007		Motif:Gypsy-162_DR-I	1	1310	89.1156
Motif:Gypsy-13_SMo-LTR	2	11402	95.3504		Motif:MuDR-7_GM	11	80312	93.8707		Motif:Sagan-1_SLL	7	77973	93.3931		Motif:RLTR20C2_MM	15	48939	88.1768		Motif:Gypsy-34_NVi-I	6	29393	93.3111		Motif:hAT-17B_Croc	3	70064	99.1986		Motif:Gypsy-52_Mad-I	1	5114	98.1574							Motif:RLG_scTat_7_1-I	1	2022	79.0461		Motif:Gypsy-15_DRh-I	1	1311	89.1837
Motif:Gypsy-133_GM-I	2	11404	95.3671		Motif:Mariner-N6_PM	11	80323	93.8835		Motif:RTEX-5_VC	7	77980	93.4015		Motif:PRIMA4-int	15	48954	88.2038		Motif:Gypsy-22_DY-LTR	6	29399	93.3302		Motif:Gypsy-74-I_ZM	3	70067	99.2029		Motif:Gypsy51-I_AG	1	5115	98.1766							Motif:RLG_scIvana_5_1-LTR	1	2023	79.0852		Motif:Gypsy-15_AMi-I	1	1312	89.2517
Motif:Gypsy-12_DVir-I	2	11406	95.3838		Motif:Mariner-52N1_HSal	11	80334	93.8964		Motif:RTEX-15_CGi	7	77987	93.4099		Motif:Polinton-1_NVi	15	48969	88.2308		Motif:EnSpm-1_HV	6	29405	93.3492		Motif:Gypsy-62_BG-LTR	3	70070	99.2071		Motif:Gypsy-51_GA-LTR	1	5116	98.1958							Motif:RLG_scDEL_1_3-I	1	2024	79.1243		Motif:Gypsy152B-LTR_DR	1	1313	89.3197
Motif:Gyp_I_MT-int	2	11408	95.4006		Motif:LSU-rRNA_Sce	11	80345	93.9093		Motif:POPGY1_I-int	7	77994	93.4183		Motif:MuDR-11N_VV	15	48984	88.2579		Motif:DNA4-24_CGi	6	29411	93.3683		Motif:Gypsy-50_PM-I	3	70073	99.2114		Motif:Gypsy-50_PAb-I	1	5117	98.215							Motif:REX1-3_XT	1	2025	79.1634		Motif:Gypsy14-LTR_Dpse	1	1314	89.3878
Motif:GGERVL-C-int	2	11410	95.4173		Motif:Helitron-N1_HSal	11	80356	93.9221		Motif:Polinton-9_NVi	7	78001	93.4267		Motif:Mariner-N6_SIn	15	48999	88.2849		Motif:DNA-3_FV	6	29417	93.3873		Motif:Gypsy-47_Mad-I	3	70076	99.2156		Motif:Gypsy-48_SB-I	1	5118	98.2342							Motif:Rex1-29_DRe	1	2026	79.2025		Motif:Gypsy-14_DAn-I	1	1315	89.4558
Motif:ERV-2C_Crp-LTR	2	11412	95.434		Motif:hAT-N16_Crp	11	80367	93.935		Motif:Polinton-4_SP	7	78008	93.4351		Motif:ISL2EU-N1_CGi	15	49014	88.3119		Motif:DIRS-5_DR	6	29423	93.4063		Motif:Gypsy42-ZM_I-int	3	70079	99.2199		Motif:Gypsy-47_CGi-I	1	5119	98.2534							Motif:RETROSAT3_I-int	1	2027	79.2416		Motif:Gypsy140-I_DR	1	1316	89.5238
Motif:Eri-2B2_EE	2	11414	95.4507		Motif:Gypsy8-I_Dpse	11	80378	93.9478		Motif:Polinton-2_CB	7	78015	93.4434		Motif:ISL2EU-17_CGi	15	49029	88.3389		Motif:Copia-34_FV-I	6	29429	93.4254		Motif:Gypsy-34_NVi-I	3	70082	99.2241		Motif:Gypsy-46_DEl-LTR	1	5120	98.2726							Motif:RETROSAT2_I-int	1	2028	79.2807		Motif:Gypsy13-ZM_I-int	1	1317	89.5918
Motif:EnSpm-4_VV	2	11416	95.4675		Motif:Gypsy-7_PBa-I	11	80389	93.9607		Motif:P-27_HM	7	78022	93.4518		Motif:HELMET3	15	49044	88.366		Motif:Copia-17_DPu-I	6	29435	93.4444		Motif:Gypsy-29-I_NVi	3	70085	99.2284		Motif:Gypsy-40_Mad-I	1	5121	98.2917							Motif:RAM4_I-int	1	2029	79.3198		Motif:Gypsy-13_SMo-LTR	1	1318	89.6599
Motif:EnSpm-34_SBi	2	11418	95.4842		Motif:Gypsy-6_ST-I	11	80400	93.9735		Motif:Outcast	7	78029	93.4602		Motif:hATm-54_HM	15	49059	88.393		Motif:Copia-13_LH-I	6	29441	93.4635		Motif:Gypsy-23-LTR_NVi	3	70088	99.2326		Motif:GYPSY3-I_MT	1	5122	98.3109							Motif:R2-1_SM	1	2030	79.3589		Motif:Gypsy-134_AA-I	1	1319	89.7279
Motif:EnSpm2_SB	2	11420	95.5009		Motif:Gypsy-38_AMi-I	11	80411	93.9864		Motif:MuDR-1_NV	7	78036	93.4686		Motif:hAT-82_HMa	15	49074	88.42		Motif:Copia-113_SB-I	6	29447	93.4825		Motif:Gypsy-226_DR-LTR	3	70091	99.2369		Motif:Gypsy-39_Mad-LTR	1	5123	98.3301							Motif:R1-N1_SIn	1	2031	79.398		Motif:Gypsy-130_AA-I	1	1320	89.7959
Motif:EnSpm-16_HM	2	11422	95.5176		Motif:Gypsy-10_DVir-LTR	11	80422	93.9993		Motif:MuDR1_HV	7	78043	93.477		Motif:hAT-80_HM	15	49089	88.4471		Motif:BovB_Ma	6	29453	93.5016		Motif:EnSpm-9_OS	3	70094	99.2411		Motif:Gypsy-37_PT-I	1	5124	98.3493							Motif:Proto1-2_NG	1	2032	79.4371		Motif:Gypsy-12_DEu-I	1	1321	89.8639
Motif:EnSpm-16_DR	2	11424	95.5344		Motif:ERV-3_LCh-LTR	11	80433	94.0121		Motif:LatiHarb1-1	7	78050	93.4854		Motif:hAT-47_HM	15	49104	88.4741		Motif:U5	5	29458	93.5175		Motif:ENSPM2_VV	3	70097	99.2454		Motif:Gypsy-34_NVi-I	1	5125	98.3685							Motif:PRIMA4-int	1	2033	79.4762		Motif:Gypsy120-LTR_DR	1	1322	89.932
Motif:DNA-X-17_DR	2	11426	95.5511		Motif:ERV1-2-I_Lch	11	80444	94.025		Motif:L1-34_DR	7	78057	93.4938		Motif:hAT-21_CPB	15	49119	88.5011		Motif:Tx1-3_PM	5	29463	93.5333		Motif:EnSpm-22_HMa	3	70100	99.2496		Motif:Gypsy-31_DEl-I	1	5126	98.3877							Motif:POPGY1_I-int	1	2034	79.5152		Motif:Gypsy-11_FV-I	1	1323	90
Motif:DNA-8-24_DR	2	11428	95.5678		Motif:RT1	10	80454	94.0367		Motif:Kolobok-2_XT	7	78064	93.5021		Motif:Gypsy-226_DR-LTR	15	49134	88.5281		Motif:Tx1-11_CGi	5	29468	93.5492		Motif:EnSpm-17_SBi	3	70103	99.2539		Motif:Gypsy-2_DWil-I	1	5127	98.4069							Motif:Polinton-5_NVi	1	2035	79.5543		Motif:Gypsy-11_CFl-LTR	1	1324	90.068
Motif:DNA-8-1_HM	2	11430	95.5845		Motif:OposCharlie1	10	80464	94.0483		Motif:Kolobok-2_DR	7	78071	93.5105		Motif:EnSpm2_PTr	15	49149	88.5552		Motif:tRNA-Ser-TCA_	5	29473	93.5651		Motif:EnSpm-17_HM	3	70106	99.2581		Motif:Gypsy-2_DFa-I	1	5128	98.4261							Motif:Polinton-5_NV	1	2036	79.5934		Motif:Gypsy-116-LTR_DR	1	1325	90.1361
Motif:DNA-3_FV	2	11432	95.6013		Motif:Mariner-9_HM	10	80474	94.06		Motif:Kiri-15_AAe	7	78078	93.5189		Motif:EnSpm-13_ZM	15	49164	88.5822		Motif:Transib-N3_AAe	5	29478	93.581		Motif:EnSpm12_SB	3	70109	99.2624		Motif:Gypsy-29-I_NVi	1	5129	98.4453							Motif:Polinton-4_PBa	1	2037	79.6325		Motif:Gypsy10-LTR_DR	1	1326	90.2041
Motif:DNA3-4_CGi	2	11434	95.618		Motif:Mariner-13_SIn	10	80484	94.0717		Motif:Kiri-11_AAe	7	78085	93.5273		Motif:DNA-X-17_DR	15	49179	88.6092		Motif:SSU-rRNA_Lvi	5	29483	93.5968		Motif:DNAX-7_AP	3	70112	99.2666		Motif:Gypsy-28_Mad-I	1	5130	98.4645							Motif:Polinton-4_NV	1	2038	79.6716		Motif:Gypsy-10_HMM-I	1	1327	90.2721
Motif:DNA2-6_CGi	2	11436	95.6347		Motif:LTR2C_Opr	10	80494	94.0834		Motif:ISL2EU-1_CFl	7	78092	93.5357		Motif:DNA8-10_DR	15	49194	88.6362		Motif:Rehavkus-2_HR	5	29488	93.6127		Motif:DNA8-12_CGi	3	70115	99.2708		Motif:Gypsy-28_ADe-I	1	5131	98.4837							Motif:Polinton-1_TC	1	2039	79.7107		Motif:Gypsy-10_DVir-LTR	1	1328	90.3401
Motif:DNA2-10_DR	2	11438	95.6514		Motif:LTR11_Ami	10	80504	94.0951		Motif:I-7B_AAe	7	78099	93.5441		Motif:Copia11-VV_LTR	15	49209	88.6633		Motif:Polinton-8_NVi	5	29493	93.6286		Motif:DNA4-6_CGi	3	70118	99.2751		Motif:Gypsy-27_PSo-I	1	5132	98.5029							Motif:Polinton-1_PBa	1	2040	79.7498		Motif:Gypsy-10_DPu-I	1	1329	90.4082
Motif:DIRS-36_NV	2	11440	95.6682		Motif:IS3EU-4N_DR	10	80514	94.1068		Motif:hAT-N75_DR	7	78106	93.5524		Motif:CATCH2LTR_DR	15	49224	88.6903		Motif:Polinton-5_NVi	5	29498	93.6444		Motif:Dada-tY_PMar	3	70121	99.2793		Motif:Gypsy-26-I_XT	1	5133	98.5221							Motif:Polinton-1_NVi	1	2041	79.7889		Motif:Gypsy-10_Crp-I	1	1330	90.4762
Motif:Dada-tY_PMar	2	11442	95.6849		Motif:hAT-82_HMa	10	80524	94.1185		Motif:hAT-51_HM	7	78113	93.5608		Motif:ARS_EH	15	49239	88.7173		Motif:Polinton2_SM	5	29503	93.6603		Motif:Copia-7_LBS-I	3	70124	99.2836		Motif:Gypsy-26_DYa-I	1	5134	98.5413							Motif:Polinton-1_DBp	1	2042	79.828		Motif:Gypsy-10_CQ-I	1	1331	90.5442
Motif:Dada-1_TN	2	11444	95.7016		Motif:hAT-21_CPB	10	80534	94.1302		Motif:HARB-4_Mad	7	78120	93.5692		Motif:Tx1-34_DR	14	49253	88.7425		Motif:Polinton-1_NVi	5	29508	93.6762		Motif:Copia-6_DPu-I	3	70127	99.2878		Motif:Gypsy-233_AA-LTR	1	5135	98.5605							Motif:Polinton-1_CB	1	2043	79.8671		Motif:Gypsy-10_CCO-I	1	1332	90.6122
Motif:CryptonV-1_HSal	2	11446	95.7183		Motif:Gypsy98-LTR_Dr	10	80544	94.1418		Motif:Gypsy-6_AEc-LTR	7	78127	93.5776		Motif:tRNAPro_CB	14	49267	88.7678		Motif:MOSAT-2_DR	5	29513	93.6921		Motif:Copia-143_SB-I	3	70130	99.2921		Motif:Gypsy-231_DR-LTR	1	5136	98.5797							Motif:piggyBac-N6_SP	1	2044	79.9062		Motif:Ginger1-5_HM	1	1333	90.6803
Motif:CryptonV-1_DR	2	11448	95.7351		Motif:Gypsy7-I_Dya	10	80554	94.1535		Motif:Gypsy-57_PAb-I	7	78134	93.586		Motif:TE-5B_CGi	14	49281	88.793		Motif:Mariner-21_CGi	5	29518	93.7079		Motif:Copia-138_SB-I	3	70133	99.2963		Motif:Gypsy-21_PBa-LTR	1	5137	98.5988							Motif:piggyBac-N1_DWil	1	2045	79.9453		Motif:FUGUREP2	1	1334	90.7483
Motif:Copia-7_TA-I	2	11450	95.7518		Motif:Gypsy-7_DFi-I	10	80564	94.1652		Motif:Gypsy-40_Mad-I	7	78141	93.5944		Motif:STOWAWAY50_OS	14	49295	88.8182		Motif:LTR53-int	5	29523	93.7238		Motif:Chapaev-6_HM	3	70136	99.3006		Motif:Gypsy-1_CMe-I	1	5138	98.618							Motif:piggyBac-2_Lch	1	2046	79.9844		Motif:FUGUREP1	1	1335	90.8163
Motif:Copia-6_PX-I	2	11452	95.7685		Motif:Gypsy-61_DWil-I	10	80574	94.1769		Motif:Gypsy-19_SB-I	7	78148	93.6028		Motif:RLTR20C1_MM	14	49309	88.8434		Motif:LTR42_MD	5	29528	93.7397		Motif:CACTA-1_Ccinerea	3	70139	99.3048		Motif:Gypsy-172_AA-I	1	5139	98.6372							Motif:piggyBac-1_XT	1	2047	80.0235		Motif:FATIMA_TM-int	1	1336	90.8844
Motif:Copia-1_ST-LTR	2	11454	95.7852		Motif:Gypsy-47_AA-I	10	80584	94.1886		Motif:Gypsy-13_RO-I	7	78155	93.6111		Motif:Polinton-2_SP	14	49323	88.8687		Motif:L2_AC_15	5	29533	93.7556		Motif:BEL-40_DRe-LTR	3	70142	99.3091		Motif:Gypsy15-I_SP	1	5140	98.6564							Motif:PIF_Harbinger-1_EmiHux	1	2048	80.0625		Motif:ERVB5_1-I_MM	1	1337	90.9524
Motif:Chapaev-7_HM	2	11456	95.802		Motif:Gypsy-26_VV-I	10	80594	94.2003		Motif:EnSpm-4_VV	7	78162	93.6195		Motif:P4_AG	14	49337	88.8939		Motif:L1MC4	5	29538	93.7714		Motif:ATHAT1	3	70145	99.3133		Motif:Gypsy-15_DRh-I	1	5141	98.6756							Motif:Perere-5	1	2049	80.1016		Motif:ERV24_MD_I-int	1	1338	91.0204
Motif:Chapaev-20_HM	2	11458	95.8187		Motif:Gypsy-12_RP-I	10	80604	94.212		Motif:DOC5_DM	7	78169	93.6279		Motif:P-11_HM	14	49351	88.9191		Motif:L1_AC_8	5	29543	93.7873		Motif:Ambal-2_FCy	3	70148	99.3176		Motif:Gypsy-14_DAn-I	1	5142	98.6948							Motif:Penelope-13_HM	1	2050	80.1407		Motif:ERV2-3_STr-I	1	1339	91.0884
Motif:CACTA_LP	2	11460	95.8354		Motif:ENSPM-6_ZM	10	80614	94.2237		Motif:DNA9TA1_DR	7	78176	93.6363		Motif:Mariner-N5_HSal	14	49365	88.9443		Motif:L1-5_LA	5	29548	93.8032		Motif:Z-REP	2	70150	99.3204		Motif:Gypsy-12_DWil-I	1	5143	98.714							Motif:P-2_MLP	1	2051	80.1798		Motif:ERV23_MD_I-int	1	1340	91.1565
Motif:BovB_Ma	2	11462	95.8521		Motif:EnSpm-4_FV	10	80624	94.2354		Motif:DNA8-15_CQ	7	78183	93.6447		Motif:HAT-8_Mad	14	49379	88.9696		Motif:L1-4_VC	5	29553	93.819		Motif:Zisupton-4_DR	2	70152	99.3232		Motif:Gypsy10-LTR_SP	1	5144	98.7332							Motif:P-26_HM	1	2052	80.2189		Motif:ERV2-2_ET-I	1	1341	91.2245
Motif:BEL-3_DGri-I	2	11464	95.8689		Motif:CR1-91_AAe	10	80634	94.247		Motif:DNA2-7_DR	7	78190	93.6531		Motif:hAT-1N1_AC	14	49393	88.9948		Motif:ISL2EU-8_CGi	5	29558	93.8349		Motif:XILON1_ZM-int	2	70154	99.3261		Motif:Gypsy-10_CCO-I	1	5145	98.7524							Motif:P-1_PBa	1	2053	80.258		Motif:ERV-1_CPB-LTR	1	1342	91.2925
Motif:BEL-13_LH-I	2	11466	95.8856		Motif:BEL1-I_SM	10	80644	94.2587		Motif:CryptonV-2_CFl	7	78197	93.6614		Motif:Harbinger3_DR	14	49407	89.02		Motif:Helitron-2_DVir	5	29563	93.8508		Motif:Tx1-11_CGi	2	70156	99.3289		Motif:GRANDE1_ZD-int	1	5146	98.7716							Motif:P-1_DY	1	2054	80.2971		Motif:ERV1-6-I_XT	1	1343	91.3605
Motif:ATCopia60_I-int	2	11468	95.9023		Motif:tRNASerTCT_CB	9	80653	94.2693		Motif:Crack-3_AAe	7	78204	93.6698		Motif:Gypsy82-LTR_Dr	14	49421	89.0452		Motif:Gypsy7-I_Dya	5	29568	93.8667		Motif:tRNA-Pro-CCA	2	70158	99.3317		Motif:Ginger-1_Chlorella_NC64A	1	5147	98.7908							Motif:OSSAT2	1	2055	80.3362		Motif:ERV1-3_FCa-I	1	1344	91.4286
Motif:AgaP15	2	11470	95.9191		Motif:tRNA-Met-i	9	80662	94.2798		Motif:Copia-68_GM-LTR	7	78211	93.6782		Motif:Gypsy-52_BG-I	14	49435	89.0705		Motif:Gypsy4-SM_I-int	5	29573	93.8825		Motif:tRNAGlu_CB	2	70160	99.3346		Motif:ERV1-N6-I_DR	1	5148	98.81							Motif:OSMUD1	1	2056	80.3753		Motif:ERV1-2-LTR_BT	1	1345	91.4966
Motif:ACROBAT1	2	11472	95.9358		Motif:tRNA-Ile-ATT	9	80671	94.2903		Motif:Copia-53_ST-I	7	78218	93.6866		Motif:Gypsy-35_Mad-I	14	49449	89.0957		Motif:Gypsy4-I_Dmoj	5	29578	93.8984		Motif:tRNA-Arg-AGA	2	70162	99.3374		Motif:ERV1-2-LTR_BT	1	5149	98.8292							Motif:OSLINE1_1	1	2057	80.4144		Motif:ERV1-2_FCa-I	1	1346	91.5646
Motif:ACCORD_LTR	2	11474	95.9525		Motif:TRANSPAC_I-int	9	80680	94.3008		Motif:Copia11-VV_LTR	7	78225	93.695		Motif:Gypsy-21_PBa-LTR	14	49463	89.1209		Motif:Gypsy-1_RP-LTR	5	29583	93.9143		Motif:Transib-6_HM	2	70164	99.3402		Motif:EnSpm-N1_AT	1	5150	98.8484							Motif:ONSATB	1	2058	80.4535		Motif:ERV1-1-I_XT	1	1347	91.6327
Motif:Zisupton-3_DR	1	11475	95.9609		Motif:SSU-rRNA_Ath	9	80689	94.3113		Motif:ATLINE1_10A	7	78232	93.7034		Motif:Gypsy21-I_SP	14	49477	89.1461		Motif:Gypsy-10_PAb-I	5	29588	93.9302		Motif:TE-X-4_DR	2	70166	99.3431		Motif:EnSpm-N10_DR	1	5151	98.8676							Motif:Ogre-PT1_I-int	1	2059	80.4926		Motif:ERV1-10_DR-I	1	1348	91.7007
Motif:Zator-1N_PM	1	11476	95.9692		Motif:SINE2-2_SP	9	80698	94.3218		Motif:YOYO_I-int	6	78238	93.7105		Motif:ERV1-N7-I_DR	14	49491	89.1714		Motif:GRANDE1_ZD-int	5	29593	93.946		Motif:SZ-54D_I-int	2	70168	99.3459		Motif:EnSpm-7_STu	1	5152	98.8868							Motif:Novosib-6_CR	1	2060	80.5317		Motif:EnSpm-N37_SBi	1	1349	91.7687
Motif:Waldo-5_AAe	1	11477	95.9776		Motif:Sat-1_TSy	9	80707	94.3324		Motif:Tx1-5_CQ	6	78244	93.7177		Motif:EnSpm6_SB	14	49505	89.1966		Motif:Ginger1-1_DR	5	29598	93.9619		Motif:SSU-rRNA_Tps	2	70170	99.3487		Motif:EnSpm-41N2_SBi	1	5153	98.906							Motif:NonLTR-2_CR	1	2061	80.5708		Motif:ENSPM_MT	1	1350	91.8367
Motif:Vingi-3_Crp	1	11478	95.986		Motif:MuDR-N1_ZM	9	80716	94.3429		Motif:Tx1-4_CGi	6	78250	93.7249		Motif:DNA9-6_DR	14	49519	89.2218		Motif:GGERVL-C-int	5	29603	93.9778		Motif:SSU-rRNA_Pfa	2	70172	99.3516		Motif:ENSPM2_VV	1	5154	98.9251							Motif:Nimb-1_DR	1	2062	80.6099		Motif:EnSpm-9_HM	1	1351	91.9048
Motif:Vandal22	1	11479	95.9943		Motif:MuDr-1_HV	9	80725	94.3534		Motif:tRNA-Met-i	6	78256	93.7321		Motif:DNA-8-24_DR	14	49533	89.247		Motif:ERV6_MD_I-int	5	29608	93.9937		Motif:SINE2_Gav	2	70174	99.3544		Motif:EnSpm-2_TD	1	5155	98.9443							Motif:MYSERV6-int	1	2063	80.6489		Motif:EnSpm-7_FV	1	1352	91.9728
Motif:Vandal20	1	11480	96.0027		Motif:MSAT_MG	9	80734	94.3639		Motif:tRNA-Met	6	78262	93.7393		Motif:Daphne-16_HMa	14	49547	89.2723		Motif:ERV3-1_DNo-I	5	29613	94.0095		Motif:SFV1-15_AMi-I	2	70176	99.3572		Motif:EnSpm2_PTr	1	5156	98.9635							Motif:MurERV4_19-int	1	2064	80.688		Motif:ENSPM6_OS	1	1353	92.0408
Motif:Vandal1	1	11481	96.011		Motif:MOSAT_DR	9	80743	94.3744		Motif:Transib-3_HM	6	78268	93.7465		Motif:Crypton-7_CGi	14	49561	89.2975		Motif:EnSpm6_SB	5	29618	94.0254		Motif:RTEX-3_NV	2	70178	99.36		Motif:EnSpm-17_SBi	1	5157	98.9827							Motif:MUDSOLT1	1	2065	80.7271		Motif:EnSpm-4_HM	1	1354	92.1088
Motif:UVIR_DV	1	11482	96.0194		Motif:Mariner3-3_HSal	9	80752	94.385		Motif:RTE1_MT	6	78274	93.7537		Motif:Copia2-LTR_VC	14	49575	89.3227		Motif:EnSpm-10_DR	5	29623	94.0413		Motif:RTEX-2_DR	2	70180	99.3629		Motif:EnSpm-13_OS	1	5158	99.0019							Motif:MUDRAVI2	1	2066	80.7662		Motif:EnSpm-3_TA	1	1355	92.1769
Motif:U6	1	11483	96.0278		Motif:LatiHarb1-N3A	9	80761	94.3955		Motif:RLG_scMaximus_2_2-I	6	78280	93.7609		Motif:CASAT_HD	14	49589	89.3479		Motif:DongAG	5	29628	94.0571		Motif:RTE2_ZM	2	70182	99.3657		Motif:EnSpm12_SB	1	5159	99.0211							Motif:MuDR-6_FV	1	2067	80.8053		Motif:EnSpm-3_PGr	1	1356	92.2449
Motif:Tx1-45_DR	1	11484	96.0361		Motif:L1-79_DR	9	80770	94.406		Motif:R2Sm-A	6	78286	93.768		Motif:Transib-1_HM	13	49602	89.3714		Motif:DNA3-4_CGi	5	29633	94.073		Motif:RN12_I-int	2	70184	99.3685		Motif:DualenCr4	1	5160	99.0403							Motif:MuDR-5_VV	1	2068	80.8444		Motif:EnSpm-35_SBi	1	1357	92.3129
Motif:Tx1-44_DR	1	11485	96.0445		Motif:HATN15_DR	9	80779	94.4165		Motif:R2-1_TSP	6	78292	93.7752		Motif:SPMLIKE	13	49615	89.3948		Motif:DNA2-7_CGi	5	29638	94.0889		Motif:RMER12C	2	70186	99.3714		Motif:DNA-X-14_DR	1	5161	99.0595							Motif:MuDR-5_STu	1	2069	80.8835		Motif:EnSpm-2_TD	1	1358	92.381
Motif:TUBE2	1	11486	96.0529		Motif:hAT-1_PBa	9	80788	94.427		Motif:Polinton-5_NVi	6	78298	93.7824		Motif:RLTR20A4	13	49628	89.4182		Motif:DNA2-13_DR	5	29643	94.1048		Motif:RMER12	2	70188	99.3742		Motif:DNA8-3_CGi	1	5162	99.0787							Motif:MuDr-1_HV	1	2070	80.9226		Motif:EnSpm2_PTr	1	1359	92.449
Motif:TUB1	1	11487	96.0612		Motif:Harbinger-2_LCh	9	80797	94.4376		Motif:Polinton-1_DK	6	78304	93.7896		Motif:Polinton-1_XT	13	49641	89.4416		Motif:CR1-X3_Pass	5	29648	94.1206		Motif:RLTR17B_Mm	2	70190	99.377		Motif:DNA8-2C_CGi	1	5163	99.0979							Motif:MuDR-11B_GM	1	2071	80.9617		Motif:EnSpm-2_FV	1	1360	92.517
Motif:tRNA-Gly-GGA	1	11488	96.0696		Motif:Gypsy-60_PM-LTR	9	80806	94.4481		Motif:MUDSOLT1	6	78310	93.7968		Motif:piggyBac-1N1_XT	13	49654	89.4651		Motif:Copia-81_ST-I	5	29653	94.1365		Motif:RLG_scMaximus_1_3-I	2	70192	99.3799		Motif:DNA8-26_DR	1	5164	99.1171							Motif:MSAT-1_AAe	1	2072	81.0008		Motif:EnSpm-21_HMa	1	1361	92.585
Motif:Transib-6_HM	1	11489	96.0779		Motif:Gypsy-23-LTR_DR	9	80815	94.4586		Motif:Mariner-31_SM	6	78316	93.804		Motif:MuDR-10_GM	13	49667	89.4885		Motif:Copia-79_VV-I	5	29658	94.1524		Motif:R2I-2_PI	2	70194	99.3827		Motif:DNA7-N1_DR	1	5165	99.1363							Motif:MOSAT_DR	1	2073	81.0399		Motif:EnSpm1_SB	1	1362	92.6531
Motif:Transib-1_HM	1	11490	96.0863		Motif:Gypsy-12_TA-I	9	80824	94.4691		Motif:Mariner-30_HM	6	78322	93.8112		Motif:MERMITE18C	13	49680	89.5119		Motif:Copia-63_VV-I	5	29663	94.1683		Motif:R1_DWi	2	70196	99.3855		Motif:DNA30_Lch	1	5166	99.1555							Motif:MinoAg1	1	2074	81.079		Motif:EnSpm-1_AA	1	1363	92.7211
Motif:Transib-1_CQ	1	11491	96.0947		Motif:Gypsy-121_MLP-I	9	80833	94.4796		Motif:LTR18B_BT	6	78328	93.8183		Motif:LONGPAL1	13	49693	89.5353		Motif:Copia-5_HV-I	5	29668	94.1841		Motif:Polinton-5_NV	2	70198	99.3884		Motif:DNA2-10_DR	1	5167	99.1747							Motif:MINIME_DN	1	2075	81.1181		Motif:EnSpm-18_SBi	1	1364	92.7891
Motif:Transib-16_HM	1	11492	96.103		Motif:Gypsy-115_AA-I	9	80842	94.4902		Motif:LTR-14A1_Crp	6	78334	93.8255		Motif:Homo10	13	49706	89.5587		Motif:Copia-50_PIT-I	5	29673	94.2		Motif:Polinton-1_SPU	2	70200	99.3912		Motif:DIRS-8_DR	1	5168	99.1939							Motif:MERMITE18E	1	2076	81.1572		Motif:EnSpm-11_ZM	1	1365	92.8571
Motif:Transib-10_HM	1	11493	96.1114		Motif:ERV6B-MD_I-int	9	80851	94.5007		Motif:LINE1-41_SBi	6	78340	93.8327		Motif:hAT-N127_DR	13	49719	89.5822		Motif:Copia-1_HAE-I	5	29678	94.2159		Motif:piggyBac-N2_XT	2	70202	99.394		Motif:DIRS-15B_DR	1	5169	99.2131							Motif:MER61-int	1	2077	81.1962		Motif:EnSpm-10N1_DR	1	1366	92.9252
Motif:TE-X-4_DR	1	11494	96.1198		Motif:ERV1-1_Gav-I	9	80860	94.5112		Motif:L1_Ele5	6	78346	93.8399		Motif:hAT-7N2_PM	13	49732	89.6056		Motif:Copia17-NVi_I-int	5	29683	94.2317		Motif:OSTE1	2	70204	99.3969		Motif:DIP	1	5170	99.2322							Motif:MER41C	1	2078	81.2353		Motif:EnSpm-10_DR	1	1367	92.9932
Motif:TE-X-1_NVi	1	11495	96.1281		Motif:DNA-6-N8_DR	9	80869	94.5217		Motif:L1-26_DR	6	78352	93.8471		Motif:EnSpm-8_HM	13	49745	89.629		Motif:CASAT_HD	5	29688	94.2476		Motif:OSCopia2_I-int	2	70206	99.3997		Motif:Daphne-73_HMa	1	5171	99.2514							Motif:Mariner-N4C_Crp	1	2079	81.2744		Motif:DNA-X-16_DR	1	1368	93.0612
Motif:TE7-1_FV	1	11496	96.1365		Motif:Coprina_Pc2	9	80878	94.5322		Motif:Jockey-15_AAe	6	78358	93.8543		Motif:EnSpm-4_VV	13	49758	89.6524		Motif:BovB_PMo	5	29693	94.2635		Motif:Novosib-1_EmiHux	2	70208	99.4025		Motif:Dada-1_GM	1	5172	99.2706							Motif:Mariner-5_DY	1	2080	81.3135		Motif:DNA-X-12_DR	1	1369	93.1293
Motif:TE2c_TP	1	11497	96.1448		Motif:Copia-7_ES-I	9	80887	94.5428		Motif:HSAT6	6	78364	93.8615		Motif:EnSpm-3_HV	13	49771	89.6759		Motif:BEL1-I_SM	5	29698	94.2794		Motif:NonLTR-1_CR	2	70210	99.4054		Motif:CVE	1	5173	99.2898							Motif:Mariner-52_HSal	1	2081	81.3526		Motif:DNA-TA-4_DR	1	1370	93.1973
Motif:SZ-29_LTR	1	11498	96.1532		Motif:Copia-1_RGl-I	9	80896	94.5533		Motif:Helitron-3N3_PM	6	78370	93.8687		Motif:EnSpm-2_TA	13	49784	89.6993		Motif:tRNA-Val-GTA	4	29702	94.2921		Motif:Neptune2_Ren	2	70212	99.4082		Motif:Crypton-7_CGi	1	5174	99.309							Motif:Mariner-2_SLL	1	2082	81.3917		Motif:DNA9TA1_DR	1	1371	93.2653
Motif:SSU-rRNA_Pfa	1	11499	96.1616		Motif:Copia-10_ST-I	9	80905	94.5638		Motif:hAT-N22_DR	6	78376	93.8758		Motif:EnSpm-19_HMa	13	49797	89.7227		Motif:tRNA-Ile-ATA	4	29706	94.3048		Motif:MuDR-4_GM	2	70214	99.411		Motif:Crypton-4_CGi	1	5175	99.3282							Motif:Mariner-2_DRh	1	2083	81.4308		Motif:DNA-8-3_HM	1	1372	93.3333
Motif:SSU-rRNA_Hsa	1	11500	96.1699		Motif:Caulimovirus-1_GM	9	80914	94.5743		Motif:hAT-N1_DEl	6	78382	93.883		Motif:DNA-X-16_DR	13	49810	89.7461		Motif:tRNA-Gly-GGA	4	29710	94.3175		Motif:MuDR1_HV	2	70216	99.4138		Motif:CR1_Ele9	1	5176	99.3474							Motif:Mariner-2_CPB	1	2084	81.4699		Motif:DNA8-2C_CGi	1	1373	93.4014
Motif:Sola2-2_DPu	1	11501	96.1783		Motif:Athila7_I-int	9	80923	94.5848		Motif:hAT-63_HM	6	78388	93.8902		Motif:Dada-tA_DR	13	49823	89.7696		Motif:TE-X-4_NVi	4	29714	94.3302		Motif:MERMITE18F	2	70218	99.4167		Motif:CR1-2_CQ	1	5177	99.3666							Motif:Mariner-2_ACar	1	2085	81.509		Motif:DNA-8-23_DR	1	1374	93.4694
Motif:Sola2-1_SP	1	11502	96.1867		Motif:TDR8B	8	80931	94.5942		Motif:HAT-4N1_Mad	6	78394	93.8974		Motif:Academ-1_SK	13	49836	89.793		Motif:TECTH1	4	29718	94.3429		Motif:Mariner-31_HM	2	70220	99.4195		Motif:Coprina_Cc1	1	5178	99.3858							Motif:Mariner-24_AEc	1	2086	81.5481		Motif:DNA6-9_CGi	1	1375	93.5374
Motif:Sola2-1_HM	1	11503	96.195		Motif:SFV1-20_Gav-I	8	80939	94.6035		Motif:hAT-1N1_AC	6	78400	93.9046		Motif:tRNA-Arg-CGG	12	49848	89.8146		Motif:SSU-rRNA_Sce	4	29722	94.3556		Motif:Mariner-19_PI	2	70222	99.4223		Motif:Copia-9_PSo-I	1	5179	99.405							Motif:Mariner-1_TV	1	2087	81.5872		Motif:DNA6-6_DR	1	1376	93.6054
Motif:Sola1-5_AP	1	11504	96.2034		Motif:SAT-21_DR	8	80947	94.6129		Motif:hAT-13_DR	6	78406	93.9118		Motif:Transib-N3_AAe	12	49860	89.8362		Motif:RLTR32_Rn	4	29726	94.3683		Motif:LTR4_Str	2	70224	99.4252		Motif:Copia-8_PR-I	1	5180	99.4242							Motif:Mariner-14_SM	1	2088	81.6263		Motif:DNA5-4_CGi	1	1377	93.6735
Motif:SMAR8	1	11505	96.2117		Motif:SAT-1_SK	8	80955	94.6222		Motif:Gypsy-9_OD-I	6	78412	93.919		Motif:TE7-1_FV	12	49872	89.8578		Motif:Polinton-5_PBa	4	29730	94.381		Motif:LTR1A2_ML	2	70226	99.428		Motif:Copia-79_Mad-I	1	5181	99.4434							Motif:Mariner-11_LCh	1	2089	81.6654		Motif:DNA3-11_Mad	1	1378	93.7415
Motif:Sm1	1	11506	96.2201		Motif:POPCOP2_I-int	8	80963	94.6316		Motif:Gypsy-54_GM-LTR	6	78418	93.9261		Motif:RMER17D	12	49884	89.8795		Motif:Polinton-3_PBa	4	29734	94.3937		Motif:LTR160B_MD	2	70228	99.4308		Motif:Copia-6_PR-I	1	5182	99.4626							Motif:Mariner-10_PGr	1	2090	81.7045		Motif:DNA3-11_CGi	1	1379	93.8095
Motif:SHAMUDRAV_MT	1	11507	96.2285		Motif:Polinton-9_NVi	8	80971	94.6409		Motif:Gypsy-39_CPB-LTR	6	78424	93.9333		Motif:RMER12	12	49896	89.9011		Motif:Polinton-1_DY	4	29738	94.4063		Motif:LTR-12_AMi	2	70230	99.4337		Motif:Copia-6_Cfl-I	1	5183	99.4818							Motif:LYDIA_I-int	1	2091	81.7435		Motif:DNA30_Lch	1	1380	93.8776
Motif:SHALINE10_MT	1	11508	96.2368		Motif:Polinton-8_NVi	8	80979	94.6503		Motif:Gypsy-31_DEl-I	6	78430	93.9405		Motif:RLG_scMaximus_2_1-I	12	49908	89.9227		Motif:piggyBac-21_SM	4	29742	94.419		Motif:LSU-rRNA_Ath	2	70232	99.4365		Motif:Copia-4_XT-I	1	5184	99.501							Motif:LTR6B_SS	1	2092	81.7826		Motif:DNA2-32B_DR	1	1381	93.9456
Motif:SAT_PL	1	11509	96.2452		Motif:OSTE26	8	80987	94.6596		Motif:Gypsy-23_DEl-I	6	78436	93.9477		Motif:Polinton-1N1_DR	12	49920	89.9443		Motif:P-11_HM	4	29746	94.4317		Motif:L2B-4B_AAe	2	70234	99.4393		Motif:Copia-4_SMo-I	1	5185	99.5202							Motif:LTR66	1	2093	81.8217		Motif:DNA2-10_DR	1	1382	94.0136
Motif:SAT-7_DR	1	11510	96.2536		Motif:Ogre-MT3_I-int	8	80995	94.669		Motif:Gypsy-120_SB-I	6	78442	93.9549		Motif:Nimb-4_DR	12	49932	89.9659		Motif:Outcast	4	29750	94.4444		Motif:L1-N3_FV	2	70236	99.4422		Motif:Copia-4_DGri-I	1	5186	99.5393							Motif:LTR44B_MD	1	2094	81.8608		Motif:DNA-1-8_DR	1	1383	94.0816
Motif:Sat-2_STu	1	11511	96.2619		Motif:MuDR-5_STu	8	81003	94.6783		Motif:Ginger1-2_DR	6	78448	93.9621		Motif:MUDRAVI2	12	49944	89.9876		Motif:MuDR-N1_ZM	4	29754	94.4571		Motif:L1_AC_8	2	70238	99.445		Motif:Copia-48_ZM-I	1	5187	99.5585							Motif:LTR42_MD	1	2095	81.8999		Motif:DNA-1-2_DR	1	1384	94.1497
Motif:Sagan-10_TMe	1	11512	96.2703		Motif:MINISAT7_CB	8	81011	94.6877		Motif:Ginger1-11_HM	6	78454	93.9693		Motif:Mariner-N5_DR	12	49956	90.0092		Motif:MuDR-2_GM	4	29758	94.4698		Motif:L1-6_CR	2	70240	99.4478		Motif:Copia-2_SPDB-I	1	5188	99.5777							Motif:LTR37_Ami	1	2096	81.939		Motif:DIRS-7_XT	1	1385	94.2177
Motif:RTEX-7_SK	1	11513	96.2786		Motif:MINISAT4_CB	8	81019	94.697		Motif:EnSpm-N2_DR	6	78460	93.9765		Motif:Mariner-9_HM	12	49968	90.0308		Motif:MuDR-2_FV	4	29762	94.4825		Motif:L1-47B_ACar	2	70242	99.4507		Motif:Copia-1-I_HS	1	5189	99.5969							Motif:LTR-16_Mad	1	2097	81.9781		Motif:DIRS-4_DR	1	1386	94.2857
Motif:RTEX-2_DR	1	11514	96.287		Motif:Mariner-14_SIn	8	81027	94.7064		Motif:EnSpm-9_OS	6	78466	93.9836		Motif:Mariner-18_HSal	12	49980	90.0524		Motif:MdoLTR2-int	4	29766	94.4952		Motif:Jockey-5_DVi	2	70244	99.4535		Motif:Copia1-I_CR	1	5190	99.6161							Motif:LSU-rRNA_Pfa	1	2098	82.0172		Motif:DIRS-3_DR	1	1387	94.3537
Motif:RTEX-1_CR	1	11515	96.2954		Motif:LOOPERN3_DR	8	81035	94.7157		Motif:EnSpm-1_TM	6	78472	93.9908		Motif:L2-17_NV	12	49992	90.0741		Motif:LatiHarb1-N3B	4	29770	94.5079		Motif:ISL2EU-N5B_CGi	2	70246	99.4563		Motif:Copia-1_ES-I	1	5191	99.6353							Motif:LSU-rRNA_Hsa	1	2099	82.0563		Motif:DANIELA_TM-int	1	1388	94.4218
Motif:RTEX-17_CGi	1	11516	96.3037		Motif:L2-12b_Lch	8	81043	94.7251		Motif:EnSpm-1_TA	6	78478	93.998		Motif:L1-65_ACar	12	50004	90.0957		Motif:L1_Mdo4	4	29774	94.5206		Motif:ISL2EU-1_CFl	2	70248	99.4592		Motif:Copia-18_MLP-I	1	5192	99.6545							Motif:LSU-rRNA_Hca	1	2100	82.0954		Motif:Dada-U6_SS	1	1389	94.4898
Motif:RTEX-14_SK	1	11517	96.3121		Motif:Helitron-3N1_NVi	8	81051	94.7344		Motif:EnSpm-1_NV	6	78484	94.0052		Motif:Kiri-35_AAe	12	50016	90.1173		Motif:ISL2EU-17_CGi	4	29778	94.5333		Motif:Hoana5	2	70250	99.462		Motif:Copia-16_PAb-I	1	5193	99.6737							Motif:LSU-rRNA_Cel	1	2101	82.1345		Motif:CVE	1	1390	94.5578
Motif:RTE-9_SP	1	11518	96.3205		Motif:Helitron-2_DVir	8	81059	94.7438		Motif:EnSpm1n_AT	6	78490	94.0124		Motif:hAT-N68_DR	12	50028	90.1389		Motif:Helitron-3N1_NVi	4	29782	94.546		Motif:Helitron-N2_DR	2	70252	99.4648		Motif:Copia-12_GM-LTR	1	5194	99.6929							Motif:LSU-rRNA_Ath	1	2102	82.1736		Motif:CSP2096	1	1391	94.6259
Motif:RTE-7_PPac	1	11519	96.3288		Motif:Helitron-1B_SBi	8	81067	94.7531		Motif:EnSpm-1_HV	6	78496	94.0196		Motif:hAT-N36C_DR	12	50040	90.1605		Motif:hAT-N31_DR	4	29786	94.5587		Motif:Helitron-N14_SBi	2	70254	99.4676		Motif:Chapaev-6_HM	1	5195	99.7121							Motif:LOA-8_AAe	1	2103	82.2127		Motif:CSINE3A	1	1392	94.6939
Motif:RTE-1_DBi	1	11520	96.3372		Motif:hAT-N22_DR	8	81075	94.7625		Motif:EnSpm-1_DDi	6	78502	94.0268		Motif:hATm-12_HM	12	50052	90.1822		Motif:hATm-40_HM	4	29790	94.5714		Motif:hAT-N70_DR	2	70256	99.4705		Motif:CATCH2LTR_DR	1	5196	99.7313							Motif:LINEX-2_DR	1	2104	82.2518		Motif:CSINE2	1	1393	94.7619
Motif:RLTR45-int	1	11521	96.3455		Motif:hAT-27_HM	8	81083	94.7718		Motif:EnSpm-17_ZM	6	78508	94.0339		Motif:Gypsy-13_CFl-I	12	50064	90.2038		Motif:hATm-12_HM	4	29794	94.5841		Motif:hAT-N34_DR	2	70258	99.4733		Motif:BTLTR1J1	1	5197	99.7505							Motif:LINE1-55_ZM	1	2105	82.2909		Motif:CryptonV-2_DR	1	1394	94.8299
Motif:RLTR22_Mur	1	11522	96.3539		Motif:Gypsy-6_PIT-I	8	81091	94.7812		Motif:EnSpm-14_HM	6	78514	94.0411		Motif:DNA8-12_CGi	12	50076	90.2254		Motif:hAT-5_GM	4	29798	94.5968		Motif:hAT-80_HM	2	70260	99.4761		Motif:BTLTR1E	1	5198	99.7697							Motif:LINE1-14_SBi	1	2106	82.3299		Motif:CryptonS-1_PI	1	1395	94.898
Motif:RLTR20A3_MM	1	11523	96.3623		Motif:Gypsy-69_MLP-I	8	81099	94.7905		Motif:DNA3-4_CGi	6	78520	94.0483		Motif:DNA-2-24B_DR	12	50088	90.247		Motif:hAT1_Laf	4	29802	94.6095		Motif:hAT-47_HM	2	70262	99.479		Motif:BR1_CP	1	5199	99.7889							Motif:L2_AC_11	1	2107	82.369		Motif:CryptonF-2_ACap	1	1396	94.966
Motif:RLG_scMaximus_1_4-I	1	11524	96.3706		Motif:Gypsy-5_DBp-I	8	81107	94.7999		Motif:DNA-2-24_DR	6	78526	94.0555		Motif:Daphne-38_HMa	12	50100	90.2686		Motif:Harbinger-2_XT	4	29806	94.6222		Motif:hAT-1_EHux	2	70264	99.4818		Motif:BEL-50_DRe-LTR	1	5200	99.8081							Motif:L2-41_DRe	1	2108	82.4081		Motif:Crypton-7_CGi	1	1397	95.034
Motif:RLG_scDEL_1_1-I	1	11525	96.379		Motif:Gypsy56-I_DR	8	81115	94.8092		Motif:DNA-1-2_DR	6	78532	94.0627		Motif:Crypton-4_CGi	12	50112	90.2903		Motif:Harbinger2N_TP	4	29810	94.6349		Motif:hAT-10_XT	2	70266	99.4846		Motif:BEL-30_CQ-LTR	1	5201	99.8273							Motif:L1P2	1	2109	82.4472		Motif:CR1-2B_CPB	1	1398	95.102
Motif:REX1-1_AFC	1	11526	96.3874		Motif:Gypsy-3_TMe-I	8	81123	94.8186		Motif:DIRS-9_Lch	6	78538	94.0699		Motif:Crack-2_SP	12	50124	90.3119		Motif:Gypsy-I_MT	4	29814	94.6476		Motif:Harbinger-4_CGi	2	70268	99.4875		Motif:BEL-2-I_NVi	1	5202	99.8464							Motif:L1P1	1	2110	82.4863		Motif:Coprina_Cc1	1	1399	95.1701
Motif:REP-3_CPB	1	11527	96.3957		Motif:Gypsy-3_RP-I	8	81131	94.8279		Motif:DIRS-6_DR	6	78544	94.0771		Motif:CR1-13_NV	12	50136	90.3335		Motif:Gypsy-92_ZM-I	4	29818	94.6603		Motif:Harbinger1_AG	2	70270	99.4903		Motif:BEL-12_CQ-LTR	1	5203	99.8656							Motif:L1-N6_CQ	1	2111	82.5254		Motif:Copia-9_PIT-I	1	1400	95.2381
Motif:REP-1_CQ	1	11528	96.4041		Motif:Gypsy-24_SB-I	8	81139	94.8373		Motif:Crack-22_AAe	6	78550	94.0843		Motif:ATCopia59_I-int	12	50148	90.3551		Motif:Gypsy-6_AEc-I	4	29822	94.673		Motif:HAL1-3_ME	2	70272	99.4931		Motif:ATMU10	1	5204	99.8848							Motif:L1_Ele9	1	2112	82.5645		Motif:Copia-8_FV-I	1	1401	95.3061
Motif:Rehavkus-2_HR	1	11529	96.4124		Motif:Gypsy-16_DEl-I	8	81147	94.8467		Motif:CR1-9_CGi	6	78556	94.0914		Motif:tRNA-Cys-TGY	11	50159	90.3749		Motif:Gypsy-14_DAn-I	4	29826	94.6857		Motif:Gypsy-91_SB-I	2	70274	99.496		Motif:ATHAT1	1	5205	99.904							Motif:L1_Canis2	1	2113	82.6036		Motif:Copia-8_CPu-I	1	1402	95.3741
Motif:R5-1_SM	1	11530	96.4208		Motif:Gypsy-10_PAb-I	8	81155	94.856		Motif:CR1-73_AAe	6	78562	94.0986		Motif:RTEX-26_SK	11	50170	90.3948		Motif:GGERVL-B-int	4	29830	94.6984		Motif:Gypsy-8-I_CR	2	70276	99.4988		Motif:ATCopia59_I-int	1	5206	99.9232							Motif:L1_Canid_	1	2114	82.6427		Motif:Copia-87_SB-I	1	1403	95.4422
Motif:R1_DSi	1	11531	96.4292		Motif:ERV1-1_SSc-I	8	81163	94.8654		Motif:CR1-35_HM	6	78568	94.1058		Motif:Polinton-3_TC	11	50181	90.4146		Motif:ERV1-N7-I_DR	4	29834	94.7111		Motif:Gypsy81-I_Dr	2	70278	99.5016		Motif:ATCopia28_I-int	1	5207	99.9424							Motif:L1_BT	1	2115	82.6818		Motif:Copia-80_BRa-I	1	1404	95.5102
Motif:R1-2_PBa	1	11532	96.4375		Motif:EnSpm-34_SBi	8	81171	94.8747		Motif:CR1-31_HM	6	78574	94.113		Motif:MinoAg1	11	50192	90.4344		Motif:ERV1-4-EC_I-int	4	29838	94.7238		Motif:Gypsy-71_PAb-I	2	70280	99.5045		Motif:Academ-1_SP	1	5208	99.9616							Motif:L1-9_XT	1	2116	82.7209		Motif:Copia-7_AG-I	1	1405	95.5782
Motif:POPCOP1_LTR	1	11533	96.4459		Motif:ENSPM2_VV	8	81179	94.8841		Motif:Copia4_LTR_MT	6	78580	94.1202		Motif:Mariner-38B_SIn	11	50203	90.4542		Motif:ERV1-2-I_Lch	4	29842	94.7365		Motif:Gypsy51-I_AG	2	70282	99.5073		Motif:Academ-1_SK	1	5209	99.9808							Motif:L1-90_DR	1	2117	82.76		Motif:Copia-69_SB-I	1	1406	95.6463
Motif:polypyrimidine	1	11534	96.4543		Motif:EnSpm-18_HMa	8	81187	94.8934		Motif:Copia-46_VV-I	6	78586	94.1274		Motif:LTR66	11	50214	90.474		Motif:EnSpm-5_VV	4	29846	94.7492		Motif:Gypsy50-I_DR	2	70284	99.5101		Motif:5S_DM	1	5210	100							Motif:L1-87_ACar	1	2118	82.7991		Motif:Copia-68_MLP-I	1	1407	95.7143
Motif:Polinton-8_NVi	1	11535	96.4626		Motif:DNA-11_CGi	8	81195	94.9028		Motif:Copia-37_PX-I	6	78592	94.1346		Motif:LTR18F_ML	11	50225	90.4939		Motif:EnSpm-4_FV	4	29850	94.7619		Motif:Gypsy47-I_DR	2	70286	99.513												Motif:L1-80_ACar	1	2119	82.8382		Motif:Copia-68_BG-I	1	1408	95.7823
Motif:Polinton-3_PBa	1	11536	96.471		Motif:DIRS-6_DR	8	81203	94.9121		Motif:Copia-33_GM-I	6	78598	94.1417		Motif:LIMPET1	11	50236	90.5137		Motif:DNA6-4_DR	4	29854	94.7746		Motif:Gypsy-43_SB-I	2	70288	99.5158												Motif:L1-74_ACar	1	2120	82.8772		Motif:Copia-66_ST-I	1	1409	95.8503
Motif:Polinton-2_HM	1	11537	96.4793		Motif:CryptonV-1_HSal	8	81211	94.9215		Motif:Chapaev-3B_HM	6	78604	94.1489		Motif:L1A-2_MD	11	50247	90.5335		Motif:DNA4-42B_CGi	4	29858	94.7873		Motif:Gypsy-3_AM-I	2	70290	99.5186												Motif:L1-6_Mad	1	2121	82.9163		Motif:Copia-60_SB-I	1	1410	95.9184
Motif:Polinton-1_SPU	1	11538	96.4877		Motif:Copia-58_BG-I	8	81219	94.9308		Motif:Chapaev-3A_HM	6	78610	94.1561		Motif:L1-64_DR	11	50258	90.5533		Motif:DIRS-7_DR	4	29862	94.8		Motif:Gypsy-2_PGr-I	2	70292	99.5214												Motif:L1-65_DR	1	2122	82.9554		Motif:Copia-5_TA-I	1	1411	95.9864
Motif:Polinton-1_NVi	1	11539	96.4961		Motif:Copia-33_GM-I	8	81227	94.9402		Motif:Chapaev3-1_DA	6	78616	94.1633		Motif:L1-42_ACar	11	50269	90.5731		Motif:DIRS-4N3_DR	4	29866	94.8127		Motif:Gypsy2-I_AG	2	70294	99.5243												Motif:L1-65_ACar	1	2123	82.9945		Motif:Copia-58_BG-I	1	1412	96.0544
Motif:Polinton-1_CGi	1	11540	96.5044		Motif:Copia-1_ST-LTR	8	81235	94.9495		Motif:ATGP2NLTR	6	78622	94.1705		Motif:L1-15_DR	11	50280	90.593		Motif:DINOLT1	4	29870	94.8254		Motif:Gypsy-25_PMar-I	2	70296	99.5271												Motif:L1-59_DR	1	2124	83.0336		Motif:Copia-56_SB-I	1	1413	96.1224
Motif:Polinton-1_AMi	1	11541	96.5128		Motif:BEL-10_DEl-I	8	81243	94.9589		Motif:Zisupton-4_DR	5	78627	94.1765		Motif:hAT-N145_DR	11	50291	90.6128		Motif:Crack-2_SP	4	29874	94.8381		Motif:Gypsy-24_PM-I	2	70298	99.5299												Motif:L1-58_ACar	1	2125	83.0727		Motif:Copia-52_ZM-I	1	1414	96.1905
Motif:piggyBac-N5_DR	1	11542	96.5212		Motif:tRNAPro_CB	7	81250	94.967		Motif:Zator-1N_PM	5	78632	94.1825		Motif:hAT-N10_ACar	11	50302	90.6326		Motif:CR1_Ele9	4	29878	94.8508		Motif:Gypsy-21_PSo-I	2	70300	99.5328												Motif:L1-55_XT	1	2126	83.1118		Motif:Copia-50_SB-I	1	1415	96.2585
Motif:piggyBac-4_SM	1	11543	96.5295		Motif:tRNA-Ala-GCY	7	81257	94.9752		Motif:Vingi-4_SPur	5	78637	94.1885		Motif:hAT-27_HM	11	50313	90.6524		Motif:CR1-64_HM	4	29882	94.8635		Motif:Gypsy-20_LBS-I	2	70302	99.5356												Motif:L1-51_ACar	1	2127	83.1509		Motif:Copia-4_MLP-I	1	1416	96.3265
Motif:piggyBac-2_XT	1	11544	96.5379		Motif:RETROSAT5_I-int	7	81264	94.9834		Motif:Tx1-5_PM	5	78642	94.1944		Motif:Gypsy-43_DWil-I	11	50324	90.6722		Motif:Copia-7_TA-I	4	29886	94.8762		Motif:Gypsy-19_SMo-I	2	70304	99.5384												Motif:L1-50_DR	1	2128	83.19		Motif:Copia4-I_VC	1	1417	96.3946
Motif:piggyBac-1_AMi	1	11545	96.5462		Motif:R1-N1_CFl	7	81271	94.9916		Motif:Tx1-19_SK	5	78647	94.2004		Motif:Gypsy-38_DWil-I	11	50335	90.6921		Motif:Copia-7_CFl-I	4	29890	94.8889		Motif:Gypsy-16_PBa-LTR	2	70306	99.5413												Motif:L1-4_VC	1	2129	83.2291		Motif:Copia-47_GM-I	1	1418	96.4626
Motif:Penelope-8_ACar	1	11546	96.5546		Motif:R1D_NVi	7	81278	94.9998		Motif:tRNAGlyGGC_CB	5	78652	94.2064		Motif:GYCUME1_LTR	11	50346	90.7119		Motif:Copia6-ZM_I-int	4	29894	94.9016		Motif:Gypsy-15_PBa-I	2	70308	99.5441												Motif:L1-42_ACar	1	2130	83.2682		Motif:Copia-3_PPa-I	1	1419	96.5306
Motif:Penelope1D_XT	1	11547	96.563		Motif:PIGY-I_PS	7	81285	95.0079		Motif:Transib-10_HM	5	78657	94.2124		Motif:ERV1-4-EC_I-int	11	50357	90.7317		Motif:Copia5-PTR_I-int	4	29898	94.9143		Motif:Gypsy-15_DRh-I	2	70310	99.5469												Motif:L1-3_Mad	1	2131	83.3073		Motif:Copia-3_ADe-I	1	1420	96.5986
Motif:Penelope-1_Crp	1	11548	96.5713		Motif:MINISAT3_CB	7	81292	95.0161		Motif:TART-A	5	78662	94.2184		Motif:EnSpm-9_HM	11	50368	90.7515		Motif:Copia-2_ST-I	4	29902	94.927		Motif:Gypsy-120_SB-I	2	70312	99.5498												Motif:L1-2_STu	1	2132	83.3464		Motif:Copia35-PTR_I-int	1	1421	96.6667
Motif:Penelope-13_HM	1	11549	96.5797		Motif:LatiHarb1-N3B	7	81299	95.0243		Motif:Tad1-58_BG	5	78667	94.2244		Motif:EnSpm8_SB	11	50379	90.7713		Motif:Copia-2_PPM-I	4	29906	94.9397		Motif:Gypsy-107_ZM-I	2	70314	99.5526												Motif:L1-1_Tbel	1	2133	83.3855		Motif:Copia-35_BD-I	1	1422	96.7347
Motif:P-1_PTrit	1	11550	96.5881		Motif:L2-34_DR	7	81306	95.0325		Motif:SSU-rRNA_Lvi	5	78672	94.2304		Motif:EnSpm-5_VV	11	50390	90.7912		Motif:Copia-23_Mad-I	4	29910	94.9524		Motif:FUGUREP2	2	70316	99.5554												Motif:L1-1F_Cpo	1	2134	83.4246		Motif:Copia-33-I_VV	1	1423	96.8027
Motif:P-1_DRh	1	11551	96.5964		Motif:L1MC4	7	81313	95.0407		Motif:SPMLIKE	5	78677	94.2364		Motif:EnSpm1_TM	11	50401	90.811		Motif:Copia-102_SB-I	4	29914	94.9651		Motif:FUGUREP1	2	70318	99.5583												Motif:L1-1D_Cpo	1	2135	83.4636		Motif:Copia-31_Pru-LTR	1	1424	96.8707
Motif:P-1_DPu	1	11552	96.6048		Motif:L1-64_DR	7	81320	95.0489		Motif:Sola2-1_HM	5	78682	94.2424		Motif:EnSpm-1_BF	11	50412	90.8308		Motif:COP6_I_MT-int	4	29918	94.9778		Motif:ERV-5_AMi-I	2	70320	99.5611												Motif:L1-19_Lch	1	2136	83.5027		Motif:Copia-31_CQ-I	1	1425	96.9388
Motif:P-1_DBp	1	11553	96.6131		Motif:Helitron-N12_CGi	7	81327	95.057		Motif:RLTR20A4	5	78687	94.2483		Motif:DNA3-11_CGi	11	50423	90.8506		Motif:CACTA_LP	4	29922	94.9905		Motif:ERV2-N1_Opr-I	2	70322	99.5639												Motif:L1-17_XT	1	2137	83.5418		Motif:Copia30-ZM_LTR	1	1426	97.0068
Motif:Outcast-18_AAe	1	11554	96.6215		Motif:hAT-N31_DR	7	81334	95.0652		Motif:RLG_scMaximus_1_7-I	5	78692	94.2543		Motif:DNA2-1_DR	11	50434	90.8704		Motif:BEL-50_DRe-LTR	4	29926	95.0032		Motif:ERV1-3_FCa-I	2	70324	99.5668												Motif:L1-15_Mad	1	2138	83.5809		Motif:Copia-30_PAb-I	1	1427	97.0748
Motif:Ogre-PT3_I-int	1	11555	96.6299		Motif:hATm-33_HM	7	81341	95.0734		Motif:RLG_scMaximus_1_4-I	5	78697	94.2603		Motif:CLOUD-4	11	50445	90.8903		Motif:tRNA-Leu-TTA	3	29929	95.0127		Motif:EnSpm-4_Mad	2	70326	99.5696												Motif:Kolobok-N9_DR	1	2139	83.62		Motif:Copia-21_BRa-I	1	1428	97.1429
Motif:NICER19B-int	1	11556	96.6382		Motif:hAT-5_GM	7	81348	95.0816		Motif:RLG_scMaximus_1_1-I	5	78702	94.2663		Motif:Athila7_I-int	11	50456	90.9101		Motif:tRNA-Ala-GCG	3	29932	95.0222		Motif:EnSpm-3_HV	2	70328	99.5724												Motif:KolobokE-2_AP	1	2140	83.6591		Motif:Copia-1_ST-LTR	1	1429	97.2109
Motif:Neptune3_Ren	1	11557	96.6466		Motif:hAT1_Laf	7	81355	95.0898		Motif:Rex1-31_DRe	5	78707	94.2723		Motif:Ves2B_ML	10	50466	90.9281		Motif:TguLTRK7k	3	29935	95.0317		Motif:EnSpm-21_HMa	2	70330	99.5753												Motif:Kolobok-20_HMa	1	2141	83.6982		Motif:Copia-1_ES-I	1	1430	97.2789
Motif:MUDSOLT1	1	11558	96.655		Motif:HAT13_CB	7	81362	95.0979		Motif:RandI-1_VC	5	78712	94.2783		Motif:U2	10	50476	90.9461		Motif:TE-X-1_NVi	3	29938	95.0413		Motif:EnSpm-1_TM	2	70332	99.5781												Motif:Kolobok-14_HM	1	2142	83.7373		Motif:Copia-1_CMe-I	1	1431	97.3469
Motif:MUDR_ZM	1	11559	96.6633		Motif:Gypsy-8_DMoj-I	7	81369	95.1061		Motif:R1D_NVi	5	78717	94.2843		Motif:tRNA-Met-i	10	50486	90.9641		Motif:TCN3-LTR	3	29941	95.0508		Motif:DNA-X-14_DR	2	70334	99.5809												Motif:Kiri-22_AAe	1	2143	83.7764		Motif:Copia-1_CCO-I	1	1432	97.415
Motif:MuDR-8_VV	1	11560	96.6717		Motif:Gypsy-6_EPa-I	7	81376	95.1143		Motif:Poseidon-2B_PM	5	78722	94.2903		Motif:Tad1-66B_BG	10	50496	90.9821		Motif:SSU-rRNA_Hsa	3	29944	95.0603		Motif:DNAREP1_DYak	2	70336	99.5837												Motif:Kiri-17_AAe	1	2144	83.8155		Motif:Copia-18_MLP-I	1	1433	97.483
Motif:MuDR-5_VV	1	11561	96.68		Motif:Gypsy-42_PM-LTR	7	81383	95.1225		Motif:Penelope-12_HM	5	78727	94.2963		Motif:RLTR17B_Mm	10	50506	91.0002		Motif:SSU-rRNA_Dme	3	29947	95.0698		Motif:DNA5-4_CGi	2	70338	99.5866												Motif:Jockey-5_DPer	1	2145	83.8546		Motif:Copia-17_DPu-I	1	1434	97.551
Motif:MuDR-2_FV	1	11562	96.6884		Motif:Gypsy-27_CSa-I	7	81390	95.1307		Motif:P-34_HM	5	78732	94.3022		Motif:Rex1-31_DRe	10	50516	91.0182		Motif:SSU-rRNA_Ath	3	29950	95.0794		Motif:DNA3-1_CGi	2	70340	99.5894												Motif:Jockey-12_AAe	1	2146	83.8937		Motif:Copia-15_PX-LTR	1	1435	97.619
Motif:MuDR-21_VV	1	11563	96.6968		Motif:Gypsy-25_BD-I	7	81397	95.1389		Motif:P-2_HM	5	78737	94.3082		Motif:Polinton-2_PBa	10	50526	91.0362		Motif:SHACOP15_I_MT-int	3	29953	95.0889		Motif:DNA-2-1_NVi	2	70342	99.5922												Motif:ISL2EU-N5B_CGi	1	2147	83.9328		Motif:Copia-15_AA-I	1	1436	97.6871
Motif:MuDr-1x_SP	1	11564	96.7051		Motif:Gypsy-1_GGr-I	7	81404	95.147		Motif:ONSATB	5	78742	94.3142		Motif:piggyBac-N6_SP	10	50536	91.0542		Motif:SAT-13_DR	3	29956	95.0984		Motif:DIRS-4N2_DR	2	70344	99.5951												Motif:ISL2EU-8_CGi	1	2148	83.9719		Motif:Copia-13_BD-I	1	1437	97.7551
Motif:MuDR-18_SBi	1	11565	96.7135		Motif:Gypsy-117_SB-I	7	81411	95.1552		Motif:Novosib-3_CR	5	78747	94.3202		Motif:Neptune3_Ren	10	50546	91.0722		Motif:ROO_I-int	3	29959	95.1079		Motif:DIRS-1_CR	2	70346	99.5979												Motif:IS3EU-1_DR	1	2149	84.0109		Motif:Copia-136_SB-I	1	1438	97.8231
Motif:MuDR-11N_VV	1	11566	96.7219		Motif:ERV1-4-EC_I-int	7	81418	95.1634		Motif:Nematis_Cr	5	78752	94.3262		Motif:MdoLTR3-int	10	50556	91.0903		Motif:RLTR51A_Mm	3	29962	95.1175		Motif:CryptonV-1_HSal	2	70348	99.6007												Motif:IBGypsy1_I-int	1	2150	84.05		Motif:Copia-12_PAb-LTR	1	1439	97.8912
Motif:MuDR-11_GM	1	11567	96.7302		Motif:DNA9-3C_Mad	7	81425	95.1716		Motif:MUMET1	5	78757	94.3322		Motif:LatiHarb1-2	10	50566	91.1083		Motif:RLG_scDEL_1_2-I	3	29965	95.127		Motif:CryptonS-8_PI	2	70350	99.6036												Motif:I-6_AAe	1	2151	84.0891		Motif:Copia-11_LH-I	1	1440	97.9592
Motif:MuDR-11B_GM	1	11568	96.7386		Motif:DNA8-5_DR	7	81432	95.1798		Motif:MuDR-18_SBi	5	78762	94.3382		Motif:L1_AC_13	10	50576	91.1263		Motif:Rex1-1B_FR	3	29968	95.1365		Motif:CR1-80_HM	2	70352	99.6064												Motif:HERVIP10B3-int	1	2152	84.1282		Motif:Copia-10_ES-I	1	1441	98.0272
Motif:MuDR-10_GM	1	11569	96.7469		Motif:DNA-8-36_DR	7	81439	95.1879		Motif:MINISAT3_CB	5	78767	94.3442		Motif:hAT-N31_DR	10	50586	91.1443		Motif:Retrofit5_I-int	3	29971	95.146		Motif:CR1-2_CQ	2	70354	99.6092												Motif:HERVFH21-int	1	2153	84.1673		Motif:Copia-100_Mad-I	1	1442	98.0952
Motif:MTCOPIA2_I-int	1	11570	96.7553		Motif:DNA6-2_DR	7	81446	95.1961		Motif:Mariner-N2_PBa	5	78772	94.3502		Motif:hAT-54_HM	10	50596	91.1623		Motif:Polinton-2_SP	3	29974	95.1556		Motif:CR1-1_CQ	2	70356	99.6121												Motif:HELMET2	1	2154	84.2064		Motif:Clu-166_AG	1	1443	98.1633
Motif:MER2-2_Laf	1	11571	96.7637		Motif:CR1-64_HM	7	81453	95.2043		Motif:Mariner-31_HM	5	78777	94.3561		Motif:HAL1-1D_Tbel	10	50606	91.1803		Motif:Polinton-2_HM	3	29977	95.1651		Motif:Copia-62_SB-I	2	70358	99.6149												Motif:HelitronY3	1	2155	84.2455		Motif:CLOUD-4	1	1444	98.2313
Motif:MER101-int	1	11572	96.772		Motif:CR1-3_HM	7	81460	95.2125		Motif:LTR-1_PSt-LTR	5	78782	94.3621		Motif:Gypsy-54_GM-LTR	10	50616	91.1984		Motif:Polinton-1_DGr	3	29980	95.1746		Motif:Copia-38_CQ-I	2	70360	99.6177												Motif:HelitronY1D	1	2156	84.2846		Motif:CLAUDIA1_TM_I-int	1	1445	98.2993
Motif:Mariner-N8_SIn	1	11573	96.7804		Motif:Copia18-NVi_I-int	7	81467	95.2207		Motif:L2-8_AAe	5	78787	94.3681		Motif:Gypsy37-I_AG	10	50626	91.2164		Motif:Nimb-4_DR	3	29983	95.1841		Motif:Copia-1_SCH-I	2	70362	99.6206												Motif:HelitronY1_CE	1	2157	84.3237		Motif:CER13-I_CE	1	1446	98.3673
Motif:Mariner-N6_SIn	1	11574	96.7888		Motif:Copia-12_PAb-LTR	7	81474	95.2289		Motif:L1_AC_13	5	78792	94.3741		Motif:Gypsy-22_SB-I	10	50636	91.2344		Motif:MuDR-11_GM	3	29986	95.1937		Motif:Copia-1_DTa-I	2	70364	99.6234												Motif:HelitronY1A_CE	1	2158	84.3628		Motif:CATCH2LTR_DR	1	1447	98.4354
Motif:Mariner-33_HM	1	11575	96.7971		Motif:TE-X-1_NVi	6	81480	95.2359		Motif:L1-47B_ACar	5	78797	94.3801		Motif:Gypsy-22_DWil-LTR	10	50646	91.2524		Motif:Merlin-1_CGi	3	29989	95.2032		Motif:Copia-17_DPu-I	2	70366	99.6262												Motif:Helitron-N3_ZM	1	2159	84.4019		Motif:CACTA-O	1	1448	98.5034
Motif:Mariner-2_SLL	1	11576	96.8055		Motif:SLIDE	6	81486	95.2429		Motif:Kiri-18_AAe	5	78802	94.3861		Motif:Gypsy-1_AC-I	10	50656	91.2704		Motif:Mariner-N1_CGi	3	29992	95.2127		Motif:Copia-14_BG-I	2	70368	99.6291												Motif:Helitron-N34_CGi	1	2160	84.441		Motif:CACTA_LP	1	1449	98.5714
Motif:Mariner-2N2_XT	1	11577	96.8138		Motif:SHAMUDRAV_MT	6	81492	95.2499		Motif:Kiri-13_AAe	5	78807	94.3921		Motif:Gypsy120-LTR_DR	10	50666	91.2884		Motif:Mariner-8_ROr	3	29995	95.2222		Motif:Copia12-ZM_I-int	2	70370	99.6319												Motif:Helitron-N1_HSal	1	2161	84.4801		Motif:CACTA-1_CapOwc	1	1450	98.6395
Motif:Mariner-1_DGr	1	11578	96.8222		Motif:RTIP1_I-int	6	81498	95.2569		Motif:Jockey_Ele7	5	78812	94.3981		Motif:EnSpm-5_DR	10	50676	91.3065		Motif:Mariner-29_AEc	3	29998	95.2317		Motif:Chapaev-8_HM	2	70372	99.6347												Motif:Helitron-9_CGi	1	2162	84.5192		Motif:Bilbo	1	1451	98.7075
Motif:Mariner-19_HSal	1	11579	96.8306		Motif:ROO_I-int	6	81504	95.2639		Motif:Jockey-7_DPer	5	78817	94.4041		Motif:DNA6-4_DR	10	50686	91.3245		Motif:Mariner-20_SM	3	30001	95.2413		Motif:CACTA-Q	2	70374	99.6375												Motif:Helitron-8_CGi	1	2163	84.5582		Motif:BEL-7_DPu-I	1	1452	98.7755
Motif:MAR_DW	1	11580	96.8389		Motif:Rehavkus-2_HR	6	81510	95.2709		Motif:Jockey-2_DGri	5	78822	94.41		Motif:Copia-50_BG-I	10	50696	91.3425		Motif:Mariner-18_HSal	3	30004	95.2508		Motif:BHIKHARI-5-I_DR	2	70376	99.6404												Motif:Helitron-4N1_SMo	1	2164	84.5973		Motif:BEL-646_AA-I	1	1453	98.8435
Motif:Lx9	1	11581	96.8473		Motif:Polinton-2A_NV	6	81516	95.2779		Motif:ISL2EU-8_CGi	5	78827	94.416		Motif:Copia-31_Pru-LTR	10	50706	91.3605		Motif:Mariner-17_HM	3	30007	95.2603		Motif:BEL-3-LTR_NVi	2	70378	99.6432												Motif:Helitron2_ZM	1	2165	84.6364		Motif:BEL-615_AA-I	1	1454	98.9116
Motif:Lx10	1	11582	96.8557		Motif:Polinton1_SM	6	81522	95.285		Motif:ISL2EU-15_CGi	5	78832	94.422		Motif:Chapaev-3B_HM	10	50716	91.3785		Motif:LTR-12B_Crp	3	30010	95.2698		Motif:BEL-227_AA-I	2	70380	99.646												Motif:Helitron-2_SIn	1	2166	84.6755		Motif:BEL-54_CQ-I	1	1455	98.9796
Motif:LTR-86_Gav	1	11583	96.864		Motif:Ogre-MT4_I-int	6	81528	95.292		Motif:HeT-A3_DVi	5	78837	94.428		Motif:Chapaev-11_HM	10	50726	91.3966		Motif:LatiHarb1-N3A	3	30013	95.2794		Motif:BEL-155_AA-LTR	2	70382	99.6489												Motif:Helitron-2_AMi	1	2167	84.7146		Motif:BEL-4_DWil-I	1	1456	99.0476
Motif:LTR-83_Gav	1	11584	96.8724		Motif:Nimb-4_DR	6	81534	95.299		Motif:Helitron-7_NVi	5	78842	94.434		Motif:tRNA-Ala-GCG	9	50735	91.4128		Motif:LatiHarb1-2	3	30016	95.2889		Motif:ATCopia59_I-int	2	70384	99.6517												Motif:Helitron-1_FV	1	2168	84.7537		Motif:BEL-35_AA-I	1	1457	99.1156
Motif:LTR57-int	1	11585	96.8807		Motif:Mariner-4_LHu	6	81540	95.306		Motif:Helitron1	5	78847	94.44		Motif:Transib-16_HM	9	50744	91.429		Motif:L2_Plat1c	3	30019	95.2984		Motif:Ag-Outcast-5	2	70386	99.6545												Motif:Helitron-1_DEu	1	2169	84.7928		Motif:BEL-30_CQ-I	1	1458	99.1837
Motif:LTR38-int	1	11586	96.8891		Motif:Helitron2_PPa	6	81546	95.313		Motif:Helena_Ds	5	78852	94.446		Motif:STRID3	9	50753	91.4452		Motif:L2-9_NVi	3	30022	95.3079		Motif:Zisupton-5_DR	1	70387	99.656												Motif:Helitron-1_AC	1	2170	84.8319		Motif:BEL-29_AA-I	1	1459	99.2517
Motif:LTR2C_Opr	1	11587	96.8975		Motif:hATm-50_HM	6	81552	95.32		Motif:hAT-N132_DR	5	78857	94.452		Motif:RMER17D2	9	50762	91.4614		Motif:L2-56_DR	3	30025	95.3175		Motif:Waldo-3_AAe	1	70388	99.6574												Motif:hATx-4_SM	1	2171	84.871		Motif:BEL-227_AA-I	1	1460	99.3197
Motif:LTR1B1b_CHo	1	11588	96.9058		Motif:hAT-7N2_PM	6	81558	95.327		Motif:hAT-54_HM	5	78862	94.458		Motif:RLTR21	9	50771	91.4776		Motif:L2-16_NVe	3	30028	95.327		Motif:U6	1	70389	99.6588												Motif:hAT-N75_DR	1	2172	84.9101		Motif:BEL-20_DTa-I	1	1461	99.3878
Motif:LTR18F_ML	1	11589	96.9142		Motif:hAT-40_HM	6	81564	95.3341		Motif:hAT-4C_ACar	5	78867	94.4639		Motif:P-2_Hrobusta	9	50780	91.4938		Motif:L2-12b_Lch	3	30031	95.3365		Motif:U2	1	70390	99.6602												Motif:hAT-N4_STu	1	2173	84.9492		Motif:BEL1-I_SM	1	1462	99.4558
Motif:LTR-12_Crp	1	11590	96.9226		Motif:hAT-33_HM	6	81570	95.3411		Motif:hAT-47_HM	5	78872	94.4699		Motif:OposCharlie1	9	50789	91.5101		Motif:L1-2_FR	3	30034	95.346		Motif:tRNA-Ser-TCY	1	70391	99.6616												Motif:hATN-4_ACar	1	2174	84.9883		Motif:BEL-1-I_NV	1	1463	99.5238
Motif:LTR-12C2_Crp	1	11591	96.9309		Motif:HAT11_CB	6	81576	95.3481		Motif:HAT13_CB	5	78877	94.4759		Motif:Mariner-59N1_HSal	9	50798	91.5263		Motif:Kolobok-N1_PBa	3	30037	95.3556		Motif:tRNA-Pro-CCG	1	70392	99.663												Motif:hAT-N35C_DR	1	2175	85.0274		Motif:BEL-19_CQ-LTR	1	1464	99.5918
Motif:LTR-12_AMi	1	11592	96.9393		Motif:HAL1-1D_Tbel	6	81582	95.3551		Motif:hAT-10_XT	5	78882	94.4819		Motif:Mariner-2_SLL	9	50807	91.5425		Motif:Kolobok-7_CGi	3	30040	95.3651		Motif:tRNA-Phe-TTY	1	70393	99.6644												Motif:HATN15_DR	1	2176	85.0665		Motif:BEL-11_CGi-I	1	1465	99.6599
Motif:LT1_DPu-LTR	1	11593	96.9477		Motif:Gypsy-77-I_ZM	6	81588	95.3621		Motif:HAL1-1D_Tbel	5	78887	94.4879		Motif:Mariner-24_CGi	9	50816	91.5587		Motif:Kiri-10_AAe	3	30043	95.3746		Motif:tRNA-Leu-TTG	1	70394	99.6659												Motif:HATN11_DR	1	2177	85.1056		Motif:Athila0_I-int	1	1466	99.7279
Motif:LSU-rRNA_Hsa	1	11594	96.956		Motif:Gypsy-600_AA-I	6	81594	95.3691		Motif:GYVIT1_I-int	5	78892	94.4939		Motif:Mariner-19_HM	9	50825	91.5749		Motif:Helitron-N35_CGi	3	30046	95.3841		Motif:tRNA-Glu-GAG_	1	70395	99.6673												Motif:hAT-N10_ACar	1	2178	85.1446		Motif:ATGP10_I-int	1	1467	99.7959
Motif:Loner_Ele1	1	11595	96.9644		Motif:Gypsy4-I_Dya	6	81600	95.3761		Motif:Gypsy6-NVi_LTR	5	78897	94.4999		Motif:LTR-1_Mad	9	50834	91.5911		Motif:hAT-N36B_DR	3	30049	95.3937		Motif:tRNA-2_DRe	1	70396	99.6687												Motif:hATm-12_HM	1	2179	85.1837		Motif:ATCopia59_I-int	1	1468	99.8639
Motif:LOA_Ele6C_AAe	1	11596	96.9727		Motif:Gypsy4-I_Dmoj	6	81606	95.3831		Motif:Gypsy-5N_PPa-LTR	5	78902	94.5059		Motif:LSU-rRNA_Hsa	9	50843	91.6074		Motif:hAT-N34_DR	3	30052	95.4032		Motif:Transib-1_HM	1	70397	99.6701												Motif:hAT6-2_SP	1	2180	85.2228		Motif:Academ-4_SP	1	1469	99.932
Motif:LINE1-62_SBi	1	11597	96.9811		Motif:Gypsy14-SM_I-int	6	81612	95.3902		Motif:Gypsy-31-I_NVi	5	78907	94.5119		Motif:LSU-rRNA_Cel	9	50852	91.6236		Motif:HATN11B_DR	3	30055	95.4127		Motif:TE-X-12_DR	1	70398	99.6715												Motif:hAT-3_LCh	1	2181	85.2619		Motif:Academ-3_BF	1	1470	100
Motif:LINE1-40_SBi	1	11598	96.9895		Motif:Gypsy13-SM_I-int	6	81618	95.3972		Motif:Gypsy-26_VV-I	5	78912	94.5178		Motif:L2_Plat1i	9	50861	91.6398		Motif:hAT-2_TS	3	30058	95.4222		Motif:TE-2_XT	1	70399	99.6729												Motif:hAT-3_FV	1	2182	85.301
Motif:LINE1-30_SBi	1	11599	96.9978		Motif:Gypsy-137_GM-I	6	81624	95.4042		Motif:Gypsy-20_RO-I	5	78917	94.5238		Motif:L1-44_XT	9	50870	91.656		Motif:hAT-25N1_DR	3	30061	95.4317		Motif:TE2-4_CR	1	70400	99.6744												Motif:hAT-24_DR	1	2183	85.3401
Motif:LINE1-15_ZM	1	11600	97.0062		Motif:Gypsy-10_DEl-I	6	81630	95.4112		Motif:Gypsy-204_DR-I	5	78922	94.5298		Motif:ISL2EU-7_CGi	9	50879	91.6722		Motif:Harbinger-N15_DR	3	30064	95.4413		Motif:TART-A	1	70401	99.6758												Motif:hAT-23_HM	1	2184	85.3792
Motif:LINE1-15_SBi	1	11601	97.0146		Motif:Gypsy-105_AA-I	6	81636	95.4182		Motif:Gypsy-1_PCR-LTR	5	78927	94.5358		Motif:HERVIP10FH-int	9	50888	91.6884		Motif:Harbinger-2_GA	3	30067	95.4508		Motif:SSU-rRNA_Lvi	1	70402	99.6772												Motif:hAT-20_Mad	1	2185	85.4183
Motif:LIN2_SM	1	11602	97.0229		Motif:Ginger1-2_DR	6	81642	95.4252		Motif:Gypsy15-I_CR	5	78932	94.5418		Motif:Helitron-3_PM	9	50897	91.7047		Motif:Harbinger1_DR	3	30070	95.4603		Motif:SSU-rRNA_Hsa	1	70403	99.6786												Motif:hAT-1_EPa	1	2186	85.4574
Motif:L2_AC_2	1	11603	97.0313		Motif:DNA-8-7_DR	6	81648	95.4322		Motif:Gypsy-125_SBi-LTR	5	78937	94.5478		Motif:Helitron-1_DT	9	50906	91.7209		Motif:HARB-6_ALy	3	30073	95.4698		Motif:Sola1-1_Smoe	1	70404	99.68												Motif:HAT1_DR	1	2187	85.4965
Motif:L2-1_NVi	1	11604	97.0396		Motif:DNA-2-13_DR	6	81654	95.4392		Motif:ERV1-4-EC_I-int	5	78942	94.5538		Motif:hAT-N71_DR	9	50915	91.7371		Motif:Gypsy98-LTR_Dr	3	30076	95.4794		Motif:SHALINE2_MT	1	70405	99.6814												Motif:HAT19_CB	1	2188	85.5356
Motif:L1PA17	1	11605	97.048		Motif:DNA2-10_CGi	6	81660	95.4463		Motif:EnSpm-N10_DR	5	78947	94.5598		Motif:hAT-5_LCh	9	50924	91.7533		Motif:Gypsy69-ZM_I-int	3	30079	95.4889		Motif:SFV1-10B_Gav-LTR	1	70406	99.6829												Motif:HAT-17_Mad	1	2189	85.5747
Motif:L1-N3_FV	1	11606	97.0564		Motif:DIRS-8_DR	6	81666	95.4533		Motif:EnSpm-5_VV	5	78952	94.5658		Motif:hAT-10_DR	9	50933	91.7695		Motif:Gypsy-62-I_NV	3	30082	95.4984		Motif:SAT_PL	1	70407	99.6843												Motif:hAT-15_SBi	1	2190	85.6138
Motif:L1_Mdo4	1	11607	97.0647		Motif:DIRS-35_ACar	6	81672	95.4603		Motif:ENSPM2_MT	5	78957	94.5717		Motif:Harbinger-5_DR	9	50942	91.7857		Motif:Gypsy-43_DWil-I	3	30085	95.5079		Motif:SAT-1_SK	1	70408	99.6857												Motif:hAT-14_SBi	1	2191	85.6529
Motif:L1MD2	1	11608	97.0731		Motif:Copia-8_Pru-I	6	81678	95.4673		Motif:EnSpm-12_OS	5	78962	94.5777		Motif:Gypsy-62_BG-LTR	9	50951	91.8019		Motif:Gypsy-3_ES-I	3	30088	95.5175		Motif:RLG_scMaximus_1_8-I	1	70409	99.6871												Motif:hAT-11_SBi	1	2192	85.6919
Motif:L1MCa	1	11609	97.0815		Motif:Copia-7-I_DR	6	81684	95.4743		Motif:EnSpm-11_OS	5	78967	94.5837		Motif:Gypsy-59_CQ-I	9	50960	91.8182		Motif:Gypsy-29_DWil-I	3	30091	95.527		Motif:RLG_scMaximus_1_5-I	1	70410	99.6885												Motif:hAT-10_Crp	1	2193	85.731
Motif:L1MC4	1	11610	97.0898		Motif:Copia-3_MLP-I	6	81690	95.4813		Motif:DNA-N4_DR	5	78972	94.5897		Motif:Gypsy-14_OD-I	9	50969	91.8344		Motif:Gypsy-26-I_NVi	3	30094	95.5365		Motif:REP-3_CPB	1	70411	99.6899												Motif:HARB-N1_ALy	1	2194	85.7701
Motif:L1_BT	1	11611	97.0982		Motif:Copia-37_DPu-I	6	81696	95.4883		Motif:DNA-8-36_DR	5	78977	94.5957		Motif:Gypsy-13_Mad-I	9	50978	91.8506		Motif:Gypsy-25-LTR_DR	3	30097	95.546		Motif:REP-1_CQ	1	70412	99.6913												Motif:Harbinger-4D_PSt	1	2195	85.8092
Motif:L1A-2_MD	1	11612	97.1065		Motif:Copia-29_PAb-I	6	81702	95.4953		Motif:DNA-8-29_DR	5	78982	94.6017		Motif:Gypsy-10_PAb-I	9	50987	91.8668		Motif:Gypsy152B-LTR_DR	3	30100	95.5556		Motif:R7Ag1	1	70413	99.6928												Motif:Harbinger-4B_PSt	1	2196	85.8483
Motif:L1-81_ACar	1	11613	97.1149		Motif:Copia-14_CQ-I	6	81708	95.5024		Motif:DNA-2-3_DR	5	78987	94.6077		Motif:EqERV-beta1-int	9	50996	91.883		Motif:Galileo_DM	3	30103	95.5651		Motif:polypyrimidine	1	70414	99.6942												Motif:Harbinger2-1_NV	1	2197	85.8874
Motif:L1-64_DR	1	11614	97.1233		Motif:Chapaev-11_HM	6	81714	95.5094		Motif:DIRS-15_DR	5	78992	94.6137		Motif:EnSpm-N11_DR	9	51005	91.8992		Motif:ERV-6_CPB-I	3	30106	95.5746		Motif:polypurine	1	70415	99.6956												Motif:Harbinger2-1_ES	1	2198	85.9265
Motif:L1-61_ACar	1	11615	97.1316		Motif:CATCH2LTR_DR	6	81720	95.5164		Motif:CR1-79_AAe	5	78997	94.6197		Motif:DNA-X-12_DR	9	51014	91.9155		Motif:ERV1-1_SSc-I	3	30109	95.5841		Motif:Polinton-5_SP	1	70416	99.697												Motif:Harbinger-1_PPe	1	2199	85.9656
Motif:L1-5_LA	1	11616	97.14		Motif:BEL-1N_AA-I	6	81726	95.5234		Motif:CR1-27_BF	5	79002	94.6256		Motif:DNA2-10_DR	9	51023	91.9317		Motif:EnSpm-4_HV	3	30112	95.5937		Motif:Polinton-3_TC	1	70417	99.6984												Motif:Harbinger-1_LCh	1	2200	86.0047
Motif:L1-51_DR	1	11617	97.1484		Motif:ATENSPM2	6	81732	95.5304		Motif:CR1-1_NV	5	79007	94.6316		Motif:DIRS-35_ACar	9	51032	91.9479		Motif:EnSpm3_SB	3	30115	95.6032		Motif:Polinton-1_LCh	1	70418	99.6998												Motif:Harbinger-1_DR	1	2201	86.0438
Motif:L1-50_DR	1	11618	97.1567		Motif:AmnL2-1	6	81738	95.5374		Motif:Copia-29-I_VV	5	79012	94.6376		Motif:DGI_SP	9	51041	91.9641		Motif:EnSpm-38_SBi	3	30118	95.6127		Motif:Polinton-1_DAn	1	70419	99.7013												Motif:HARB-6_ALy	1	2202	86.0829
Motif:L1-3_Tbel	1	11619	97.1651		Motif:U2	5	81743	95.5433		Motif:Copia-27_Pru-I	5	79017	94.6436		Motif:DEL_LH_I-int	9	51050	91.9803		Motif:EnSpm-36_SBi	3	30121	95.6222		Motif:piggyBac-1N1_XT	1	70420	99.7027												Motif:HARB-4_Mad	1	2203	86.122
Motif:L1-36_DR	1	11620	97.1734		Motif:tRNA-Phe-TTY	5	81748	95.5491		Motif:Copia23-ZM_I-int	5	79022	94.6496		Motif:CEREBA_HV-int	9	51059	91.9965		Motif:EnSpm-2_TA	3	30124	95.6317		Motif:Penelope-12_HM	1	70421	99.7041												Motif:HARB-2_SBi	1	2204	86.1611
Motif:L1-2_Fc	1	11621	97.1818		Motif:tRNAPheTTC_CB	5	81753	95.555		Motif:Copia-1_SPDB-I	5	79027	94.6556		Motif:Tx1-16_DR	8	51067	92.011		Motif:EnSpm-1_Mad	3	30127	95.6413		Motif:P-2_PBa	1	70422	99.7055												Motif:HARB-2_ALy	1	2205	86.2002
Motif:Kolobok-7_CGi	1	11622	97.1902		Motif:tRNA-3_DRe	5	81758	95.5608		Motif:Copia-12_LH-I	5	79032	94.6616		Motif:SINE2-4a1_SP	8	51075	92.0254		Motif:EnSpm-10N1_DR	3	30130	95.6508		Motif:P-13_HM	1	70423	99.7069												Motif:HARB-1_FV	1	2206	86.2392
Motif:Kolobok-2_LMi	1	11623	97.1985		Motif:Shinagawa-1_AAe	5	81763	95.5666		Motif:COPI2_I-int	5	79037	94.6676		Motif:RTEX-3_NV	8	51083	92.0398		Motif:DNAX-25_DR	3	30133	95.6603		Motif:OSMU5	1	70424	99.7083												Motif:HAL1-3D_Cpo	1	2207	86.2783
Motif:Kolobok-2_CGi	1	11624	97.2069		Motif:Sagan-1_ESi	5	81768	95.5725		Motif:Chapaev3-1_HR	5	79042	94.6735		Motif:RTEX-2_NV	8	51091	92.0542		Motif:DNA-X-12_DR	3	30136	95.6698		Motif:OGRE-I_PS	1	70425	99.7098												Motif:HAL1-1G_Cpo	1	2208	86.3174
Motif:Kolobok-1_NV	1	11625	97.2153		Motif:SACI-5	5	81773	95.5783		Motif:BEL-4_DPer-I	5	79047	94.6795		Motif:REP-1_ZM	8	51099	92.0686		Motif:DNA6-9_CGi	3	30139	95.6794		Motif:Novosib-5_CR	1	70426	99.7112												Motif:GYVIT1_I-int	1	2209	86.3565
Motif:Kolobok-1_LG	1	11626	97.2236		Motif:RTE-17_BF	5	81778	95.5842		Motif:ATHAT1	5	79052	94.6855		Motif:polypyrimidine	8	51107	92.083		Motif:DNA3-7_STu	3	30142	95.6889		Motif:MuDR-3_SBi	1	70427	99.7126												Motif:Gypsy-I_MT	1	2210	86.3956
Motif:Kolobok-19_HMa	1	11627	97.232		Motif:ROVER-I_DM	5	81783	95.59		Motif:ATCopia69_I-int	5	79057	94.6915		Motif:P-1_DBp	8	51115	92.0974		Motif:DNA3-10_CGi	3	30145	95.6984		Motif:MuDR-3_EPa	1	70428	99.714												Motif:Gypsy-9_PBa-I	1	2211	86.4347
Motif:Kiri-4_AAe	1	11628	97.2403		Motif:RMER12C	5	81788	95.5959		Motif:Academ-1_HM	5	79062	94.6975		Motif:NERV5_MD_I-int	8	51123	92.1119		Motif:DNA-2-20_DR	3	30148	95.7079		Motif:MuDR-22_VV	1	70429	99.7154												Motif:Gypsy-9_PAb-I	1	2212	86.4738
Motif:Kiri-14_AAe	1	11629	97.2487		Motif:R1_DYa	5	81793	95.6017		Motif:Z-REP	4	79066	94.7023		Motif:MuDr-1x_SP	8	51131	92.1263		Motif:DIRS-1_SP	3	30151	95.7175		Motif:MERMITE18E	1	70430	99.7168												Motif:Gypsy-9_Mad-I	1	2213	86.5129
Motif:Jockey-4B_DVi	1	11630	97.2571		Motif:Polinton-3_PBa	5	81798	95.6076		Motif:XILON1_ZM-int	4	79070	94.7071		Motif:Lx10	8	51139	92.1407		Motif:CR1-78_AAe	3	30154	95.727		Motif:MERMITE-17	1	70431	99.7183												Motif:Gypsy-93_AA-I	1	2214	86.552
Motif:ISL2EU-8_CGi	1	11631	97.2654		Motif:Polinton-2_SP	5	81803	95.6134		Motif:Tx1-2_DR	4	79074	94.7119		Motif:LTR-12D_Gav	8	51147	92.1551		Motif:Copia-99_GM-LTR	3	30157	95.7365		Motif:Mariner-N6_SIn	1	70432	99.7197												Motif:Gypsy8-ZM_I-int	1	2215	86.5911
Motif:ISL2EU-17_CGi	1	11632	97.2738		Motif:Polinton-2_PBa	5	81808	95.6192		Motif:Tx1-20_DR	4	79078	94.7167		Motif:LOOPERN3_DR	8	51155	92.1695		Motif:Copia-94_Mad-I	3	30160	95.746		Motif:Lueckenbuesser_I-int	1	70433	99.7211												Motif:Gypsy8-SM_I-int	1	2216	86.6302
Motif:IS3EU-N1_CGi	1	11633	97.2822		Motif:Polinton-2_DR	5	81813	95.6251		Motif:tRNA-Gly-GGA	4	79082	94.7215		Motif:LINE1-40_SBi	8	51163	92.1839		Motif:Copia-94_GM-I	3	30163	95.7556		Motif:LTR-83B_Gav	1	70434	99.7225												Motif:Gypsy-8_RO-I	1	2217	86.6693
Motif:IS3EU-4N_DR	1	11634	97.2905		Motif:Polinton-1_DAn	5	81818	95.6309		Motif:tRNAAsnGTT_CB	4	79086	94.7263		Motif:L1-61_ACar	8	51171	92.1983		Motif:Copia-7_EPa-I	3	30166	95.7651		Motif:LTR-47_Gav	1	70435	99.7239												Motif:Gypsy-8_PSo-I	1	2218	86.7084
Motif:INGI	1	11635	97.2989		Motif:P-11_HM	5	81823	95.6368		Motif:tRNA-Arg-CGG	4	79090	94.731		Motif:Kolobok-1_DR	8	51179	92.2128		Motif:Copia-7_DAn-I	3	30169	95.7746		Motif:LTR-2_Mad-I	1	70436	99.7253												Motif:Gypsy8-I_Dya	1	2219	86.7475
Motif:I-76_AAe	1	11636	97.3072		Motif:MuDR-2_FV	5	81828	95.6426		Motif:tRNA-Arg-CGA_	4	79094	94.7358		Motif:ISL2EU-18_CGi	8	51187	92.2272		Motif:Copia-5_TC-I	3	30172	95.7841		Motif:LTR-12_Crp	1	70437	99.7267												Motif:Gypsy8-I_Dpse	1	2220	86.7866
Motif:I-67_AAe	1	11637	97.3156		Motif:MuDr-1x_TCa	5	81833	95.6485		Motif:Transib-6_HM	4	79098	94.7406		Motif:hATw-3_HM	8	51195	92.2416		Motif:Copia-5_SMo-I	3	30175	95.7937		Motif:LONGPAL1	1	70438	99.7282												Motif:Gypsy-84_AA-I	1	2221	86.8256
Motif:I-1_DP	1	11638	97.324		Motif:MSAT-3_DR	5	81838	95.6543		Motif:TE-X-1_NVi	4	79102	94.7454		Motif:HATN15_DR	8	51203	92.256		Motif:Copia-5_AA-I	3	30178	95.8032		Motif:LatiHarb1-N4A	1	70439	99.7296												Motif:Gypsy-83_GM-I	1	2222	86.8647
Motif:Helitron-N50_CGi	1	11639	97.3323		Motif:Mariner-79_HSal	5	81843	95.6602		Motif:Tad1-49_BG	4	79106	94.7502		Motif:HATN11B_DR	8	51211	92.2704		Motif:Copia-59_ZM-I	3	30181	95.8127		Motif:L2_Plat1h	1	70440	99.731												Motif:Gypsy-82_SB-I	1	2223	86.9038
Motif:Helitron-N3_ZM	1	11640	97.3407		Motif:Mariner-52_HSal	5	81848	95.666		Motif:Tad1-43_BG	4	79110	94.755		Motif:hAT-68_HM	8	51219	92.2848		Motif:Copia-56_BG-I	3	30184	95.8222		Motif:L1_Ele28	1	70441	99.7324												Motif:Gypsy-81_PAb-I	1	2224	86.9429
Motif:Helitron-N3_PPa	1	11641	97.3491		Motif:Mariner-16_SIn	5	81853	95.6718		Motif:SINE_SM	4	79114	94.7598		Motif:Harbinger-4_CGi	8	51227	92.2992		Motif:Copia-51_VV-I	3	30187	95.8317		Motif:L1_AC_7	1	70442	99.7338												Motif:Gypsy-80-I_ZM	1	2225	86.982
Motif:Helitron-N3_PM	1	11642	97.3574		Motif:M2_VM	5	81858	95.6777		Motif:Sat-1_TSy	4	79118	94.7646		Motif:HARB-4N1_Mad	8	51235	92.3137		Motif:Copia-4_DWil-I	3	30190	95.8413		Motif:L1-79_DR	1	70443	99.7352												Motif:Gypsy-7_SI-I	1	2226	87.0211
Motif:Helitron-N39_CGi	1	11643	97.3658		Motif:LTR1A2_ML	5	81863	95.6835		Motif:Sagan-7_MLP	4	79122	94.7694		Motif:GYVIT1_I-int	8	51243	92.3281		Motif:Copia-43_ZM-I	3	30193	95.8508		Motif:L1-3_VC	1	70444	99.7367												Motif:Gypsy-7_PX-I	1	2227	87.0602
Motif:Helitron-N37_CGi	1	11644	97.3741		Motif:LTR-12C2_Crp	5	81868	95.6894		Motif:RT2	4	79126	94.7742		Motif:Gypsy50-I_DR	8	51251	92.3425		Motif:Copia-43_VV-I	3	30196	95.8603		Motif:L1-26_ACar	1	70445	99.7381												Motif:Gypsy7-I_VC	1	2228	87.0993
Motif:Helitron-N35_CGi	1	11645	97.3825		Motif:L1_Cis99Sat	5	81873	95.6952		Motif:RLTR20C2_MM	4	79130	94.779		Motif:Gypsy-38_NVi-LTR	8	51259	92.3569		Motif:Copia-43_FV-I	3	30199	95.8698		Motif:L1-1_CR	1	70446	99.7395												Motif:Gypsy7-I_AP	1	2229	87.1384
Motif:Helitron-N34_CGi	1	11646	97.3909		Motif:L1-3_Tbel	5	81878	95.7011		Motif:RLTR20C1_MM	4	79134	94.7837		Motif:Gypsy-23_PSo-I	8	51267	92.3713		Motif:Copia-34_PIT-I	3	30202	95.8794		Motif:L1-15_DR	1	70447	99.7409												Motif:Gypsy-7_CGi-I	1	2230	87.1775
Motif:Helitron-N2_SP	1	11647	97.3992		Motif:hAT-24_DR	5	81883	95.7069		Motif:RLG_scMaximus_1_5-I	4	79138	94.7885		Motif:Gypsy-19_SB-I	8	51275	92.3857		Motif:Copia-34-I_VV	3	30205	95.8889		Motif:L1-13_GM	1	70448	99.7423												Motif:Gypsy-78_PAb-I	1	2231	87.2166
Motif:Helitron-N2g_CGi	1	11648	97.4076		Motif:hAT-17_Croc	5	81888	95.7127		Motif:REP_DE	4	79142	94.7933		Motif:Gypsy10-I_AG	8	51283	92.4001		Motif:Copia-27_SB-I	3	30208	95.8984		Motif:Kolobok-2_XT	1	70449	99.7437												Motif:Gypsy77-I_DR	1	2232	87.2557
Motif:Helitron-N2_CGi	1	11649	97.416		Motif:hAT-16_HM	5	81893	95.7186		Motif:R2_DYa	4	79146	94.7981		Motif:Gypsy-10_DVir-LTR	8	51291	92.4146		Motif:Copia-1_ST-LTR	3	30211	95.9079		Motif:Kiri-30_AAe	1	70450	99.7452												Motif:Gypsy-74_PAb-I	1	2233	87.2948
Motif:Helitron-N26_CGi	1	11650	97.4243		Motif:Harbinger-21_PGr	5	81898	95.7244		Motif:QUASIMODO_I-int	4	79150	94.8029		Motif:ERV-2B_Crp-LTR	8	51299	92.429		Motif:Copia1-I_Dmoj	3	30214	95.9175		Motif:Kiri-21_AAe	1	70451	99.7466												Motif:Gypsy-74_MLP-I	1	2234	87.3339
Motif:Helitron-N13_SBi	1	11651	97.4327		Motif:Gypsy9-VV_I-int	5	81903	95.7303		Motif:PRIMA4-int	4	79154	94.8077		Motif:EnSpm-18_HMa	8	51307	92.4434		Motif:Copia-17_GM-I	3	30217	95.927		Motif:Kiri-15_AAe	1	70452	99.748												Motif:Gypsy-74-I_ZM	1	2235	87.3729
Motif:Helitron-N13d_CGi	1	11652	97.441		Motif:Gypsy-74-I_NV	5	81908	95.7361		Motif:Polinton-3_HM	4	79158	94.8125		Motif:DNA-8-7_DR	8	51315	92.4578		Motif:Copia-13_PX-I	3	30220	95.9365		Motif:Jockey-5_DPer	1	70453	99.7494												Motif:Gypsy-72_MLP-I	1	2236	87.412
Motif:Helitron-7_DRh	1	11653	97.4494		Motif:Gypsy-6_AEc-I	5	81913	95.742		Motif:Polinton-1_TC	4	79162	94.8173		Motif:DNA8-3_CGi	8	51323	92.4722		Motif:Copia-12_ST-I	3	30223	95.946		Motif:Jockey-4_DVi	1	70454	99.7508												Motif:Gypsy72-I_AG	1	2237	87.4511
Motif:Helitron-3_NVi	1	11654	97.4578		Motif:Gypsy-43_STu-LTR	5	81918	95.7478		Motif:Polinton-1_DGr	4	79166	94.8221		Motif:DNA2-6_CGi	8	51331	92.4866		Motif:Copia-12_Mad-I	3	30226	95.9556		Motif:Jockey-3_DAn	1	70455	99.7522												Motif:Gypsy71-I_DR	1	2238	87.4902
Motif:Helitron-2_Mad	1	11655	97.4661		Motif:Gypsy-43_DWil-I	5	81923	95.7537		Motif:PNL_SM	4	79170	94.8269		Motif:Copia-3_ES-I	8	51339	92.501		Motif:Copia-115_BRa-I	3	30229	95.9651		Motif:Jockey-1_DK	1	70456	99.7536												Motif:Gypsy-6_SMo-I	1	2239	87.5293
Motif:Helitron-2_DVir	1	11656	97.4745		Motif:Gypsy-43_AMi-I	5	81928	95.7595		Motif:piggyBac-N1_LHu	4	79174	94.8317		Motif:BEL-50_DRe-LTR	8	51347	92.5155		Motif:Copia-114_AA-I	3	30232	95.9746		Motif:Jockey-1_DGri	1	70457	99.7551												Motif:Gypsy-6_PAb-I	1	2240	87.5684
Motif:Helitron-1_DVir	1	11657	97.4829		Motif:Gypsy-3_ES-I	5	81933	95.7653		Motif:Penelope3_XT	4	79178	94.8364		Motif:BEL-30_CQ-LTR	8	51355	92.5299		Motif:BovB_Me	3	30235	95.9841		Motif:ISL2EU-18_CGi	1	70458	99.7565												Motif:Gypsy-6_LCh-I	1	2241	87.6075
Motif:Helitron1_Dmoj	1	11658	97.4912		Motif:Gypsy-3_DPu-I	5	81938	95.7712		Motif:P-2_Hrobusta	4	79182	94.8412		Motif:ATHAT1	8	51363	92.5443		Motif:BHIKHARI-5-I_DR	3	30238	95.9937		Motif:ISL2EU-17_CGi	1	70459	99.7579												Motif:Gypsy-6_GM-I	1	2242	87.6466
Motif:Helitron1_AG	1	11659	97.4996		Motif:Gypsy-39_PT-I	5	81943	95.777		Motif:Nimb-12_DR	4	79186	94.846		Motif:ATENSPM10	8	51371	92.5587		Motif:BEL-30_CQ-LTR	3	30241	96.0032		Motif:ISFUN1	1	70460	99.7593												Motif:Gypsy-6_Ano-I	1	2243	87.6857
Motif:hATx-5_HM	1	11660	97.5079		Motif:Gypsy-39-I_NV	5	81948	95.7829		Motif:Ngaro1_DR	4	79190	94.8508		Motif:U6	7	51378	92.5713		Motif:BEL-22_DTa-I	3	30244	96.0127		Motif:IS3EU-N1_CGi	1	70461	99.7607												Motif:Gypsy-63_MLP-I	1	2244	87.7248
Motif:hAT-N91_DR	1	11661	97.5163		Motif:Gypsy-33_DEl-I	5	81953	95.7887		Motif:MUDRAVI2	4	79194	94.8556		Motif:Tx1-5_CGi	7	51385	92.5839		Motif:ATCopia39_I-int	3	30247	96.0222		Motif:IS3EU-4N_DR	1	70462	99.7621												Motif:Gypsy-63_DWil-I	1	2245	87.7639
Motif:hAT-N39_DR	1	11662	97.5247		Motif:Gypsy-2_PTri-I	5	81958	95.7946		Motif:MuDR-8_VV	4	79198	94.8604		Motif:Tx1-32_DR	7	51392	92.5965		Motif:Ambal-3_FCy	3	30250	96.0317		Motif:INAV_HV-int	1	70463	99.7636												Motif:Gypsy-63_CQ-I	1	2246	87.803
Motif:hAT-N35B_DR	1	11663	97.533		Motif:Gypsy-22_SB-I	5	81963	95.8004		Motif:MOSAT_DR	4	79202	94.8652		Motif:tRNA-Leu-TTG	7	51399	92.6091		Motif:Zator-4_HM	2	30252	96.0381		Motif:HeT-A3_DVi	1	70464	99.765												Motif:Gypsy-605_AA-I	1	2247	87.8421
Motif:hAT-N22_DR	1	11664	97.5414		Motif:Gypsy-217_DR-I	5	81968	95.8063		Motif:Merlin1m_CI	4	79206	94.87		Motif:tRNA-Leu-TTA	7	51406	92.6218		Motif:Waldo-4_AAe	2	30254	96.0444		Motif:HERVIP10FH-int	1	70465	99.7664												Motif:Gypsy-5_RP-I	1	2248	87.8812
Motif:hAT-N18_DR	1	11665	97.5498		Motif:Gypsy-20_Gav-I	5	81973	95.8121		Motif:Mariner-N3_DR	4	79210	94.8748		Motif:R2-1_TSP	7	51413	92.6344		Motif:Ves2_ML	2	30256	96.0508		Motif:Helitron-N54_CGi	1	70466	99.7678												Motif:Gypsy-5_PIT-I	1	2249	87.9203
Motif:HATN15_DR	1	11666	97.5581		Motif:Gypsy-193_DR-LTR	5	81978	95.8179		Motif:MarinerL-1_CR	4	79214	94.8796		Motif:piggyBac-N2A_XT	7	51420	92.647		Motif:URR1a_Xt	2	30258	96.0571		Motif:Helitron-N3_ZM	1	70467	99.7692												Motif:Gypsy5-I_Dpse	1	2250	87.9593
Motif:hAT-N14_SBi	1	11667	97.5665		Motif:Gypsy18-ZM_I-int	5	81983	95.8238		Motif:LTR53-int	4	79218	94.8844		Motif:NUSIF1_TM	7	51427	92.6596		Motif:Tx1-12_Crp	2	30260	96.0635		Motif:Helitron-N2g_CGi	1	70468	99.7706												Motif:Gypsy-5_DWil-I	1	2251	87.9984
Motif:hAT-N145_DR	1	11668	97.5748		Motif:Gypsy-18_PBa-I	5	81988	95.8296		Motif:LSU-rRNA_Sce	4	79222	94.8891		Motif:MuDR-18_VV	7	51434	92.6722		Motif:TUB1	2	30262	96.0698		Motif:Helitron-N2_Gav	1	70469	99.7721												Motif:Gypsy-5_BRa-I	1	2252	88.0375
Motif:HAT-N12_Mad	1	11669	97.5832		Motif:Gypsy-17_DBi-I	5	81993	95.8355		Motif:LINE1-8_ZM	4	79226	94.8939		Motif:Mariner-N39_HSal	7	51441	92.6848		Motif:tRNA-Ser-TCG	2	30264	96.0762		Motif:Helitron-N1_AMi	1	70470	99.7735												Motif:Gypsy-53_MLP-I	1	2253	88.0766
Motif:HATN11_DR	1	11670	97.5916		Motif:Gypsy10-I_SP	5	81998	95.8413		Motif:LINE1-60_SBi	4	79230	94.8987		Motif:Mariner3-3_HSal	7	51448	92.6974		Motif:tRNACysGCA_CB	2	30266	96.0825		Motif:HELITRON7_OS	1	70471	99.7749												Motif:Gypsy-51_MLP-I	1	2254	88.1157
Motif:hAT-N113_DR	1	11671	97.5999		Motif:Ginger1-1_DR	5	82003	95.8472		Motif:L2_AC_13	4	79234	94.9035		Motif:Mariner-15_SIn	7	51455	92.71		Motif:tRNA-2_DRe	2	30268	96.0889		Motif:Helitron-4_DR	1	70472	99.7763												Motif:Gypsy50-ZM_I-int	1	2255	88.1548
Motif:hAT-N112_DR	1	11672	97.6083		Motif:ERV3-1_DNo-I	5	82008	95.853		Motif:L1_AC_8	4	79238	94.9083		Motif:LOOPERN2_DR	7	51462	92.7227		Motif:TND1_I-int	2	30270	96.0952		Motif:Helitron-3_ZM	1	70473	99.7777												Motif:Gypsy-50_GA-I	1	2256	88.1939
Motif:hAT-7_PGr	1	11673	97.6167		Motif:ERV24_MD_I-int	5	82013	95.8589		Motif:L1-64_DR	4	79242	94.9131		Motif:L2_AC_14	7	51469	92.7353		Motif:TE-8_CGi	2	30272	96.1016		Motif:Helitron-3N2_PM	1	70474	99.7791												Motif:Gypsy4-SM_I-int	1	2257	88.233
Motif:hAT-7_CPB	1	11674	97.625		Motif:EnSpm-N18_DR	5	82018	95.8647		Motif:L1-61_ACar	4	79246	94.9179		Motif:HelitronN-1_DPe	7	51476	92.7479		Motif:TE2-4_CR	2	30274	96.1079		Motif:Helitron-2N_DW	1	70475	99.7805												Motif:Gypsy-4_SCH-I	1	2258	88.2721
Motif:hAT-68_HM	1	11675	97.6334		Motif:EnSpm-3_HV	5	82023	95.8705		Motif:L1-59_DR	4	79250	94.9227		Motif:hAT-33_HM	7	51483	92.7605		Motif:TDH5_I-int	2	30276	96.1143		Motif:Helitron2_CE	1	70476	99.782												Motif:Gypsy-4_PPP-I	1	2259	88.3112
Motif:hAT-65_HM	1	11676	97.6417		Motif:EnSpm11_SB	5	82028	95.8764		Motif:L1-3_Cis	4	79254	94.9275		Motif:hAT-32_HM	7	51490	92.7731		Motif:SZ-30_LTR	2	30278	96.1206		Motif:Helitron-1_PGr	1	70477	99.7834												Motif:Gypsy-4_PPM-I	1	2260	88.3503
Motif:hAT-658_Ami	1	11677	97.6501		Motif:EnSpm-10N1_DR	5	82033	95.8822		Motif:L1-26B_ACar	4	79258	94.9323		Motif:hAT-17_Croc	7	51497	92.7857		Motif:STRIDM	2	30280	96.127		Motif:Helitron-1N1_DVir	1	70478	99.7848												Motif:Gypsy-4-LTR_TA	1	2261	88.3894
Motif:hAT6-2_NV	1	11678	97.6585		Motif:DIRS-4N1_DR	5	82038	95.8881		Motif:Kolobok-1_AA	4	79262	94.9371		Motif:hAT-16N2_LMi	7	51504	92.7983		Motif:STONOR_ZM-int	2	30282	96.1333		Motif:hAT-N67_DR	1	70479	99.7862												Motif:Gypsy-4-I_TA	1	2262	88.4285
Motif:HAT-4N3_Mad	1	11679	97.6668		Motif:DIRS-2A_XT	5	82043	95.8939		Motif:Kiri-1_AAe	4	79266	94.9418		Motif:Harbinger-N2_SP	7	51511	92.8109		Motif:SSU-rRNA_Tps	2	30284	96.1397		Motif:hAT-N54_DR	1	70480	99.7876												Motif:Gypsy4-I_DR	1	2263	88.4676
Motif:HAT4_CI	1	11680	97.6752		Motif:DIRS-21_ACar	5	82048	95.8998		Motif:KenoDr1	4	79270	94.9466		Motif:Gypsy-N129_SBi-LTR	7	51518	92.8236		Motif:Sola3-1_AA	2	30286	96.146		Motif:hATN-4_ACar	1	70481	99.789												Motif:Gypsy-4_CPB-I	1	2264	88.5066
Motif:hAT-43_Lch	1	11681	97.6836		Motif:Daphne-21_SPu	5	82053	95.9056		Motif:Juan-A_AA	4	79274	94.9514		Motif:Gypsy-55_CGi-I	7	51525	92.8362		Motif:Sm1	2	30288	96.1524		Motif:hAT-N21_DR	1	70482	99.7905												Motif:Gypsy-49_BG-I	1	2265	88.5457
Motif:hAT-2_TS	1	11682	97.6919		Motif:Copia-70_ZM-I	5	82058	95.9114		Motif:Jockey-5_DPer	4	79278	94.9562		Motif:Gypsy-2_PMar-I	7	51532	92.8488		Motif:SKIPPER_int-int	2	30290	96.1587		Motif:hATm-47_HM	1	70483	99.7919												Motif:Gypsy-47_STu-I	1	2266	88.5848
Motif:hAT-25_DR	1	11683	97.7003		Motif:Copia-5_SCH-I	5	82063	95.9173		Motif:Jockey-1_DK	4	79282	94.961		Motif:Gypsy-13_RO-I	7	51539	92.8614		Motif:SINE_VV	2	30292	96.1651		Motif:hAT-6_PTr	1	70484	99.7933												Motif:Gypsy-47_PAb-I	1	2267	88.6239
Motif:hAT-24_DR	1	11684	97.7086		Motif:Copia-44_PIT-I	5	82068	95.9231		Motif:Jockey-15_DBp	4	79286	94.9658		Motif:EnSpm-16_DR	7	51546	92.874		Motif:SAT-1_PVa	2	30294	96.1714		Motif:hAT-1_DP	1	70485	99.7947												Motif:Gypsy46-ZM_I-int	1	2268	88.663
Motif:hAT-20_SM	1	11685	97.717		Motif:Copia-3-I_NV	5	82073	95.929		Motif:Jockey-13_AAe	4	79290	94.9706		Motif:EnSpm-10_DR	7	51553	92.8866		Motif:RTEX-2_DR	2	30296	96.1778		Motif:hAT-16N2_LMi	1	70486	99.7961												Motif:Gypsy-46_MLP-I	1	2269	88.7021
Motif:hAT-1_TV	1	11686	97.7254		Motif:Copia-26_DPu-I	5	82078	95.9348		Motif:ISL2EU-N5B_CGi	4	79294	94.9754		Motif:DNA-5-2_DR	7	51560	92.8992		Motif:RNLTR2d	2	30298	96.1841		Motif:hAT-13_DR	1	70487	99.7975												Motif:Gypsy-44_Mad-I	1	2270	88.7412
Motif:hAT-1_PBa	1	11687	97.7337		Motif:Copia17-NVi_I-int	5	82083	95.9407		Motif:I-1_DF	4	79298	94.9802		Motif:DIP0	7	51567	92.9118		Motif:RMER17C2	2	30300	96.1905		Motif:Harbinger-N4_NV	1	70488	99.799												Motif:Gypsy44-I_AG	1	2271	88.7803
Motif:hAT-1_LU	1	11688	97.7421		Motif:BovB_Me	5	82088	95.9465		Motif:HELMET3	4	79302	94.985		Motif:Daphne-78_HMa	7	51574	92.9245		Motif:RMER12C	2	30302	96.1968		Motif:Harbinger-N12_DR	1	70489	99.8004												Motif:Gypsy-43-I_NV	1	2272	88.8194
Motif:hAT1_Laf	1	11689	97.7505		Motif:ATCopia72_I-int	5	82093	95.9524		Motif:HELITRON7_CB	4	79306	94.9898		Motif:CSINE2	7	51581	92.9371		Motif:RLTR20A4	2	30304	96.2032		Motif:Harbinger-5_PSt	1	70490	99.8018												Motif:Gypsy-43_BD-I	1	2273	88.8585
Motif:hAT-1_EI	1	11690	97.7588		Motif:5SrRNA-1_BG	5	82098	95.9582		Motif:HELITRON4_OS	4	79310	94.9946		Motif:CR1-51_DR	7	51588	92.9497		Motif:RLG_scIvana_1_1-I	2	30306	96.2095		Motif:Harbinger4_TP	1	70491	99.8032												Motif:Gypsy-42_AMi-I	1	2274	88.8976
Motif:hAT-17_Croc	1	11691	97.7672		Motif:Vandal8	4	82102	95.9629		Motif:Helitron-3_PM	4	79314	94.9993		Motif:Copia-7_DPu-I	7	51595	92.9623		Motif:REP-6_PBa	2	30308	96.2159		Motif:Harbinger-2F_CPB	1	70492	99.8046												Motif:Gypsy-40_Mad-I	1	2275	88.9367
Motif:hAT-15_HM	1	11692	97.7755		Motif:Vandal1N1	4	82106	95.9676		Motif:Helitron-2_HM	4	79318	95.0041		Motif:Copia-50_PIT-I	7	51602	92.9749		Motif:REP-1_DTa	2	30310	96.2222		Motif:Harbinger-2_DR	1	70493	99.806												Motif:Gypsy-3_XT-I	1	2276	88.9758
Motif:Harbinger-N5A_NV	1	11693	97.7839		Motif:U6	4	82110	95.9722		Motif:Helitron-2_DVir	4	79322	95.0089		Motif:Copia15-VV_I-int	7	51609	92.9875		Motif:R2Sm-A	2	30312	96.2286		Motif:Harbinger2-2_NV	1	70494	99.8074												Motif:Gypsy-3_RP-I	1	2277	89.0149
Motif:Harbinger-N16_DR	1	11694	97.7923		Motif:Tx1-12_Crp	4	82114	95.9769		Motif:hATx-20_SM	4	79326	95.0137		Motif:BEL-13_LH-I	7	51616	93.0001		Motif:polypurine	2	30314	96.2349		Motif:Harbinger-1_LCh	1	70495	99.8089												Motif:Gypsy-3_PBa-I	1	2278	89.0539
Motif:Harbinger-N15_DR	1	11695	97.8006		Motif:TUBE2	4	82118	95.9816		Motif:hAT-N36C_DR	4	79330	95.0185		Motif:ALPINE1B	7	51623	93.0127		Motif:Polinton-5_SP	2	30316	96.2413		Motif:Gypsy-9_PX-I	1	70496	99.8103												Motif:Gypsy3-LTR_AP	1	2279	89.093
Motif:Harbinger-6_LCh	1	11696	97.809		Motif:tRNA-Tyr-TAC	4	82122	95.9863		Motif:hAT-N21_DR	4	79334	95.0233		Motif:Tx1-5_PM	6	51629	93.0235		Motif:Polinton-4_PBa	2	30318	96.2476		Motif:Gypsy-96_SB-I	1	70497	99.8117												Motif:Gypsy-3_DWil-I	1	2280	89.1321
Motif:Harbinger-5_PGr	1	11697	97.8174		Motif:tRNA-Ser-TCG	4	82126	95.9909		Motif:HATN17_DR	4	79338	95.0281		Motif:Tx1-33_DR	6	51635	93.0344		Motif:Polinton-2A_NV	2	30320	96.254		Motif:Gypsy8-ZM_I-int	1	70498	99.8131												Motif:Gypsy-3_DPer-I	1	2281	89.1712
Motif:Harbinger3_DR	1	11698	97.8257		Motif:tRNAIleATT_CB	4	82130	95.9956		Motif:hATm-47_HM	4	79342	95.0329		Motif:tRNA-2_DRe	6	51641	93.0452		Motif:PlatLTR35a-int	2	30322	96.2603		Motif:Gypsy-8_DAn-LTR	1	70499	99.8145												Motif:Gypsy-3_BD-I	1	2282	89.2103
Motif:Harbinger-2_XT	1	11699	97.8341		Motif:Transib-16_HM	4	82134	96.0003		Motif:hATm-15_HM	4	79346	95.0377		Motif:TDR13	6	51647	93.056		Motif:piggyBac-N6_SP	2	30324	96.2667		Motif:Gypsy-86_SB-I	1	70500	99.8159												Motif:Gypsy-39_DPu-I	1	2283	89.2494
Motif:Harbinger2-2_ES	1	11700	97.8424		Motif:Sola1-1_Smoe	4	82138	96.005		Motif:hAT-6_PTr	4	79350	95.0425		Motif:RTEX-2_DR	6	51653	93.0668		Motif:Ogre-PT3_I-int	2	30326	96.273		Motif:Gypsy-81_PAb-I	1	70501	99.8174												Motif:Gypsy-39_CPB-LTR	1	2284	89.2885
Motif:HARB-6_ALy	1	11701	97.8508		Motif:RLTR31D_MM	4	82142	96.0096		Motif:hAT-6_DR	4	79354	95.0473		Motif:RTEX-15_CGi	6	51659	93.0776		Motif:MuSHAN_MT	2	30328	96.2794		Motif:Gypsy-7_CPB-I	1	70502	99.8188												Motif:Gypsy-38_DWil-I	1	2285	89.3276
Motif:HARB5_ZM	1	11702	97.8592		Motif:RLTR20A3_MM	4	82146	96.0143		Motif:HAT6_CB	4	79358	95.052		Motif:RMER17C2	6	51665	93.0884		Motif:MuDR-10_GM	2	30330	96.2857		Motif:Gypsy6-I_VC	1	70503	99.8202												Motif:Gypsy-37_NVi-I	1	2286	89.3667
Motif:HAL1-2a_MD	1	11703	97.8675		Motif:QUASIMODO_I-int	4	82150	96.019		Motif:hAT-5_LCh	4	79362	95.0568		Motif:RMER17A	6	51671	93.0992		Motif:Mf3_MF	2	30332	96.2921		Motif:Gypsy65-I_DR	1	70504	99.8216												Motif:Gypsy-36_DEl-I	1	2287	89.4058
Motif:HAL1-1H_Cpo	1	11704	97.8759		Motif:Polinton-1_XT	4	82154	96.0237		Motif:hAT-2_SD	4	79366	95.0616		Motif:RMER12C	6	51677	93.11		Motif:Merlin-1_Aplcal	2	30334	96.2984		Motif:Gypsy-62-I_NV	1	70505	99.823												Motif:Gypsy-35_ST-I	1	2288	89.4449
Motif:GYZMA2_I-int	1	11705	97.8843		Motif:Polinton-1_SM	4	82158	96.0283		Motif:hAT-26_ZM	4	79370	95.0664		Motif:Rehavkus-2_HR	6	51683	93.1208		Motif:MER4B-int	2	30336	96.3048		Motif:Gypsy-5_PR-LTR	1	70506	99.8244												Motif:Gypsy-35_Mad-I	1	2289	89.484
Motif:Gypsy-9_PSH-I	1	11706	97.8926		Motif:Polinton-1_LCh	4	82162	96.033		Motif:hAT-25_DR	4	79374	95.0712		Motif:Proto1-3_NG	6	51689	93.1317		Motif:MdoLTR3-int	2	30338	96.3111		Motif:Gypsy-5_PR-I	1	70507	99.8259												Motif:Gypsy-34_SB-I	1	2290	89.5231
Motif:Gypsy-9_PIT-LTR	1	11707	97.901		Motif:Pigibakku	4	82166	96.0377		Motif:hAT-17_Croc	4	79378	95.076		Motif:Polinton-2_NV	6	51695	93.1425		Motif:Mariner-N6_PM	2	30340	96.3175		Motif:Gypsy58-I_AG	1	70508	99.8273												Motif:Gypsy-34_Mad-I	1	2291	89.5622
Motif:Gypsy-9_DMoj-LTR	1	11708	97.9093		Motif:piggyBac-21_SM	4	82170	96.0424		Motif:Harbinger-N16_DR	4	79382	95.0808		Motif:MuDR-7_GM	6	51701	93.1533		Motif:Mariner-N5_DR	2	30342	96.3238		Motif:Gypsy-56_PM-LTR	1	70509	99.8287												Motif:Gypsy-33_ST-I	1	2292	89.6013
Motif:Gypsy-92_ZM-I	1	11709	97.9177		Motif:Pifo_I-int	4	82174	96.047		Motif:Harbinger-7_PGr	4	79386	95.0856		Motif:MuDR-6_GM	6	51707	93.1641		Motif:Mariner-N1B_CGi	2	30344	96.3302		Motif:Gypsy-51_GA-LTR	1	70510	99.8301												Motif:Gypsy-33-I_NVi	1	2293	89.6403
Motif:Gypsy-8_RP-LTR	1	11710	97.9261		Motif:MuDR-7_ZM	4	82178	96.0517		Motif:Harbinger-5_DR	4	79390	95.0904		Motif:MuDR-22_VV	6	51713	93.1749		Motif:Mariner-62_HSal	2	30346	96.3365		Motif:Gypsy-50_PIT-I	1	70511	99.8315												Motif:Gypsy-31_MLP-I	1	2294	89.6794
Motif:Gypsy-8_PAb-I	1	11711	97.9344		Motif:MuDR-5_VV	4	82182	96.0564		Motif:Harbinger-3_BF	4	79394	95.0952		Motif:Mf3_MF	6	51719	93.1857		Motif:Mariner3-3_HSal	2	30348	96.3429		Motif:Gypsy4-I_VC	1	70512	99.8329												Motif:Gypsy-30_DYa-I	1	2295	89.7185
Motif:Gypsy-8_DAn-LTR	1	11712	97.9428		Motif:MuDR-5_EPa	4	82186	96.0611		Motif:HARB-4N1_Mad	4	79398	95.1		Motif:MERMITE18D	6	51725	93.1965		Motif:Mariner-2_SLL	2	30350	96.3492		Motif:Gypsy-48_ZM-I	1	70513	99.8343												Motif:Gypsy-2_Trm-I	1	2296	89.7576
Motif:Gypsy-8_AA-I	1	11713	97.9512		Motif:MuDR-18_VV	4	82190	96.0657		Motif:Gypsy-I_MT	4	79402	95.1047		Motif:MDG1_LTR	6	51731	93.2073		Motif:LTR51D_MD	2	30352	96.3556		Motif:Gypsy-47_CGi-I	1	70514	99.8358												Motif:Gypsy-2_RO-I	1	2297	89.7967
Motif:Gypsy-83_CGi-I	1	11714	97.9595		Motif:MERMITE18D	4	82194	96.0704		Motif:Gypsy-9_PBa-I	4	79406	95.1095		Motif:Mariner-N22_HSal	6	51737	93.2181		Motif:LTR-12D_Gav	2	30354	96.3619		Motif:Gypsy-46_DEl-LTR	1	70515	99.8372												Motif:Gypsy-2_PX-I	1	2298	89.8358
Motif:Gypsy-81_PAb-I	1	11715	97.9679		Motif:Mariner-68_HSal	4	82198	96.0751		Motif:Gypsy-9-I_CR	4	79410	95.1143		Motif:Mariner-N10_SIn	6	51743	93.229		Motif:LSU-rRNA_Ath	2	30356	96.3683		Motif:Gypsy-42_PIT-I	1	70516	99.8386												Motif:Gypsy-2_EPa-I	1	2299	89.8749
Motif:Gypsy81-I_Dr	1	11716	97.9763		Motif:Mariner-19_HSal	4	82202	96.0798		Motif:Gypsy-9_DTa-I	4	79414	95.1191		Motif:Mariner-68_HSal	6	51749	93.2398		Motif:L2_AC_6	2	30358	96.3746		Motif:Gypsy-3_PR-I	1	70517	99.84												Motif:Gypsy-29_Mad-I	1	2300	89.914
Motif:Gypsy-80-I_ZM	1	11717	97.9846		Motif:LTR66	4	82206	96.0844		Motif:Gypsy-9_DPu-I	4	79418	95.1239		Motif:Mariner-19_HSal	6	51755	93.2506		Motif:L2_AC_11	2	30360	96.381		Motif:Gypsy-3_PBa-I	1	70518	99.8414												Motif:Gypsy-29_DWil-I	1	2301	89.9531
Motif:Gypsy-7-I_NV	1	11718	97.993		Motif:LTR-2_Mad-I	4	82210	96.0891		Motif:Gypsy-8_HMM-LTR	4	79422	95.1287		Motif:LTR2C_Opr	6	51761	93.2614		Motif:L2-22_ACar	2	30362	96.3873		Motif:Gypsy-3_Mad-LTR	1	70519	99.8428												Motif:Gypsy-28_SI-I	1	2302	89.9922
Motif:Gypsy70-I_DR	1	11719	98.0013		Motif:LTR160B_MD	4	82214	96.0938		Motif:Gypsy77-I_DR	4	79426	95.1335		Motif:LTR-12D_Crp	6	51767	93.2722		Motif:L2-1_BM	2	30364	96.3937		Motif:Gypsy-3_DRh-I	1	70520	99.8443												Motif:Gypsy-27_VV-LTR	1	2303	90.0313
Motif:Gypsy6-NVi_I-int	1	11720	98.0097		Motif:LSU-rRNA_Hsa	4	82218	96.0985		Motif:Gypsy-71_CGi-I	4	79430	95.1383		Motif:LSU-rRNA_Dme	6	51773	93.283		Motif:L1MC4a	2	30366	96.4		Motif:Gypsy-37_NVi-I	1	70521	99.8457												Motif:Gypsy-27_GA-I	1	2304	90.0704
Motif:Gypsy-6_BG-I	1	11721	98.0181		Motif:LSU-rRNA_Dme	4	82222	96.1031		Motif:Gypsy-70_CGi-I	4	79434	95.1431		Motif:L2B-4B_AAe	6	51779	93.2938		Motif:L1-65_DR	2	30368	96.4063		Motif:Gypsy-37_CQ-I	1	70522	99.8471												Motif:Gypsy-26-I_NVi	1	2305	90.1095
Motif:Gypsy-66_SB-I	1	11722	98.0264		Motif:LSU-rRNA_Ath	4	82226	96.1078		Motif:Gypsy-64_BG-I	4	79438	95.1479		Motif:L2_AC_11	6	51785	93.3046		Motif:L1-60_DR	2	30370	96.4127		Motif:Gypsy-35_SB-I	1	70523	99.8485												Motif:Gypsy-26_GM-I	1	2306	90.1486
Motif:Gypsy66-I_AG	1	11723	98.0348		Motif:LOOPERN3B_DR	4	82230	96.1125		Motif:Gypsy61-I_DR	4	79442	95.1527		Motif:L2-16_NVe	6	51791	93.3154		Motif:L1-3_Cpo	2	30372	96.419		Motif:Gypsy-35_CQ-I	1	70524	99.8499												Motif:Gypsy-26_DPse-LTR	1	2307	90.1876
Motif:Gypsy65-ZM_I-int	1	11724	98.0432		Motif:LINE1-15_SBi	4	82234	96.1172		Motif:Gypsy-5_RO-I	4	79446	95.1574		Motif:L1-56_XT	6	51797	93.3262		Motif:L1-2_STu	2	30374	96.4254		Motif:Gypsy-33_GM-I	1	70525	99.8513												Motif:Gypsy-24-I_NVi	1	2308	90.2267
Motif:Gypsy-63_CQ-I	1	11725	98.0515		Motif:L1_Ele5	4	82238	96.1218		Motif:Gypsy-5_DKi-I	4	79450	95.1622		Motif:L1-39_DR	6	51803	93.3371		Motif:L1-21B_ACar	2	30376	96.4317		Motif:Gypsy-32_ADe-I	1	70526	99.8528												Motif:Gypsy-24_DEl-I	1	2309	90.2658
Motif:Gypsy61-I_AG	1	11726	98.0599		Motif:L1_AC_8	4	82242	96.1265		Motif:Gypsy-52_BG-I	4	79454	95.167		Motif:Jockey-3_DPer	6	51809	93.3479		Motif:L1-103_DR	2	30378	96.4381		Motif:Gypsy-30_SI-I	1	70527	99.8542												Motif:Gypsy-24_CQ-I	1	2310	90.3049
Motif:Gypsy-5_IS-I	1	11727	98.0682		Motif:L1_AC_16	4	82246	96.1312		Motif:Gypsy-46_GA-I	4	79458	95.1718		Motif:Jockey-2_DGri	6	51815	93.3587		Motif:Kolobok-10N1_CGi	2	30380	96.4444		Motif:Gypsy-30_ADe-I	1	70528	99.8556												Motif:Gypsy-24_CGi-I	1	2311	90.344
Motif:Gypsy5-I_AG	1	11728	98.0766		Motif:L1-3_PAb	4	82250	96.1359		Motif:Gypsy-44_PAb-I	4	79462	95.1766		Motif:ISL2EU-3_CFl	6	51821	93.3695		Motif:IS4EU-2_DR	2	30382	96.4508		Motif:Gypsy-2-I_TA	1	70529	99.857												Motif:Gypsy-249_AA-I	1	2312	90.3831
Motif:Gypsy-54_DWil-I	1	11729	98.085		Motif:Kolobok-N1_PBa	4	82254	96.1405		Motif:Gypsy-37_CQ-I	4	79466	95.1814		Motif:HP_FR2	6	51827	93.3803		Motif:IS3EU-4N_DR	2	30384	96.4571		Motif:Gypsy2-I_MT	1	70530	99.8584												Motif:Gypsy-23_VV-I	1	2313	90.4222
Motif:Gypsy-53_PM-LTR	1	11730	98.0933		Motif:KibiFr1	4	82258	96.1452		Motif:Gypsy-29-I_NVi	4	79470	95.1862		Motif:HERVFH21-int	6	51833	93.3911		Motif:HelitronY1D	2	30386	96.4635		Motif:Gypsy-2_DFa-I	1	70531	99.8598												Motif:Gypsy-23_PSo-I	1	2314	90.4613
Motif:Gypsy53-I_DR	1	11731	98.1017		Motif:Jockey-6_DK	4	82262	96.1499		Motif:Gypsy-241_AA-I	4	79474	95.191		Motif:Helitron-N3_DT	6	51839	93.4019		Motif:Helitron-N3_PPa	2	30388	96.4698		Motif:Gypsy-29_DYa-I	1	70532	99.8612												Motif:Gypsy-23-I_DR	1	2315	90.5004
Motif:Gypsy-50_GA-LTR	1	11732	98.1101		Motif:IS3EU-N2_CGi	4	82266	96.1546		Motif:Gypsy-1-I_MH	4	79478	95.1958		Motif:Helitron-N2_CGi	6	51845	93.4127		Motif:Helitron-N3_PBa	2	30390	96.4762		Motif:Gypsy-28_SI-I	1	70533	99.8627												Motif:Gypsy-22_SB-I	1	2316	90.5395
Motif:Gypsy-4_TMe-I	1	11733	98.1184		Motif:Helitron-N46_CGi	4	82270	96.1592		Motif:Gypsy-18_DEl-I	4	79482	95.2006		Motif:Helitron-2_DVir	6	51851	93.4235		Motif:Helitron-N12_NV	2	30392	96.4825		Motif:Gypsy27-ZM_I-int	1	70534	99.8641												Motif:Gypsy-21_PGr-LTR	1	2317	90.5786
Motif:Gypsy4-I_Dmoj	1	11734	98.1268		Motif:Helitron-3_ZM	4	82274	96.1639		Motif:Gypsy-18_DBp-I	4	79486	95.2054		Motif:hATa-1_EHux	6	51857	93.4344		Motif:HE1_HJ	2	30394	96.4889		Motif:Gypsy-27_ADe-I	1	70535	99.8655												Motif:Gypsy-21_DAn-LTR	1	2318	90.6177
Motif:Gypsy-4_CP-I	1	11735	98.1351		Motif:Helitron-2_Mad	4	82278	96.1686		Motif:Gypsy-131_DR-I	4	79490	95.2101		Motif:HAT-4_Mad	6	51863	93.4452		Motif:hAT-N36C_DR	2	30396	96.4952		Motif:Gypsy-25_SB-I	1	70536	99.8669												Motif:Gypsy-217_DR-I	1	2319	90.6568
Motif:Gypsy-4_CFl-LTR	1	11736	98.1435		Motif:hAT-N36_DR	4	82282	96.1733		Motif:Gypsy124-LTR_DR	4	79494	95.2149		Motif:hAT-21N2_LMi	6	51869	93.456		Motif:hATm-33_HM	2	30398	96.5016		Motif:Gypsy-23_PSo-I	1	70537	99.8683												Motif:Gypsy-20_PGr-I	1	2320	90.6959
Motif:Gypsy47-I_DR	1	11737	98.1519		Motif:hAT-N34_DR	4	82286	96.1779		Motif:Gypsy-10_PPa-I	4	79498	95.2197		Motif:hAT-1_DP	6	51875	93.4668		Motif:hATm-31_HM	2	30400	96.5079		Motif:Gypsy-22_DWil-LTR	1	70538	99.8697												Motif:Gypsy20-LTR_SP	1	2321	90.7349
Motif:Gypsy-47_BD-I	1	11738	98.1602		Motif:hAT-N2_ALy	4	82290	96.1826		Motif:Gypsy-10_PBa-LTR	4	79502	95.2245		Motif:hAT-1960_Ami	6	51881	93.4776		Motif:hATm-22_HM	2	30402	96.5143		Motif:Gypsy-21_SCH-I	1	70539	99.8712												Motif:Gypsy20-I_Dpse	1	2322	90.774
Motif:Gypsy46-I_DR	1	11739	98.1686		Motif:hAT-N13_AMi	4	82294	96.1873		Motif:Gypsy-10_CGi-I	4	79506	95.2293		Motif:Harbinger-5_PSt	6	51887	93.4884		Motif:hATa-1_EHux	2	30404	96.5206		Motif:Gypsy-209_AA-I	1	70540	99.8726												Motif:Gypsy-20_BD-I	1	2323	90.8131
Motif:Gypsy-42_PAb-LTR	1	11740	98.177		Motif:HATN11_DR	4	82298	96.192		Motif:FASAT	4	79510	95.2341		Motif:HARB-8_ALy	6	51893	93.4992		Motif:HAT-8_Mad	2	30406	96.527		Motif:Gypsy-208_AA-I	1	70541	99.874												Motif:Gypsy-202_DR-I	1	2324	90.8522
Motif:Gypsy42-I_AG	1	11741	98.1853		Motif:hAT-5_LCh	4	82302	96.1966		Motif:EnSpm-N1_TD	4	79514	95.2389		Motif:Gypsy71-I_DR	6	51899	93.51		Motif:hAT-5_SBi	2	30408	96.5333		Motif:Gypsy-1_NG-I	1	70542	99.8754												Motif:Gypsy-1_SCH-I	1	2325	90.8913
Motif:Gypsy-42_BG-I	1	11742	98.1937		Motif:HAT-4_Mad	4	82306	96.2013		Motif:EnSpm-N15_DR	4	79518	95.2437		Motif:Gypsy-6_AEc-I	6	51905	93.5208		Motif:hAT-4_PTr	2	30410	96.5397		Motif:Gypsy-1_DSe-LTR	1	70543	99.8768												Motif:Gypsy-1_PCR-I	1	2326	90.9304
Motif:Gypsy-42_AMi-I	1	11743	98.202		Motif:hAT-21N2_LMi	4	82310	96.206		Motif:EnSpm-20_HMa	4	79522	95.2485		Motif:Gypsy-23_VV-I	6	51911	93.5316		Motif:hAT-333_Crp	2	30412	96.546		Motif:Gypsy-1_CMe-I	1	70544	99.8782												Motif:Gypsy-1_LJ-I	1	2327	90.9695
Motif:Gypsy-40_Mad-I	1	11744	98.2104		Motif:hAT-1_DP	4	82314	96.2107		Motif:EnSpm-19_HMa	4	79526	95.2533		Motif:Gypsy-22_DY-LTR	6	51917	93.5425		Motif:hAT-29_DR	2	30414	96.5524		Motif:Gypsy-196_ZM-I	1	70545	99.8797												Motif:Gypsy1-I_TP	1	2328	91.0086
Motif:Gypsy40-LTR_DR	1	11745	98.2188		Motif:Harbinger-6_LCh	4	82318	96.2153		Motif:EnSpm-16_ZM	4	79530	95.2581		Motif:Gypsy-220_AA-I	6	51923	93.5533		Motif:HAT-13_Mad	2	30416	96.5587		Motif:Gypsy-193_DR-LTR	1	70546	99.8811												Motif:Gypsy1-I_ST	1	2329	91.0477
Motif:Gypsy-37_PT-LTR	1	11746	98.2271		Motif:Harbinger-4_XT	4	82322	96.22		Motif:EnSpm-16_DR	4	79534	95.2628		Motif:Gypsy-14_PBa-I	6	51929	93.5641		Motif:Harbinger-4_XT	2	30418	96.5651		Motif:Gypsy18-I_CR	1	70547	99.8825												Motif:Gypsy1-I_SP	1	2330	91.0868
Motif:Gypsy-37_NVi-I	1	11747	98.2355		Motif:Harbinger2-2_ES	4	82326	96.2247		Motif:EnSpm-10N1_DR	4	79538	95.2676		Motif:Gypsy-116-LTR_DR	6	51935	93.5749		Motif:Harbinger2-2_ES	2	30420	96.5714		Motif:Gypsy-17_PR-LTR	1	70548	99.8839												Motif:Gypsy1-I_GA	1	2331	91.1259
Motif:Gypsy-36_PAb-I	1	11748	98.2439		Motif:HAL1-3_ME	4	82330	96.2294		Motif:DRE	4	79542	95.2724		Motif:ERV6_MD_I-int	6	51941	93.5857		Motif:Harbinger	2	30422	96.5778		Motif:Gypsy-17_CFl-LTR	1	70549	99.8853												Motif:Gypsy-1-I_DD	1	2332	91.165
Motif:Gypsy-35_CGi-I	1	11749	98.2522		Motif:Gypsy-9_DTa-I	4	82334	96.234		Motif:DOC2_DM	4	79546	95.2772		Motif:EnSpm-9_OS	6	51947	93.5965		Motif:Gypsy-9_PBa-I	2	30424	96.5841		Motif:Gypsy-172_AA-I	1	70550	99.8867												Motif:Gypsy1GM_I-int	1	2333	91.2041
Motif:Gypsy-34_CGi-I	1	11750	98.2606		Motif:Gypsy-92_ZM-I	4	82338	96.2387		Motif:DNA9-6_DR	4	79550	95.282		Motif:EnSpm-6_FV	6	51953	93.6073		Motif:Gypsy-6_AEc-LTR	2	30426	96.5905		Motif:Gypsy-16_PSo-I	1	70551	99.8881												Motif:Gypsy-1_GM-I	1	2334	91.2432
Motif:Gypsy33-ZM_I-int	1	11751	98.2689		Motif:Gypsy-8_PIT-I	4	82342	96.2434		Motif:DNA9-5_DR	4	79554	95.2868		Motif:EnSpm-3_VV	6	51959	93.6181		Motif:Gypsy-41_DEl-I	2	30428	96.5968		Motif:Gypsy-15_Ano-I	1	70552	99.8896												Motif:Gypsy-1_DTa-I	1	2335	91.2823
Motif:Gypsy-33-LTR_DR	1	11752	98.2773		Motif:Gypsy-81_CQ-I	4	82346	96.2481		Motif:DNA8-21_DR	4	79558	95.2916		Motif:EnSpm2_SB	6	51965	93.6289		Motif:Gypsy-23_DEl-I	2	30430	96.6032		Motif:Gypsy-137_GM-I	1	70553	99.891												Motif:Gypsy-1_DBi-I	1	2336	91.3213
Motif:Gypsy-32_BG-I	1	11753	98.2857		Motif:Gypsy-7_CFl-I	4	82350	96.2527		Motif:DNA8-12_CB	4	79562	95.2964		Motif:DNA-1_FV	6	51971	93.6398		Motif:Gypsy-1_AC-I	2	30432	96.6095		Motif:Gypsy12-ZM_I-int	1	70554	99.8924												Motif:Gypsy-1_CMe-LTR	1	2337	91.3604
Motif:Gypsy2-SB_I-int	1	11754	98.294		Motif:Gypsy-77_CQ-I	4	82354	96.2574		Motif:DNA3-6_STu	4	79566	95.3012		Motif:DIRS-30_NV	6	51977	93.6506		Motif:Gypsy-184_ZM-I	2	30434	96.6159		Motif:Gypsy12-I_VC	1	70555	99.8938												Motif:Gypsy-19_SB-I	1	2338	91.3995
Motif:Gypsy-2_RP-I	1	11755	98.3024		Motif:Gypsy-64-I_NV	4	82358	96.2621		Motif:DNA2-5_DR	4	79570	95.306		Motif:Copia-23_Mad-I	6	51983	93.6614		Motif:Gypsy-14_GA-LTR	2	30436	96.6222		Motif:Gypsy11-I_VC	1	70556	99.8952												Motif:Gypsy19-I_CR	1	2339	91.4386
Motif:Gypsy2-I_MT	1	11756	98.3108		Motif:Gypsy-62-I_NV	4	82362	96.2668		Motif:DNA2-1_DR	4	79574	95.3108		Motif:Copia-1_ST-I	6	51989	93.6722		Motif:Gypsy-11-I_CR	2	30438	96.6286		Motif:Gypsy-11_DPu-I	1	70557	99.8966												Motif:Gypsy-193_AA-I	1	2340	91.4777
Motif:Gypsy-2_DPu-I	1	11757	98.3191		Motif:Gypsy-612_AA-I	4	82366	96.2714		Motif:DMSAT6	4	79578	95.3156		Motif:BEL-2-I_NVi	6	51995	93.683		Motif:Gypsy-119_GM-I	2	30440	96.6349		Motif:Gypsy-118_ZM-I	1	70558	99.8981												Motif:Gypsy18-PTR_I-int	1	2341	91.5168
Motif:Gypsy-2_BRa-I	1	11758	98.3275		Motif:Gypsy-4_PPc-I	4	82370	96.2761		Motif:DIRS-6B_DR	4	79582	95.3203		Motif:AC9_ZM	6	52001	93.6938		Motif:Gypsy10-I_AG	2	30442	96.6413		Motif:GGLTR12A	1	70559	99.8995												Motif:Gypsy-18_PAb-I	1	2342	91.5559
Motif:Gypsy-29_Adi-I	1	11759	98.3358		Motif:Gypsy-45_AA-I	4	82374	96.2808		Motif:Daphne-38_HMa	4	79586	95.3251		Motif:Zisupton-5_DR	5	52006	93.7028		Motif:Ginger2-1_LS	2	30444	96.6476		Motif:ERV-3_AMi-LTR	1	70560	99.9009												Motif:Gypsy-18-I_XT	1	2343	91.595
Motif:Gypsy-26_XT-LTR	1	11760	98.3442		Motif:Gypsy37-I_AG	4	82378	96.2855		Motif:Crypton-2_NV	4	79590	95.3299		Motif:YOYO_I-int	5	52011	93.7118		Motif:Ginger1-2_DR	2	30446	96.654		Motif:ERV-1_PM-LTR	1	70561	99.9023												Motif:Gypsy-18_DEl-I	1	2344	91.6341
Motif:Gypsy-26-I_NVi	1	11761	98.3526		Motif:Gypsy-36_MLP-I	4	82382	96.2901		Motif:Crack-2_CP	4	79594	95.3347		Motif:Tx1-4_SK	5	52016	93.7208		Motif:GGLTR3B4	2	30448	96.6603		Motif:ERV-1_CPB-LTR	1	70562	99.9037												Motif:Gypsy-18_ADe-I	1	2345	91.6732
Motif:Gypsy-26_DPse-I	1	11762	98.3609		Motif:Gypsy-33_Mad-I	4	82386	96.2948		Motif:CR1-9_NV	4	79598	95.3395		Motif:Tx1-43_DR	5	52021	93.7298		Motif:Galileo_DB	2	30450	96.6667		Motif:ERV1-4-EC_I-int	1	70563	99.9051												Motif:Gypsy-185_ZM-I	1	2346	91.7123
Motif:Gypsy-251_AA-I	1	11763	98.3693		Motif:Gypsy-31_Adi-I	4	82390	96.2995		Motif:CR1-48_BF	4	79602	95.3443		Motif:Tx1-25_DR	5	52026	93.7389		Motif:ERV3_DR-I	2	30452	96.673		Motif:ERV1-3_Crp-I	1	70564	99.9066												Motif:Gypsy17-VV_I-int	1	2347	91.7514
Motif:Gypsy24-I_Dpse	1	11764	98.3777		Motif:Gypsy-30-I_DR	4	82394	96.3042		Motif:CR1-1_CGi	4	79606	95.3491		Motif:tRNA-Ala-GCA	5	52031	93.7479		Motif:ERV3-1_SSc-I	2	30454	96.6794		Motif:ERV-10_PM-LTR	1	70565	99.908												Motif:Gypsy-17_ST-I	1	2348	91.7905
Motif:Gypsy-23_VV-I	1	11765	98.386		Motif:Gypsy-2_Pru-I	4	82398	96.3089		Motif:CR1-1_AG	4	79610	95.3539		Motif:TE2-4_CR	5	52036	93.7569		Motif:ERV-2B_Crp-LTR	2	30456	96.6857		Motif:ERV10_MD_I-int	1	70566	99.9094												Motif:Gypsy17-PTR_I-int	1	2349	91.8296
Motif:Gypsy-23_ST-I	1	11766	98.3944		Motif:Gypsy-2_PBa-I	4	82402	96.3135		Motif:CR1-124_AAe	4	79614	95.3587		Motif:TART-A	5	52041	93.7659		Motif:ERV1-1_LA-I	2	30458	96.6921		Motif:ENSPM_OS	1	70567	99.9108												Motif:Gypsy-17-I_XT	1	2350	91.8686
Motif:Gypsy-23_PMar-I	1	11767	98.4027		Motif:Gypsy-2_MVPL-I	4	82406	96.3182		Motif:Copia-9_BRa-I	4	79618	95.3635		Motif:Sat-1_TSy	5	52046	93.7749		Motif:ENSUPMET	2	30460	96.6984		Motif:EnSpm-N1_TD	1	70568	99.9122												Motif:Gypsy17-I_CR	1	2351	91.9077
Motif:Gypsy-22_SB-I	1	11768	98.4111		Motif:Gypsy-24_DBp-I	4	82410	96.3229		Motif:Copia-5_DAn-I	4	79622	95.3683		Motif:SAT-1_SK	5	52051	93.7839		Motif:EnSpm-N11_DR	2	30462	96.7048		Motif:EnSpm-7_HM	1	70569	99.9136												Motif:Gypsy-175_DR-I	1	2352	91.9468
Motif:Gypsy-228_AA-I	1	11769	98.4195		Motif:Gypsy-23_CSa-I	4	82414	96.3276		Motif:Copia-41_FV-I	4	79626	95.373		Motif:Polinton-3_SP	5	52056	93.7929		Motif:EnSpm-4_Mad	2	30464	96.7111		Motif:EnSpm-6N1_DR	1	70570	99.9151												Motif:Gypsy16-I_VC	1	2353	91.9859
Motif:Gypsy-21_BD-I	1	11770	98.4278		Motif:Gypsy-22_ST-I	4	82418	96.3322		Motif:Copia2-I_CR	4	79630	95.3778		Motif:Pigibakku	5	52061	93.8019		Motif:EnSpm-3_NVe	2	30466	96.7175		Motif:EnSpm-41N2_SBi	1	70571	99.9165												Motif:Gypsy16-I_AG	1	2354	92.025
Motif:Gypsy-219_DR-I	1	11771	98.4362		Motif:Gypsy-1-I_LG	4	82422	96.3369		Motif:Copia-24_PAb-I	4	79634	95.3826		Motif:MuDR-N1_ZM	5	52066	93.8109		Motif:EnSpm-1_NVi	2	30468	96.7238		Motif:EnSpm-3_TA	1	70572	99.9179												Motif:Gypsy-16_DTa-I	1	2355	92.0641
Motif:Gypsy-217_AA-I	1	11772	98.4446		Motif:Gypsy-190_ZM-I	4	82426	96.3416		Motif:Copia-15_FV-I	4	79638	95.3874		Motif:MuDR-3_MLP	5	52071	93.8199		Motif:EnSpm-18_HMa	2	30470	96.7302		Motif:EnSpm2_TM	1	70573	99.9193												Motif:Gypsy-15_DEl-I	1	2356	92.1032
Motif:Gypsy-211_AA-I	1	11773	98.4529		Motif:Gypsy-18_Crp-I	4	82430	96.3463		Motif:Copia-101_GM-I	4	79642	95.3922		Motif:MuDR-2_GM	5	52076	93.8289		Motif:EnSpm-13_ZM	2	30472	96.7365		Motif:EnSpm-2_TM	1	70574	99.9207												Motif:Gypsy-14_PGr-I	1	2357	92.1423
Motif:Gypsy-1_PGr-I	1	11774	98.4613		Motif:Gypsy-18_CPB-I	4	82434	96.3509		Motif:Chapaev-1_AA	4	79646	95.397		Motif:MuDr-1_HV	5	52081	93.8379		Motif:DNA-X-16_DR	2	30474	96.7429		Motif:EnSpm-2_GM	1	70575	99.9221												Motif:Gypsy-143_ZM-I	1	2358	92.1814
Motif:Gypsy-1_CMe-LTR	1	11775	98.4696		Motif:Gypsy-15_PAb-I	4	82438	96.3556		Motif:Caulimovirus-4_STu	4	79650	95.4018		Motif:Mariner-N6_PBa	5	52086	93.847		Motif:DNA9TA1_DR	2	30476	96.7492		Motif:EnSpm-26_SBi	1	70576	99.9235												Motif:Gypsy-13_TA-I	1	2359	92.2205
Motif:Gypsy-1_AC-I	1	11776	98.478		Motif:Gypsy-15_CQ-I	4	82442	96.3603		Motif:CATCH2LTR_DR	4	79654	95.4066		Motif:Mariner-N2_PBa	5	52091	93.856		Motif:DNA9-3C_Mad	2	30478	96.7556		Motif:EnSpm-15_SBi	1	70577	99.925												Motif:Gypsy-13_RO-I	1	2360	92.2596
Motif:Gypsy-19_SB-I	1	11777	98.4864		Motif:Gypsy134-LTR_DR	4	82446	96.365		Motif:BEL-8_XT-I	4	79658	95.4114		Motif:Mariner-52_HSal	5	52096	93.865		Motif:DNA8-5_HSal	2	30480	96.7619		Motif:EnSpm-10_HM	1	70578	99.9264												Motif:Gypsy-13_PR-I	1	2361	92.2987
Motif:Gypsy-19_PIT-I	1	11778	98.4947		Motif:Gypsy-12_PBa-I	4	82450	96.3696		Motif:ATLINE1_6	4	79662	95.4162		Motif:LTR11_Ami	5	52101	93.874		Motif:DNA6-1_SP	2	30482	96.7683		Motif:DNA9-4_CGi	1	70579	99.9278												Motif:Gypsy-13_MLP-I	1	2362	92.3378
Motif:Gypsy-187_DR-I	1	11779	98.5031		Motif:Gypsy-125_SBi-LTR	4	82454	96.3743		Motif:5SrRNA-1_BG	4	79666	95.421		Motif:LatiHarb1-1	5	52106	93.883		Motif:DNA5-4_CGi	2	30484	96.7746		Motif:DNA-8-23_DR	1	70580	99.9292												Motif:Gypsy-13_FV-I	1	2363	92.3769
Motif:Gypsy-17_SI-I	1	11780	98.5115		Motif:Gypsy122-LTR_DR	4	82458	96.379		Motif:Zisupton-3_DR	3	79669	95.4245		Motif:L2_AC_6	5	52111	93.892		Motif:DNA-5-2_DR	2	30486	96.781		Motif:DNA8-21_DR	1	70581	99.9306												Motif:Gypsy-131_DR-I	1	2364	92.4159
Motif:Gypsy-17_BG-I	1	11781	98.5198		Motif:Ginger2-1_LS	4	82462	96.3837		Motif:ZhAT6_ZM	3	79672	95.4281		Motif:L2-30_ACar	5	52116	93.901		Motif:DNA3-N1_SIn	2	30488	96.7873		Motif:DNA3-3_MLP	1	70582	99.932												Motif:Gypsy-129_SBi-I	1	2365	92.455
Motif:Gypsy-161_ZM-LTR	1	11782	98.5282		Motif:Galileo_DB	4	82466	96.3883		Motif:Zator-1N2_PM	3	79675	95.4317		Motif:L1-8_GM	5	52121	93.91		Motif:DNA3-1_CR	2	30490	96.7937		Motif:DNA3-11_CGi	1	70583	99.9335												Motif:Gypsy-126_SBi-LTR	1	2366	92.4941
Motif:Gypsy-15_XT-I	1	11783	98.5365		Motif:EnSpm-N1_NVi	4	82470	96.393		Motif:Zator-1N1_LCh	3	79678	95.4353		Motif:L1-79_DR	5	52126	93.919		Motif:DNA3-1_CGi	2	30492	96.8		Motif:DNA-2-32_DR	1	70584	99.9349												Motif:Gypsy-126_SBi-I	1	2367	92.5332
Motif:Gypsy-15_SMo-I	1	11784	98.5449		Motif:EnSpm-5_VV	4	82474	96.3977		Motif:Vingi-10_CPB	3	79681	95.4389		Motif:L1-71_ACar	5	52131	93.928		Motif:DNA3-14_CGi	2	30494	96.8063		Motif:DNA-2-24_DR	1	70585	99.9363												Motif:Gypsy-121_SBi-I	1	2368	92.5723
Motif:Gypsy-15_DAn-I	1	11785	98.5533		Motif:DNAX-25_DR	4	82478	96.4024		Motif:Tx1-6_CQ	3	79684	95.4425		Motif:L1-67_DR	5	52136	93.937		Motif:DNA3-11_CGi	2	30496	96.8127		Motif:DNA-1-7_DR	1	70586	99.9377												Motif:Gypsy-120_ZM-I	1	2369	92.6114
Motif:Gypsy-150-LTRb_DR	1	11786	98.5616		Motif:DNA-TTAA-5_NV	4	82482	96.407		Motif:Tx1-2_AAe	3	79687	95.4461		Motif:L1-3_NV	5	52141	93.9461		Motif:DNA2-10_DR	2	30498	96.819		Motif:DNA-1-2_DR	1	70587	99.9391												Motif:Gypsy-11_DBi-I	1	2370	92.6505
Motif:Gypsy14-LTR_Dpse	1	11787	98.57		Motif:DNA9-13_Mad	4	82486	96.4117		Motif:Tx1-10_CGi	3	79690	95.4497		Motif:L1-36_ACar	5	52146	93.9551		Motif:Daphne-78_HMa	2	30500	96.8254		Motif:DIP0	1	70588	99.9405												Motif:Gypsy-11_CGi-I	1	2371	92.6896
Motif:Gypsy-13_PR-I	1	11788	98.5784		Motif:DNA2-28_CGi	4	82490	96.4164		Motif:TUB2	3	79693	95.4533		Motif:L1-30_DR	5	52151	93.9641		Motif:Dada-1_BF	2	30502	96.8317		Motif:Dada-U6_GA	1	70589	99.942												Motif:Gypsy-117_SB-I	1	2372	92.7287
Motif:Gypsy-13_Mad-I	1	11789	98.5867		Motif:DNA-2-1_NVi	4	82494	96.4211		Motif:tRNA-Leu-CTA_	3	79696	95.4569		Motif:L1-2_Ttr	5	52156	93.9731		Motif:CR1-87_HM	2	30504	96.8381		Motif:Dada-tIB_PMar	1	70590	99.9434												Motif:Gypsy117-I_DR	1	2373	92.7678
Motif:Gypsy13-LTR_AG	1	11790	98.5951		Motif:DNA-2-15_DR	4	82498	96.4257		Motif:tRNACysGCA_CB	3	79699	95.4605		Motif:L1-1_Mad	5	52161	93.9821		Motif:CR1-82_HM	2	30506	96.8444		Motif:Dada-1_ON	1	70591	99.9448												Motif:Gypsy-117_GM-I	1	2374	92.8069
Motif:Gypsy-137_SBi-LTR	1	11791	98.6034		Motif:DNA-1_CQ	4	82502	96.4304		Motif:tRNA-Ala-GCY	3	79702	95.4641		Motif:L1-1_FR	5	52166	93.9911		Motif:CR1-49_HM	2	30508	96.8508		Motif:Dada-1_GM	1	70592	99.9462												Motif:Gypsy-10_Mad-I	1	2375	92.846
Motif:Gypsy-137_GM-I	1	11792	98.6118		Motif:DIRS-5_DR	4	82506	96.4351		Motif:tRNAAlaAGC_CB	3	79705	95.4677		Motif:Kolobok-N9_DR	5	52171	94.0001		Motif:CR1-25_HM	2	30510	96.8571		Motif:CVE	1	70593	99.9476												Motif:Gypsy-10_ES-I	1	2376	92.8851
Motif:Gypsy134-LTR_DR	1	11793	98.6202		Motif:DIRS-35_XT	4	82510	96.4398		Motif:TORTL1	3	79708	95.4713		Motif:Kolobok-3_Lch	5	52176	94.0091		Motif:Copia-9_PAb-I	2	30512	96.8635		Motif:CryptonS-9_PS	1	70594	99.949												Motif:Gypsy-107_GM-I	1	2377	92.9242
Motif:Gypsy-133_ZM-I	1	11794	98.6285		Motif:DEL_LH_I-int	4	82514	96.4444		Motif:TDH5_LTR	3	79711	95.4749		Motif:Jockey-6_DK	5	52181	94.0181		Motif:Copia-93_ST-I	2	30514	96.8698		Motif:CryptonS-22_PI	1	70595	99.9504												Motif:GYPSOR1_I-int	1	2378	92.9633
Motif:Gypsy-12_TA-I	1	11795	98.6369		Motif:CryptonS-5_PS	4	82518	96.4491		Motif:TAR1_TA	3	79714	95.4784		Motif:Jockey-5_DVi	5	52186	94.0271		Motif:Copia-92_PTr-I	2	30516	96.8762		Motif:CryptonS-1_PR	1	70596	99.9519												Motif:GYPSM1_I-int	1	2379	93.0023
Motif:Gypsy-11_MLP-I	1	11796	98.6453		Motif:CryptonS-1_PR	4	82522	96.4538		Motif:TABOR_DA-I	3	79717	95.482		Motif:INV2j_DB	5	52191	94.0361		Motif:Copia-89_VV-I	2	30518	96.8825		Motif:CR1-73_AAe	1	70597	99.9533												Motif:GmCOPIA11_I-int	1	2380	93.0414
Motif:Gypsy-11_CFl-LTR	1	11797	98.6536		Motif:CPSC4B_I-int	4	82526	96.4585		Motif:STOWAWAY50_OS	3	79720	95.4856		Motif:I-7B_AAe	5	52196	94.0452		Motif:Copia7-PTR_I-int	2	30520	96.8889		Motif:Copia-83_SB-I	1	70598	99.9547												Motif:Ginger2-1_TS	1	2381	93.0805
Motif:Gypsy-10_RO-I	1	11798	98.662		Motif:Copia-91_ST-I	4	82530	96.4631		Motif:SSU-rRNA_Ath	3	79723	95.4892		Motif:HERV17-int	5	52201	94.0542		Motif:Copia-7_PAb-I	2	30522	96.8952		Motif:Copia-7_PAb-I	1	70599	99.9561												Motif:Ginger2-1_LS	1	2382	93.1196
Motif:Gypsy-10_PR-I	1	11799	98.6703		Motif:Copia-66_Mad-I	4	82534	96.4678		Motif:Sola3-1_EmiHux	3	79726	95.4928		Motif:Helitron-N21_CGi	5	52206	94.0632		Motif:Copia-77_BG-I	2	30524	96.9016		Motif:Copia-7_BD-I	1	70600	99.9575												Motif:Ginger1-2_DR	1	2383	93.1587
Motif:GRANDE1_ZD-int	1	11800	98.6787		Motif:Copia-56_SB-I	4	82538	96.4725		Motif:Sola1-N7_AAe	3	79729	95.4964		Motif:hAT-N36B_DR	5	52211	94.0722		Motif:Copia-74_PT-I	2	30526	96.9079		Motif:Copia-71_MLP-I	1	70601	99.9589												Motif:ERVB1_2-I_RN	1	2384	93.1978
Motif:Ginger2-2_NV	1	11801	98.6871		Motif:Copia-4_TC-I	4	82542	96.4772		Motif:SHALINE2_MT	3	79732	95.5		Motif:hAT-N16_Crp	5	52216	94.0812		Motif:Copia-6_ST-I	2	30528	96.9143		Motif:Copia-67_SB-LTR	1	70602	99.9604												Motif:ERV4_DR-I	1	2385	93.2369
Motif:Ginger2-1_LS	1	11802	98.6954		Motif:Copia-27_FV-I	4	82546	96.4818		Motif:SFV1-15_AMi-I	3	79735	95.5036		Motif:hATm-50_HM	5	52221	94.0902		Motif:Copia-6_SMo-I	2	30530	96.9206		Motif:Copia-60_SB-I	1	70603	99.9618												Motif:ERV-2_Crp-LTR	1	2386	93.276
Motif:Ginger1-1_DR	1	11803	98.7038		Motif:Copia-25_SB-I	4	82550	96.4865		Motif:Sagan-4_TMe	3	79738	95.5072		Motif:hATm-33_HM	5	52226	94.0992		Motif:Copia-6_PD-I	2	30532	96.927		Motif:Copia-5_ES-I	1	70604	99.9632												Motif:ERV2-1_SH-I	1	2387	93.3151
Motif:GGLTR10D-int	1	11804	98.7122		Motif:Copia-20_PIT-I	4	82554	96.4912		Motif:RTEX-2_ACar	3	79741	95.5108		Motif:hAT-5_GM	5	52231	94.1082		Motif:Copia-6_DWil-I	2	30534	96.9333		Motif:Copia-56_SB-I	1	70605	99.9646												Motif:ERV2-1-LTR_BT	1	2388	93.3542
Motif:GENIE_GT	1	11805	98.7205		Motif:Copia-11_SMo-I	4	82558	96.4959		Motif:RTEX-1_CR	3	79744	95.5144		Motif:hAT-53_HM	5	52236	94.1172		Motif:Copia-68_VV-I	2	30536	96.9397		Motif:Copia-55_SB-I	1	70606	99.966												Motif:ERV2-1_ET-I	1	2389	93.3933
Motif:G4_DM	1	11806	98.7289		Motif:Copia11-PTR_I-int	4	82562	96.5005		Motif:RTEX-17_SK	3	79747	95.518		Motif:hAT-4_PTr	5	52241	94.1262		Motif:Copia-67_ST-I	2	30538	96.946		Motif:Copia-52_ZM-I	1	70607	99.9674												Motif:ERV1-N7-I_DR	1	2390	93.4324
Motif:ERV-7_PM-LTR	1	11807	98.7372		Motif:Chapaev3-1_HR	4	82566	96.5052		Motif:RTE2_ZM	3	79750	95.5216		Motif:hAT-43_Lch	5	52246	94.1352		Motif:Copia-63_BRa-I	2	30540	96.9524		Motif:Copia-4_SMo-I	1	70608	99.9689												Motif:ERV1-7_DR-I	1	2391	93.4715
Motif:ERV6B-MD_I-int	1	11808	98.7456		Motif:CeRep54	4	82570	96.5099		Motif:RNSAT1c	3	79753	95.5252		Motif:hAT-29_DR	5	52251	94.1442		Motif:Copia-61_Mad-I	2	30542	96.9587		Motif:Copia-35_Mad-I	1	70609	99.9703												Motif:ERV1-4_Gav-I	1	2392	93.5106
Motif:ERV47_MD_I-int	1	11809	98.754		Motif:CER7-I_CE	4	82574	96.5146		Motif:RNLTR2d	3	79756	95.5288		Motif:hAT-18_LCh	5	52256	94.1533		Motif:Copia-5_DPu-I	2	30544	96.9651		Motif:Copia-20_SB-I	1	70610	99.9717												Motif:ERV1-1_SSc-I	1	2393	93.5496
Motif:ERV-3_LCh-LTR	1	11810	98.7623		Motif:BEL-9_SI-I	4	82578	96.5192		Motif:RLTR32_Rn	3	79759	95.5323		Motif:Harbinger-N15_DR	5	52261	94.1623		Motif:Copia-54_PTr-I	2	30546	96.9714		Motif:Copia-1_ST-LTR	1	70611	99.9731												Motif:Eri-2B2_EE	1	2394	93.5887
Motif:ERV3-1_DNo-I	1	11811	98.7707		Motif:BEL-40_DRe-LTR	4	82582	96.5239		Motif:RLTR17B_Mm	3	79762	95.5359		Motif:Harbinger2-1_NV	5	52266	94.1713		Motif:Copia53-PTR_I-int	2	30548	96.9778		Motif:Copia-1_SPDB-I	1	70612	99.9745												Motif:EnSpm-N2_TA	1	2395	93.6278
Motif:ERV2-2_SA-I	1	11812	98.7791		Motif:BEL-30_CQ-LTR	4	82586	96.5286		Motif:R2-1_TG	3	79765	95.5395		Motif:Harbinger1_DR	5	52271	94.1803		Motif:Copia49-PTR_I-int	2	30550	96.9841		Motif:Copia1_HV-int	1	70613	99.9759												Motif:EnSpm-7_FV	1	2396	93.6669
Motif:ERV2-1_PVa-I	1	11813	98.7874		Motif:BEL-1_DWil-I	4	82590	96.5333		Motif:POPGY1_LTR	3	79768	95.5431		Motif:Gypsy-I_MT	5	52276	94.1893		Motif:Copia-48_Mad-I	2	30552	96.9905		Motif:Copia-18_MLP-I	1	70614	99.9773												Motif:EnSpm-7_DR	1	2397	93.706
Motif:ERV2-1-I_Opr	1	11814	98.7958		Motif:ATCopia59_I-int	4	82594	96.5379		Motif:POPCOP2_I-int	3	79771	95.5467		Motif:Gypsy-9_PBa-I	5	52281	94.1983		Motif:Copia-47_VV-I	2	30554	96.9968		Motif:Copia-10_SB-I	1	70615	99.9788												Motif:ENSPM-6_DR	1	2398	93.7451
Motif:ERV1-N9-LTR_DR	1	11815	98.8041		Motif:Zisupton-5_DR	3	82597	96.5414		Motif:Polinton-3_NV	3	79774	95.5503		Motif:Gypsy-92_ZM-I	5	52286	94.2073		Motif:Copia-45_VV-I	2	30556	97.0032		Motif:Copia-10_ES-I	1	70616	99.9802												Motif:EnSpm-43_SBi	1	2399	93.7842
Motif:ERV-1_LCh-I	1	11816	98.8125		Motif:Vandal22	3	82600	96.545		Motif:Polinton-2_DBi	3	79777	95.5539		Motif:Gypsy8-I_Dpse	5	52291	94.2163		Motif:Copia-45_FV-I	2	30558	97.0095		Motif:Copia-10_ADe-I	1	70617	99.9816												Motif:EnSpm-41_SBi	1	2400	93.8233
Motif:ERV1-4-EC_I-int	1	11817	98.8209		Motif:Tx1-1_CGi	3	82603	96.5485		Motif:piggyBac-N5_DR	3	79780	95.5575		Motif:Gypsy-5_RO-I	5	52296	94.2253		Motif:Copia-44_VV-I	2	30560	97.0159		Motif:Chapaev-1_AA	1	70618	99.983												Motif:EnSpm-3_HM	1	2401	93.8624
Motif:ERV1-3_FCa-I	1	11818	98.8292		Motif:tRNA-Val-GTA	3	82606	96.552		Motif:P-1_PBa	3	79783	95.5611		Motif:Gypsy-26-I_NVi	5	52301	94.2343		Motif:Copia-42_MLP-I	2	30562	97.0222		Motif:BS2	1	70619	99.9844												Motif:EnSpm-3_DR	1	2402	93.9015
Motif:ERV1-2_PVa-I	1	11819	98.8376		Motif:tRNA-Gly-GGA	3	82609	96.5555		Motif:P-1_AllMac	3	79786	95.5647		Motif:Gypsy-249_AA-LTR	5	52306	94.2433		Motif:Copia-40_MLP-I	2	30564	97.0286		Motif:BEL-3_DBp-I	1	70620	99.9858												Motif:EnSpm-34_SBi	1	2403	93.9406
Motif:ERV1-2-I_Lch	1	11820	98.846		Motif:tRNAAlaAGC_CB	3	82612	96.559		Motif:P-13_HM	3	79789	95.5683		Motif:Gypsy-230_DR-LTR	5	52311	94.2524		Motif:Copia-3_TMe-I	2	30566	97.0349		Motif:BEL-2_DPu-I	1	70621	99.9873												Motif:EnSpm-32_SBi	1	2404	93.9797
Motif:EnSpm-N17_DR	1	11821	98.8543		Motif:TransibN3_DP	3	82615	96.5625		Motif:OSTE26	3	79792	95.5719		Motif:Gypsy-20_PGr-I	5	52316	94.2614		Motif:Copia-3_SL-I	2	30568	97.0413		Motif:BEL1-I_SM	1	70622	99.9887												Motif:EnSpm-30_SBi	1	2405	94.0188
Motif:EnSpm-N11_DR	1	11822	98.8627		Motif:TOS17	3	82618	96.566		Motif:OSLINE1-2	3	79795	95.5755		Motif:Gypsy20-LTR_SP	5	52321	94.2704		Motif:Copia-3_CPu-I	2	30570	97.0476		Motif:BEL-13_LH-I	1	70623	99.9901												Motif:EnSpm-1_STu	1	2406	94.0579
Motif:EnSpm-9_STu	1	11823	98.871		Motif:TE-5_CGi	3	82621	96.5695		Motif:Ogre-LE1_LTR	3	79798	95.5791		Motif:Gypsy-1_CMe-LTR	5	52326	94.2794		Motif:Copia-36_PX-I	2	30572	97.054		Motif:BEL-12_CQ-LTR	1	70624	99.9915												Motif:EnSpm-1_NVi	1	2407	94.097
Motif:EnSpm-7_STu	1	11824	98.8794		Motif:SUKKULA2_HV-LTR	3	82624	96.573		Motif:Nimb-14_DR	3	79801	95.5827		Motif:Gypsy-18A_SB-I	5	52331	94.2884		Motif:Copia35-PTR_I-int	2	30574	97.0603		Motif:BEL-10_DBp-I	1	70625	99.9929												Motif:EnSpm-1_ADi	1	2408	94.136
Motif:EnSpm-7_HM	1	11825	98.8878		Motif:SSU-rRNA_Ddi	3	82627	96.5765		Motif:MuDR-9_SBi	3	79804	95.5862		Motif:Gypsy-133_GM-I	5	52336	94.2974		Motif:Copia-35_CQ-I	2	30576	97.0667		Motif:ATMU8	1	70626	99.9943												Motif:EnSpm-16_DR	1	2409	94.1751
Motif:EnSpm-5_VV	1	11826	98.8961		Motif:Sola3-1_PS	3	82630	96.58		Motif:MuDR-1_DF	3	79807	95.5898		Motif:Gypsy-131_DR-I	5	52341	94.3064		Motif:Copia2-I_Dmoj	2	30578	97.073		Motif:ATLINE1_10A	1	70627	99.9958												Motif:EnSpm11_SB	1	2410	94.2142
Motif:EnSpm-4_PGr	1	11827	98.9045		Motif:Sola3-1_DPu	3	82633	96.5835		Motif:MuDR-14_GM	3	79810	95.5934		Motif:GGERVL-C-int	5	52346	94.3154		Motif:Copia-2_Cfl-I	2	30580	97.0794		Motif:ATCopia37_I-int	1	70628	99.9972												Motif:DongAG	1	2411	94.2533
Motif:EnSpm-4_HV	1	11828	98.9129		Motif:SAT-9_DR	3	82636	96.587		Motif:MonoRep114	3	79813	95.597		Motif:ERV-3_LCh-LTR	5	52351	94.3244		Motif:Copia-2_BDJ-I	2	30582	97.0857		Motif:ATCopia28_I-int	1	70629	99.9986												Motif:DNA-X-5_DR	1	2412	94.2924
Motif:EnSpm-4_FV	1	11829	98.9212		Motif:SAT-1_PGr	3	82639	96.5905		Motif:MINISAT2_CB	3	79816	95.6006		Motif:EnSpm-36_SBi	5	52356	94.3334		Motif:Copia29-PTR_I-int	2	30584	97.0921		Motif:ACCORD_LTR	1	70630	100												Motif:DNA-X-12_DR	1	2413	94.3315
Motif:EnSpm3_SB	1	11830	98.9296		Motif:SAT-19_DR	3	82642	96.594		Motif:Mariner-N8_PBa	3	79819	95.6042		Motif:DNA3-11_Mad	5	52361	94.3424		Motif:Copia-27_PAb-I	2	30586	97.0984																	Motif:DNA9-4_FV	1	2414	94.3706
Motif:ENSPM3_OS	1	11831	98.9379		Motif:Sagan-7_MLP	3	82645	96.5976		Motif:Mariner-79_HSal	3	79822	95.6078		Motif:DNA-2-20_DR	5	52366	94.3515		Motif:Copia-27_GM-I	2	30588	97.1048																	Motif:DNA9-16_Mad	1	2415	94.4097
Motif:EnSpm-2_TA	1	11832	98.9463		Motif:RTEX-2_DR	3	82648	96.6011		Motif:Mariner3-3_HSal	3	79825	95.6114		Motif:DNA-1_CQ	5	52371	94.3605		Motif:Copia-26_Mad-I	2	30590	97.1111																	Motif:DNA8-25_DR	1	2416	94.4488
Motif:ENSPM1_VV	1	11833	98.9547		Motif:RP5S	3	82651	96.6046		Motif:Mariner-15_SIn	3	79828	95.615		Motif:DIRS-9_Lch	5	52376	94.3695		Motif:Copia-22_PAb-I	2	30592	97.1175																	Motif:DNA-8-24_DR	1	2417	94.4879
Motif:EnSpm1_TM	1	11834	98.963		Motif:REP-2_PSt	3	82654	96.6081		Motif:Mariner-14_LCh	3	79831	95.6186		Motif:Copia-89_VV-I	5	52381	94.3785		Motif:Copia-22_Mad-I	2	30594	97.1238																	Motif:DNA-8-19_DR	1	2418	94.527
Motif:EnSpm-1_BF	1	11835	98.9714		Motif:REP-2_DF	3	82657	96.6116		Motif:Mariner-10_LCh	3	79834	95.6222		Motif:Copia-7_TA-I	5	52386	94.3875		Motif:Copia-18_FV-I	2	30596	97.1302																	Motif:DNA8-12_CGi	1	2419	94.5661
Motif:EnSpm-14_OS	1	11836	98.9798		Motif:R4-1_ED	3	82660	96.6151		Motif:MacERV4_int-int	3	79837	95.6258		Motif:Copia-44_VV-LTR	5	52391	94.3965		Motif:Copia-16_FV-I	2	30598	97.1365																	Motif:DNA-7_NV	1	2420	94.6052
Motif:EnSpm-10_HM	1	11837	98.9881		Motif:R1-2_AP	3	82663	96.6186		Motif:Lx10	3	79840	95.6294		Motif:Copia-27_FV-I	5	52396	94.4055		Motif:Copia-15_SB-I	2	30600	97.1429																	Motif:DNA-6-N2_DR	1	2421	94.6443
Motif:DNAX-25_DR	1	11838	98.9965		Motif:Polinton-6_NVi	3	82666	96.6221		Motif:LTR1A2_ML	3	79843	95.633		Motif:BEL-3-LTR_NVi	5	52401	94.4145		Motif:Copia-15_PAb-I	2	30602	97.1492																	Motif:DNA6-6_DR	1	2422	94.6833
Motif:DNA9-4_FV	1	11839	99.0049		Motif:piggyBac-N2_XT	3	82669	96.6256		Motif:LSU-rRNA_Hsa	3	79846	95.6366		Motif:BEL-21_DWil-I	5	52406	94.4235		Motif:Copia14-VV_I-int	2	30604	97.1556																	Motif:DNA4-6_CGi	1	2423	94.7224
Motif:DNA9-3C_Mad	1	11840	99.0132		Motif:piggyBac-N1_XT	3	82672	96.6291		Motif:LSU-rRNA_Ath	3	79849	95.6401		Motif:ATENSPM5	5	52411	94.4325		Motif:Copia-14_DPu-I	2	30606	97.1619																	Motif:DNA4-42B_CGi	1	2424	94.7615
Motif:DNA9-1_STu	1	11841	99.0216		Motif:Penelope1D_XT	3	82675	96.6326		Motif:LINE1-15_SBi	3	79852	95.6437		Motif:Vandal6	4	52415	94.4397		Motif:Copia-13_ST-I	2	30608	97.1683																	Motif:DNA-3_FV	1	2425	94.8006
Motif:DNA-8-3_HM	1	11842	99.0299		Motif:Ogre-VP1_I-int	3	82678	96.6361		Motif:L2_AC_16	3	79855	95.6473		Motif:Vandal13	4	52419	94.4469		Motif:Copia-12_PIT-I	2	30610	97.1746																	Motif:DNA3-8_STu	1	2426	94.8397
Motif:DNA8-2C_CGi	1	11843	99.0383		Motif:Nematis_Cr	3	82681	96.6396		Motif:L1-4B_DR	3	79858	95.6509		Motif:Tx1-7_DR	4	52423	94.4542		Motif:Copia-10_Pru-I	2	30612	97.181																	Motif:DNA3-1_CGi	1	2427	94.8788
Motif:DNA-8-23_DR	1	11844	99.0467		Motif:MUDRAVI1	3	82684	96.6431		Motif:L1-44_XT	3	79861	95.6545		Motif:Tx1-2_SK	4	52427	94.4614		Motif:Copia-107_AA-I	2	30614	97.1873																	Motif:DNA3-13B_CGi	1	2428	94.9179
Motif:DNA8-1_DEl	1	11845	99.055		Motif:MuDR-2_GM	3	82687	96.6466		Motif:L1-42_ACar	3	79864	95.6581		Motif:Tx1-12_Crp	4	52431	94.4686		Motif:COPI1_I-int	2	30616	97.1937																	Motif:DNA3-10_CGi	1	2429	94.957
Motif:DNA4-6_CGi	1	11846	99.0634		Motif:MSAT-2_CSav	3	82690	96.6501		Motif:L1-3_PAb	3	79867	95.6617		Motif:TUB2	4	52435	94.4758		Motif:Chapaev-11_HM	2	30618	97.2																	Motif:DNA2-7_CGi	1	2430	94.9961
Motif:DNA4-24_CGi	1	11847	99.0718		Motif:MER4-int	3	82693	96.6537		Motif:L1-36_ACar	3	79870	95.6653		Motif:TRE3C	4	52439	94.483		Motif:BovB	2	30620	97.2063																	Motif:DNA2-6_CGi	1	2431	95.0352
Motif:DNA3-8_Mad	1	11848	99.0801		Motif:MEGY-I_MT	3	82696	96.6572		Motif:L1-34_AAe	3	79873	95.6689		Motif:TE-X-7_DR	4	52443	94.4902		Motif:BEL-57_CQ-I	2	30622	97.2127																	Motif:DNA-2-12_DR	1	2432	95.0743
Motif:DNA3-14_CGi	1	11849	99.0885		Motif:MDG1_I-int	3	82699	96.6607		Motif:L1-2_SMo	3	79876	95.6725		Motif:TE-8_CGi	4	52447	94.4974		Motif:BEL-4_SI-LTR	2	30624	97.219																	Motif:DNA-1_FV	1	2433	95.1134
Motif:DNA3-13B_CGi	1	11850	99.0968		Motif:Mariner-N41_HSal	3	82702	96.6642		Motif:L1-2_CPa	3	79879	95.6761		Motif:TDD-5	4	52451	94.5046		Motif:BEL-1_DPer-I	2	30626	97.2254																	Motif:DNA-13_CGi	1	2434	95.1525
Motif:DNA3-11_CGi	1	11851	99.1052		Motif:Mariner-N2_PM	3	82705	96.6677		Motif:L1-1B_Opr	3	79882	95.6797		Motif:STRIDM	4	52455	94.5118		Motif:BEL-13_LH-I	2	30628	97.2317																	Motif:DNA-1-2_DR	1	2435	95.1916
Motif:DNA2-7_DR	1	11852	99.1136		Motif:LTR47_Ami	3	82708	96.6712		Motif:L1-12_LCh	3	79885	95.6833		Motif:SSU-rRNA_Hsa	4	52459	94.519		Motif:ATCopia84LTR	2	30630	97.2381																	Motif:DIRS-N1_NV	1	2436	95.2306
Motif:DNA-2-24_DR	1	11853	99.1219		Motif:LTR30_Opr	3	82711	96.6747		Motif:Kolobok-1_FraCyl	3	79888	95.6869		Motif:SIRE3_TC	4	52463	94.5262		Motif:ATCopia59_I-int	2	30632	97.2444																	Motif:DIRS-N1_DR	1	2437	95.2697
Motif:DNA14-5-1_DR	1	11854	99.1303		Motif:LTR18D_ML	3	82714	96.6782		Motif:Kolobok-1_DR	3	79891	95.6905		Motif:SIRE1_INT-int	4	52467	94.5334		Motif:ATCopia38A_I-int	2	30634	97.2508																	Motif:DIRS-8_DR	1	2438	95.3088
Motif:DM1731_LTR	1	11855	99.1387		Motif:LTR-12B1_Crp	3	82717	96.6817		Motif:Kiri-5_AAe	3	79894	95.694		Motif:SHALINE14_MT	4	52471	94.5406		Motif:ATCopia2I	2	30636	97.2571																	Motif:DIRS-8B_DR	1	2439	95.3479
Motif:DIRS_Nvi	1	11856	99.147		Motif:L1_Mdo4	3	82720	96.6852		Motif:Kiri-21_AAe	3	79897	95.6976		Motif:RTEX-27_SK	4	52475	94.5478		Motif:ATCopia24I	2	30638	97.2635																	Motif:DIRS-2b_Lch	1	2440	95.387
Motif:DIRS-4B_XT	1	11857	99.1554		Motif:L1-83_DR	3	82723	96.6887		Motif:Jockey-2_DYa	3	79900	95.7012		Motif:RTEX-10_BF	4	52479	94.5551		Motif:ATCopia11I	2	30640	97.2698																	Motif:DIRS-27_ACar	1	2441	95.4261
Motif:DIRS-2_MLP-I	1	11858	99.1637		Motif:JORDAN	3	82726	96.6922		Motif:Jockey-10_DBp	3	79903	95.7048		Motif:RTE-8_LCh	4	52483	94.5623		Motif:Ambal-2_FCy	2	30642	97.2762																	Motif:DIRS-1_PGr-I	1	2442	95.4652
Motif:DIRS-12_DR	1	11859	99.1721		Motif:Jockey-3_DPer	3	82729	96.6957		Motif:ISL2EU-7_HMa	3	79906	95.7084		Motif:RLG_scMaximus_1_8-I	4	52487	94.5695		Motif:Academ-2_SK	2	30644	97.2825																	Motif:DIRS-1_NGr	1	2443	95.5043
Motif:DIRS-11_NV	1	11860	99.1805		Motif:ISL2EU-1_LHu	3	82732	96.6992		Motif:IS3EU-N1_CGi	3	79909	95.712		Motif:RLG_scMaximus_1_3-I	4	52491	94.5767		Motif:5S	2	30646	97.2889																	Motif:DIASPORA_I-int	1	2444	95.5434
Motif:DGLT-A1_I-int	1	11861	99.1888		Motif:INV2j_DB	3	82735	96.7027		Motif:IS3EU-1N1_DR	3	79912	95.7156		Motif:Polinton-7_NVi	4	52495	94.5839		Motif:ZMCopia2_I-int	1	30647	97.2921																	Motif:Daphne-2_NV	1	2445	95.5825
Motif:DESMAR1	1	11862	99.1972		Motif:hAT-N5_ACar	3	82738	96.7063		Motif:I-3_AC	3	79915	95.7192		Motif:Polinton2_SM	4	52499	94.5911		Motif:Zebedee	1	30648	97.2952																	Motif:Daphne-18_HM	1	2446	95.6216
Motif:DEL_LH_I-int	1	11863	99.2056		Motif:hAT-N35C_DR	3	82741	96.7098		Motif:Helitron-N3_ZM	3	79918	95.7228		Motif:Polinton-2_DR	4	52503	94.5983		Motif:ZB47CEN	1	30649	97.2984																	Motif:Dada-U6_SS	1	2447	95.6607
Motif:Daphne-18_SP	1	11864	99.2139		Motif:hAT-N11_ACar	3	82744	96.7133		Motif:Helitron-N2d_CGi	3	79921	95.7264		Motif:Penelope3_XT	4	52507	94.6055		Motif:Zator-N1B_CQ	1	30650	97.3016																	Motif:Dada-U6_GA	1	2448	95.6998
Motif:Dada-1_GM	1	11865	99.2223		Motif:HAT5N_CI	3	82747	96.7168		Motif:HELITRON9A_CB	3	79924	95.73		Motif:OSMAR1	4	52511	94.6127		Motif:Vingi-4_SPur	1	30651	97.3048																	Motif:Dada-tY_PMar	1	2449	95.7389
Motif:CryptonF-3_PI	1	11866	99.2306		Motif:hAT4_SB	3	82750	96.7203		Motif:Helitron-5_ZM	3	79927	95.7336		Motif:MuDR-9_SBi	4	52515	94.6199		Motif:VHARB4_VV	1	30652	97.3079																	Motif:CSINE3A	1	2450	95.778
Motif:CryptonF-2_PS	1	11867	99.239		Motif:hAT-4_PTr	3	82753	96.7238		Motif:Helitron-5_NVi	3	79930	95.7372		Motif:MuDR-5_STu	4	52519	94.6271		Motif:Vandal20	1	30653	97.3111																	Motif:CSINE2	1	2451	95.817
Motif:Crypton-7_CGi	1	11868	99.2474		Motif:hAT-1_XT	3	82756	96.7273		Motif:Helitron-4_SMo	3	79933	95.7408		Motif:MuDR-3_STu	4	52523	94.6343		Motif:Vandal1N1	1	30654	97.3143																	Motif:CSINE1	1	2452	95.8561
Motif:Crack-9_CQ	1	11869	99.2557		Motif:hAT-1N1_XT	3	82759	96.7308		Motif:Helitron-2_PTrit	3	79936	95.7443		Motif:MuDR1_ZM	4	52527	94.6415		Motif:U6	1	30655	97.3175																	Motif:CryptonV-2_DR	1	2453	95.8952
Motif:Crack-3_HM	1	11870	99.2641		Motif:Harbinger-1_LCh	3	82762	96.7343		Motif:Helitron-2_Mad	3	79939	95.7479		Motif:MuDR-11B_GM	4	52531	94.6487		Motif:U2	1	30656	97.3206																	Motif:CryptonS-N3_PS	1	2454	95.9343
Motif:CR1-L2-1_XT	1	11871	99.2725		Motif:Harbinger-10_PSt	3	82765	96.7378		Motif:Helitron-1_GM	3	79942	95.7515		Motif:MtPH-A6-3-Ia	4	52535	94.656		Motif:TZF28B	1	30657	97.3238																	Motif:Crypton-13N1_CGi	1	2455	95.9734
Motif:CR1-98_AAe	1	11872	99.2808		Motif:HARB-6_ALy	3	82768	96.7413		Motif:hATw-1_LV	3	79945	95.7551		Motif:Mariner-79_HSal	4	52539	94.6632		Motif:Tx1-Sat-1_SK	1	30658	97.327																	Motif:Crypton-10_CGi	1	2456	96.0125
Motif:CR1-76_HM	1	11873	99.2892		Motif:Gypsy-9-I_CR	3	82771	96.7448		Motif:hAT-N68_DR	3	79948	95.7587		Motif:Mariner-14_SIn	4	52543	94.6704		Motif:Tx1-4_SK	1	30659	97.3302																	Motif:CRM-I_OS	1	2457	96.0516
Motif:CR1-64_HM	1	11874	99.2975		Motif:Gypsy-85_CQ-I	3	82774	96.7483		Motif:hAT-N1_SP	3	79951	95.7623		Motif:LTR2C	4	52547	94.6776		Motif:Tx1-4_AAe	1	30660	97.3333																	Motif:CRE2	1	2458	96.0907
Motif:CR1-62_HM	1	11875	99.3059		Motif:Gypsy-84_CQ-I	3	82777	96.7518		Motif:hAT-9_PM	3	79954	95.7659		Motif:LSU-rRNA_Pfa	4	52551	94.6848		Motif:Tx1-43_DR	1	30661	97.3365																	Motif:Crack-32_BF	1	2459	96.1298
Motif:CR1-43_AAe	1	11876	99.3143		Motif:Gypsy-7_RO-I	3	82780	96.7553		Motif:HAT-7_Mad	3	79957	95.7695		Motif:LINE1-4_ZM	4	52555	94.692		Motif:Tx1-34_DR	1	30662	97.3397																	Motif:CR1-Z1_Pass	1	2460	96.1689
Motif:CR1-42_HM	1	11877	99.3226		Motif:Gypsy-76_CGi-I	3	82783	96.7588		Motif:HAT-4_Mad	3	79960	95.7731		Motif:L2-2_NVi	4	52559	94.6992		Motif:Tx1-2_DR	1	30663	97.3429																	Motif:CR1-98_AAe	1	2461	96.208
Motif:CR1-2_DBp	1	11878	99.331		Motif:Gypsy-6_IS-I	3	82786	96.7624		Motif:hAT-29_HM	3	79963	95.7767		Motif:L1_Ele28	4	52563	94.7064		Motif:Tx1-13_DR	1	30664	97.346																	Motif:CR1-90_AAe	1	2462	96.2471
Motif:CR1-1_DEu	1	11879	99.3394		Motif:Gypsy-64_BG-I	3	82789	96.7659		Motif:hAT-16_HM	3	79966	95.7803		Motif:L1-25_ACar	4	52567	94.7136		Motif:tRNAThr_CB	1	30665	97.3492																	Motif:CR1-71_HM	1	2463	96.2862
Motif:Copia-9_TA-I	1	11880	99.3477		Motif:Gypsy-63_CQ-I	3	82792	96.7694		Motif:Harbinger-9_PI	3	79969	95.7839		Motif:L1-24C_ACar	4	52571	94.7208		Motif:tRNA-Ser-TCY	1	30666	97.3524																	Motif:CR1-3_HM	1	2464	96.3253
Motif:Copia-9_DWil-I	1	11881	99.3561		Motif:Gypsy-62_BG-LTR	3	82795	96.7729		Motif:Harbinger-4B_PSt	3	79972	95.7875		Motif:L1-1b_Cis	4	52575	94.728		Motif:tRNA-Leu-TTG	1	30667	97.3556																	Motif:CR1-18_BF	1	2465	96.3643
Motif:Copia-99_GM-I	1	11882	99.3644		Motif:Gypsy-5_PX-I	3	82798	96.7764		Motif:Harbinger3_DR	3	79975	95.7911		Motif:L1-13_GM	4	52579	94.7352		Motif:tRNA-Gly-GGG	1	30668	97.3587																	Motif:CR1-16_BF	1	2466	96.4034
Motif:Copia-99_AA-LTR	1	11883	99.3728		Motif:Gypsy-5_PBa-I	3	82801	96.7799		Motif:Harbinger2_DR	3	79978	95.7947		Motif:L1-11_GM	4	52583	94.7424		Motif:tRNAGlyGGC_CB	1	30669	97.3619																	Motif:CR1-13_NV	1	2467	96.4425
Motif:Copia-94_Mad-I	1	11884	99.3812		Motif:Gypsy-5_DWil-LTR	3	82804	96.7834		Motif:Harbinger-2_DR	3	79981	95.7982		Motif:L1-10_DR	4	52587	94.7496		Motif:tRNA-Asn-AAC	1	30670	97.3651																	Motif:Coprina_Cc1	1	2468	96.4816
Motif:Copia8-VV_I-int	1	11885	99.3895		Motif:Gypsy-50_PAb-I	3	82807	96.7869		Motif:Harbinger2-2_NV	3	79984	95.8018		Motif:Kiri-3_CQ	4	52591	94.7569		Motif:tRNA-Arg-AGA	1	30671	97.3683																	Motif:Copia-97_SB-I	1	2469	96.5207
Motif:Copia-84_PT-I	1	11886	99.3979		Motif:Gypsy4-VV_I-int	3	82810	96.7904		Motif:Harbinger2-2_HM	3	79987	95.8054		Motif:Kiri-15_AAe	4	52595	94.7641		Motif:tRNA-Ala-GCY	1	30672	97.3714																	Motif:Copia8-NVi_I-int	1	2470	96.5598
Motif:Copia-7_TC-I	1	11887	99.4063		Motif:Gypsy-4_MLP-I	3	82813	96.7939		Motif:Harbinger-10_PGr	3	79990	95.809		Motif:KenoDr1	4	52599	94.7713		Motif:Transib-5_HM	1	30673	97.3746																	Motif:Copia-8_LH-I	1	2471	96.5989
Motif:Copia-75_Mad-LTR	1	11888	99.4146		Motif:Gypsy4-I_AO	3	82816	96.7974		Motif:HAL1-1H_Cpo	3	79993	95.8126		Motif:HERVS71-int	4	52603	94.7785		Motif:Transib-4_HM	1	30674	97.3778																	Motif:Copia-7_Mad-I	1	2472	96.638
Motif:Copia-74_MLP-I	1	11889	99.423		Motif:Gypsy49-I_AG	3	82819	96.8009		Motif:Gypsy-N1_DPu-I	3	79996	95.8162		Motif:HelitronY1B	4	52607	94.7857		Motif:TPA5_I-int	1	30675	97.381																	Motif:Copia-7_ES-I	1	2473	96.6771
Motif:Copia-66_VV-I	1	11890	99.4313		Motif:Gypsy47-I_AG	3	82822	96.8044		Motif:Gypsy-8_SMo-LTR	3	79999	95.8198		Motif:Helitron-2_Mad	4	52611	94.7929		Motif:TOURIST-XIII	1	30676	97.3841																	Motif:Copia-79_MLP-I	1	2474	96.7162
Motif:Copia-63_SB-I	1	11891	99.4397		Motif:Gypsy-45_PAb-I	3	82825	96.8079		Motif:Gypsy-7-I_XT	3	80002	95.8234		Motif:hATw-1_LV	4	52615	94.8001		Motif:TORTL1	1	30677	97.3873																	Motif:Copia-79_Mad-LTR	1	2475	96.7553
Motif:Copia-53_MLP-I	1	11892	99.4481		Motif:Gypsy-45_GA-I	3	82828	96.8114		Motif:Gypsy7-I_Dya	3	80005	95.827		Motif:HAT-N6_Mad	4	52619	94.8073		Motif:TONT2-I_PV	1	30678	97.3905																	Motif:Copia-75_Mad-LTR	1	2476	96.7944
Motif:Copia-52_ZM-I	1	11893	99.4564		Motif:Gypsy-45_BD-I	3	82831	96.815		Motif:Gypsy-7_DPu-I	3	80008	95.8306		Motif:hAT-6_DR	4	52623	94.8145		Motif:TONT1_LE_I-int	1	30679	97.3937																	Motif:Copia-64_PX-I	1	2477	96.8335
Motif:Copia-4_DMoj-I	1	11894	99.4648		Motif:Gypsy-41_DEl-I	3	82834	96.8185		Motif:Gypsy-7_DFi-I	3	80011	95.8342		Motif:hAT-65_HM	4	52627	94.8217		Motif:TIRANT_I-int	1	30680	97.3968																	Motif:Copia-57_MLP-I	1	2478	96.8726
Motif:Copia-42_PX-I	1	11895	99.4732		Motif:GYPSY3-I_MT	3	82837	96.822		Motif:Gypsy-70-I_ZM	3	80014	95.8378		Motif:hAT-29_HM	4	52631	94.8289		Motif:Tigger5a_Perissod	1	30681	97.4																	Motif:Copia-52_ZM-I	1	2479	96.9116
Motif:Copia-3_PPa-I	1	11896	99.4815		Motif:Gypsy-35_DWil-I	3	82840	96.8255		Motif:Gypsy-62_BG-LTR	3	80017	95.8414		Motif:hAT-1_PBa	4	52635	94.8361		Motif:TguLTRK7m	1	30682	97.4032																	Motif:Copia-47_Mad-LTR	1	2480	96.9507
Motif:Copia-3_GA-LTR	1	11897	99.4899		Motif:Gypsy-35_CGi-I	3	82843	96.829		Motif:Gypsy-5-I_XT	3	80020	95.845		Motif:hAT-1N_DP	4	52639	94.8433		Motif:TguLTRK7j	1	30683	97.4063																	Motif:Copia-46_BRa-I	1	2481	96.9898
Motif:Copia-34_DPu-I	1	11898	99.4982		Motif:Gypsy-33-LTR_DR	3	82846	96.8325		Motif:Gypsy-5_DGri-I	3	80023	95.8486		Motif:hAT1_Laf	4	52643	94.8505		Motif:TE-X-12_DR	1	30684	97.4095																	Motif:Copia-44_ST-I	1	2482	97.0289
Motif:Copia-33_GM-I	1	11899	99.5066		Motif:Gypsy-32-LTR_DR	3	82849	96.836		Motif:Gypsy-53_SB-LTR	3	80026	95.8521		Motif:hAT-17_ZM	4	52647	94.8578		Motif:TE-9_CGi	1	30685	97.4127																	Motif:Copia-41_ZM-I	1	2483	97.068
Motif:Copia-2_Mad-I	1	11900	99.515		Motif:Gypsy-31_MLP-I	3	82852	96.8395		Motif:Gypsy-48_MLP-I	3	80029	95.8557		Motif:hAT-17N1_ZM	4	52651	94.865		Motif:TE7-1_FV	1	30686	97.4159																	Motif:Copia-41_VV-I	1	2484	97.1071
Motif:Copia-29_DPu-I	1	11901	99.5233		Motif:Gypsy-2_TC-I	3	82855	96.843		Motif:Gypsy47-I_DR	3	80032	95.8593		Motif:hAT-16_HM	4	52655	94.8722		Motif:TE-3_NV	1	30687	97.419																	Motif:Copia-41_PX-I	1	2485	97.1462
Motif:Copia-29_BD-I	1	11902	99.5317		Motif:Gypsy-2_PGr-I	3	82858	96.8465		Motif:Gypsy-3_PBa-I	3	80035	95.8629		Motif:Harbinger-6_LCh	4	52659	94.8794		Motif:TAG3N1	1	30688	97.4222																	Motif:Copia41-PTR_I-int	1	2486	97.1853
Motif:Copia-27_PIT-I	1	11903	99.5401		Motif:Gypsy2-I_Dmoj	3	82861	96.85		Motif:Gypsy-33_ST-I	3	80038	95.8665		Motif:Harbinger-2_LCh	4	52663	94.8866		Motif:Tad1-63B_BG	1	30689	97.4254																	Motif:Copia-40_Mad-I	1	2487	97.2244
Motif:Copia-24_BD-LTR	1	11904	99.5484		Motif:Gypsy-28_ADe-I	3	82864	96.8535		Motif:Gypsy-28_Mad-LTR	3	80041	95.8701		Motif:Gypsy-80-I_ZM	4	52667	94.8938		Motif:Tad1-58_BG	1	30690	97.4286																	Motif:Copia3-I_CR	1	2488	97.2635
Motif:Copia-23_Mad-I	1	11905	99.5568		Motif:Gypsy-26_DYa-I	3	82867	96.857		Motif:Gypsy-27_DYa-I	3	80044	95.8737		Motif:Gypsy61-I_DR	4	52671	94.901		Motif:Tad1-29_BG	1	30691	97.4317																	Motif:Copia-38_ST-I	1	2489	97.3026
Motif:Copia-23_BRa-I	1	11906	99.5651		Motif:Gypsy-255_AA-I	3	82870	96.8605		Motif:Gypsy-24_GA-I	3	80047	95.8773		Motif:Gypsy-55_DEl-I	4	52675	94.9082		Motif:Tad1-26C_BG	1	30692	97.4349																	Motif:Copia-38_PX-I	1	2490	97.3417
Motif:Copia-21_EPa-I	1	11907	99.5735		Motif:Gypsy-23_CGi-I	3	82873	96.864		Motif:Gypsy-23_CQ-I	3	80050	95.8809		Motif:Gypsy-51_GA-LTR	4	52679	94.9154		Motif:Tad1-26_BG	1	30693	97.4381																	Motif:Copia-36_Mad-I	1	2491	97.3808
Motif:Copia-1_PAb-I	1	11908	99.5819		Motif:Gypsy22-ZM_I-int	3	82876	96.8675		Motif:Gypsy-210_DR-I	3	80053	95.8845		Motif:Gypsy-31-I_NVi	4	52683	94.9226		Motif:TABOR_I-int	1	30694	97.4413																	Motif:Copia-36_FV-I	1	2492	97.4199
Motif:Copia-1-I_HS	1	11909	99.5902		Motif:Gypsy-201_ZM-I	3	82879	96.8711		Motif:Gypsy-20_RP-I	3	80056	95.8881		Motif:Gypsy-16_DPu-I	4	52687	94.9298		Motif:SZ-55_int-int	1	30695	97.4444																	Motif:Copia-34_DPu-I	1	2493	97.459
Motif:Copia-1_DVir-I	1	11910	99.5986		Motif:Gypsy-1_NG-I	3	82882	96.8746		Motif:Gypsy-20_PAb-I	3	80059	95.8917		Motif:Gypsy14-LTR_Dpse	4	52691	94.937		Motif:SVA_A	1	30696	97.4476																	Motif:Copia-33_GM-I	1	2494	97.498
Motif:Copia18-ZM_I-int	1	11911	99.607		Motif:Gypsy1-I_Dmoj	3	82885	96.8781		Motif:Gypsy-1_Trm-LTR	3	80062	95.8953		Motif:Gypsy-11_PPa-I	4	52695	94.9442		Motif:Stalker2_I-int	1	30697	97.4508																	Motif:Copia-31_Pru-LTR	1	2495	97.5371
Motif:Copia18-PTR_I-int	1	11912	99.6153		Motif:Gypsy-18_CQ-I	3	82888	96.8816		Motif:Gypsy-1-I_DD	3	80065	95.8989		Motif:Gypsy118-LTR_DR	4	52699	94.9514		Motif:SSU-rRNA_Ddi	1	30698	97.454																	Motif:Copia2-I_CR	1	2496	97.5762
Motif:Copia-14_DR-LTR	1	11913	99.6237		Motif:Gypsy17-VV_I-int	3	82891	96.8851		Motif:Gypsy-1_HAS-I	3	80068	95.9025		Motif:Galileo_DM	4	52703	94.9586		Motif:Sola3-1_Lgigantea	1	30699	97.4571																	Motif:Copia-2_Adi-I	1	2497	97.6153
Motif:Copia13-NVi_I-int	1	11914	99.632		Motif:Gypsy17-I_Dpse	3	82894	96.8886		Motif:Gypsy-1_CMe-LTR	3	80071	95.906		Motif:ERV3-1_DNo-I	4	52707	94.9659		Motif:Sola2-4_AAe	1	30700	97.4603																	Motif:Copia29-VV_I-int	1	2498	97.6544
Motif:Copia-13_FV-I	1	11915	99.6404		Motif:Gypsy-179_DR-I	3	82897	96.8921		Motif:Gypsy-199_ZM-I	3	80074	95.9096		Motif:ERV24_MD_I-int	4	52711	94.9731		Motif:Sola2-3_HM	1	30701	97.4635																	Motif:Copia-28_Pru-I	1	2499	97.6935
Motif:Copia-10_CP-I	1	11916	99.6488		Motif:Gypsy15-I_SP	3	82900	96.8956		Motif:Gypsy16-I_AG	3	80077	95.9132		Motif:EnSpm-N20_DR	4	52715	94.9803		Motif:Sola2-2_LHu	1	30702	97.4667																	Motif:Copia-26_MLP-I	1	2500	97.7326
Motif:Chapaev-4_HM	1	11917	99.6571		Motif:Gypsy-14_CCO-I	3	82903	96.8991		Motif:Gypsy-16_DPu-I	3	80080	95.9168		Motif:EnSpm-N1_TD	4	52719	94.9875		Motif:Sola2-2_CGi	1	30703	97.4698																	Motif:Copia-26_AA-I	1	2501	97.7717
Motif:CER15-1-I_CE	1	11918	99.6655		Motif:Gypsy-13_CFl-I	3	82906	96.9026		Motif:Gypsy-15-I_NV	3	80083	95.9204		Motif:EnSpm-8N_VV	4	52723	94.9947		Motif:Sola1-7_AP	1	30704	97.473																	Motif:Copia-22_PAb-I	1	2502	97.8108
Motif:CENSAT_ZM	1	11919	99.6739		Motif:Gypsy-12_LH-I	3	82909	96.9061		Motif:Gypsy-14_PGr-I	3	80086	95.924		Motif:EnSpm-6_STu	4	52727	95.0019		Motif:SMAR8	1	30705	97.4762																	Motif:Copia-20_PAb-I	1	2503	97.8499
Motif:BovB_Me	1	11920	99.6822		Motif:Gypsy-12_CCO-I	3	82912	96.9096		Motif:Gypsy-14_DAn-I	3	80089	95.9276		Motif:EnSpm-38_SBi	4	52731	95.0091		Motif:SINE-4_CQ	1	30706	97.4794																	Motif:Copia-20_BD-I	1	2504	97.889
Motif:BMSAT1	1	11921	99.6906		Motif:Gypsy118-LTR_DR	3	82915	96.9131		Motif:Gypsy-13_Mad-I	3	80092	95.9312		Motif:EnSpm-1_NV	4	52735	95.0163		Motif:SINE2-1_Pca	1	30707	97.4825																	Motif:Copia-1_PGr-I	1	2505	97.9281
Motif:BMRP1	1	11922	99.6989		Motif:Gypsy-10_CCO-I	3	82918	96.9166		Motif:Gypsy-132_SBi-I	3	80095	95.9348		Motif:EnSpm-17_ZM	4	52739	95.0235		Motif:SHAMUDRA2_MT	1	30708	97.4857																	Motif:COPIA1-I_OS	1	2506	97.9672
Motif:BEL-9_NV-I	1	11923	99.7073		Motif:Gypsy-100_AA-I	3	82921	96.9201		Motif:Gypsy-119_GM-I	3	80098	95.9384		Motif:DNA9-3C_Mad	4	52743	95.0307		Motif:SHACOP_I_MT-int	1	30709	97.4889																	Motif:Copia-1_ES-I	1	2507	98.0063
Motif:BEL-82_AA-I	1	11924	99.7157		Motif:Gyp_I_MT-int	3	82924	96.9237		Motif:Gypsy10-I_Dpse	3	80101	95.942		Motif:DNA-8-4_DR	4	52747	95.0379		Motif:SFV1-9_Gav-I	1	30710	97.4921																	Motif:Copia-1_DTa-I	1	2508	98.0453
Motif:BEL-64_AA-I	1	11925	99.724		Motif:Ginger2-2_NV	3	82927	96.9272		Motif:GYPSM1_I-int	3	80104	95.9456		Motif:DNA6-1_SP	4	52751	95.0451		Motif:SFV1-7_Crp-I	1	30711	97.4952																	Motif:Copia-18_MLP-I	1	2509	98.0844
Motif:BEL-619_AA-I	1	11926	99.7324		Motif:GGERVL-C-int	3	82930	96.9307		Motif:GYCUME1_LTR	3	80107	95.9492		Motif:DNA4-26_CGi	4	52755	95.0523		Motif:SFV1-15_Crp-I	1	30712	97.4984																	Motif:Copia-18_BD-I	1	2510	98.1235
Motif:BEL-609_AA-I	1	11927	99.7408		Motif:GGERV28_I-int	3	82933	96.9342		Motif:GRANDE1_ZD-int	3	80110	95.9528		Motif:DNA2-13_DR	4	52759	95.0595		Motif:SFV1-14B_Crp-LTR	1	30713	97.5016																	Motif:Copia-17_GM-I	1	2511	98.1626
Motif:BEL-5_DMoj-I	1	11928	99.7491		Motif:ERV44_MD_I-int	3	82936	96.9377		Motif:Ginger2-1_NV	3	80113	95.9564		Motif:DIRS-4N2_DR	4	52763	95.0668		Motif:SC-9_int-int	1	30714	97.5048																	Motif:Copia-14_BG-I	1	2512	98.2017
Motif:BEL-4_SI-LTR	1	11929	99.7575		Motif:ERV22_MD_I-int	3	82939	96.9412		Motif:Ginger1-8_HM	3	80116	95.9599		Motif:DIRS-4N1_DR	4	52767	95.074		Motif:SAT_PL	1	30715	97.5079																	Motif:Copia-118_BRa-I	1	2513	98.2408
Motif:BEL-4_SI-I	1	11930	99.7658		Motif:ERV2-1-I_Opr	3	82942	96.9447		Motif:FW2_DM	3	80119	95.9635		Motif:DIRS-2_MLP-I	4	52771	95.0812		Motif:Sat-1_TSy	1	30716	97.5111																	Motif:Copia-110_BRa-I	1	2514	98.2799
Motif:BEL-4_DYa-I	1	11931	99.7742		Motif:EnSpm-N1_SIn	3	82945	96.9482		Motif:ERV-6_CPB-I	3	80122	95.9671		Motif:DIRS-1_NGr	4	52775	95.0884		Motif:SAT-17_DR	1	30717	97.5143																	Motif:Copia-105_Mad-I	1	2515	98.319
Motif:BEL-4_DAn-I	1	11932	99.7826		Motif:EnSpm-4_Mad	3	82948	96.9517		Motif:ERV1-1_SSc-I	3	80125	95.9707		Motif:Daphne-2_NV	4	52779	95.0956		Motif:SABRINA3_TM-int	1	30718	97.5175																	Motif:Copia-105_BRa-LTR	1	2516	98.3581
Motif:BEL3_DM-I	1	11933	99.7909		Motif:EnSpm-4_HV	3	82951	96.9552		Motif:EnSpm-N1_T	3	80128	95.9743		Motif:CVE	4	52783	95.1028		Motif:RT_VM	1	30719	97.5206																	Motif:Cheshire_Mars	1	2517	98.3972
Motif:BEL33-I_DR	1	11934	99.7993		Motif:EnSpm-39_SBi	3	82954	96.9587		Motif:EnSpm-N1_FV	3	80131	95.9779		Motif:CryptonV-6_CFl	4	52787	95.11		Motif:RTEX-5_SK	1	30720	97.5238																	Motif:Chaplin5_FR	1	2518	98.4363
Motif:BEL-30_CQ-LTR	1	11935	99.8077		Motif:DNA9-1_CGi	3	82957	96.9622		Motif:EnSpm-N1_DR	3	80134	95.9815		Motif:CR1-82_HM	4	52791	95.1172		Motif:RTEX-3_CGi	1	30721	97.527																	Motif:Chaplin5a_FR	1	2519	98.4754
Motif:BEL-229_AA-I	1	11936	99.816		Motif:DNA8-5_HSal	3	82960	96.9657		Motif:ENSPM_MT	3	80137	95.9851		Motif:CR1-18_NV	4	52795	95.1244		Motif:RTEX-26_CGi	1	30722	97.5302																	Motif:Chapaev-6_HM	1	2520	98.5145
Motif:BEL-214_AA-I	1	11937	99.8244		Motif:DNA8-10_CGi	3	82963	96.9692		Motif:EnSpm8_SB	3	80140	95.9887		Motif:Copia3-VV_I-int	4	52799	95.1316		Motif:RTEX-23_CGi	1	30723	97.5333																	Motif:CER5-I_CE	1	2521	98.5536
Motif:BEL-20_AA-I	1	11938	99.8327		Motif:DNA6-1_CGi	3	82966	96.9727		Motif:EnSpm-8_HM	3	80143	95.9923		Motif:Copia-30_PX-I	4	52803	95.1388		Motif:RTEX-1_CGi	1	30724	97.5365																	Motif:CAULIV-1A_SBi	1	2522	98.5927
Motif:BEL1-I_Dya	1	11939	99.8411		Motif:DNA6-13B_CGi	3	82969	96.9762		Motif:EnSpm-8_DR	3	80146	95.9959		Motif:Copia29-VV_I-int	4	52807	95.146		Motif:RTEX-16_CGi	1	30725	97.5397																	Motif:Caulimovirus-4_STu	1	2523	98.6317
Motif:BEL-1_DPer-I	1	11940	99.8495		Motif:DNA2-7_CGi	3	82972	96.9798		Motif:ENSPM-6_ZM	3	80149	95.9995		Motif:Copia-1_ST-LTR	4	52811	95.1532		Motif:RTEX-14_CGi	1	30726	97.5429																	Motif:Caulimovirus-2_VVi	1	2524	98.6708
Motif:BEL-18_CQ-LTR	1	11941	99.8578		Motif:DNA-2-20_DR	3	82975	96.9833		Motif:EnSpm-38_SBi	3	80152	96.0031		Motif:Copia-1_ES-I	4	52815	95.1604		Motif:RTE-9_SP	1	30727	97.546																	Motif:CATCH2LTR_DR	1	2525	98.7099
Motif:BEL15-LTR_DR	1	11942	99.8662		Motif:DMSAT6	3	82978	96.9868		Motif:EnSpm-35_SBi	3	80155	96.0067		Motif:Copia-14_BG-I	4	52819	95.1677		Motif:RTE-6_SP	1	30728	97.5492																	Motif:CANDYSTRIPE1_SB	1	2526	98.749
Motif:BEL-15_DPu-I	1	11943	99.8746		Motif:DIRS-2_MLP-I	3	82981	96.9903		Motif:EnSpm-2_HM	3	80158	96.0103		Motif:CoeSINE1h	4	52823	95.1749		Motif:RTE-3_SP	1	30729	97.5524																	Motif:CACTA-Q	1	2527	98.7881
Motif:BEL-157_AA-I	1	11944	99.8829		Motif:DIRS-1_ACal	3	82984	96.9938		Motif:EnSpm-2_FV	3	80161	96.0138		Motif:BEL-45_CQ-I	4	52827	95.1821		Motif:RTE-3_CPB	1	30730	97.5556																	Motif:CACTA-1_CapOwc	1	2528	98.8272
Motif:BEL-13_Adi-I	1	11945	99.8913		Motif:CUMULE	3	82987	96.9973		Motif:EnSpm-1_STu	3	80164	96.0174		Motif:ATLINE1_10A	4	52831	95.1893		Motif:RTE-2_BM	1	30731	97.5587																	Motif:BRENSPM1	1	2529	98.8663
Motif:BEL-10_DWil-I	1	11946	99.8996		Motif:CSINE2	3	82990	97.0008		Motif:EnSpm-16_HM	3	80167	96.021		Motif:5SrRNA-1_BG	4	52835	95.1965		Motif:RTE1_Mars	1	30732	97.5619																	Motif:BovB_Cg	1	2530	98.9054
Motif:Athila7_I-int	1	11947	99.908		Motif:CryptonS-22_PI	3	82993	97.0043		Motif:EnSpm-15_HM	3	80170	96.0246		Motif:Zator-N2_AAe	3	52838	95.2019		Motif:RTAg3	1	30733	97.5651																	Motif:BEL-6_DPe-I	1	2531	98.9445
Motif:ATCopia67_I-int	1	11948	99.9164		Motif:Copia-9_SI-I	3	82996	97.0078		Motif:ENS1_Cis	3	80173	96.0282		Motif:Tx1-6_SK	3	52841	95.2073		Motif:RPS1_CA	1	30734	97.5683																	Motif:BEL-6_Ano-I	1	2532	98.9836
Motif:ATCopia64_I-int	1	11949	99.9247		Motif:Copia-99_Mad-I	3	82999	97.0113		Motif:DNA-X-17_DR	3	80176	96.0318		Motif:Tx1-20_DR	3	52844	95.2127		Motif:Ronin3_I-int	1	30735	97.5714																	Motif:BEL-61_DRe-I	1	2533	99.0227
Motif:ATCopia62_I-int	1	11950	99.9331		Motif:Copia-7_TA-I	3	83002	97.0148		Motif:DNA9-17_Mad	3	80179	96.0354		Motif:Tx1-13_CGi	3	52847	95.2181		Motif:RNSAT1c	1	30736	97.5746																	Motif:BEL-3_GA-I	1	2534	99.0618
Motif:ATCopia38B_I-int	1	11951	99.9415		Motif:Copia-68_PX-I	3	83005	97.0183		Motif:DNA-8-24_DR	3	80182	96.039		Motif:TC4	3	52850	95.2235		Motif:RNERVK23-int	1	30737	97.5778																	Motif:BEL-37-I_DR	1	2535	99.1009
Motif:ATCopia34_I-int	1	11952	99.9498		Motif:Copia-5_BG-I	3	83008	97.0218		Motif:DNA-8-1_HM	3	80185	96.0426		Motif:STOWAWAY24_SB	3	52853	95.2289		Motif:RMER17D	1	30738	97.581																	Motif:BEL22-I_DR	1	2536	99.14
Motif:Arnold2	1	11953	99.9582		Motif:Copia-55_GM-I	3	83011	97.0253		Motif:DNA8-10_AP	3	80188	96.0462		Motif:SSU-rRNA_Tps	3	52856	95.2343		Motif:RMER17A	1	30739	97.5841																	Motif:BEL-201_AA-I	1	2537	99.179
Motif:ALPINE1B	1	11954	99.9665		Motif:Copia-47_VV-I	3	83014	97.0288		Motif:DNA6-1_SP	3	80191	96.0498		Motif:SINEC_Cf	3	52859	95.2397		Motif:RLTR22_Mur	1	30740	97.5873																	Motif:BEL-1_CGi-I	1	2538	99.2181
Motif:Afa_AS	1	11955	99.9749		Motif:Copia-44_VV-LTR	3	83017	97.0324		Motif:DNA6-1_MLP	3	80194	96.0534		Motif:SHACOP16_I_MT-int	3	52862	95.2451		Motif:RLTR20C2_MM	1	30741	97.5905																	Motif:BEL-18_CQ-LTR	1	2539	99.2572
Motif:ACCORD_I-int	1	11956	99.9833		Motif:Copia-2_LH-I	3	83020	97.0359		Motif:DNA3-1_CGi	3	80197	96.057		Motif:SAT2_CM	3	52865	95.2505		Motif:RLTR20C1_MM	1	30742	97.5937																	Motif:BEL-18_CGi-I	1	2540	99.2963
Motif:Academ-1_SK	1	11957	99.9916		Motif:Copia-28_SI-I	3	83023	97.0394		Motif:DNA-11_CGi	3	80200	96.0606		Motif:Sagan-1_LB	3	52868	95.2559		Motif:RLG_scMaximus_4_1-I	1	30743	97.5968																	Motif:BEL-122_AA-I	1	2541	99.3354
Motif:AC9_ZM	1	11958	100		Motif:Copia24-ZM_I-int	3	83026	97.0429		Motif:DIRS-21_ACar	3	80203	96.0642		Motif:RTEX-1_NV	3	52871	95.2613		Motif:RLG_scMaximus_1_4-I	1	30744	97.6																	Motif:AvPB2	1	2542	99.3745
					Motif:Copia-23_BG-I	3	83029	97.0464		Motif:DIRS-1_CR	3	80206	96.0677		Motif:RTEX-14_CGi	3	52874	95.2668		Motif:RLG_scIvana_1_3-I	1	30745	97.6032																	Motif:ATLINEIII	1	2543	99.4136
					Motif:Copia-1_PTri-I	3	83032	97.0499		Motif:Daphne-65_HMa	3	80209	96.0713		Motif:RT2	3	52877	95.2722		Motif:RLG_scDEL_1_6-I	1	30746	97.6063																	Motif:Athila_I-int	1	2544	99.4527
					Motif:Copia-1_ES-I	3	83035	97.0534		Motif:Daphne-15_SP	3	80212	96.0749		Motif:RN10_I-int	3	52880	95.2776		Motif:RLG_scAngela_3_1-I	1	30747	97.6095																	Motif:Athila8B_I-int	1	2545	99.4918
					Motif:Copia-19_CQ-I	3	83038	97.0569		Motif:Dada-U1A_DR	3	80215	96.0785		Motif:RLG_scMaximus_1_5-I	3	52883	95.283		Motif:Rex1-43_DRe	1	30748	97.6127																	Motif:ATGP5A_I-int	1	2546	99.5309
					Motif:Copia-13_PX-I	3	83041	97.0604		Motif:CryptonV-12_CFl	3	80218	96.0821		Motif:RETROSAT5_LTR	3	52886	95.2884		Motif:Rex1-31_DRe	1	30749	97.6159																	Motif:ATDNAI27T9A	1	2547	99.57
					Motif:Copia-12_GM-I	3	83044	97.0639		Motif:CRMA1_I-int	3	80221	96.0857		Motif:R1_DYa	3	52889	95.2938		Motif:REP-7_PBa	1	30750	97.619																	Motif:ATCopia97_I-int	1	2548	99.6091
					Motif:Copia-11B_DR-LTR	3	83047	97.0674		Motif:Crack-2_SP	3	80224	96.0893		Motif:Polinton-1_HM	3	52892	95.2992		Motif:RAVLIN5_MT	1	30751	97.6222																	Motif:ATCopia79LTR	1	2549	99.6482
					Motif:Copia-115_SB-I	3	83050	97.0709		Motif:CR1-Y2_Aves	3	80227	96.0929		Motif:Polinton-1_DY	3	52895	95.3046		Motif:R2I-1_PI	1	30752	97.6254																	Motif:ATCopia71_I-int	1	2550	99.6873
					Motif:CER5-I_CE	3	83053	97.0744		Motif:CR1-71_HM	3	80230	96.0965		Motif:Polinton-1_DK	3	52898	95.31		Motif:R2B_TM	1	30753	97.6286																	Motif:ATCopia57_I-int	1	2551	99.7263
					Motif:CACTA_LP	3	83056	97.0779		Motif:CR1-40_BF	3	80233	96.1001		Motif:PNL_SM	3	52901	95.3154		Motif:R2-1_TG	1	30754	97.6317																	Motif:ArnoldY2	1	2552	99.7654
					Motif:CACTA-1_CapOwc	3	83059	97.0814		Motif:CR1-2_TCa	3	80236	96.1037		Motif:piggyBac-N2_XT	3	52904	95.3208		Motif:R2-1_SM	1	30755	97.6349																	Motif:Arnold2	1	2553	99.8045
					Motif:BEL-54_DRe-LTR	3	83062	97.085		Motif:CR1-25_HM	3	80239	96.1073		Motif:piggyBac-2_XT	3	52907	95.3262		Motif:R1_DYa	1	30756	97.6381																	Motif:Ambal-2_TP	1	2554	99.8436
					Motif:BEL-50_DRe-LTR	3	83065	97.0885		Motif:CR1-22_SP	3	80242	96.1109		Motif:piggyBac-21_SM	3	52910	95.3316		Motif:R1-3_DBp	1	30757	97.6413																	Motif:AluJr4	1	2555	99.8827
					Motif:BEL-4_SI-I	3	83068	97.092		Motif:CR1-1B_CPB	3	80245	96.1145		Motif:piggyBac-1_Mcir	3	52913	95.337		Motif:Proto1-3_NG	1	30758	97.6444																	Motif:ALR/Alpha	1	2556	99.9218
					Motif:BEL-219_AA-LTR	3	83071	97.0955		Motif:CR1-10_BF	3	80248	96.1181		Motif:Penelope-12_XT	3	52916	95.3424		Motif:PRIMA4-int	1	30759	97.6476																	Motif:Academ-3_Aplcal	1	2557	99.9609
					Motif:ATENSPM10	3	83074	97.099		Motif:Copia-9_TA-I	3	80251	96.1216		Motif:P-1_AllMac	3	52919	95.3478		Motif:POPGY1_LTR	1	30760	97.6508																	Motif:Academ-2_ADi	1	2558	100
					Motif:Academ-3_SP	3	83077	97.1025		Motif:Copia-85_VV-I	3	80254	96.1252		Motif:ONSATB	3	52922	95.3532		Motif:POPGY1_I-int	1	30761	97.654
					Motif:Academ-1_SK	3	83080	97.106		Motif:Copia-73_BRa-I	3	80257	96.1288		Motif:Mutsu-2_SK	3	52925	95.3586		Motif:POPCOP2_I-int	1	30762	97.6571
					Motif:ZMCopia1_I-int	2	83082	97.1083		Motif:Copia-55_SB-I	3	80260	96.1324		Motif:MuDR-1_LHu	3	52928	95.364		Motif:POPCOP1_I-int	1	30763	97.6603
					Motif:VHARB4_VV	2	83084	97.1107		Motif:Copia-55_PX-I	3	80263	96.136		Motif:MERMITE-18	3	52931	95.3695		Motif:polypyrimidine	1	30764	97.6635
					Motif:Vandal7	2	83086	97.113		Motif:Copia-4_Cfl-I	3	80266	96.1396		Motif:MER4-int	3	52934	95.3749		Motif:Polinton-4_NVi	1	30765	97.6667
					Motif:Vandal3	2	83088	97.1153		Motif:Copia-47_VV-I	3	80269	96.1432		Motif:Maui	3	52937	95.3803		Motif:Polinton-3_TC	1	30766	97.6698
					Motif:TX1_FR1	2	83090	97.1177		Motif:Copia-41_SB-I	3	80272	96.1468		Motif:Mariner-6_HM	3	52940	95.3857		Motif:Polinton-3_CI	1	30767	97.673
					Motif:Tx1-6_AMi	2	83092	97.12		Motif:COPIA3-I_LC	3	80275	96.1504		Motif:Mariner-52N1_HSal	3	52943	95.3911		Motif:Polinton-2_AMi	1	30768	97.6762
					Motif:Tx1-5_PM	2	83094	97.1224		Motif:Copia-39_Pru-I	3	80278	96.154		Motif:Mariner-4_LHu	3	52946	95.3965		Motif:Polinton-1_LCh	1	30769	97.6794
					Motif:twinID-Spe	2	83096	97.1247		Motif:Copia-38_PIT-I	3	80281	96.1576		Motif:LTR51D_MD	3	52949	95.4019		Motif:Polinton-1_CGi	1	30770	97.6825
					Motif:TUB4	2	83098	97.127		Motif:Copia-30_PX-I	3	80284	96.1612		Motif:LTR18D_ML	3	52952	95.4073		Motif:PNL_SM	1	30771	97.6857
					Motif:tRNA-Pro-CCG	2	83100	97.1294		Motif:COPIA2-I_LC	3	80287	96.1648		Motif:L2_AC_16	3	52955	95.4127		Motif:Pigibakku	1	30772	97.6889
					Motif:tRNA-Leu-TTA	2	83102	97.1317		Motif:Copia-29_ST-I	3	80290	96.1684		Motif:L2-12b_Lch	3	52958	95.4181		Motif:piggyBac-N7_DR	1	30773	97.6921
					Motif:tRNA-Leu-CTA	2	83104	97.134		Motif:Copia-26_Pru-I	3	80293	96.172		Motif:L1-N3_FV	3	52961	95.4235		Motif:PiggyBac-6_HM	1	30774	97.6952
					Motif:TLD2	2	83106	97.1364		Motif:copia-1-I_AF	3	80296	96.1755		Motif:L1-93_Cis	3	52964	95.4289		Motif:piggyBac-5_CGi	1	30775	97.6984
					Motif:TE2c_TP	2	83108	97.1387		Motif:Copia-1_CMe-I	3	80299	96.1791		Motif:L1-80_ACar	3	52967	95.4343		Motif:PiggyBac-1_Nha	1	30776	97.7016
					Motif:TE-11_NV	2	83110	97.1411		Motif:Copia-1_AC-I	3	80302	96.1827		Motif:L1-7_GM	3	52970	95.4397		Motif:piggyBac-1_Mcir	1	30777	97.7048
					Motif:TC4	2	83112	97.1434		Motif:Copia-19_Mad-I	3	80305	96.1863		Motif:L1-59_DR	3	52973	95.4451		Motif:piggyBac-1_DR	1	30778	97.7079
					Motif:Tad1-30_BG	2	83114	97.1457		Motif:Copia-16_EPa-I	3	80308	96.1899		Motif:L1-55_ACar	3	52976	95.4505		Motif:Pifo_I-int	1	30779	97.7111
					Motif:SSU-rRNA_Hsa	2	83116	97.1481		Motif:Copia15-VV_I-int	3	80311	96.1935		Motif:L1-45_AAe	3	52979	95.4559		Motif:PGCOPIAX1	1	30780	97.7143
					Motif:Sola3-3_PS	2	83118	97.1504		Motif:Copia-143_SB-I	3	80314	96.1971		Motif:L1-3_Mad	3	52982	95.4613		Motif:Penelope4_XT	1	30781	97.7175
					Motif:Sola3-1_EmiHux	2	83120	97.1527		Motif:Copia12-ZM_I-int	3	80317	96.2007		Motif:L1-3_DR	3	52985	95.4667		Motif:Penelope-3_NV	1	30782	97.7206
					Motif:Sola1-1_HM	2	83122	97.1551		Motif:Copia12-NVi_I-int	3	80320	96.2043		Motif:Kolobok-1_NV	3	52988	95.4722		Motif:Penelope1D_XT	1	30783	97.7238
					Motif:Sola1-1_Dpulex	2	83124	97.1574		Motif:Copia-10_ADe-I	3	80323	96.2079		Motif:Kiri-18_AAe	3	52991	95.4776		Motif:Penelope1C_XT	1	30784	97.727
					Motif:SLACS_TB	2	83126	97.1598		Motif:Copia-10_AA-I	3	80326	96.2115		Motif:Jockey-6_DRh	3	52994	95.483		Motif:Penelope-1C_CPB	1	30785	97.7302
					Motif:SHALINE7_MT	2	83128	97.1621		Motif:Copia-107_BRa-I	3	80329	96.2151		Motif:ISL2EU-6_CGi	3	52997	95.4884		Motif:Penelope-15_HM	1	30786	97.7333
					Motif:SFV1-8_Gav-I	2	83130	97.1644		Motif:Copia-104_GM-I	3	80332	96.2187		Motif:ISL2EU-11_CGi	3	53000	95.4938		Motif:Penelope-13_XT	1	30787	97.7365
					Motif:SFV1-4_AMi-I	2	83132	97.1668		Motif:Chompy-7_Croc	3	80335	96.2223		Motif:I-3_AC	3	53003	95.4992		Motif:P-8_HM	1	30788	97.7397
					Motif:SFV1-18_Gav-LTR	2	83134	97.1691		Motif:Chapaev-7_HM	3	80338	96.2259		Motif:HELMET4	3	53006	95.5046		Motif:P-28_HM	1	30789	97.7429
					Motif:SAT-8_DR	2	83136	97.1714		Motif:Chapaev-20_HM	3	80341	96.2294		Motif:HelitronY2	3	53009	95.51		Motif:P-1N1_DBp	1	30790	97.746
					Motif:SAT-1_PVa	2	83138	97.1738		Motif:CASAT_HD	3	80344	96.233		Motif:Helitron-5_Mad	3	53012	95.5154		Motif:P-1_AP	1	30791	97.7492
					Motif:SAT-1_AMi	2	83140	97.1761		Motif:BEL-30_CQ-I	3	80347	96.2366		Motif:Helitron-4_NVi	3	53015	95.5208		Motif:P1_AG	1	30792	97.7524
					Motif:SAT-15_DR	2	83142	97.1785		Motif:BARBARA_TM-int	3	80350	96.2402		Motif:Helitron4	3	53018	95.5262		Motif:ONSATB	1	30793	97.7556
					Motif:RTE-7_SP	2	83144	97.1808		Motif:ATREP10	3	80353	96.2438		Motif:Helitron-3_NVi	3	53021	95.5316		Motif:Ogre-VP1_LTR	1	30794	97.7587
					Motif:RTE-5_AMi	2	83146	97.1831		Motif:ATENSPM5	3	80356	96.2474		Motif:Helitron-2_SIn	3	53024	95.537		Motif:Ogre-PT3_LTR	1	30795	97.7619
					Motif:RLG_scDEL_6_1-I	2	83148	97.1855		Motif:ATCopia95LTR	3	80359	96.251		Motif:Helitron-2N_DW	3	53027	95.5424		Motif:Ogre-PT1_I-int	1	30796	97.7651
					Motif:RLG_scAngela_3_1-I	2	83150	97.1878		Motif:ArnoldY1	3	80362	96.2546		Motif:hATw-2_SP	3	53030	95.5478		Motif:Ogre-MT4_I-int	1	30797	97.7683
					Motif:Rhin-1	2	83152	97.1901		Motif:Ag-Jen-11	3	80365	96.2582		Motif:hAT-N76_DR	3	53033	95.5532		Motif:NONAUT-5	1	30798	97.7714
					Motif:Rex1-26_DRe	2	83154	97.1925		Motif:AFROSINE	3	80368	96.2618		Motif:hAT-N75_DR	3	53036	95.5586		Motif:nMar-5_Hmel	1	30799	97.7746
					Motif:RETROSAT4_I-int	2	83156	97.1948		Motif:ACROBAT1	3	80371	96.2654		Motif:hAT-N1_SP	3	53039	95.564		Motif:Nimb-1_AAe	1	30800	97.7778
					Motif:REP-6_PBa	2	83158	97.1972		Motif:Academ-3_SP	3	80374	96.269		Motif:hAT-N1_DEl	3	53042	95.5694		Motif:NICER-int	1	30801	97.781
					Motif:REP131	2	83160	97.1995		Motif:Zisupton-5_DR	2	80376	96.2714		Motif:hAT-N13_AMi	3	53045	95.5749		Motif:Neptune1_Ac	1	30802	97.7841
					Motif:Rehavkus-2_NVi	2	83162	97.2018		Motif:ZFERV_I-int	2	80378	96.2738		Motif:hAT-5_SBi	3	53048	95.5803		Motif:MYSERV6-int	1	30803	97.7873
					Motif:RandI-5	2	83164	97.2042		Motif:ZFERV-2N2-I_DR	2	80380	96.2762		Motif:HAT5N_CI	3	53051	95.5857		Motif:MuDR-N9_SBi	1	30804	97.7905
					Motif:RAM4_I-int	2	83166	97.2065		Motif:Zator-1_DPu	2	80382	96.2786		Motif:hAT-3_FV	3	53054	95.5911		Motif:MuDR-N6_SBi	1	30805	97.7937
					Motif:R7Ag2	2	83168	97.2088		Motif:Ves2_ML	2	80384	96.2809		Motif:hAT-333_Crp	3	53057	95.5965		Motif:MuDR-6_GM	1	30806	97.7968
					Motif:R1-12_DWi	2	83170	97.2112		Motif:Vandal14	2	80386	96.2833		Motif:hAT-20_Mad	3	53060	95.6019		Motif:MuDR-6_FV	1	30807	97.8
					Motif:pSOS_SO	2	83172	97.2135		Motif:Vandal13	2	80388	96.2857		Motif:hAT-1_SP	3	53063	95.6073		Motif:MuDR-3_SBi	1	30808	97.8032
					Motif:Poseidon-N5_PM	2	83174	97.2159		Motif:Vandal11	2	80390	96.2881		Motif:hAT-12_VVi	3	53066	95.6127		Motif:MuDr-1x_SP	1	30809	97.8063
					Motif:Polinton-N1B_NV	2	83176	97.2182		Motif:Urukhai_Cis	2	80392	96.2905		Motif:Harbinger-5_CGi	3	53069	95.6181		Motif:MuDR1x_AP	1	30810	97.8095
					Motif:Polinton-5_PBa	2	83178	97.2205		Motif:UnaL2	2	80394	96.2929		Motif:Harbinger-2_GA	3	53072	95.6235		Motif:MuDR-18_VV	1	30811	97.8127
					Motif:Polinton-3_TC	2	83180	97.2229		Motif:U5	2	80396	96.2953		Motif:Harbinger-21_PGr	3	53075	95.6289		Motif:MuDR-14_GM	1	30812	97.8159
					Motif:Polinton-3_SP	2	83182	97.2252		Motif:Tx1-5_DR	2	80398	96.2977		Motif:Harbinger-10_PGr	3	53078	95.6343		Motif:MTANGA_I-int	1	30813	97.819
					Motif:Polinton-2_SM	2	83184	97.2275		Motif:Tx1-4B_Crp	2	80400	96.3001		Motif:Harbinger	3	53081	95.6397		Motif:MSU1	1	30814	97.8222
					Motif:Polinton-2_DBi	2	83186	97.2299		Motif:Tx1-3_CGi	2	80402	96.3025		Motif:HAL1-2A_Cho	3	53084	95.6451		Motif:MMETn-int	1	30815	97.8254
					Motif:piggyBac-N2A_XT	2	83188	97.2322		Motif:Tx1-1_DR	2	80404	96.3049		Motif:Gypsy-9-I_CR	3	53087	95.6505		Motif:MLT2B5	1	30816	97.8286
					Motif:PiggyBac-1_PhaTri	2	83190	97.2346		Motif:Tx1-16_DR	2	80406	96.3073		Motif:Gypsy-9_DBi-LTR	3	53090	95.6559		Motif:MinoAg1	1	30817	97.8317
					Motif:MuSHAN_MT	2	83192	97.2369		Motif:Tx1-13_Lch	2	80408	96.3097		Motif:Gypsy85-I_DR	3	53093	95.6613		Motif:MERMITE18C	1	30818	97.8349
					Motif:MULE-1_Cglob	2	83194	97.2392		Motif:Tx1-12_CQ	2	80410	96.3121		Motif:Gypsy7-NVi_I-int	3	53096	95.6667		Motif:Merlin1B_SM	1	30819	97.8381
					Motif:MuDR1_ZM	2	83196	97.2416		Motif:Tx1-11_Crp	2	80412	96.3145		Motif:Gypsy-6_PPc-I	3	53099	95.6722		Motif:MER4-int	1	30820	97.8413
					Motif:MuDR-1_LHu	2	83198	97.2439		Motif:Tx1-10_Crp	2	80414	96.3169		Motif:Gypsy55-I_AG	3	53102	95.6776		Motif:MER34B-int	1	30821	97.8444
					Motif:MinoAg1	2	83200	97.2462		Motif:twinID-Spe	2	80416	96.3193		Motif:Gypsy-52_Mad-I	3	53105	95.683		Motif:MER34B_EC	1	30822	97.8476
					Motif:MER21-int	2	83202	97.2486		Motif:TUBE2	2	80418	96.3217		Motif:Gypsy-50_GA-LTR	3	53108	95.6884		Motif:Meg_PVa	1	30823	97.8508
					Motif:MdoLTR3-int	2	83204	97.2509		Motif:tRNAPro_CB	2	80420	96.3241		Motif:Gypsy-50_CQ-I	3	53111	95.6938		Motif:MAX_I-int	1	30824	97.854
					Motif:Maximus_I-int	2	83206	97.2533		Motif:tRNA-Leu-CTY	2	80422	96.3265		Motif:Gypsy-4_Trm-I	3	53114	95.6992		Motif:MARS2_AI	1	30825	97.8571
					Motif:Mariner-N8_SIn	2	83208	97.2556		Motif:tRNAArgACG_CB	2	80424	96.3289		Motif:Gypsy47-I_DR	3	53117	95.7046		Motif:Mariner-N5B_PM	1	30826	97.8603
					Motif:Mariner-9_CGi	2	83210	97.2579		Motif:TRE3B	2	80426	96.3313		Motif:Gypsy-47_CQ-LTR	3	53120	95.71		Motif:Mariner-N5B_DR	1	30827	97.8635
					Motif:Mariner-91_HSal	2	83212	97.2603		Motif:Transib-1_HM	2	80428	96.3336		Motif:Gypsy-44_AA-I	3	53123	95.7154		Motif:Mariner-N39_HSal	1	30828	97.8667
					Motif:MAG	2	83214	97.2626		Motif:TIP100	2	80430	96.336		Motif:Gypsy-40_BD-I	3	53126	95.7208		Motif:Mariner-N1C_ACar	1	30829	97.8698
					Motif:Lx10	2	83216	97.2649		Motif:TE-8_CGi	2	80432	96.3384		Motif:Gypsy-34_CQ-I	3	53129	95.7262		Motif:MarinerL-1_AO	1	30830	97.873
					Motif:LTR4_Str	2	83218	97.2673		Motif:TDC1	2	80434	96.3408		Motif:Gypsy-29-I_NVi	3	53132	95.7316		Motif:Mariner-8_PGr	1	30831	97.8762
					Motif:LTR-36_Crp	2	83220	97.2696		Motif:TART_B1	2	80436	96.3432		Motif:Gypsy-27_DP-I	3	53135	95.737		Motif:Mariner-7_MLP	1	30832	97.8794
					Motif:LTR22_EE	2	83222	97.272		Motif:TAR1	2	80438	96.3456		Motif:Gypsy-231_DR-LTR	3	53138	95.7424		Motif:Mariner-6_DR	1	30833	97.8825
					Motif:LTR-1_LHu-LTR	2	83224	97.2743		Motif:Tad1-73_BG	2	80440	96.348		Motif:Gypsy-221_DR-LTR	3	53141	95.7478		Motif:Mariner-52N1_HSal	1	30834	97.8857
					Motif:LTR18F_ML	2	83226	97.2766		Motif:T1	2	80442	96.3504		Motif:Gypsy-18_RO-I	3	53144	95.7532		Motif:Mariner-52_HSal	1	30835	97.8889
					Motif:LTR13A_Tbel	2	83228	97.279		Motif:SZ-38_int-int	2	80444	96.3528		Motif:Gypsy-18_DBp-I	3	53147	95.7586		Motif:Mariner-3_PGr	1	30836	97.8921
					Motif:LTR-12_AMi	2	83230	97.2813		Motif:SZ-37_int-int	2	80446	96.3552		Motif:Gypsy-16_LCh-I	3	53150	95.764		Motif:Mariner-3_CFl	1	30837	97.8952
					Motif:LSU-rRNA_Pfa	2	83232	97.2837		Motif:SP-D-Geo	2	80448	96.3576		Motif:Gypsy16-I_AG	3	53153	95.7694		Motif:Mariner-31_CGi	1	30838	97.8984
					Motif:LOOPERN4_DR	2	83234	97.286		Motif:Sola3-3_PS	2	80450	96.36		Motif:Gypsy-165_AA-I	3	53156	95.7749		Motif:Mariner3-1_CFl	1	30839	97.9016
					Motif:LINER1-2_NVi	2	83236	97.2883		Motif:Sola2-3_DPu	2	80452	96.3624		Motif:Gypsy15-I_SP	3	53159	95.7803		Motif:Mariner-2_Crp	1	30840	97.9048
					Motif:LINE1-18_SBi	2	83238	97.2907		Motif:Sola2-2_CGi	2	80454	96.3648		Motif:Gypsy-14_DAn-I	3	53162	95.7857		Motif:Mariner-1_MLP	1	30841	97.9079
					Motif:LINE1-11_ZM	2	83240	97.293		Motif:Sola1-9_AP	2	80456	96.3672		Motif:Gypsy-13_SMo-LTR	3	53165	95.7911		Motif:Mariner-1_GM	1	30842	97.9111
					Motif:L2_AC_15	2	83242	97.2953		Motif:SLIDE	2	80458	96.3696		Motif:Gypsy-12_SI-I	3	53168	95.7965		Motif:Mariner-13N4_CGi	1	30843	97.9143
					Motif:L2-8_AAe	2	83244	97.2977		Motif:SLACS_TB	2	80460	96.372		Motif:Ginger1-7_HM	3	53171	95.8019		Motif:MamSINE1	1	30844	97.9175
					Motif:L2-3_Cis	2	83246	97.3		Motif:SINE_CP1	2	80462	96.3744		Motif:Ginger1-1_DR	3	53174	95.8073		Motif:Lx9	1	30845	97.9206
					Motif:L2-2_Croc	2	83248	97.3024		Motif:SINE2-1_CQ	2	80464	96.3768		Motif:FUGUREP2	3	53177	95.8127		Motif:LTR-9_Mad	1	30846	97.9238
					Motif:L1-95_ACar	2	83250	97.3047		Motif:SINE2-1_BT	2	80466	96.3792		Motif:EnSpm-4_HV	3	53180	95.8181		Motif:LTR-85_Gav	1	30847	97.927
					Motif:L1-6_VC	2	83252	97.307		Motif:SIMPLEHAT2	2	80468	96.3816		Motif:EnSpm-2_FV	3	53183	95.8235		Motif:LTR-7_ACar	1	30848	97.9302
					Motif:L1-60_DR	2	83254	97.3094		Motif:Shinagawa-6_AAe	2	80470	96.384		Motif:EnSpm-1_TM	3	53186	95.8289		Motif:LTR72_DN	1	30849	97.9333
					Motif:L1-5_LA	2	83256	97.3117		Motif:SHACOP7_I_MT-int	2	80472	96.3864		Motif:EnSpm1_TD	3	53189	95.8343		Motif:LTR67_MD	1	30850	97.9365
					Motif:L1-1G_Cpo	2	83258	97.314		Motif:SATH1_PL	2	80474	96.3887		Motif:EnSpm1n_AT	3	53192	95.8397		Motif:LTR-47_Gav	1	30851	97.9397
					Motif:KoshiTn1	2	83260	97.3164		Motif:Sagan-1_MLP	2	80476	96.3911		Motif:DNA8-9_DR	3	53195	95.8451		Motif:LTR3_ET	1	30852	97.9429
					Motif:Kolobok-N16_NV	2	83262	97.3187		Motif:Sagan-1_ALai	2	80478	96.3935		Motif:DNA8-15_CQ	3	53198	95.8505		Motif:LTR38-int	1	30853	97.946
					Motif:KolobokE-2_AP	2	83264	97.3211		Motif:SABRINA_SC-int	2	80480	96.3959		Motif:DNA6-1_CQ	3	53201	95.8559		Motif:LTR-36_Crp	1	30854	97.9492
					Motif:Jockey-9_DPer	2	83266	97.3234		Motif:RTEX-19_CGi	2	80482	96.3983		Motif:DNA-4-5_DR	3	53204	95.8613		Motif:LTR1A2_ML	1	30855	97.9524
					Motif:Jockey-5_DVi	2	83268	97.3257		Motif:RTEX-10_ACar	2	80484	96.4007		Motif:DNA4-4B_CGi	3	53207	95.8667		Motif:LTR18F_ML	1	30856	97.9556
					Motif:Jockey-4_DRh	2	83270	97.3281		Motif:RTE-9_CPB	2	80486	96.4031		Motif:DNA2-9_DR	3	53210	95.8721		Motif:LTR18D_ML	1	30857	97.9587
					Motif:ISL2EU-N5B_CGi	2	83272	97.3304		Motif:RTE-7_CPB	2	80488	96.4055		Motif:DIP	3	53213	95.8776		Motif:LTR168b_MD	1	30858	97.9619
					Motif:ISL2EU-N1_CGi	2	83274	97.3327		Motif:RTE-1_PD	2	80490	96.4079		Motif:Dada-U6_GA	3	53216	95.883		Motif:LTR160B_MD	1	30859	97.9651
					Motif:ISL2EU-16_CGi	2	83276	97.3351		Motif:RNSAT1a	2	80492	96.4103		Motif:CSINE2B	3	53219	95.8884		Motif:LTR-14_Crp	1	30860	97.9683
					Motif:IS3EU-2N1_CGi	2	83278	97.3374		Motif:RMER4B	2	80494	96.4127		Motif:CSINE1	3	53222	95.8938		Motif:LTR13B_EC	1	30861	97.9714
					Motif:ID2	2	83280	97.3398		Motif:RLTR45-int	2	80496	96.4151		Motif:CR1-X3_Pass	3	53225	95.8992		Motif:LTR131a_MD	1	30862	97.9746
					Motif:HMSBEAGLE_I-int	2	83282	97.3421		Motif:RLG_scTat_7_1-I	2	80498	96.4175		Motif:CR1-73_AAe	3	53228	95.9046		Motif:LTR-12_AMi	1	30863	97.9778
					Motif:HET-A_DV	2	83284	97.3444		Motif:RLG_scMaximus_1_2-I	2	80500	96.4199		Motif:CR1-45_HM	3	53231	95.91		Motif:LTR11_Ami	1	30864	97.981
					Motif:HERVL-int	2	83286	97.3468		Motif:Rex1-54_DR	2	80502	96.4223		Motif:CR1-25_HM	3	53234	95.9154		Motif:LTR118_MD	1	30865	97.9841
					Motif:HelitronY1D	2	83288	97.3491		Motif:REX1-2_XT	2	80504	96.4247		Motif:Copia-99_Mad-I	3	53237	95.9208		Motif:LSU-rRNA_Hsa	1	30866	97.9873
					Motif:Helitron-N3_ZM	2	83290	97.3514		Motif:Rex1-21_DRe	2	80506	96.4271		Motif:Copia-99_GM-LTR	3	53240	95.9262		Motif:LSU-rRNA_Giardia	1	30867	97.9905
					Motif:Helitron-N35_CGi	2	83292	97.3538		Motif:REP-6_PBa	2	80508	96.4295		Motif:Copia-95_ST-LTR	3	53243	95.9316		Motif:LSU-rRNA_Dme	1	30868	97.9937
					Motif:Helitron-N1_SP	2	83294	97.3561		Motif:REP-1_DTa	2	80510	96.4319		Motif:Copia-87_VV-I	3	53246	95.937		Motif:LSU-rRNA_Cel	1	30869	97.9968
					Motif:Helitron1_Dmoj	2	83296	97.3585		Motif:Rehavkus-2_HR	2	80512	96.4343		Motif:Copia-7_ES-I	3	53249	95.9424		Motif:LOOPERN2_DR	1	30870	98
					Motif:Helitron-1_AC	2	83298	97.3608		Motif:Rehavkus-1_DY	2	80514	96.4367		Motif:Copia-39_Pru-I	3	53252	95.9478		Motif:LMR1_LM	1	30871	98.0032
					Motif:hATw-2_SP	2	83300	97.3631		Motif:RC123	2	80516	96.4391		Motif:Copia2-I_CR	3	53255	95.9532		Motif:LINE1-36_SBi	1	30872	98.0063
					Motif:hATw-1_LV	2	83302	97.3655		Motif:RBTVL	2	80518	96.4414		Motif:Copia-2_Adi-I	3	53258	95.9586		Motif:LINE1-24_SBi	1	30873	98.0095
					Motif:hAT-N76_DR	2	83304	97.3678		Motif:R7Ag2	2	80520	96.4438		Motif:Copia-20_ST-I	3	53261	95.964		Motif:LatiHarb1-N4C	1	30874	98.0127
					Motif:hAT-N35B_DR	2	83306	97.3701		Motif:R2A_NVi	2	80522	96.4462		Motif:Copia-1_RP-LTR	3	53264	95.9694		Motif:LatiHarb1-N1	1	30875	98.0159
					Motif:hAT-63_HM	2	83308	97.3725		Motif:Pt1	2	80524	96.4486		Motif:COPIA1-I_OS	3	53267	95.9748		Motif:L2_Plat1b	1	30876	98.019
					Motif:hAT6-2_NV	2	83310	97.3748		Motif:Proto2-5_CS1	2	80526	96.451		Motif:Copia-19_GM-LTR	3	53270	95.9803		Motif:L2_AC_10	1	30877	98.0222
					Motif:hAT-5_SBi	2	83312	97.3772		Motif:polypurine	2	80528	96.4534		Motif:Copia-19_CQ-I	3	53273	95.9857		Motif:L1MdV_II	1	30878	98.0254
					Motif:HAT-4N3_Mad	2	83314	97.3795		Motif:Polinton-4_NVi	2	80530	96.4558		Motif:Copia-13_FV-I	3	53276	95.9911		Motif:L1MB3_EC	1	30879	98.0286
					Motif:hAT-25N1_DR	2	83316	97.3818		Motif:Polinton-2_SP	2	80532	96.4582		Motif:Copia12-ZM_I-int	3	53279	95.9965		Motif:L1_Ele4	1	30880	98.0317
					Motif:hAT-208_Ami	2	83318	97.3842		Motif:Polinton-2_DR	2	80534	96.4606		Motif:Copia-107_AA-I	3	53282	96.0019		Motif:L1_AC_17	1	30881	98.0349
					Motif:hAT-1_FV	2	83320	97.3865		Motif:Polinton-1_SP	2	80536	96.463		Motif:CACTA-1_Roryzae	3	53285	96.0073		Motif:L1-9_GM	1	30882	98.0381
					Motif:hAT-18_ZM	2	83322	97.3888		Motif:Polinton-1_EI	2	80538	96.4654		Motif:CACTA-1_PB	3	53288	96.0127		Motif:L1-95_ACar	1	30883	98.0413
					Motif:hAT-17B_Croc	2	83324	97.3912		Motif:Polinton-1_DEu	2	80540	96.4678		Motif:BTLTR1D2	3	53291	96.0181		Motif:L1-88_ACar	1	30884	98.0444
					Motif:Harbinger-N5A_NV	2	83326	97.3935		Motif:piggyBac-N3_BF	2	80542	96.4702		Motif:BovB_PMo	3	53294	96.0235		Motif:L1-87_ACar	1	30885	98.0476
					Motif:Harbinger-N15_DR	2	83328	97.3959		Motif:piggyBac-N1_NV	2	80544	96.4726		Motif:BEL-62_DRe-LTR	3	53297	96.0289		Motif:L1-6_CPa	1	30886	98.0508
					Motif:Harbinger-N12_DR	2	83330	97.3982		Motif:PiggyBac-1_PhaTri	2	80546	96.475		Motif:BEL-10_DWil-I	3	53300	96.0343		Motif:L1-66_ACar	1	30887	98.054
					Motif:Harbinger-4_CGi	2	83332	97.4005		Motif:piggyBac-14_SM	2	80548	96.4774		Motif:ATLINE1_5	3	53303	96.0397		Motif:L1-46_DR	1	30888	98.0571
					Motif:Harbinger-3_LCh	2	83334	97.4029		Motif:Penelope-8_XT	2	80550	96.4798		Motif:ATCopia80_I-int	3	53306	96.0451		Motif:L1-40_DR	1	30889	98.0603
					Motif:Harbinger3_DR	2	83336	97.4052		Motif:P-1_CR	2	80552	96.4822		Motif:ATCopia6I	3	53309	96.0505		Motif:L1-3_GM	1	30890	98.0635
					Motif:Harbinger-3_BF	2	83338	97.4075		Motif:P-16_HM	2	80554	96.4846		Motif:ATCopia28_I-int	3	53312	96.0559		Motif:L1-38_ACar	1	30891	98.0667
					Motif:Harbinger2N_TP	2	83340	97.4099		Motif:P-11_HM	2	80556	96.487		Motif:Waldo-3_AAe	2	53314	96.0595		Motif:L1-33_DR	1	30892	98.0698
					Motif:Harbinger-2_GA	2	83342	97.4122		Motif:ORTE-6_AAe	2	80558	96.4894		Motif:Vandal9	2	53316	96.0631		Motif:L1-15_Mad	1	30893	98.073
					Motif:Harbinger1_DR	2	83344	97.4146		Motif:OposCharlie1	2	80560	96.4918		Motif:Vandal2	2	53318	96.0667		Motif:L1-13_GM	1	30894	98.0762
					Motif:Harbinger1_AG	2	83346	97.4169		Motif:Mx	2	80562	96.4941		Motif:Tx1-6_DR	2	53320	96.0703		Motif:Kolobok-N2_LHu	1	30895	98.0794
					Motif:Harbinger-1_AAe	2	83348	97.4192		Motif:MuTRI_MT	2	80564	96.4965		Motif:Tx1-4_CGi	2	53322	96.0739		Motif:KolobokE-4_AP	1	30896	98.0825
					Motif:HARB-2_STu	2	83350	97.4216		Motif:MuDR-7_GM	2	80566	96.4989		Motif:Tx1-3_PM	2	53324	96.0775		Motif:Kolobok-8_LMi	1	30897	98.0857
					Motif:HARB-10_SBi	2	83352	97.4239		Motif:MuDR-6_GM	2	80568	96.5013		Motif:Tx1-3_DR	2	53326	96.0812		Motif:Kolobok-6_CGi	1	30898	98.0889
					Motif:HAL1-2a_MD	2	83354	97.4262		Motif:MuDR-4_VV	2	80570	96.5037		Motif:Tx1-2_Crp	2	53328	96.0848		Motif:Kolobok-2_HM	1	30899	98.0921
					Motif:Gypsy-9_PX-I	2	83356	97.4286		Motif:MUDR4_CB	2	80572	96.5061		Motif:Tx1-29_DR	2	53330	96.0884		Motif:Kolobok-1_LG	1	30900	98.0952
					Motif:Gypsy-9_PBa-I	2	83358	97.4309		Motif:MuDR-3_MLP	2	80574	96.5085		Motif:Tx1-13_BF	2	53332	96.092		Motif:Kiri-35_AAe	1	30901	98.0984
					Motif:Gypsy-9_DMoj-LTR	2	83360	97.4333		Motif:MuDR-2_GM	2	80576	96.5109		Motif:Tx1-10_CGi	2	53334	96.0956		Motif:Jockey-8_DEu	1	30902	98.1016
					Motif:Gypsy-94_CQ-I	2	83362	97.4356		Motif:MuDR-22_VV	2	80578	96.5133		Motif:TUB3	2	53336	96.0992		Motif:Jockey-3_DGri	1	30903	98.1048
					Motif:Gypsy-93_ZM-I	2	83364	97.4379		Motif:MuDR-1_DT	2	80580	96.5157		Motif:TUB2B	2	53338	96.1028		Motif:Jockey-2_DVi	1	30904	98.1079
					Motif:Gypsy-8_RP-LTR	2	83366	97.4403		Motif:MuDR-19_SBi	2	80582	96.5181		Motif:tRNA-Val-GTG	2	53340	96.1064		Motif:Jockey-2_DGri	1	30905	98.1111
					Motif:Gypsy-8_LBS-I	2	83368	97.4426		Motif:MuDR-13_CB	2	80584	96.5205		Motif:tRNA-Ser-TCY	2	53342	96.11		Motif:Jockey-1_DYa	1	30906	98.1143
					Motif:Gypsy85-I_DR	2	83370	97.4449		Motif:MuDR-12B_CB	2	80586	96.5229		Motif:tRNA-Ala-GCY	2	53344	96.1136		Motif:Jockey-1_DT	1	30907	98.1175
					Motif:Gypsy-83_GM-I	2	83372	97.4473		Motif:MuDR-11N_VV	2	80588	96.5253		Motif:TRANSIB3	2	53346	96.1172		Motif:ISL2EU-N5B_CGi	1	30908	98.1206
					Motif:Gypsy7-VV_I-int	2	83374	97.4496		Motif:MtPH-A6-3-Ia	2	80590	96.5277		Motif:TC2_FR4a	2	53348	96.1208		Motif:ISL2EU-N1_CGi	1	30909	98.1238
					Motif:Gypsy-7_CPu-I	2	83376	97.452		Motif:MtPH-A5-Ia	2	80592	96.5301		Motif:TABOR_I-int	2	53350	96.1244		Motif:ISL2EU-7_CGi	1	30910	98.127
					Motif:Gypsy77-I_DR	2	83378	97.4543		Motif:MSAT-3_DR	2	80594	96.5325		Motif:SZ-52_int-int	2	53352	96.128		Motif:ISL2EU-6_CFl	1	30911	98.1302
					Motif:Gypsy-74_CQ-I	2	83380	97.4566		Motif:MSAT-1_AAe	2	80596	96.5349		Motif:SUKKULA3_TM-int	2	53354	96.1316		Motif:ISL2EU-3_CFl	1	30912	98.1333
					Motif:Gypsy-72_PM-I	2	83382	97.459		Motif:Merlin-N1_HSal	2	80598	96.5373		Motif:SUKKULA2_HV-LTR	2	53356	96.1352		Motif:ISL2EU-11_CGi	1	30913	98.1365
					Motif:Gypsy70-I_AG	2	83384	97.4613		Motif:MER34C_EC	2	80600	96.5397		Motif:STREPE_PF	2	53358	96.1388		Motif:IS4EU-1_DR	1	30914	98.1397
					Motif:Gypsy-70_BG-I	2	83386	97.4636		Motif:MdoLTR3-int	2	80602	96.5421		Motif:SSU-rRNA_Dme	2	53360	96.1424		Motif:IS4EU-1_AA	1	30915	98.1429
					Motif:Gypsy6-SM_I-int	2	83388	97.466		Motif:MDG1_I-int	2	80604	96.5445		Motif:Sola3-1N1_AA	2	53362	96.146		Motif:IS3EU-2_DR	1	30916	98.146
					Motif:Gypsy-6_PPa-LTR	2	83390	97.4683		Motif:Mariner-N5_HSal	2	80606	96.5469		Motif:Sola3-1_DPu	2	53364	96.1496		Motif:INV2j_DB	1	30917	98.1492
					Motif:Gypsy65-ZM_I-int	2	83392	97.4707		Motif:Mariner-N5B_DR	2	80608	96.5492		Motif:Sola2-2_HM	2	53366	96.1532		Motif:HUERS-P1-int	1	30918	98.1524
					Motif:Gypsy65-I_DR	2	83394	97.473		Motif:Mariner-N39_HSal	2	80610	96.5516		Motif:Sola2-1_NV	2	53368	96.1568		Motif:HSAT6	1	30919	98.1556
					Motif:Gypsy63-I_AG	2	83396	97.4753		Motif:Mariner-N1C_ACar	2	80612	96.554		Motif:Sola2-1_AAe	2	53370	96.1604		Motif:Hopscotch_I-int	1	30920	98.1587
					Motif:Gypsy-62_DWil-LTR	2	83398	97.4777		Motif:Mariner-9_DK	2	80614	96.5564		Motif:Sola1-1_Smoe	2	53372	96.164		Motif:Homo9	1	30921	98.1619
					Motif:Gypsy61-I_DR	2	83400	97.48		Motif:Mariner-79B_HSal	2	80616	96.5588		Motif:Sola1-1_FraCyl	2	53374	96.1676		Motif:Hoana8	1	30922	98.1651
					Motif:Gypsy-616_AA-I	2	83402	97.4824		Motif:Mariner-77_HSal	2	80618	96.5612		Motif:SINEC_Fc	2	53376	96.1712		Motif:Hoana5	1	30923	98.1683
					Motif:Gypsy-5_BD-I	2	83404	97.4847		Motif:Mariner-59N1_HSal	2	80620	96.5636		Motif:SINEC_c1	2	53378	96.1748		Motif:HeT-A2_DVi	1	30924	98.1714
					Motif:Gypsy58-I_AG	2	83406	97.487		Motif:Mariner2N1_AO	2	80622	96.566		Motif:SFV1-4_AMi-I	2	53380	96.1784		Motif:HERVIP10FH-int	1	30925	98.1746
					Motif:Gypsy-58_CQ-I	2	83408	97.4894		Motif:Mariner-23_SIn	2	80624	96.5684		Motif:SAT-12_DR	2	53382	96.1821		Motif:HERV-Fc2-int	1	30926	98.1778
					Motif:Gypsy55-I_DR	2	83410	97.4917		Motif:Mariner-1_PGr	2	80626	96.5708		Motif:Sagan-7_MLP	2	53384	96.1857		Motif:HelitronY2	1	30927	98.181
					Motif:Gypsy55-I_AG	2	83412	97.494		Motif:Mariner-19_HM	2	80628	96.5732		Motif:Sagan-6_TMe	2	53386	96.1893		Motif:HelitronY1B	1	30928	98.1841
					Motif:Gypsy-52_Mad-I	2	83414	97.4964		Motif:Mariner-18_HSal	2	80630	96.5756		Motif:Sagan-3_MLP	2	53388	96.1929		Motif:Helitron-N34_CGi	1	30929	98.1873
					Motif:Gypsy-51_GA-LTR	2	83416	97.4987		Motif:Mariner-17_LCh	2	80632	96.578		Motif:Sagan-1N1_RO	2	53390	96.1965		Motif:Helitron-4_ZM	1	30930	98.1905
					Motif:Gypsy-4_PBa-I	2	83418	97.5011		Motif:Mariner-14_SIn	2	80634	96.5804		Motif:RTEX-3_SK	2	53392	96.2001		Motif:Helitron-3_PM	1	30931	98.1937
					Motif:Gypsy-4_LH-I	2	83420	97.5034		Motif:MARINER-12_SM	2	80636	96.5828		Motif:RTEX-17_SK	2	53394	96.2037		Motif:Helitron-3_CGi	1	30932	98.1968
					Motif:Gypsy49-I_DR	2	83422	97.5057		Motif:LTRX1-LTR_XT	2	80638	96.5852		Motif:RTEX-16_CGi	2	53396	96.2073		Motif:Helitron2_OS	1	30933	98.2
					Motif:Gypsy-47_MLP-I	2	83424	97.5081		Motif:LTR47_Ami	2	80640	96.5876		Motif:RTEX-15_SK	2	53398	96.2109		Motif:Helitron-2_Mad	1	30934	98.2032
					Motif:Gypsy-45_PM-LTR	2	83426	97.5104		Motif:LTR2C	2	80642	96.59		Motif:RTE-10B_CPB	2	53400	96.2145		Motif:Helitron-1_DVir	1	30935	98.2063
					Motif:Gypsy-43_PAb-I	2	83428	97.5127		Motif:LTR28_ET	2	80644	96.5924		Motif:RLG_scMaximus_4_1-I	2	53402	96.2181		Motif:Helitron-1_DPe	1	30936	98.2095
					Motif:Gypsy-41_Mad-I	2	83430	97.5151		Motif:LTR-14_Crp	2	80646	96.5948		Motif:RLG_scMaximus_2_3-I	2	53404	96.2217		Motif:hATw-1_SP	1	30937	98.2127
					Motif:Gypsy-40_STu-I	2	83432	97.5174		Motif:LOOPERN2_DR	2	80648	96.5972		Motif:REX3_XM	2	53406	96.2253		Motif:hATw-1_HM	1	30938	98.2159
					Motif:Gypsy-3_HMM-I	2	83434	97.5198		Motif:LONGPAL2	2	80650	96.5996		Motif:Rehavkus-1_DA	2	53408	96.2289		Motif:hAT-N91_DR	1	30939	98.219
					Motif:Gypsy-3_BG-I	2	83436	97.5221		Motif:LOA-8_AAe	2	80652	96.6019		Motif:R7Ag2	2	53410	96.2325		Motif:hAT-N7_ACar	1	30940	98.2222
					Motif:Gypsy-36_ST-LTR	2	83438	97.5244		Motif:LINEX-2_DR	2	80654	96.6043		Motif:Proto2-5_CS1	2	53412	96.2361		Motif:hAT-N75_DR	1	30941	98.2254
					Motif:Gypsy-34_ST-I	2	83440	97.5268		Motif:LINE-3	2	80656	96.6067		Motif:Poseidon-N5_PM	2	53414	96.2397		Motif:hAT-N74_DR	1	30942	98.2286
					Motif:Gypsy-34_NVi-I	2	83442	97.5291		Motif:LINE2H_CE	2	80658	96.6091		Motif:Polinton-N1B_NV	2	53416	96.2433		Motif:hAT-N73_DR	1	30943	98.2317
					Motif:Gypsy-32_PAb-LTR	2	83444	97.5314		Motif:LINE2B_CB	2	80660	96.6115		Motif:Polinton-5_NV	2	53418	96.2469		Motif:hAT-N71_DR	1	30944	98.2349
					Motif:Gypsy-32_DWil-LTR	2	83446	97.5338		Motif:LINE1-5_SBi	2	80662	96.6139		Motif:Polinton-1_GI	2	53420	96.2505		Motif:hAT-N5_ASi	1	30945	98.2381
					Motif:Gypsy-32_ADe-I	2	83448	97.5361		Motif:LINE1-14_SBi	2	80664	96.6163		Motif:Polinton-1_DEu	2	53422	96.2541		Motif:hAT-N47_DR	1	30946	98.2413
					Motif:Gypsy-32_AA-I	2	83450	97.5385		Motif:LINE1-13_ZM	2	80666	96.6187		Motif:Polinton-1_DAn	2	53424	96.2577		Motif:hAT-N2_ALy	1	30947	98.2444
					Motif:Gypsy-31_DEl-I	2	83452	97.5408		Motif:LINE1-12_SBi	2	80668	96.6211		Motif:piggyBac-5_CGi	2	53426	96.2613		Motif:hAT-N20_DR	1	30948	98.2476
					Motif:Gypsy-30_DAn-I	2	83454	97.5431		Motif:LIN6_SM	2	80670	96.6235		Motif:PGGYPSYX1	2	53428	96.2649		Motif:hATm-50_HM	1	30949	98.2508
					Motif:Gypsy2-PTR_I-int	2	83456	97.5455		Motif:LDT1	2	80672	96.6259		Motif:Penelope-3_NV	2	53430	96.2685		Motif:hATm-16_HM	1	30950	98.254
					Motif:Gypsy-2_PMar-I	2	83458	97.5478		Motif:LatiHarb1-N1	2	80674	96.6283		Motif:Penelope1A_XT	2	53432	96.2721		Motif:hATm-11_HM	1	30951	98.2571
					Motif:Gypsy-2-I_LG	2	83460	97.5501		Motif:L2_AC_10	2	80676	96.6307		Motif:P-2_PBa	2	53434	96.2757		Motif:hAT-83_HMa	1	30952	98.2603
					Motif:Gypsy2-I_AG	2	83462	97.5525		Motif:L2-8_DR	2	80678	96.6331		Motif:Outcast	2	53436	96.2793		Motif:hAT-7_CPB	1	30953	98.2635
					Motif:Gypsy-27_XT-I	2	83464	97.5548		Motif:L2-4_NVi	2	80680	96.6355		Motif:ORTE-4_AAe	2	53438	96.2829		Motif:hAT-67_HM	1	30954	98.2667
					Motif:Gypsy-27_OD-I	2	83466	97.5572		Motif:L2-3b_Cis	2	80682	96.6379		Motif:Ogre-MT4_LTR	2	53440	96.2866		Motif:hAT6-1_NV	1	30955	98.2698
					Motif:Gypsy-27_DP-I	2	83468	97.5595		Motif:L2-1c_Cis	2	80684	96.6403		Motif:Ogre-LE1_I-int	2	53442	96.2902		Motif:hAT-50_HM	1	30956	98.273
					Motif:Gypsy-26-I_NVi	2	83470	97.5618		Motif:L2-13a_Lch	2	80686	96.6427		Motif:NAVIRTE1	2	53444	96.2938		Motif:hAT-4_XT	1	30957	98.2762
					Motif:Gypsy26-I_AG	2	83472	97.5642		Motif:L2-12a_Lch	2	80688	96.6451		Motif:MuSHAN_MT	2	53446	96.2974		Motif:hAT-4_VC	1	30958	98.2794
					Motif:Gypsy-25-LTR_DR	2	83474	97.5665		Motif:L1_Cis99Sat	2	80690	96.6475		Motif:MULE-1_CapOwc	2	53448	96.301		Motif:hAT4_SB	1	30959	98.2825
					Motif:Gypsy-25_LBS-I	2	83476	97.5688		Motif:L1_AC_16	2	80692	96.6499		Motif:MuDR-1_DF	2	53450	96.3046		Motif:HAT-4N3_Mad	1	30960	98.2857
					Motif:Gypsy-25_DYa-I	2	83478	97.5712		Motif:L1-95_DR	2	80694	96.6523		Motif:MonoRep1774	2	53452	96.3082		Motif:HAT-4N1_Mad	1	30961	98.2889
					Motif:Gypsy-25_DPu-I	2	83480	97.5735		Motif:L1-8_Cis	2	80696	96.6546		Motif:MINISAT4_CB	2	53454	96.3118		Motif:HAT-4_Mad	1	30962	98.2921
					Motif:Gypsy-24_XT-I	2	83482	97.5759		Motif:L1-58_XT	2	80698	96.657		Motif:MERMITE18B	2	53456	96.3154		Motif:hAT-43_Lch	1	30963	98.2952
					Motif:Gypsy24-I_Dpse	2	83484	97.5782		Motif:L1-55_XT	2	80700	96.6594		Motif:MAX_I-int	2	53458	96.319		Motif:hAT-3_RC	1	30964	98.2984
					Motif:Gypsy-24_FV-I	2	83486	97.5805		Motif:L1-4_NV	2	80702	96.6618		Motif:Mariner-5_PGr	2	53460	96.3226		Motif:hAT-3_LCh	1	30965	98.3016
					Motif:Gypsy-24_DY-I	2	83488	97.5829		Motif:L1-3_VC	2	80704	96.6642		Motif:Mariner-4_ADi	2	53462	96.3262		Motif:hAT-35_LCh	1	30966	98.3048
					Motif:Gypsy-23_PSo-I	2	83490	97.5852		Motif:L1-3_Tbel	2	80706	96.6666		Motif:Mariner-29_AEc	2	53464	96.3298		Motif:hAT-33_HM	1	30967	98.3079
					Motif:Gypsy-23_PAb-I	2	83492	97.5875		Motif:L1-3_Opr	2	80708	96.669		Motif:Mariner-17_HM	2	53466	96.3334		Motif:hAT-310_Ami	1	30968	98.3111
					Motif:Gypsy-21_PBa-I	2	83494	97.5899		Motif:L1-3_NV	2	80710	96.6714		Motif:Mariner-16_SIn	2	53468	96.337		Motif:hAT-30_LMi	1	30969	98.3143
					Motif:Gypsy-21-I_NV	2	83496	97.5922		Motif:L1-3_CR	2	80712	96.6738		Motif:Mariner-14_PI	2	53470	96.3406		Motif:hAT-2_HM	1	30970	98.3175
					Motif:Gypsy21-I_AG	2	83498	97.5946		Motif:L1-2_EE	2	80714	96.6762		Motif:Mariner-13_SIn	2	53472	96.3442		Motif:hAT-2_GM	1	30971	98.3206
					Motif:Gypsy-20_PSo-I	2	83500	97.5969		Motif:L1-2_Cis	2	80716	96.6786		Motif:Mariner-101_HSal	2	53474	96.3478		Motif:hAT-2_DSe	1	30972	98.3238
					Motif:Gypsy-20_DWil-I	2	83502	97.5992		Motif:L1-24C_ACar	2	80718	96.681		Motif:MamSINE1	2	53476	96.3514		Motif:HAT2_CI	1	30973	98.327
					Motif:Gypsy-206_DR-I	2	83504	97.6016		Motif:L1-23_DR	2	80720	96.6834		Motif:LTRX1-LTR_XT	2	53478	96.355		Motif:hAT-24_DR	1	30974	98.3302
					Motif:Gypsy-203_AA-LTR	2	83506	97.6039		Motif:L1-21B_ACar	2	80722	96.6858		Motif:LTR-6C_Crp	2	53480	96.3586		Motif:hAT-23_HM	1	30975	98.3333
					Motif:Gypsy1-SM_LTR	2	83508	97.6062		Motif:L1-1_Mpr	2	80724	96.6882		Motif:LTR53C_MD	2	53482	96.3622		Motif:hAT-22_HM	1	30976	98.3365
					Motif:Gypsy-1_SK-I	2	83510	97.6086		Motif:Kolobok-8_LMi	2	80726	96.6906		Motif:LTR-36_Crp	2	53484	96.3658		Motif:hAT-22_CPB	1	30977	98.3397
					Motif:Gypsy-1_PD-I	2	83512	97.6109		Motif:Kolobok-7_CGi	2	80728	96.693		Motif:LTR18C_BT	2	53486	96.3694		Motif:hAT-21_CPB	1	30978	98.3429
					Motif:Gypsy-1_LH-I	2	83514	97.6133		Motif:Kolobok-2_CGi	2	80730	96.6954		Motif:LTR15_FC	2	53488	96.373		Motif:hAT-20_Mad	1	30979	98.346
					Motif:Gypsy-1_Cop-I	2	83516	97.6156		Motif:Kolobok-1_NV	2	80732	96.6978		Motif:LTR-12B_Crp	2	53490	96.3766		Motif:hAT-1_PBa	1	30980	98.3492
					Motif:Gypsy-1_AMi-I	2	83518	97.6179		Motif:Kolobok-1_NaeGru	2	80734	96.7002		Motif:LTR127_MD	2	53492	96.3802		Motif:hAT-1_DT	1	30981	98.3524
					Motif:Gypsy19-I_Dpse	2	83520	97.6203		Motif:Kolobok-1_LCh	2	80736	96.7026		Motif:LSU-rRNA_Ldo	2	53494	96.3838		Motif:hAT-18_ZM	1	30982	98.3556
					Motif:Gypsy-19_GA-LTR	2	83522	97.6226		Motif:Kiri-38_AAe	2	80738	96.705		Motif:LSU-rRNA_Ddi	2	53496	96.3875		Motif:hAT-15_CPB	1	30983	98.3587
					Motif:Gypsy-199_ZM-I	2	83524	97.6249		Motif:Kiri-32_AAe	2	80740	96.7074		Motif:LONGPAL3	2	53498	96.3911		Motif:hAT-11_SBi	1	30984	98.3619
					Motif:Gypsy18-I_Dpse	2	83526	97.6273		Motif:KibiDr1	2	80742	96.7097		Motif:LOA_Ele6C_AAe	2	53500	96.3947		Motif:HarbingerS-8_PI	1	30985	98.3651
					Motif:Gypsy-18_GA-I	2	83528	97.6296		Motif:Jockey-2_DVi	2	80744	96.7121		Motif:LOA-8_AAe	2	53502	96.3983		Motif:HarbingerS-2_PSo	1	30986	98.3683
					Motif:Gypsy-188_DR-LTR	2	83530	97.632		Motif:Jockey-1_DAn	2	80746	96.7145		Motif:LINE1-43_ZM	2	53504	96.4019		Motif:Harbinger-N2_SP	1	30987	98.3714
					Motif:Gypsy-17-I_DR	2	83532	97.6343		Motif:Jockey-12_AAe	2	80748	96.7169		Motif:LINE1-3_SBi	2	53506	96.4055		Motif:Harbinger-5_DR	1	30988	98.3746
					Motif:Gypsy17-I_AG	2	83534	97.6366		Motif:ISL2EU-7_CGi	2	80750	96.7193		Motif:LatiHarb1-N3B	2	53508	96.4091		Motif:Harbinger-5_CGi	1	30989	98.3778
					Motif:Gypsy-17_DPu-I	2	83536	97.639		Motif:ISL2EU-3_CFl	2	80752	96.7217		Motif:LatiHarb1-N3A	2	53510	96.4127		Motif:Harbinger-4_CGi	1	30990	98.381
					Motif:Gypsy-176_AA-I	2	83538	97.6413		Motif:ISL2EU-1_HM	2	80754	96.7241		Motif:LatiHarb1-N1	2	53512	96.4163		Motif:Harbinger2_DR	1	30991	98.3841
					Motif:Gypsy-16_SMo-LTR	2	83540	97.6436		Motif:ISL2EU-16_CGi	2	80756	96.7265		Motif:L2_AC_10	2	53514	96.4199		Motif:Harbinger-1_GA	1	30992	98.3873
					Motif:Gypsy-16_DRh-I	2	83542	97.646		Motif:ISL2EU-10_CGi	2	80758	96.7289		Motif:L2_AC_1	2	53516	96.4235		Motif:Harbinger-1_CPa	1	30993	98.3905
					Motif:Gypsy-16_DPu-I	2	83544	97.6483		Motif:ISEAG1	2	80760	96.7313		Motif:L2-22_ACar	2	53518	96.4271		Motif:HARB-4N1_Mad	1	30994	98.3937
					Motif:Gypsy-169_AA-I	2	83546	97.6507		Motif:IS4EU-1_NV	2	80762	96.7337		Motif:L1-N6_CQ	2	53520	96.4307		Motif:HARB-14_SBi	1	30995	98.3968
					Motif:Gypsy-15_LBS-I	2	83548	97.653		Motif:Invader3_I-int	2	80764	96.7361		Motif:L1_Mdo4	2	53522	96.4343		Motif:HARB-12_FV	1	30996	98.4
					Motif:Gypsy15-I_Dya	2	83550	97.6553		Motif:INGA_HV_I-int	2	80766	96.7385		Motif:L1MC4	2	53524	96.4379		Motif:HAL1-4C_Cpo	1	30997	98.4032
					Motif:Gypsy-154_AA-I	2	83552	97.6577		Motif:INAV_HV-int	2	80768	96.7409		Motif:L1_Cis99Sat	2	53526	96.4415		Motif:HAL1-3_Cho	1	30998	98.4063
					Motif:Gypsy152-I_DR	2	83554	97.66		Motif:I_Ele4E_AAe	2	80770	96.7433		Motif:L1A_Oc	2	53528	96.4451		Motif:Gypsy-9-I_CR	1	30999	98.4095
					Motif:Gypsy-14-I_DR	2	83556	97.6623		Motif:I_Ele4C_AAe	2	80772	96.7457		Motif:L1_AC_3B	2	53530	96.4487		Motif:Gypsy-99_GM-I	1	31000	98.4127
					Motif:Gypsy-14_CFl-I	2	83558	97.6647		Motif:IAPLTR2a2_Mm	2	80774	96.7481		Motif:L1-9_GM	2	53532	96.4523		Motif:Gypsy95-I_DR	1	31001	98.4159
					Motif:Gypsy-14_BD-I	2	83560	97.667		Motif:IAPEY3-int	2	80776	96.7505		Motif:L1-95_ACar	2	53534	96.4559		Motif:Gypsy-93_ZM-I	1	31002	98.419
					Motif:Gypsy-141_AA-I	2	83562	97.6694		Motif:I-52_AAe	2	80778	96.7529		Motif:L1-87_ACar	2	53536	96.4595		Motif:Gypsy-90_CQ-I	1	31003	98.4222
					Motif:Gypsy-13_SMo-LTR	2	83564	97.6717		Motif:I-2_DEu	2	80780	96.7553		Motif:L1-74_ACar	2	53538	96.4631		Motif:Gypsy-8_ST-I	1	31004	98.4254
					Motif:Gypsy-12_LBS-I	2	83566	97.674		Motif:I-2_AC	2	80782	96.7577		Motif:L1-67_ACar	2	53540	96.4667		Motif:Gypsy-8_LBS-I	1	31005	98.4286
					Motif:Gypsy-125_MLP-I	2	83568	97.6764		Motif:I-1_DR	2	80784	96.7601		Motif:L1-3_Tbel	2	53542	96.4703		Motif:Gypsy-8-I_NV	1	31006	98.4317
					Motif:Gypsy-124N_SBi-LTR	2	83570	97.6787		Motif:I-1_DP	2	80786	96.7624		Motif:L1-3_CR	2	53544	96.4739		Motif:Gypsy8-I_Dpse	1	31007	98.4349
					Motif:Gypsy-122_MLP-I	2	83572	97.6811		Motif:HERVS71-int	2	80788	96.7648		Motif:L1-33_ACar	2	53546	96.4775		Motif:Gypsy-8_BG-I	1	31008	98.4381
					Motif:Gypsy-11_MLP-I	2	83574	97.6834		Motif:HelitronY1B	2	80790	96.7672		Motif:L1-2_VC	2	53548	96.4811		Motif:Gypsy-88_CQ-I	1	31009	98.4413
					Motif:Gypsy-116-LTR_DR	2	83576	97.6857		Motif:Helitron-N8_NV	2	80792	96.7696		Motif:L1-2_FR	2	53550	96.4847		Motif:Gypsy-84_CGi-I	1	31010	98.4444
					Motif:Gypsy-10_DPer-I	2	83578	97.6881		Motif:Helitron-N3_PBa	2	80794	96.772		Motif:L1-21_ACar	2	53552	96.4884		Motif:Gypsy-81_SB-I	1	31011	98.4476
					Motif:GYPSIA_I-int	2	83580	97.6904		Motif:Helitron-N3_DR	2	80796	96.7744		Motif:L1-1_DR	2	53554	96.492		Motif:Gypsy-80_PAb-I	1	31012	98.4508
					Motif:GmGYPSY10_I-int	2	83582	97.6927		Motif:Helitron-N12_CGi	2	80798	96.7768		Motif:Kolobok-1_SKow	2	53556	96.4956		Motif:Gypsy-80-I_ZM	1	31013	98.454
					Motif:GLT2_SM	2	83584	97.6951		Motif:Helitron-4N1_SMo	2	80800	96.7792		Motif:Kiri-6_AAe	2	53558	96.4992		Motif:Gypsy80-I_DR	1	31014	98.4571
					Motif:Ginger2-1_NV	2	83586	97.6974		Motif:Helitron4	2	80802	96.7816		Motif:Kiri-1_AAe	2	53560	96.5028		Motif:Gypsy-80_CGi-LTR	1	31015	98.4603
					Motif:Ginger1-1_BF	2	83588	97.6998		Motif:Helitron-3N1_NVi	2	80804	96.784		Motif:Kiri-10_AAe	2	53562	96.5064		Motif:Gypsy-7_RP-I	1	31016	98.4635
					Motif:ES22	2	83590	97.7021		Motif:Helitron-2_SMo	2	80806	96.7864		Motif:Jockey-13_DAn	2	53564	96.51		Motif:Gypsy-7N_PPa-LTR	1	31017	98.4667
					Motif:ERV6_MD_I-int	2	83592	97.7044		Motif:Helitron2_PPa	2	80808	96.7888		Motif:ISL2EU-4_CFl	2	53566	96.5136		Motif:Gypsy-7_DFi-I	1	31018	98.4698
					Motif:ERV-4_Crp-I	2	83594	97.7068		Motif:Helitron2	2	80810	96.7912		Motif:IS4EU-1_DR	2	53568	96.5172		Motif:Gypsy-79_PTr-LTR	1	31019	98.473
					Motif:ERV1-N1-I_XT	2	83596	97.7091		Motif:HELENA	2	80812	96.7936		Motif:IAPLTR2a2_Mm	2	53570	96.5208		Motif:Gypsy-74_CGi-I	1	31020	98.4762
					Motif:ERV1-4_ACar-I	2	83598	97.7114		Motif:HAT-N9_Mad	2	80814	96.796		Motif:I-4_DBi	2	53572	96.5244		Motif:Gypsy-73_PAb-LTR	1	31021	98.4794
					Motif:EnSpm-N5_DR	2	83600	97.7138		Motif:hAT-N7_ACar	2	80816	96.7984		Motif:I-4_AC	2	53574	96.528		Motif:Gypsy-6_SMo-I	1	31022	98.4825
					Motif:EnSpm-N4_SBi	2	83602	97.7161		Motif:hAT-N71_DR	2	80818	96.8008		Motif:I-1_DWi	2	53576	96.5316		Motif:Gypsy-69_PAb-I	1	31023	98.4857
					Motif:EnSpm-N1_HV	2	83604	97.7185		Motif:HATN5_ALy	2	80820	96.8032		Motif:Hoana5	2	53578	96.5352		Motif:Gypsy67-ZM_I-int	1	31024	98.4889
					Motif:EnSpm-7_STu	2	83606	97.7208		Motif:HATN3_ALy	2	80822	96.8056		Motif:HelitronY1D	2	53580	96.5388		Motif:Gypsy-67_MLP-I	1	31025	98.4921
					Motif:EnSpm7_SB	2	83608	97.7231		Motif:hAT-N2A_XT	2	80824	96.808		Motif:Helitron-N3_PBa	2	53582	96.5424		Motif:Gypsy-66_PAb-I	1	31026	98.4952
					Motif:EnSpm-6_FV	2	83610	97.7255		Motif:hAT-N14_SBi	2	80826	96.8104		Motif:Helitron-N2_DT	2	53584	96.546		Motif:Gypsy-66-I_NV	1	31027	98.4984
					Motif:EnSpm4_SB	2	83612	97.7278		Motif:hAT-N145_DR	2	80828	96.8128		Motif:Helitron-N2_DBp	2	53586	96.5496		Motif:Gypsy-63_CQ-I	1	31028	98.5016
					Motif:EnSpm-40_SBi	2	83614	97.7301		Motif:hAT-N12_SBi	2	80830	96.8151		Motif:Helitron-N25_CGi	2	53588	96.5532		Motif:Gypsy-609_AA-I	1	31029	98.5048
					Motif:EnSpm-2_TM	2	83616	97.7325		Motif:hAT-N12_AMi	2	80832	96.8175		Motif:Helitron-N1_PTr	2	53590	96.5568		Motif:Gypsy5-VV_I-int	1	31030	98.5079
					Motif:EnSpm-2_TA	2	83618	97.7348		Motif:hATm-54_HM	2	80834	96.8199		Motif:HELITRON7_CB	2	53592	96.5604		Motif:Gypsy-5_RO-I	1	31031	98.5111
					Motif:EnSpm1_TM	2	83620	97.7372		Motif:hATm-51_HM	2	80836	96.8223		Motif:Helitron-5_ZM	2	53594	96.564		Motif:Gypsy-5-I_HM	1	31032	98.5143
					Motif:EnSpm-1_Mad	2	83622	97.7395		Motif:hATm-40_HM	2	80838	96.8247		Motif:Helitron-5_CGi	2	53596	96.5676		Motif:Gypsy-5_DWil-LTR	1	31033	98.5175
					Motif:EnSpm-1_DDi	2	83624	97.7418		Motif:hAT-9_HM	2	80840	96.8271		Motif:Helitron-4_SMo	2	53598	96.5712		Motif:Gypsy-5_Deu-I	1	31034	98.5206
					Motif:EnSpm-13_ZM	2	83626	97.7442		Motif:hAT-6_VV	2	80842	96.8295		Motif:Helitron-3_ZM	2	53600	96.5748		Motif:Gypsy-5_DBp-I	1	31035	98.5238
					Motif:DNA9-1_STu	2	83628	97.7465		Motif:hAT-69_HM	2	80844	96.8319		Motif:Helitron-3N2_PM	2	53602	96.5784		Motif:Gypsy58-I_DR	1	31036	98.527
					Motif:DNA9-14_Mad	2	83630	97.7488		Motif:hAT-66_HM	2	80846	96.8343		Motif:Helitron2_PPa	2	53604	96.582		Motif:Gypsy58-I_AG	1	31037	98.5302
					Motif:DNA8-6_Mad	2	83632	97.7512		Motif:hAT-57_HM	2	80848	96.8367		Motif:Helitron-2_Crp	2	53606	96.5856		Motif:Gypsy-58_CGi-I	1	31038	98.5333
					Motif:DNA-8-27_DR	2	83634	97.7535		Motif:hAT-4_VC	2	80850	96.8391		Motif:Helitron-2_CGi	2	53608	96.5893		Motif:Gypsy-55_CGi-I	1	31039	98.5365
					Motif:DNA8-1_DEl	2	83636	97.7559		Motif:hAT-4_PM	2	80852	96.8415		Motif:Helitron-1_SBi	2	53610	96.5929		Motif:Gypsy-53_PIT-I	1	31040	98.5397
					Motif:DNA6-8_CGi	2	83638	97.7582		Motif:hAT-3_LCh	2	80854	96.8439		Motif:Helitron-1N4_DR	2	53612	96.5965		Motif:Gypsy50-I_DR	1	31041	98.5429
					Motif:DNA-6-2_NV	2	83640	97.7605		Motif:hAT-3_GM	2	80856	96.8463		Motif:Helitron-1_Mad	2	53614	96.6001		Motif:Gypsy-50_DWil-LTR	1	31042	98.546
					Motif:DNA6-13_CGi	2	83642	97.7629		Motif:hAT-37_HM	2	80858	96.8487		Motif:Helitron-1_GM	2	53616	96.6037		Motif:Gypsy4-SB_I-int	1	31043	98.5492
					Motif:DNA4-22_CGi	2	83644	97.7652		Motif:hAT-2_PBa	2	80860	96.8511		Motif:Helitron-1_Gav	2	53618	96.6073		Motif:Gypsy-4_PPP-I	1	31044	98.5524
					Motif:DNA-3_FV	2	83646	97.7675		Motif:hAT-2_DSe	2	80862	96.8535		Motif:Helitron1_AG	2	53620	96.6109		Motif:Gypsy-4-I_HM	1	31045	98.5556
					Motif:DNA3-4_CGi	2	83648	97.7699		Motif:hAT-29_DR	2	80864	96.8559		Motif:Helitron-1_AEc	2	53622	96.6145		Motif:Gypsy-4_DFi-LTR	1	31046	98.5587
					Motif:DNA3-1_STu	2	83650	97.7722		Motif:hAT-27_HM	2	80866	96.8583		Motif:Helitron-1_AC	2	53624	96.6181		Motif:Gypsy-49_Mad-LTR	1	31047	98.5619
					Motif:DNA3-13B_CGi	2	83652	97.7746		Motif:hAT-21_CPB	2	80868	96.8607		Motif:HELITRON13_CB	2	53626	96.6217		Motif:Gypsy-48_PAb-LTR	1	31048	98.5651
					Motif:DNA3-11_Mad	2	83654	97.7769		Motif:hAT-1_GM	2	80870	96.8631		Motif:hAT-N93_DR	2	53628	96.6253		Motif:Gypsy-47_MLP-I	1	31049	98.5683
					Motif:DNA-26_CGi	2	83656	97.7792		Motif:HAT-18_Mad	2	80872	96.8655		Motif:hAT-N7_LMi	2	53630	96.6289		Motif:Gypsy47-I_DR	1	31050	98.5714
					Motif:DNA2-4_CGi	2	83658	97.7816		Motif:HAT18_CB	2	80874	96.8679		Motif:hAT-N54_DR	2	53632	96.6325		Motif:Gypsy-47_AA-I	1	31051	98.5746
					Motif:DNA2-31_CGi	2	83660	97.7839		Motif:HAT16_CB	2	80876	96.8702		Motif:hAT-N4_STu	2	53634	96.6361		Motif:Gypsy-46_DEl-LTR	1	31052	98.5778
					Motif:DNA-20_CGi	2	83662	97.7862		Motif:HAT15_CB	2	80878	96.8726		Motif:hAT-N3_ASi	2	53636	96.6397		Motif:Gypsy-3_PGr-I	1	31053	98.581
					Motif:DIRS-N1_NV	2	83664	97.7886		Motif:Harbinger-N2_SP	2	80880	96.875		Motif:hAT-N35C_DR	2	53638	96.6433		Motif:Gypsy3-LTR_DR	1	31054	98.5841
					Motif:DIRS-6B_DR	2	83666	97.7909		Motif:Harbinger-8_DR	2	80882	96.8774		Motif:hAT-N14_SBi	2	53640	96.6469		Motif:Gypsy-3-I_HM	1	31055	98.5873
					Motif:DIRS-22_ACar	2	83668	97.7933		Motif:Harbinger-4_AMi	2	80884	96.8798		Motif:hAT-N125_DR	2	53642	96.6505		Motif:Gypsy-3_DPu-I	1	31056	98.5905
					Motif:DIRS-1_CR	2	83670	97.7956		Motif:Harbinger-22_PGr	2	80886	96.8822		Motif:hATm-31_HM	2	53644	96.6541		Motif:Gypsy-39-I_NV	1	31057	98.5937
					Motif:DIRS-1_CGi	2	83672	97.7979		Motif:Harbinger-1_XT	2	80888	96.8846		Motif:hATm-1_SM	2	53646	96.6577		Motif:Gypsy-38_MLP-I	1	31058	98.5968
					Motif:DGI_SP	2	83674	97.8003		Motif:Harbinger-1_TV	2	80890	96.887		Motif:hAT-4B_ACar	2	53648	96.6613		Motif:Gypsy-37_PMar-I	1	31059	98.6
					Motif:DEM1_LTR	2	83676	97.8026		Motif:Harbinger-1_DR	2	80892	96.8894		Motif:hAT-40_SM	2	53650	96.6649		Motif:Gypsy-37_CQ-I	1	31060	98.6032
					Motif:Daphne-15_SP	2	83678	97.8049		Motif:Harbinger-1_AAe	2	80894	96.8918		Motif:HAT3_CB	2	53652	96.6685		Motif:Gypsy-36_PIT-I	1	31061	98.6063
					Motif:CryptonS-8_PI	2	83680	97.8073		Motif:HARB-3_ALy	2	80896	96.8942		Motif:hAT-2N2_ML	2	53654	96.6721		Motif:Gypsy-36_NVi-I	1	31062	98.6095
					Motif:CryptonH-1_DR	2	83682	97.8096		Motif:Gypsy9-SM_I-int	2	80898	96.8966		Motif:hAT-2_DSe	2	53656	96.6757		Motif:Gypsy-36_DEl-I	1	31063	98.6127
					Motif:Crack-13_BF	2	83684	97.812		Motif:Gypsy-9-LTR_CR	2	80900	96.899		Motif:hAT-24_DR	2	53658	96.6793		Motif:Gypsy-35_MLP-I	1	31064	98.6159
					Motif:CR1_Ele9	2	83686	97.8143		Motif:Gypsy-9_DVir-I	2	80902	96.9014		Motif:hAT-23_HM	2	53660	96.6829		Motif:Gypsy-35_CQ-I	1	31065	98.619
					Motif:CR1-82_HM	2	83688	97.8166		Motif:Gypsy-93_MLP-I	2	80904	96.9038		Motif:hAT-22_SM	2	53662	96.6865		Motif:Gypsy-34_VV-LTR	1	31066	98.6222
					Motif:CR1-78_AAe	2	83690	97.819		Motif:Gypsy-91_CQ-I	2	80906	96.9062		Motif:HAT-13_Mad	2	53664	96.6901		Motif:Gypsy-34_SB-I	1	31067	98.6254
					Motif:CR1-42_HM	2	83692	97.8213		Motif:Gypsy-90_MLP-I	2	80908	96.9086		Motif:hAT-12_XT	2	53666	96.6938		Motif:Gypsy-33_PT-I	1	31068	98.6286
					Motif:CR1-2_CQ	2	83694	97.8236		Motif:Gypsy90-I_DR	2	80910	96.911		Motif:HAT11_CB	2	53668	96.6974		Motif:Gypsy-33_PIT-I	1	31069	98.6317
					Motif:CR1-26_HM	2	83696	97.826		Motif:Gypsy-8_TCa-LTR	2	80912	96.9134		Motif:Harbinger-1_SP	2	53670	96.701		Motif:Gypsy-32_GA-I	1	31070	98.6349
					Motif:CR1-18_NV	2	83698	97.8283		Motif:Gypsy-8_DFi-I	2	80914	96.9158		Motif:HAL1b	2	53672	96.7046		Motif:Gypsy-31_ST-I	1	31071	98.6381
					Motif:Coprina_Pc1	2	83700	97.8307		Motif:Gypsy-82_CQ-I	2	80916	96.9182		Motif:HAL1-1E_Cpo	2	53674	96.7082		Motif:Gypsy-30_PSo-I	1	31072	98.6413
					Motif:Coprina_Cc1	2	83702	97.833		Motif:Gypsy-81_SB-I	2	80918	96.9206		Motif:Gypsy98-I_Dr	2	53676	96.7118		Motif:Gypsy-2_SK-I	1	31073	98.6444
					Motif:COPN_MT_I-int	2	83704	97.8353		Motif:Gypsy-7N_PPa-LTR	2	80920	96.9229		Motif:Gypsy-84_MLP-I	2	53678	96.7154		Motif:Gypsy-2_RP-LTR	1	31074	98.6476
					Motif:COPIA-I_MT	2	83706	97.8377		Motif:Gypsy-7-I_NV	2	80922	96.9253		Motif:Gypsy-84_GM-I	2	53680	96.719		Motif:Gypsy-2-I_TA	1	31075	98.6508
					Motif:Copia-9_DPu-I	2	83708	97.84		Motif:Gypsy-7_CPB-I	2	80924	96.9277		Motif:Gypsy-7_HV-I	2	53682	96.7226		Motif:Gypsy-2_DTa-I	1	31076	98.654
					Motif:Copia-9_CPu-I	2	83710	97.8423		Motif:Gypsy-7_ADe-I	2	80926	96.9301		Motif:Gypsy-7_AC-I	2	53684	96.7262		Motif:Gypsy-28_DYa-I	1	31077	98.6571
					Motif:Copia-8_PIT-I	2	83712	97.8447		Motif:Gypsy-74_MLP-I	2	80928	96.9325		Motif:Gypsy-77_PAb-I	2	53686	96.7298		Motif:Gypsy-27-I_NVi	1	31078	98.6603
					Motif:Copia-8_PAb-I	2	83714	97.847		Motif:Gypsy-72_AA-LTR	2	80930	96.9349		Motif:Gypsy-71_AA-I	2	53688	96.7334		Motif:Gypsy-27_GM-I	1	31079	98.6635
					Motif:Copia-8-I_DR	2	83716	97.8494		Motif:Gypsy70-I_AG	2	80932	96.9373		Motif:Gypsy-70_CGi-I	2	53690	96.737		Motif:Gypsy-27_BD-I	1	31080	98.6667
					Motif:Copia-83_Mad-I	2	83718	97.8517		Motif:Gypsy-6_RO-I	2	80934	96.9397		Motif:Gypsy-6_Trm-I	2	53692	96.7406		Motif:Gypsy-26_VV-I	1	31081	98.6698
					Motif:Copia-7_AA-I	2	83720	97.854		Motif:Gypsy6-LTR_AP	2	80936	96.9421		Motif:Gypsy-6_PPa-I	2	53694	96.7442		Motif:Gypsy-25_BD-LTR	1	31082	98.673
					Motif:Copia-77_VV-I	2	83722	97.8564		Motif:Gypsy-6-I_HM	2	80938	96.9445		Motif:Gypsy-6-I_NV	2	53696	96.7478		Motif:Gypsy-24_PMar-I	1	31083	98.6762
					Motif:Copia-77_BRa-I	2	83724	97.8587		Motif:Gypsy-6_DSe-I	2	80940	96.9469		Motif:Gypsy-66_PAb-I	2	53698	96.7514		Motif:Gypsy-24_PBa-LTR	1	31084	98.6794
					Motif:Copia-73_PT-I	2	83726	97.8611		Motif:Gypsy-64_PAb-I	2	80942	96.9493		Motif:Gypsy64-I_DR	2	53700	96.755		Motif:Gypsy-249_AA-LTR	1	31085	98.6825
					Motif:Copia-6_PD-I	2	83728	97.8634		Motif:Gypsy-64_AA-I	2	80944	96.9517		Motif:Gypsy-60_GM-I	2	53702	96.7586		Motif:Gypsy-23-LTR_DR	1	31086	98.6857
					Motif:Copia-6_DWil-I	2	83730	97.8657		Motif:Gypsy63-ZM_I-int	2	80946	96.9541		Motif:Gypsy-5_PX-I	2	53704	96.7622		Motif:Gypsy-23_LH-I	1	31087	98.6889
					Motif:Copia-6_AG-I	2	83732	97.8681		Motif:Gypsy-624_AA-I	2	80948	96.9565		Motif:Gypsy5-PTR_I-int	2	53706	96.7658		Motif:Gypsy-236_AA-I	1	31088	98.6921
					Motif:Copia-68_GM-LTR	2	83734	97.8704		Motif:Gypsy-5_DWil-I	2	80950	96.9589		Motif:Gypsy-5_PBa-I	2	53708	96.7694		Motif:Gypsy-230_DR-LTR	1	31089	98.6952
					Motif:Copia-60_Mad-I	2	83736	97.8727		Motif:Gypsy-5_DPu-I	2	80952	96.9613		Motif:Gypsy-5_PAb-I	2	53710	96.773		Motif:Gypsy-22_PIT-I	1	31090	98.6984
					Motif:Copia-5_SI-I	2	83738	97.8751		Motif:Gypsy-5_CCO-I	2	80954	96.9637		Motif:Gypsy-5_CSa-I	2	53712	96.7766		Motif:Gypsy-22-LTR_DR	1	31091	98.7016
					Motif:Copia-5_Mad-I	2	83740	97.8774		Motif:Gypsy58-I_AG	2	80956	96.9661		Motif:Gypsy-5_Ano-I	2	53714	96.7802		Motif:Gypsy-22_DPu-I	1	31092	98.7048
					Motif:Copia-53_BRa-I	2	83742	97.8798		Motif:Gypsy-57_DWil-I	2	80958	96.9685		Motif:Gypsy-597_AA-I	2	53716	96.7838		Motif:Gypsy-220_AA-I	1	31093	98.7079
					Motif:Copia-52_ZM-I	2	83744	97.8821		Motif:Gypsy-55_BG-I	2	80960	96.9709		Motif:Gypsy47-LTR_DR	2	53718	96.7874		Motif:Gypsy-21_PBa-LTR	1	31094	98.7111
					Motif:Copia-4_SCH-I	2	83746	97.8844		Motif:Gypsy-51_DWil-I	2	80962	96.9733		Motif:Gypsy42-I_AG	2	53720	96.791		Motif:Gypsy-21_Mad-I	1	31095	98.7143
					Motif:Copia-4_LBS-I	2	83748	97.8868		Motif:Gypsy4-SB_I-int	2	80964	96.9756		Motif:Gypsy-40_PAb-I	2	53722	96.7947		Motif:Gypsy-21_LH-I	1	31096	98.7175
					Motif:Copia-4_HV-LTR	2	83750	97.8891		Motif:Gypsy-4_RO-I	2	80966	96.978		Motif:GYPSY3-I_MT	2	53724	96.7983		Motif:Gypsy-20_PIT-I	1	31097	98.7206
					Motif:Copia-4_HV-I	2	83752	97.8914		Motif:Gypsy-4_AC-I	2	80968	96.9804		Motif:Gypsy-39_PT-I	2	53726	96.8019		Motif:Gypsy-205_ZM-I	1	31098	98.7238
					Motif:Copia-46_BRa-I	2	83754	97.8938		Motif:Gypsy-46_Mad-I	2	80970	96.9828		Motif:Gypsy39-I_AG	2	53728	96.8055		Motif:Gypsy-1_CMe-I	1	31099	98.727
					Motif:Copia-45_ZM-I	2	83756	97.8961		Motif:Gypsy42-ZM_I-int	2	80972	96.9852		Motif:Gypsy-39_CPB-LTR	2	53730	96.8091		Motif:Gypsy-19-I_NV	1	31100	98.7302
					Motif:Copia-43_VV-I	2	83758	97.8985		Motif:Gypsy-42_PAb-I	2	80974	96.9876		Motif:Gypsy-37_DPu-I	2	53732	96.8127		Motif:Gypsy-199_ZM-I	1	31101	98.7333
					Motif:Copia-43_GM-I	2	83760	97.9008		Motif:Gypsy-42_AA-I	2	80976	96.99		Motif:Gypsy-37_DAn-I	2	53734	96.8163		Motif:Gypsy-198_DR-I	1	31102	98.7365
					Motif:Copia-43_BRa-I	2	83762	97.9031		Motif:Gypsy-41-I_NV	2	80978	96.9924		Motif:Gypsy-33_CGi-I	2	53736	96.8199		Motif:Gypsy-18-I_DR	1	31103	98.7397
					Motif:Copia-42_PX-I	2	83764	97.9055		Motif:Gypsy41-I_DR	2	80980	96.9948		Motif:Gypsy-30_DYa-LTR	2	53738	96.8235		Motif:Gypsy-18_DBp-I	1	31104	98.7429
					Motif:Copia-3_PTc-LTR	2	83766	97.9078		Motif:Gypsy-40_DAn-I	2	80982	96.9972		Motif:Gypsy2-I_MT	2	53740	96.8271		Motif:Gypsy-18A_SB-I	1	31105	98.746
					Motif:Copia-3_PSt-I	2	83768	97.9101		Motif:Gypsy-3_DPu-I	2	80984	96.9996		Motif:Gypsy-28_DBp-I	2	53742	96.8307		Motif:Gypsy-186_AA-I	1	31106	98.7492
					Motif:Copia-3_DGri-I	2	83770	97.9125		Motif:Gypsy-3_AC-I	2	80986	97.002		Motif:Gypsy-28_DAn-I	2	53744	96.8343		Motif:Gypsy-17_CFl-LTR	1	31107	98.7524
					Motif:Copia-3_CCO-I	2	83772	97.9148		Motif:Gypsy38-LTR_DR	2	80988	97.0044		Motif:Gypsy24-I_Dpse	2	53746	96.8379		Motif:Gypsy-17_BG-I	1	31108	98.7556
					Motif:Copia-3_BG-I	2	83774	97.9172		Motif:Gypsy-34_ST-I	2	80990	97.0068		Motif:Gypsy-23-LTR_NVi	2	53748	96.8415		Motif:Gypsy-17_ADe-I	1	31109	98.7587
					Motif:Copia-3_ADe-I	2	83776	97.9195		Motif:Gypsy-34_Mad-I	2	80992	97.0092		Motif:Gypsy-22-I_NVi	2	53750	96.8451		Motif:Gypsy16-PTR_I-int	1	31110	98.7619
					Motif:Copia-39_PIT-I	2	83778	97.9218		Motif:Gypsy-33_DEl-I	2	80994	97.0116		Motif:Gypsy-21_PGr-I	2	53752	96.8487		Motif:Gypsy-15_RO-I	1	31111	98.7651
					Motif:Copia-39_MLP-I	2	83780	97.9242		Motif:Gypsy3-1-I_Lch	2	80996	97.014		Motif:Gypsy-21_DAn-LTR	2	53754	96.8523		Motif:Gypsy-15_PMar-I	1	31112	98.7683
					Motif:Copia-38_SB-I	2	83782	97.9265		Motif:Gypsy2-I_Dya	2	80998	97.0164		Motif:Gypsy-20_CSa-I	2	53756	96.8559		Motif:Gypsy150-I_DR	1	31113	98.7714
					Motif:Copia-37_Pru-I	2	83784	97.9288		Motif:Gypsy-2_DRh-I	2	81000	97.0188		Motif:Gypsy-208_AA-I	2	53758	96.8595		Motif:Gypsy13-LTR_AG	1	31114	98.7746
					Motif:Copia-37-I_ZM	2	83786	97.9312		Motif:Gypsy-2_DPer-I	2	81002	97.0212		Motif:Gypsy-203_AA-LTR	2	53760	96.8631		Motif:Gypsy-133_GM-I	1	31115	98.7778
					Motif:Copia35-PTR_I-int	2	83788	97.9335		Motif:Gypsy-29_Mad-I	2	81004	97.0236		Motif:Gypsy1-I_SP	2	53762	96.8667		Motif:Gypsy12-VV_I-int	1	31116	98.781
					Motif:Copia30-ZM_I-int	2	83790	97.9359		Motif:Gypsy-28_SB-I	2	81006	97.026		Motif:Gypsy19-VV_I-int	2	53764	96.8703		Motif:Gypsy12_LTR	1	31117	98.7841
					Motif:Copia2-NVi_I-int	2	83792	97.9382		Motif:Gypsy-28_OD-I	2	81008	97.0284		Motif:Gypsy-194_DR-I	2	53766	96.8739		Motif:Gypsy12-I_AG	1	31118	98.7873
					Motif:Copia-2_CPu-I	2	83794	97.9405		Motif:Gypsy-28_DYa-I	2	81010	97.0307		Motif:Gypsy-18_LCh-I	2	53768	96.8775		Motif:Gypsy-123_SBi-LTR	1	31119	98.7905
					Motif:Copia28-PTR_I-int	2	83796	97.9429		Motif:Gypsy-27_ADe-I	2	81012	97.0331		Motif:Gypsy-18-I_NVi	2	53770	96.8811		Motif:Gypsy122-LTR_DR	1	31120	98.7937
					Motif:Copia-28_BRa-I	2	83798	97.9452		Motif:Gypsy-25_LBS-I	2	81014	97.0355		Motif:Gypsy-17_LCh-I	2	53772	96.8847		Motif:Gypsy-121_MLP-I	1	31121	98.7968
					Motif:Copia-26_BD-I	2	83800	97.9475		Motif:Gypsy-25_DYa-I	2	81016	97.0379		Motif:Gypsy-175_AA-I	2	53774	96.8883		Motif:Gypsy11-VV_I-int	1	31122	98.8
					Motif:Copia-25_PIT-I	2	83802	97.9499		Motif:Gypsy-25_CPB-I	2	81018	97.0403		Motif:Gypsy-16-I_NVi	2	53776	96.8919		Motif:Gypsy-11_Mad-I	1	31123	98.8032
					Motif:Copia23-ZM_I-int	2	83804	97.9522		Motif:Gypsy-24-I_NVi	2	81020	97.0427		Motif:Gypsy-15_LBS-I	2	53778	96.8956		Motif:Gypsy118-LTR_DR	1	31124	98.8063
					Motif:Copia-23_PAb-I	2	83806	97.9546		Motif:Gypsy-22-LTR_DR	2	81022	97.0451		Motif:Gypsy-15_FV-I	2	53780	96.8992		Motif:Gypsy-116-LTR_DR	1	31125	98.8095
					Motif:Copia-23_Mad-I	2	83808	97.9569		Motif:Gypsy-22_DY-I	2	81024	97.0475		Motif:Gypsy-14_DPu-I	2	53782	96.9028		Motif:Gypsy-113_AA-I	1	31126	98.8127
					Motif:Copia-22_Mad-I	2	83810	97.9592		Motif:Gypsy-229_AA-I	2	81026	97.0499		Motif:Gypsy-139_AA-I	2	53784	96.9064		Motif:Gypsy-10_GA-I	1	31127	98.8159
					Motif:Copia-20_BD-I	2	83812	97.9616		Motif:Gypsy-220_AA-I	2	81028	97.0523		Motif:Gypsy-137_GM-I	2	53786	96.91		Motif:Gypsy-103_ZM-I	1	31128	98.819
					Motif:Copia-1_RP-I	2	83814	97.9639		Motif:Gypsy-21_PBa-LTR	2	81030	97.0547		Motif:Gypsy134-LTR_DR	2	53788	96.9136		Motif:GypsI_LTR	1	31129	98.8222
					Motif:Copia-1_PPM-I	2	83816	97.9662		Motif:Gypsy-20_PBa-I	2	81032	97.0571		Motif:Gypsy-133_AA-LTR	2	53790	96.9172		Motif:GmCOPIA11_I-int	1	31130	98.8254
					Motif:Copia1-I_XT	2	83818	97.9686		Motif:Gypsy1-PP_LTR	2	81034	97.0595		Motif:Gypsy12-VV_I-int	2	53792	96.9208		Motif:Ginger1-11_HM	1	31131	98.8286
					Motif:Copia1-I_CR	2	83820	97.9709		Motif:Gypsy1-PP_I-int	2	81036	97.0619		Motif:Gypsy-12-I_CR	2	53794	96.9244		Motif:GGLTR11-int	1	31132	98.8317
					Motif:Copia-1_DBp-I	2	83822	97.9733		Motif:Gypsy-1-I_RO	2	81038	97.0643		Motif:Gypsy-125_SBi-LTR	2	53796	96.928		Motif:FUGUREP4a	1	31133	98.8349
					Motif:Copia-17_PAb-LTR	2	83824	97.9756		Motif:Gypsy1-I_GA	2	81040	97.0667		Motif:Gypsy-11_XT-I	2	53798	96.9316		Motif:ERV8_MD_I-int	1	31134	98.8381
					Motif:Copia16-NVi_I-int	2	83826	97.9779		Motif:Gypsy-1_CGi-LTR	2	81042	97.0691		Motif:Gypsy11-I_AG	2	53800	96.9352		Motif:ERV54-EC_I-int	1	31135	98.8413
					Motif:Copia-15_PAb-I	2	83828	97.9803		Motif:Gypsy-19_SMo-I	2	81044	97.0715		Motif:Gypsy-11_CFl-LTR	2	53802	96.9388		Motif:ERV46_MD_I-int	1	31136	98.8444
					Motif:Copia-137_AA-I	2	83830	97.9826		Motif:Gypsy-186_AA-I	2	81046	97.0739		Motif:Gypsy-10_PBa-LTR	2	53804	96.9424		Motif:ERV42_MD_I-int	1	31137	98.8476
					Motif:Copia-116_BRa-I	2	83832	97.9849		Motif:Gypsy-184_AA-I	2	81048	97.0763		Motif:Gypsy-10_OD-I	2	53806	96.946		Motif:ERV-3_Crp-I	1	31138	98.8508
					Motif:Copia-109_SB-I	2	83834	97.9873		Motif:Gypsy17-I_SP	2	81050	97.0787		Motif:Gypsy-10_Mad-I	2	53808	96.9496		Motif:ERV3-1-LTR_XT	1	31139	98.854
					Motif:Copia-106_AA-I	2	83836	97.9896		Motif:Gypsy-171_DR-I	2	81052	97.0811		Motif:Gypsy10-I_Dpse	2	53810	96.9532		Motif:ERV27_MD_I-int	1	31140	98.8571
					Motif:Chapaev-4_HM	2	83838	97.992		Motif:Gypsy-170_AA-I	2	81054	97.0834		Motif:GYPSM1_I-int	2	53812	96.9568		Motif:ERV24_Prim-int	1	31141	98.8603
					Motif:Chap4b_Xt	2	83840	97.9943		Motif:Gypsy-16_OD-I	2	81056	97.0858		Motif:Gyp_I_MT-int	2	53814	96.9604		Motif:ERV2-1_TSy-I	1	31142	98.8635
					Motif:CACTA-1_Ccinerea	2	83842	97.9966		Motif:Gypsy-15N_PPa-I	2	81058	97.0882		Motif:ERV-6_LCh-LTR	2	53816	96.964		Motif:ERV1-4_DR-I	1	31143	98.8667
					Motif:BMSAT1	2	83844	97.999		Motif:Gypsy15-I_SP	2	81060	97.0906		Motif:ERV6B-MD_I-int	2	53818	96.9676		Motif:ERV1-3N-EC_I-int	1	31144	98.8698
					Motif:BEL-93_CQ-LTR	2	83846	98.0013		Motif:Gypsy-14_PBa-I	2	81062	97.093		Motif:ERV37_MD_I-int	2	53820	96.9712		Motif:ERV1-3-I_BT	1	31145	98.873
					Motif:BEL-7_DPu-I	2	83848	98.0036		Motif:Gypsy14-NVi_LTR	2	81064	97.0954		Motif:ERV2-3_STr-I	2	53822	96.9748		Motif:ERV1-3_FCa-I	1	31146	98.8762
					Motif:BEL-6_DMoj-I	2	83850	98.006		Motif:Gypsy14-LTR_Dpse	2	81066	97.0978		Motif:ERV-1_CPB-LTR	2	53824	96.9784		Motif:ERV1-2-LTR_BT	1	31147	98.8794
					Motif:BEL-620_AA-I	2	83852	98.0083		Motif:Gypsy-140_SBi-I	2	81068	97.1002		Motif:ERV1-2-LTR_BT	2	53826	96.982		Motif:ERV1-2-I_XT	1	31148	98.8825
					Motif:BEL3-I_SP	2	83854	98.0107		Motif:Gypsy13-I_SP	2	81070	97.1026		Motif:EnSpm-N18_DR	2	53828	96.9856		Motif:ERV1-1_LCh-I	1	31149	98.8857
					Motif:BEL3_DM-I	2	83856	98.013		Motif:Gypsy-13_DFi-I	2	81072	97.105		Motif:EnSpm-4_Mad	2	53830	96.9892		Motif:EnSpm-N37_SBi	1	31150	98.8889
					Motif:BEL2_Cis_int-int	2	83858	98.0153		Motif:Gypsy-13_DBi-I	2	81074	97.1074		Motif:EnSpm-4_ADi	2	53832	96.9928		Motif:EnSpm-N1_SIn	1	31151	98.8921
					Motif:BEL-1_DPer-I	2	83860	98.0177		Motif:Gypsy-139_AA-I	2	81076	97.1098		Motif:EnSpm-40_SBi	2	53834	96.9965		Motif:EnSpm-N1_OS	1	31152	98.8952
					Motif:BEL18-I_AG	2	83862	98.02		Motif:Gypsy-137_GM-I	2	81078	97.1122		Motif:EnSpm-3_PGr	2	53836	97.0001		Motif:EnSpm-N1_BF	1	31153	98.8984
					Motif:BEL12-I_AG	2	83864	98.0223		Motif:Gypsy12-VV_I-int	2	81080	97.1146		Motif:EnSpm-3_NVe	2	53838	97.0037		Motif:EnSpm-N10_DR	1	31154	98.9016
					Motif:BEL-11_AA-I	2	83866	98.0247		Motif:Gypsy-129_GM-I	2	81082	97.117		Motif:EnSpm-21_SBi	2	53840	97.0073		Motif:EnSpm7_SB	1	31155	98.9048
					Motif:ATGP3B_I-int	2	83868	98.027		Motif:Gypsy-124N_SBi-LTR	2	81084	97.1194		Motif:EnSpm-20_HMa	2	53842	97.0109		Motif:EnSpm-6_FV	1	31156	98.9079
					Motif:ATGP1-I	2	83870	98.0294		Motif:Gypsy-123_GM-I	2	81086	97.1218		Motif:EnSpm-1_Mad	2	53844	97.0145		Motif:EnSpm-4_STu	1	31157	98.9111
					Motif:ATCopia93_I-int	2	83872	98.0317		Motif:Gypsy11_I-int	2	81088	97.1242		Motif:EnSpm-1_DDi	2	53846	97.0181		Motif:EnSpm-3_VV	1	31158	98.9143
					Motif:ATCopia49_I-int	2	83874	98.034		Motif:Gypsy-11_FV-I	2	81090	97.1266		Motif:EnSpm-18_SBi	2	53848	97.0217		Motif:EnSpm-2_TM	1	31159	98.9175
					Motif:ATCopia24I	2	83876	98.0364		Motif:Gypsy-11_DWil-I	2	81092	97.129		Motif:EnSpm-16_ZM	2	53850	97.0253		Motif:EnSpm-2_FV	1	31160	98.9206
					Motif:ATCopia14I	2	83878	98.0387		Motif:Gypsy-11_DVir-I	2	81094	97.1314		Motif:EnSpm-13_OS	2	53852	97.0289		Motif:EnSpm-21_SBi	1	31161	98.9238
					Motif:ArnoldY1	2	83880	98.041		Motif:Gypsy-118_GM-I	2	81096	97.1338		Motif:EnSpm-10N1_DR	2	53854	97.0325		Motif:EnSpm-15_SBi	1	31162	98.927
					Motif:acrocentrix	2	83882	98.0434		Motif:Gypsy-111_AA-I	2	81098	97.1361		Motif:DRE	2	53856	97.0361		Motif:EnSpm-14_ZM	1	31163	98.9302
					Motif:5S-Sauria	2	83884	98.0457		Motif:Gypsy-10_OD-I	2	81100	97.1385		Motif:DNA-X-4A_NV	2	53858	97.0397		Motif:EnSpm-14_SBi	1	31164	98.9333
					Motif:ZMCopia2_LTR	1	83885	98.0469		Motif:Gypsy10-LTR_SP	2	81102	97.1409		Motif:DNA-X-14_DR	2	53860	97.0433		Motif:EnSpm-13_HM	1	31165	98.9365
					Motif:ZhAT14_ZM	1	83886	98.0481		Motif:Gypsy-10_DVir-LTR	2	81104	97.1433		Motif:DNA9-16_Mad	2	53862	97.0469		Motif:EnSpm-12_ZM	1	31166	98.9397
					Motif:ZFERV_I-int	1	83887	98.0492		Motif:Gypsy-10_CCO-I	2	81106	97.1457		Motif:DNA6-8_CGi	2	53864	97.0505		Motif:EnSpm-12_HM	1	31167	98.9429
					Motif:Zator-1_CGi	1	83888	98.0504		Motif:GmCOPIA10_I-int	2	81108	97.1481		Motif:DNA6-10_DR	2	53866	97.0541		Motif:DNA-N15_DR	1	31168	98.946
					Motif:Zator-1_AA	1	83889	98.0516		Motif:Ginger2-1_BF	2	81110	97.1505		Motif:DNA-5-6_DR	2	53868	97.0577		Motif:DNA9-4_STu	1	31169	98.9492
					Motif:Waldo-1_CQ	1	83890	98.0527		Motif:GibRV1	2	81112	97.1529		Motif:DNA-4-1_HM	2	53870	97.0613		Motif:DNA9-4_CGi	1	31170	98.9524
					Motif:Vingi-4_HR	1	83891	98.0539		Motif:GGERVL-C-int	2	81114	97.1553		Motif:DNA3b_Lch	2	53872	97.0649		Motif:DNA9-1_STu	1	31171	98.9556
					Motif:Vingi-2_AMi	1	83892	98.0551		Motif:FW_DM	2	81116	97.1577		Motif:DNA-2_FV	2	53874	97.0685		Motif:DNA-9-19_NV	1	31172	98.9587
					Motif:VIHAT2	1	83893	98.0562		Motif:ERVB2_1-I_MM	2	81118	97.1601		Motif:DNA2-31_CGi	2	53876	97.0721		Motif:DNA8-87_AP	1	31173	98.9619
					Motif:VIHAT1	1	83894	98.0574		Motif:ERV6_MD_I-int	2	81120	97.1625		Motif:DIRS-N1_DR	2	53878	97.0757		Motif:DNA-8-31_DR	1	31174	98.9651
					Motif:VHARB-N2_VV	1	83895	98.0586		Motif:ERV38_MD-int	2	81122	97.1649		Motif:DIRS-8_Lch	2	53880	97.0793		Motif:DNA8-2C_CGi	1	31175	98.9683
					Motif:Vandal2N1	1	83896	98.0598		Motif:ERV-2B_Crp-LTR	2	81124	97.1673		Motif:DIRS-7_Lch	2	53882	97.0829		Motif:DNA8-20_DR	1	31176	98.9714
					Motif:Vandal20	1	83897	98.0609		Motif:ERV2-5_Opr-I	2	81126	97.1697		Motif:DIRS-7_DR	2	53884	97.0865		Motif:DNA8-1_STu	1	31177	98.9746
					Motif:Vandal18	1	83898	98.0621		Motif:ERV1-I_EC	2	81128	97.1721		Motif:DIRS-6A_XT	2	53886	97.0901		Motif:DNA-6-2_NV	1	31178	98.9778
					Motif:Urukhai_Cis	1	83899	98.0633		Motif:ERV1-2-I_Lch	2	81130	97.1745		Motif:DIRS-5_DR	2	53888	97.0937		Motif:DNA-5_FV	1	31179	98.981
					Motif:UB7b_Xt	1	83900	98.0644		Motif:ERV1-1-I_DR	2	81132	97.1769		Motif:DIRS-3_LCh	2	53890	97.0973		Motif:DNA-5-15_NV	1	31180	98.9841
					Motif:TY4	1	83901	98.0656		Motif:EnSpm-N1_AT	2	81134	97.1793		Motif:DIRS-15_DR	2	53892	97.101		Motif:DNA4-6_CGi	1	31181	98.9873
					Motif:Tx1-U5-2_SK	1	83902	98.0668		Motif:EnSpm-N17_DR	2	81136	97.1817		Motif:DGLT-P_DD	2	53894	97.1046		Motif:DNA3-1_Crp	1	31182	98.9905
					Motif:Tx1-N1_CQ	1	83903	98.0679		Motif:EnSpm-9_HM	2	81138	97.1841		Motif:Daphne-24_HMa	2	53896	97.1082		Motif:DNA-23_PSt	1	31183	98.9937
					Motif:Tx1-6_CGi	1	83904	98.0691		Motif:EnSpm-5_HV	2	81140	97.1865		Motif:Daphne-21_HMa	2	53898	97.1118		Motif:DNA-2-13_DR	1	31184	98.9968
					Motif:Tx1-5_CGi	1	83905	98.0703		Motif:EnSpm-5_DR	2	81142	97.1889		Motif:Daphne-15_SP	2	53900	97.1154		Motif:DNA-1_FV	1	31185	99
					Motif:Tx1-4_AAe	1	83906	98.0714		Motif:EnSpm-4_FV	2	81144	97.1912		Motif:CSINE3A	2	53902	97.119		Motif:DM1731_LTR	1	31186	99.0032
					Motif:Tx1-3_AAe	1	83907	98.0726		Motif:EnSpm-3_VV	2	81146	97.1936		Motif:CryptonF-2_PI	2	53904	97.1226		Motif:DIRS-8_DR	1	31187	99.0063
					Motif:Tx1-32_DR	1	83908	98.0738		Motif:EnSpm-3_NVe	2	81148	97.196		Motif:Crack-9_BF	2	53906	97.1262		Motif:DIRS-6_DR	1	31188	99.0095
					Motif:Tx1-2_NV	1	83909	98.0749		Motif:EnSpm-3_HV	2	81150	97.1984		Motif:Crack-2_NV	2	53908	97.1298		Motif:DIRS-52_XT	1	31189	99.0127
					Motif:Tx1-2_LCh	1	83910	98.0761		Motif:EnSpm-33_SBi	2	81152	97.2008		Motif:Crack-23_BF	2	53910	97.1334		Motif:DIRS-4_NV	1	31190	99.0159
					Motif:Tx1-1_Crp	1	83911	98.0773		Motif:EnSpm-2_TA	2	81154	97.2032		Motif:CR1-L2-1_XT	2	53912	97.137		Motif:DIRS-4N2_DR	1	31191	99.019
					Motif:Tx1-11_DR	1	83912	98.0785		Motif:EnSpm-2_DR	2	81156	97.2056		Motif:CR1-86_HM	2	53914	97.1406		Motif:DIRS-38_XT	1	31192	99.0222
					Motif:Tx1-11_CGi	1	83913	98.0796		Motif:EnSpm-1N1_DDi	2	81158	97.208		Motif:CR1-84_HM	2	53916	97.1442		Motif:DIRS-2_NV	1	31193	99.0254
					Motif:Tx1-10_Crp	1	83914	98.0808		Motif:EnSpm-18_ZM	2	81160	97.2104		Motif:CR1-79_AAe	2	53918	97.1478		Motif:DIRS-23_XT	1	31194	99.0286
					Motif:TWIFBIG	1	83915	98.082		Motif:EnSpm-13_SBi	2	81162	97.2128		Motif:CR1-57_AAe	2	53920	97.1514		Motif:DIRS-1_MLP-I	1	31195	99.0317
					Motif:TWIFB1	1	83916	98.0831		Motif:DNA-X-5_DR	2	81164	97.2152		Motif:CR1-39_HM	2	53922	97.155		Motif:DIRS-1_DPu	1	31196	99.0349
					Motif:tRNA-Ser-AGY	1	83917	98.0843		Motif:DNA9-2_DR	2	81166	97.2176		Motif:CR1-34_BF	2	53924	97.1586		Motif:DIRS-1_CTe	1	31197	99.0381
					Motif:tRNASAT-1_ZM	1	83918	98.0855		Motif:DNA9-2_AAe	2	81168	97.22		Motif:CR1-1_AG	2	53926	97.1622		Motif:DEM1_LTR	1	31198	99.0413
					Motif:tRNA-Leu-CTY	1	83919	98.0866		Motif:DNA9-13_Mad	2	81170	97.2224		Motif:CR1-122_AAe	2	53928	97.1658		Motif:DEL_LH_I-int	1	31199	99.0444
					Motif:tRNA-Ile-ATA	1	83920	98.0878		Motif:DNA-8-7_DR	2	81172	97.2248		Motif:Copia-9_TA-I	2	53930	97.1694		Motif:Daphne-24_HMa	1	31200	99.0476
					Motif:tRNAAsnGTT_CB	1	83921	98.089		Motif:DNA8-64B_AP	2	81174	97.2272		Motif:Copia-89_VV-LTR	2	53932	97.173		Motif:Daphne-1_TCa	1	31201	99.0508
					Motif:tRNA-Arg-CGG	1	83922	98.0901		Motif:DNA8-5_DR	2	81176	97.2296		Motif:Copia-89_ST-I	2	53934	97.1766		Motif:Dada-U6_GA	1	31202	99.054
					Motif:TRE3D	1	83923	98.0913		Motif:DNA8-3_CB	2	81178	97.232		Motif:Copia-7_CPu-I	2	53936	97.1802		Motif:CVE	1	31203	99.0571
					Motif:TransibN5_DP	1	83924	98.0925		Motif:DNA8-2C_CGi	2	81180	97.2344		Motif:Copia-79_ST-I	2	53938	97.1838		Motif:CryptonS-11_PS	1	31204	99.0603
					Motif:Transib-9_HM	1	83925	98.0936		Motif:DNA8-20_DR	2	81182	97.2368		Motif:Copia-69_GM-I	2	53940	97.1874		Motif:CryptonF-4_PS	1	31205	99.0635
					Motif:Transib-8_HM	1	83926	98.0948		Motif:DNA8-1_STu	2	81184	97.2392		Motif:Copia-68_GM-LTR	2	53942	97.191		Motif:Crypton-7_CGi	1	31206	99.0667
					Motif:Transib4_DP	1	83927	98.096		Motif:DNA8-1_CQ	2	81186	97.2416		Motif:Copia-5_SL-I	2	53944	97.1946		Motif:Crypton-4_CGi	1	31207	99.0698
					Motif:Transib-4_DAn	1	83928	98.0972		Motif:DNA6-9_CGi	2	81188	97.2439		Motif:Copia-57_PT-I	2	53946	97.1982		Motif:Crack-2_HM	1	31208	99.073
					Motif:Transib-2_DRh	1	83929	98.0983		Motif:DNA4-41B_CGi	2	81190	97.2463		Motif:Copia-56_SB-I	2	53948	97.2019		Motif:Crack-2_CP	1	31209	99.0762
					Motif:TIR43YW1_CE	1	83930	98.0995		Motif:DNA4-26_CGi	2	81192	97.2487		Motif:Copia-49_PX-LTR	2	53950	97.2055		Motif:Crack-2_BF	1	31210	99.0794
					Motif:TguLTRL2b2	1	83931	98.1007		Motif:DNA-3_FV	2	81194	97.2511		Motif:Copia-47_VV-I	2	53952	97.2091		Motif:Crack-1B_PM	1	31211	99.0825
					Motif:TguERVK6-int	1	83932	98.1018		Motif:DNA3-7_STu	2	81196	97.2535		Motif:Copia-42_SB-I	2	53954	97.2127		Motif:CR1-L2-1_XT	1	31212	99.0857
					Motif:TguERV4_I-int	1	83933	98.103		Motif:DNA-3_1_HV	2	81198	97.2559		Motif:Copia-39_FV-I	2	53956	97.2163		Motif:CR1-94_AAe	1	31213	99.0889
					Motif:TguERV2_LTR1	1	83934	98.1042		Motif:DNA30_Lch	2	81200	97.2583		Motif:Copia-37-I_ZM	2	53958	97.2199		Motif:CR1-6_DT	1	31214	99.0921
					Motif:TE-X-4_NVi	1	83935	98.1053		Motif:DNA-26_CGi	2	81202	97.2607		Motif:Copia-35_BD-I	2	53960	97.2235		Motif:CR1-62_HM	1	31215	99.0952
					Motif:TE-X-12_DR	1	83936	98.1065		Motif:DNA2-1_DAn	2	81204	97.2631		Motif:Copia-32_MLP-I	2	53962	97.2271		Motif:CR1-5B_CQ	1	31216	99.0984
					Motif:TEKAY_ZM-LTR	1	83937	98.1077		Motif:DNA-2-15_DR	2	81206	97.2655		Motif:Copia-26_GM-I	2	53964	97.2307		Motif:CR1-52_AAe	1	31217	99.1016
					Motif:TE-8_CGi	1	83938	98.1088		Motif:DNA2-12_DR	2	81208	97.2679		Motif:Copia-24_PIT-I	2	53966	97.2343		Motif:CR1-32_HM	1	31218	99.1048
					Motif:TE7-1_FV	1	83939	98.11		Motif:DMRPR	2	81210	97.2703		Motif:Copia-1_TCa-I	2	53968	97.2379		Motif:CR1-20_HM	1	31219	99.1079
					Motif:TE-5B_CGi	1	83940	98.1112		Motif:DM412	2	81212	97.2727		Motif:Copia-1_DGri-I	2	53970	97.2415		Motif:CR1-13_NV	1	31220	99.1111
					Motif:TC2_FR1	1	83941	98.1123		Motif:DIRS-N1_DR	2	81214	97.2751		Motif:Copia-18_MLP-I	2	53972	97.2451		Motif:CR1-10_CGi	1	31221	99.1143
					Motif:TART-A	1	83942	98.1135		Motif:DIRS-4N1_DR	2	81216	97.2775		Motif:Copia-18_GM-I	2	53974	97.2487		Motif:CR1-106_AAe	1	31222	99.1175
					Motif:TAM2_AM	1	83943	98.1147		Motif:DIRS-30_NV	2	81218	97.2799		Motif:Copia-15_CQ-I	2	53976	97.2523		Motif:CR1-104_AAe	1	31223	99.1206
					Motif:Tad1-68_BG	1	83944	98.1159		Motif:DIRS-1_NGr	2	81220	97.2823		Motif:Copia-143_SB-I	2	53978	97.2559		Motif:Coprina_Pc2	1	31224	99.1238
					Motif:Tad1-66B_BG	1	83945	98.117		Motif:DIRS-1_CB	2	81222	97.2847		Motif:Copia-13_BG-I	2	53980	97.2595		Motif:COPN_MT_LTR	1	31225	99.127
					Motif:Tad1-59_BG	1	83946	98.1182		Motif:Daphne-1_TCa	2	81224	97.2871		Motif:Copia-11_LH-I	2	53982	97.2631		Motif:COPMET_I-int	1	31226	99.1302
					Motif:Tad1-53_BG	1	83947	98.1194		Motif:Dada-U6_GA	2	81226	97.2895		Motif:Copia-118_BRa-I	2	53984	97.2667		Motif:COPIA_PO	1	31227	99.1333
					Motif:Tad1-38_BG	1	83948	98.1205		Motif:Dada-U1B_DR	2	81228	97.2919		Motif:Copia-117_BRa-I	2	53986	97.2703		Motif:Copia-9_TA-I	1	31228	99.1365
					Motif:Tad1-33_BG	1	83949	98.1217		Motif:Dada-tA_OL	2	81230	97.2943		Motif:Copia-10_TC-I	2	53988	97.2739		Motif:Copia-9_CQ-I	1	31229	99.1397
					Motif:Tad1-2_PGr	1	83950	98.1229		Motif:Dada-tA_DR	2	81232	97.2966		Motif:Copia-105_BRa-LTR	2	53990	97.2775		Motif:Copia-98_SB-I	1	31230	99.1429
					Motif:Tad1-1_NC	1	83951	98.124		Motif:Dada-1_GM	2	81234	97.299		Motif:Copia-100_Mad-I	2	53992	97.2811		Motif:Copia-95_AA-I	1	31231	99.146
					Motif:TA11	1	83952	98.1252		Motif:CVE	2	81236	97.3014		Motif:Clu-186_AG	2	53994	97.2847		Motif:Copia-93_Mad-I	1	31232	99.1492
					Motif:SZ-8_int-int	1	83953	98.1264		Motif:CryptonV-3_DR	2	81238	97.3038		Motif:CAULIV-1B_Mad	2	53996	97.2883		Motif:Copia-92_Mad-I	1	31233	99.1524
					Motif:SZ-60_int-int	1	83954	98.1275		Motif:CryptonV-1_HSal	2	81240	97.3062		Motif:BTLTR1E1	2	53998	97.2919		Motif:Copia-92_BRa-I	1	31234	99.1556
					Motif:SZ-30_LTR	1	83955	98.1287		Motif:CryptonS-18_PI	2	81242	97.3086		Motif:BLOOD_LTR	2	54000	97.2955		Motif:Copia-91_GM-I	1	31235	99.1587
					Motif:SZ-10_I-int	1	83956	98.1299		Motif:CryptonF-2_ACap	2	81244	97.311		Motif:BEL-93_CQ-LTR	2	54002	97.2991		Motif:Copia-90_ST-I	1	31236	99.1619
					Motif:SSU-rRNA_Tps	1	83957	98.131		Motif:CryptonF-1_ACap	2	81246	97.3134		Motif:BEL-4_DPu-I	2	54004	97.3028		Motif:Copia-8_SI-I	1	31237	99.1651
					Motif:SSU-rRNA_Lma	1	83958	98.1322		Motif:Crack-9_CQ	2	81248	97.3158		Motif:BEL-31_CQ-I	2	54006	97.3064		Motif:Copia-8_PD-I	1	31238	99.1683
					Motif:SSU-rRNA_Dme	1	83959	98.1334		Motif:Crack-8_CQ	2	81250	97.3182		Motif:BEL-1-LTR_NVi	2	54008	97.31		Motif:Copia-8_LH-I	1	31239	99.1714
					Motif:SSU-rRNA_Cel	1	83960	98.1346		Motif:Crack-31_BF	2	81252	97.3206		Motif:BEL-10_DBp-I	2	54010	97.3136		Motif:Copia-8_EPa-I	1	31240	99.1746
					Motif:SRV_MM-int	1	83961	98.1357		Motif:Crack-25_AAe	2	81254	97.323		Motif:ATCopia84LTR	2	54012	97.3172		Motif:Copia-89_VV-LTR	1	31241	99.1778
					Motif:SR2A	1	83962	98.1369		Motif:Crack-23_BF	2	81256	97.3254		Motif:ATCopia70_I-int	2	54014	97.3208		Motif:Copia-89_ST-I	1	31242	99.181
					Motif:Sola3-1_CapOwc	1	83963	98.1381		Motif:CR1-X3_Pass	2	81258	97.3278		Motif:ATCopia45_I-int	2	54016	97.3244		Motif:Copia-87_Mad-I	1	31243	99.1841
					Motif:Sola2-5_HM	1	83964	98.1392		Motif:CR1-98_AAe	2	81260	97.3302		Motif:Arnold3	2	54018	97.328		Motif:Copia-85_Mad-I	1	31244	99.1873
					Motif:Sola2-4_HM	1	83965	98.1404		Motif:CR1-90_AAe	2	81262	97.3326		Motif:Ag-Jock-13	2	54020	97.3316		Motif:Copia-84_PT-I	1	31245	99.1905
					Motif:Sola2-2_CGi	1	83966	98.1416		Motif:CR1-62_HM	2	81264	97.335		Motif:ACCORD2_I-int	2	54022	97.3352		Motif:Copia-82_PT-I	1	31246	99.1937
					Motif:Sola2-1_Hrobusta	1	83967	98.1427		Motif:CR1-5_LCh	2	81266	97.3374		Motif:Academ-5_SK	2	54024	97.3388		Motif:Copia-82_Mad-I	1	31247	99.1968
					Motif:Sola2-1_EmiHux	1	83968	98.1439		Motif:CR1-5_BF	2	81268	97.3398		Motif:Academ-2_HM	2	54026	97.3424		Motif:Copia-81_GM-I	1	31248	99.2
					Motif:Sola1-8_AP	1	83969	98.1451		Motif:CR1-4_TCa	2	81270	97.3422		Motif:5S_DM	2	54028	97.346		Motif:Copia-80_VV-I	1	31249	99.2032
					Motif:Sola1-2_LG	1	83970	98.1462		Motif:CR1-4_CGi	2	81272	97.3446		Motif:Zisupton-4_DR	1	54029	97.3478		Motif:Copia-80_ST-I	1	31250	99.2063
					Motif:SMAR5	1	83971	98.1474		Motif:CR1-39_HM	2	81274	97.347		Motif:ZhAT-N11_ZM	1	54030	97.3496		Motif:Copia-7_TC-I	1	31251	99.2095
					Motif:SloEFV-I	1	83972	98.1486		Motif:CR1-37_HM	2	81276	97.3494		Motif:ZhAT12_ZM	1	54031	97.3514		Motif:Copia-7_SMo-I	1	31252	99.2127
					Motif:SINEU-1H_Croc	1	83973	98.1497		Motif:CR1-2_HM	2	81278	97.3517		Motif:ZFERV-2N2-I_DR	1	54032	97.3532		Motif:Copia-7_PD-I	1	31253	99.2159
					Motif:SINE_SM	1	83974	98.1509		Motif:CR1-29_BF	2	81280	97.3541		Motif:Zator-N3_AAe	1	54033	97.355		Motif:Copia-7_BG-I	1	31254	99.219
					Motif:SINEL_SM	1	83975	98.1521		Motif:CR1-28_BF	2	81282	97.3565		Motif:Zator-3_HM	1	54034	97.3568		Motif:Copia-78_Mad-I	1	31255	99.2222
					Motif:SINEC_Cf	1	83976	98.1533		Motif:CR1-1_LG	2	81284	97.3589		Motif:Zator-1_CP	1	54035	97.3586		Motif:Copia-77_Mad-I	1	31256	99.2254
					Motif:SINE2-4a1_SP	1	83977	98.1544		Motif:CR1-1_HM	2	81286	97.3613		Motif:Zator-1_AA	1	54036	97.3604		Motif:Copia-75_ST-I	1	31257	99.2286
					Motif:SINE2-1_AFC	1	83978	98.1556		Motif:CR1-1_DWil	2	81288	97.3637		Motif:Zaphod	1	54037	97.3622		Motif:Copia-74_MLP-I	1	31258	99.2317
					Motif:SIMPLEHAT1	1	83979	98.1568		Motif:CR1-15_Crp	2	81290	97.3661		Motif:XILON1_ZM-int	1	54038	97.364		Motif:Copia-73_ST-I	1	31259	99.2349
					Motif:SHALINE8_MT	1	83980	98.1579		Motif:CR1-14_CGi	2	81292	97.3685		Motif:X6B_LINE	1	54039	97.3658		Motif:Copia-73_BG-I	1	31260	99.2381
					Motif:SHALINE20_MT	1	83981	98.1591		Motif:CR1-12_CGi	2	81294	97.3709		Motif:Waldo1_AG	1	54040	97.3676		Motif:Copia-72_Mad-I	1	31261	99.2413
					Motif:SHACOP23_I_MT-int	1	83982	98.1603		Motif:CR1-116_AAe	2	81296	97.3733		Motif:VLINE4_VV	1	54041	97.3694		Motif:Copia-71_ST-I	1	31262	99.2444
					Motif:SFV1-23_Gav-I	1	83983	98.1614		Motif:CR1-10D_AMi	2	81298	97.3757		Motif:Vingi-11_CPB	1	54042	97.3712		Motif:Copia-71_PT-I	1	31263	99.2476
					Motif:SFV1-22_Gav-I	1	83984	98.1626		Motif:COPIA-I_MT	2	81300	97.3781		Motif:VIHAT3-N1_VV	1	54043	97.373		Motif:Copia-70_ST-I	1	31264	99.2508
					Motif:SFV1-19B_Gav-LTR	1	83985	98.1638		Motif:Copia-97_STu-LTR	2	81302	97.3805		Motif:VHARB-N2_VV	1	54044	97.3748		Motif:Copia-6_SI-I	1	31265	99.254
					Motif:SFV1-17_Crp-I	1	83986	98.1649		Motif:Copia-93_SB-I	2	81304	97.3829		Motif:VHARB-N1_VV	1	54045	97.3766		Motif:Copia-6_Mad-I	1	31266	99.2571
					Motif:SFV1-12_Crp-I	1	83987	98.1661		Motif:Copia-93_GM-I	2	81306	97.3853		Motif:Vandal8	1	54046	97.3784		Motif:Copia-6_LBS-I	1	31267	99.2603
					Motif:SC-7_I-int	1	83988	98.1673		Motif:Copia-92_SB-I	2	81308	97.3877		Motif:Vandal4	1	54047	97.3802		Motif:Copia-6_DAn-I	1	31268	99.2635
					Motif:SBCopia1_I-int	1	83989	98.1685		Motif:Copia-92_BRa-I	2	81310	97.3901		Motif:UVIR_DV	1	54048	97.382		Motif:Copia-6_CPu-I	1	31269	99.2667
					Motif:SAT-3_DR	1	83990	98.1696		Motif:Copia-90_BRa-LTR	2	81312	97.3925		Motif:Urukhai_Cis	1	54049	97.3838		Motif:Copia-6_BD-I	1	31270	99.2698
					Motif:SAT3_CM	1	83991	98.1708		Motif:Copia-8_PX-I	2	81314	97.3949		Motif:UnaL2	1	54050	97.3856		Motif:Copia-69_VV-I	1	31271	99.273
					Motif:SAT2pl	1	83992	98.172		Motif:Copia-81_ST-LTR	2	81316	97.3973		Motif:U1_LV	1	54051	97.3874		Motif:Copia-68_Mad-I	1	31272	99.2762
					Motif:SAT-14_DR	1	83993	98.1731		Motif:Copia-7_EPa-I	2	81318	97.3997		Motif:Tx1-Sat-1_SK	1	54052	97.3892		Motif:Copia-67_ZM-I	1	31273	99.2794
					Motif:Sagan-N3_PGr	1	83994	98.1743		Motif:Copia-7_DPu-I	2	81320	97.4021		Motif:TX1_FR1	1	54053	97.391		Motif:Copia-66_Mad-I	1	31274	99.2825
					Motif:Sagan-6_TMe	1	83995	98.1755		Motif:Copia-7_DAn-I	2	81322	97.4044		Motif:Tx1-9_CGi	1	54054	97.3928		Motif:Copia-65_PX-LTR	1	31275	99.2857
					Motif:Sagan-1_RO	1	83996	98.1766		Motif:Copia-77_GM-I	2	81324	97.4068		Motif:Tx1-8_SK	1	54055	97.3946		Motif:Copia-65_Mad-I	1	31276	99.2889
					Motif:Sagan-11_TMe	1	83997	98.1778		Motif:Copia-71_MLP-I	2	81326	97.4092		Motif:Tx1-8_CQ	1	54056	97.3964		Motif:Copia-62_Mad-I	1	31277	99.2921
					Motif:RTVL-Ib-int	1	83998	98.179		Motif:Copia-68_VV-I	2	81328	97.4116		Motif:Tx1-8_BF	1	54057	97.3982		Motif:Copia-60_PX-I	1	31278	99.2952
					Motif:RTEX-7_SK	1	83999	98.1801		Motif:Copia-59_MLP-I	2	81330	97.414		Motif:Tx1-7_CGi	1	54058	97.4		Motif:Copia5-VV_I-int	1	31279	99.2984
					Motif:RTEX-7_ACar	1	84000	98.1813		Motif:Copia-59_Mad-I	2	81332	97.4164		Motif:Tx1-7_BF	1	54059	97.4018		Motif:Copia-5_TA-I	1	31280	99.3016
					Motif:RTEX-6_NV	1	84001	98.1825		Motif:Copia-51_GM-I	2	81334	97.4188		Motif:Tx1-5_DR	1	54060	97.4037		Motif:Copia5-SB_I-int	1	31281	99.3048
					Motif:RTEX-3_BF	1	84002	98.1836		Motif:Copia-4_XT-I	2	81336	97.4212		Motif:Tx1-5_CQ	1	54061	97.4055		Motif:Copia-5_PSt-I	1	31282	99.3079
					Motif:RTEX-1_SP	1	84003	98.1848		Motif:Copia4_I_MT-int	2	81338	97.4236		Motif:Tx1-4_DR	1	54062	97.4073		Motif:Copia5-I_DR	1	31283	99.3111
					Motif:RTEX-1_DR	1	84004	98.186		Motif:Copia-49_VV-I	2	81340	97.426		Motif:Tx1-45_DR	1	54063	97.4091		Motif:Copia-59_VV-I	1	31284	99.3143
					Motif:RTEX-17_CGi	1	84005	98.1872		Motif:Copia-44_VV-LTR	2	81342	97.4284		Motif:Tx1-44_DR	1	54064	97.4109		Motif:Copia-58_PX-I	1	31285	99.3175
					Motif:RTEX-16_CGi	1	84006	98.1883		Motif:Copia-3_PR-I	2	81344	97.4308		Motif:Tx1-3_CQ	1	54065	97.4127		Motif:Copia-56_VV-I	1	31286	99.3206
					Motif:RTEX-14_CGi	1	84007	98.1895		Motif:Copia-3_PPa-I	2	81346	97.4332		Motif:Tx1-39_DR	1	54066	97.4145		Motif:Copia-56_PX-I	1	31287	99.3238
					Motif:RTE-7_PPac	1	84008	98.1907		Motif:Copia-3_ADe-I	2	81348	97.4356		Motif:Tx1-38_DR	1	54067	97.4163		Motif:Copia-56_PTr-I	1	31288	99.327
					Motif:RTE-7_LCh	1	84009	98.1918		Motif:Copia-39_MLP-I	2	81350	97.438		Motif:Tx1-30_DR	1	54068	97.4181		Motif:Copia-55_ZM-I	1	31289	99.3302
					Motif:RTE-7_AMi	1	84010	98.193		Motif:Copia-36_BD-I	2	81352	97.4404		Motif:Tx1-2_DR	1	54069	97.4199		Motif:Copia-55_PTr-I	1	31290	99.3333
					Motif:RTE-5_SP	1	84011	98.1942		Motif:Copia-34_DPu-I	2	81354	97.4428		Motif:Tx1-2_CQ	1	54070	97.4217		Motif:Copia-54_PX-I	1	31291	99.3365
					Motif:RTE-3_SP	1	84012	98.1953		Motif:Copia-32_Mad-I	2	81356	97.4452		Motif:Tx1-1_SP	1	54071	97.4235		Motif:Copia-53_ST-I	1	31292	99.3397
					Motif:RTE-29_CPB	1	84013	98.1965		Motif:Copia-30_PAb-I	2	81358	97.4476		Motif:Tx1-1_DR	1	54072	97.4253		Motif:Copia-53_MLP-I	1	31293	99.3429
					Motif:RTE-1_SK	1	84014	98.1977		Motif:Copia-2_PPa-I	2	81360	97.45		Motif:Tx1-1_ADi	1	54073	97.4271		Motif:Copia-53_Mad-I	1	31294	99.346
					Motif:RTE-19_CPB	1	84015	98.1988		Motif:Copia2-LTR_VC	2	81362	97.4524		Motif:Tx1-17_DR	1	54074	97.4289		Motif:Copia-52_SB-I	1	31295	99.3492
					Motif:RTE-16_BF	1	84016	98.2		Motif:Copia-2_Adi-I	2	81364	97.4548		Motif:Tx1-16_SK	1	54075	97.4307		Motif:Copia52-PTR_I-int	1	31296	99.3524
					Motif:RTE-14_SP	1	84017	98.2012		Motif:Copia-29_DPu-I	2	81366	97.4572		Motif:Tx1-14_DR	1	54076	97.4325		Motif:Copia-50_GM-I	1	31297	99.3556
					Motif:RTE-13_AMi	1	84018	98.2023		Motif:Copia-26_PAb-I	2	81368	97.4595		Motif:Tx1-14_CGi	1	54077	97.4343		Motif:Copia-4_XT-I	1	31298	99.3587
					Motif:RTE1	1	84019	98.2035		Motif:Copia-24_SB-I	2	81370	97.4619		Motif:Tx1-12_CGi	1	54078	97.4361		Motif:Copia-4_TMe-I	1	31299	99.3619
					Motif:RT2	1	84020	98.2047		Motif:Copia-22_SB-I	2	81372	97.4643		Motif:Tx1-12_BF	1	54079	97.4379		Motif:Copia-4_PX-I	1	31300	99.3651
					Motif:RSV-int	1	84021	98.2059		Motif:Copia-20_ST-I	2	81374	97.4667		Motif:Tx1-11_DR	1	54080	97.4397		Motif:Copia-4_PGr-I	1	31301	99.3683
					Motif:ROOA_I-int	1	84022	98.207		Motif:Copia-1_PAb-I	2	81376	97.4691		Motif:Tx1-11_BF	1	54081	97.4415		Motif:Copia4_I_MT-int	1	31302	99.3714
					Motif:RNSAT1a	1	84023	98.2082		Motif:COPIA1-LTR_LC	2	81378	97.4715		Motif:Tx1-10_LCh	1	54082	97.4433		Motif:Copia4-I_DR	1	31303	99.3746
					Motif:RNLTR5-int	1	84024	98.2094		Motif:COPIA1-I_OS	2	81380	97.4739		Motif:Tx1-10_Crp	1	54083	97.4451		Motif:Copia4-I_AG	1	31304	99.3778
					Motif:RNERVK9-int	1	84025	98.2105		Motif:Copia-1_ES-I	2	81382	97.4763		Motif:TX1	1	54084	97.4469		Motif:Copia-4_Cfl-I	1	31305	99.381
					Motif:RLTR11A	1	84026	98.2117		Motif:Copia-1_CDC-I	2	81384	97.4787		Motif:TUBE3	1	54085	97.4487		Motif:Copia-4_Ano-I	1	31306	99.3841
					Motif:RLG_scMaximus_4_1-LTR	1	84027	98.2129		Motif:Copia-18_SB-I	2	81386	97.4811		Motif:TUB4	1	54086	97.4505		Motif:Copia-49_BRa-I	1	31307	99.3873
					Motif:RLG_scMaximus_2_3-I	1	84028	98.214		Motif:Copia17-NVi_I-int	2	81388	97.4835		Motif:tRNA-SeC(e)-TGA	1	54087	97.4523		Motif:Copia46-PTR_I-int	1	31308	99.3905
					Motif:RLG_scMaximus_1_5-LTR	1	84029	98.2152		Motif:Copia-14_BG-I	2	81390	97.4859		Motif:tRNAIleATT_CB	1	54088	97.4541		Motif:Copia-44_VV-LTR	1	31309	99.3937
					Motif:RLG_scDEL_2_1-LTR	1	84030	98.2164		Motif:Copia-14_BD-I	2	81392	97.4883		Motif:tRNAGlyGGC_CB	1	54089	97.4559		Motif:Copia-44_SB-I	1	31310	99.3968
					Motif:RLG_scDEL_2_1-I	1	84031	98.2175		Motif:Copia-13_GM-I	2	81394	97.4907		Motif:tRNA-Gln-CAA	1	54090	97.4577		Motif:Copia-44_PIT-I	1	31311	99.4
					Motif:RLG_scDEL_1_4-LTR	1	84032	98.2187		Motif:Copia11-ZM_I-int	2	81396	97.4931		Motif:TREP69	1	54091	97.4595		Motif:Copia-44_FV-I	1	31312	99.4032
					Motif:RLG_scDEL_1_2-I	1	84033	98.2199		Motif:Copia-11_ADe-I	2	81398	97.4955		Motif:TRANSPAC_I-int	1	54092	97.4613		Motif:Copia-43_ST-I	1	31313	99.4063
					Motif:RLG_scAle_1_3-I	1	84034	98.221		Motif:COP21_I_MT-int	2	81400	97.4979		Motif:Transib-N1_AAe	1	54093	97.4631		Motif:Copia-42_VV-I	1	31314	99.4095
					Motif:RIRE8C_I-int	1	84035	98.2222		Motif:COP18_I_MT-int	2	81402	97.5003		Motif:Transib-9_HM	1	54094	97.4649		Motif:Copia-41_PIT-I	1	31315	99.4127
					Motif:RIRE5-I_OS	1	84036	98.2234		Motif:Charlie25	2	81404	97.5027		Motif:Transib-7_AAe	1	54095	97.4667		Motif:Copia-41_BG-I	1	31316	99.4159
					Motif:REX1-3_XT	1	84037	98.2246		Motif:Chapaev3-4_HM	2	81406	97.5051		Motif:Transib-6_DAn	1	54096	97.4685		Motif:Copia-40_ZM-I	1	31317	99.419
					Motif:REX1-3_AFC	1	84038	98.2257		Motif:Chapaev3-1_AA	2	81408	97.5075		Motif:Transib-5_DRh	1	54097	97.4703		Motif:Copia-40_PX-I	1	31318	99.4222
					Motif:REX1-1_DR	1	84039	98.2269		Motif:CER15-I_CE	2	81410	97.5099		Motif:Transib-5_DK	1	54098	97.4721		Motif:Copia-40_Mad-I	1	31319	99.4254
					Motif:RETROSAT2_LTR	1	84040	98.2281		Motif:CER15-1-I_CE	2	81412	97.5122		Motif:Transib-5_DBi	1	54099	97.4739		Motif:Copia-40_BRa-I	1	31320	99.4286
					Motif:RETROSAT2_I-int	1	84041	98.2292		Motif:CER12-I_CE	2	81414	97.5146		Motif:Transib-18_HM	1	54100	97.4757		Motif:Copia-3_TA-I	1	31321	99.4317
					Motif:Retrofit7_I-int	1	84042	98.2304		Motif:Caulimovirus-1_VVi	2	81416	97.517		Motif:Transib-10_DAn	1	54101	97.4775		Motif:Copia-3_ST-I	1	31322	99.4349
					Motif:RETRO2A_LTR	1	84043	98.2316		Motif:BLOOD_I-int	2	81418	97.5194		Motif:TOL2_OL	1	54102	97.4793		Motif:Copia-3-I_NV	1	31323	99.4381
					Motif:REP-7_PBa	1	84044	98.2327		Motif:BEL-7_AA-I	2	81420	97.5218		Motif:Togen-1_DR	1	54103	97.4811		Motif:Copia3-I_DR	1	31324	99.4413
					Motif:REP-6B_PBa	1	84045	98.2339		Motif:BEL-72_AA-I	2	81422	97.5242		Motif:TIRANT_I-int	1	54104	97.4829		Motif:Copia-3_GA-I	1	31325	99.4444
					Motif:REP-1_DTa	1	84046	98.2351		Motif:BEL-50_DRe-LTR	2	81424	97.5266		Motif:TIR9TA1C_CE	1	54105	97.4847		Motif:Copia-3_DBp-I	1	31326	99.4476
					Motif:REP-1_DEl	1	84047	98.2362		Motif:BEL2-I_Dmoj	2	81426	97.529		Motif:Tigger3	1	54106	97.4865		Motif:Copia-3_Cfl-I	1	31327	99.4508
					Motif:Rehavkus-1_CS	1	84048	98.2374		Motif:BEL-1_DRh-I	2	81428	97.5314		Motif:TguSINE1	1	54107	97.4883		Motif:Copia-3_BRa-I	1	31328	99.454
					Motif:RCS5	1	84049	98.2386		Motif:BEL-17_DPu-I	2	81430	97.5338		Motif:Tgu_rep1	1	54108	97.4901		Motif:Copia39-PTR_I-int	1	31329	99.4571
					Motif:RBTVL	1	84050	98.2397		Motif:BEL-13_LH-I	2	81432	97.5362		Motif:TguLTRL2a7	1	54109	97.4919		Motif:Copia-38_Pru-I	1	31330	99.4603
					Motif:RAVLIN_MT	1	84051	98.2409		Motif:BEL-10_DBp-I	2	81434	97.5386		Motif:TguERVL1_I-int	1	54110	97.4937		Motif:Copia-38_BG-I	1	31331	99.4635
					Motif:RAVLIN5_MT	1	84052	98.2421		Motif:ATREP5	2	81436	97.541		Motif:TguERVL1b_LTR	1	54111	97.4955		Motif:Copia-37_VV-I	1	31332	99.4667
					Motif:RAM13_I_MT-int	1	84053	98.2433		Motif:ATMU5	2	81438	97.5434		Motif:TguERVL1a_LTR	1	54112	97.4973		Motif:Copia-37_ST-I	1	31333	99.4698
					Motif:RAHAT	1	84054	98.2444		Motif:ATHAT10	2	81440	97.5458		Motif:TE-X-1_NVi	1	54113	97.4991		Motif:Copia-37_DPu-I	1	31334	99.473
					Motif:RAGYPSY3_LTR_MT	1	84055	98.2456		Motif:ATENSPM2	2	81442	97.5482		Motif:TEMPINDAS	1	54114	97.5009		Motif:Copia-36_ST-I	1	31335	99.4762
					Motif:RAGYPSY2_I_MT-int	1	84056	98.2468		Motif:ATDNA2T9B	2	81444	97.5506		Motif:TELSAT_PG	1	54115	97.5027		Motif:Copia-36_Mad-I	1	31336	99.4794
					Motif:R2Sm-A	1	84057	98.2479		Motif:ATCOPIA69A_I-int	2	81446	97.553		Motif:TE-3_PPa	1	54116	97.5045		Motif:Copia-35_DPu-I	1	31337	99.4825
					Motif:R2Amel	1	84058	98.2491		Motif:ATCopia14I	2	81448	97.5554		Motif:TE2-2_CR	1	54117	97.5064		Motif:Copia-34_PX-I	1	31338	99.4857
					Motif:R2-1a_Cis	1	84059	98.2503		Motif:ALPINE2	2	81450	97.5578		Motif:TE-11_NV	1	54118	97.5082		Motif:Copia-34_DPu-I	1	31339	99.4889
					Motif:R1_DPs	1	84060	98.2514		Motif:Ag-Jock-13	2	81452	97.5602		Motif:TDR8B	1	54119	97.51		Motif:Copia-33_SB-I	1	31340	99.4921
					Motif:R1-7_DPer	1	84061	98.2526		Motif:Academ-5_SP	2	81454	97.5626		Motif:TDR15	1	54120	97.5118		Motif:Copia-33_Mad-I	1	31341	99.4952
					Motif:R1-3_PBa	1	84062	98.2538		Motif:Academ-3_SK	2	81456	97.5649		Motif:TDH5_LTR	1	54121	97.5136		Motif:Copia-32_Pru-I	1	31342	99.4984
					Motif:R1-2B_DK	1	84063	98.2549		Motif:Academ-3_BF	2	81458	97.5673		Motif:TCN2-I	1	54122	97.5154		Motif:Copia-32_Mad-I	1	31343	99.5016
					Motif:R1-1_DVi	1	84064	98.2561		Motif:Academ-1_AP	2	81460	97.5697		Motif:TCA1_I-int	1	54123	97.5172		Motif:Copia-31_PX-I	1	31344	99.5048
					Motif:R1-1_DT	1	84065	98.2573		Motif:ZhAT3_ZM	1	81461	97.5709		Motif:Tad1-73_BG	1	54124	97.519		Motif:Copia-30_ST-I	1	31345	99.5079
					Motif:R1-15_DWi	1	84066	98.2585		Motif:ZFERV_LTR	1	81462	97.5721		Motif:Tad1-60_BG	1	54125	97.5208		Motif:Copia-2_TC-I	1	31346	99.5111
					Motif:R1-10_DWi	1	84067	98.2596		Motif:Zator-N3_AAe	1	81463	97.5733		Motif:Tad1-53C_BG	1	54126	97.5226		Motif:Copia-2_SL-I	1	31347	99.5143
					Motif:Q	1	84068	98.2608		Motif:Zator-N1_CGi	1	81464	97.5745		Motif:Tad1-43_BG	1	54127	97.5244		Motif:Copia-2_PTri-I	1	31348	99.5175
					Motif:PTPCHT7	1	84069	98.262		Motif:Zator-4_HM	1	81465	97.5757		Motif:Tad1-35_BG	1	54128	97.5262		Motif:Copia-2_PPa-I	1	31349	99.5206
					Motif:PSL	1	84070	98.2631		Motif:Zator-3_HM	1	81466	97.5769		Motif:Tad1-27_BG	1	54129	97.528		Motif:Copia-2_MLP-I	1	31350	99.5238
					Motif:Proto1-2_NG	1	84071	98.2643		Motif:Zator-1_PM	1	81467	97.5781		Motif:Tad1-26C_BG	1	54130	97.5298		Motif:COPIA2-I_LC	1	31351	99.527
					Motif:Poseidon-N3_PM	1	84072	98.2655		Motif:Zator-1_CGi	1	81468	97.5793		Motif:Tad1-25C_BG	1	54131	97.5316		Motif:Copia-2_ES-I	1	31352	99.5302
					Motif:POPGY1_I-int	1	84073	98.2666		Motif:Zator-1_AA	1	81469	97.5805		Motif:Tad1-15B_BG	1	54132	97.5334		Motif:Copia-2_DTa-I	1	31353	99.5333
					Motif:Polinton-N1_NV	1	84074	98.2678		Motif:YETI-I_PA	1	81470	97.5817		Motif:Tad1-11_BG	1	54133	97.5352		Motif:Copia-2_DGri-I	1	31354	99.5365
					Motif:Polinton-4_NVi	1	84075	98.269		Motif:WHAM3_TM-int	1	81471	97.5829		Motif:SZ-8_int-int	1	54134	97.537		Motif:Copia-2_DEl-I	1	31355	99.5397
					Motif:Polinton-3_NVi	1	84076	98.2701		Motif:WHAM2_TM-int	1	81472	97.5841		Motif:SZ-7_int-int	1	54135	97.5388		Motif:Copia-29_PAb-I	1	31356	99.5429
					Motif:Polinton-3_CI	1	84077	98.2713		Motif:WHAM1_TM-int	1	81473	97.5853		Motif:SZ-30_LTR	1	54136	97.5406		Motif:Copia-28_Pru-I	1	31357	99.546
					Motif:Polinton-2_TC	1	84078	98.2725		Motif:Waldo-4_AAe	1	81474	97.5865		Motif:SZ-22_int-int	1	54137	97.5424		Motif:Copia27-VV_I-int	1	31358	99.5492
					Motif:Polinton-1_TV	1	84079	98.2736		Motif:VLINE9_VV	1	81475	97.5877		Motif:SZ-10_I-int	1	54138	97.5442		Motif:Copia-27_SI-I	1	31359	99.5524
					Motif:Polinton-1_NV	1	84080	98.2748		Motif:Vingi-1_Croc	1	81476	97.5889		Motif:SWIMMER1	1	54139	97.546		Motif:Copia-27_BRa-I	1	31360	99.5556
					Motif:Polinton-1_GI	1	84081	98.276		Motif:VHARB4_VV	1	81477	97.5901		Motif:SUKKULA3_TM-LTR	1	54140	97.5478		Motif:Copia-26_PAb-I	1	31361	99.5587
					Motif:Polinton-1_EI	1	84082	98.2772		Motif:Vandal8	1	81478	97.5913		Motif:STALKER4_LTR	1	54141	97.5496		Motif:Copia-26_FV-I	1	31362	99.5619
					Motif:Polinton-1_DY	1	84083	98.2783		Motif:Vandal2N1	1	81479	97.5925		Motif:STALKER4_I-int	1	54142	97.5514		Motif:Copia-25_SI-I	1	31363	99.5651
					Motif:Polinton-10_NVi	1	84084	98.2795		Motif:Vandal21	1	81480	97.5937		Motif:SSU-rRNA_Pfa	1	54143	97.5532		Motif:Copia-25_PAb-I	1	31364	99.5683
					Motif:POLINTN1_SM	1	84085	98.2807		Motif:Vandal17	1	81481	97.5949		Motif:SSU-rRNA_Ddi	1	54144	97.555		Motif:Copia-25_GM-I	1	31365	99.5714
					Motif:POKEY_DP	1	84086	98.2818		Motif:Vandal10	1	81482	97.5961		Motif:Sola3-2_CB	1	54145	97.5568		Motif:Copia23-ZM_I-int	1	31366	99.5746
					Motif:PlatLTR35c	1	84087	98.283		Motif:Vandal1	1	81483	97.5973		Motif:Sola3-1_CapOwc	1	54146	97.5586		Motif:Copia23-PTR_I-int	1	31367	99.5778
					Motif:PlatLTR35a-int	1	84088	98.2842		Motif:V1_LTR	1	81484	97.5985		Motif:Sola2-3_DPu	1	54147	97.5604		Motif:Copia-23_GM-I	1	31368	99.581
					Motif:PlatLTR35a1	1	84089	98.2853		Motif:U2_sat	1	81485	97.5997		Motif:Sola2-1_HRo	1	54148	97.5622		Motif:Copia-22_PX-I	1	31369	99.5841
					Motif:PlatERVK2b-int	1	84090	98.2865		Motif:U2	1	81486	97.6009		Motif:Sola2-1_CGi	1	54149	97.564		Motif:Copia22-PTR_I-int	1	31370	99.5873
					Motif:PIVE	1	84091	98.2877		Motif:Tx1-U5-1_SK	1	81487	97.6021		Motif:Sola1-7_AP	1	54150	97.5658		Motif:Copia-21_FV-LTR	1	31371	99.5905
					Motif:piggyBac8_CB	1	84092	98.2888		Motif:Tx1-9_SK	1	81488	97.6033		Motif:Sola1-6_AP	1	54151	97.5676		Motif:Copia-21_BG-I	1	31372	99.5937
					Motif:piggyBac-5_SM	1	84093	98.29		Motif:Tx1-9_CGi	1	81489	97.6045		Motif:Sola1-6_AAe	1	54152	97.5694		Motif:Copia20-ZM_I-int	1	31373	99.5968
					Motif:piggyBac-2_XT	1	84094	98.2912		Motif:Tx1-8_CGi	1	81490	97.6057		Motif:SMARN2	1	54153	97.5712		Motif:Copia-20_EPa-I	1	31374	99.6
					Motif:piggyBac-1N1_XT	1	84095	98.2923		Motif:Tx1-7_CQ	1	81491	97.6069		Motif:SMAR25B	1	54154	97.573		Motif:Copia-1_TC-I	1	31375	99.6032
					Motif:piggyBac-1_LCh	1	84096	98.2935		Motif:Tx1-7_BF	1	81492	97.6081		Motif:SMAR24	1	54155	97.5748		Motif:Copia-1_ST-I	1	31376	99.6063
					Motif:Penelope4_XT	1	84097	98.2947		Motif:Tx1-6_CGi	1	81493	97.6093		Motif:SMAR11	1	54156	97.5766		Motif:Copia1-PTR_I-int	1	31377	99.6095
					Motif:Penelope-3_ACar	1	84098	98.2959		Motif:Tx1-4_AMi	1	81494	97.6105		Motif:Sm2	1	54157	97.5784		Motif:Copia-1_PSH-I	1	31378	99.6127
					Motif:Penelope-2_ACar	1	84099	98.297		Motif:Tx1-4_AAe	1	81495	97.6117		Motif:SLIDE	1	54158	97.5802		Motif:COPIA1-I_OS	1	31379	99.6159
					Motif:Penelope1_XT	1	84100	98.2982		Motif:Tx1-49_DR	1	81496	97.6129		Motif:SLACS_TB	1	54159	97.582		Motif:Copia-1-I_HM	1	31380	99.619
					Motif:Penelope-1_NV	1	84101	98.2994		Motif:Tx1-45_DR	1	81497	97.6141		Motif:SINE_SM	1	54160	97.5838		Motif:Copia1-I_DR	1	31381	99.6222
					Motif:Penelope-1_DEl	1	84102	98.3005		Motif:Tx1-3_FR	1	81498	97.6153		Motif:SINEL_SM	1	54161	97.5856		Motif:Copia-1_HMM-I	1	31382	99.6254
					Motif:PCretro3_I-int	1	84103	98.3017		Motif:Tx1-3_CQ	1	81499	97.6165		Motif:SINEC_old	1	54162	97.5874		Motif:Copia-1_DEl-I	1	31383	99.6286
					Motif:Pal1_Cis	1	84104	98.3029		Motif:Tx1-38_DR	1	81500	97.6177		Motif:SINEC_Fc2	1	54163	97.5892		Motif:Copia-1_CMe-I	1	31384	99.6317
					Motif:P-7_HM	1	84105	98.304		Motif:Tx1-34_DR	1	81501	97.6188		Motif:SINE2-1_SP	1	54164	97.591		Motif:Copia-1_CCO-I	1	31385	99.6349
					Motif:P-3_AP	1	84106	98.3052		Motif:Tx1-2_NV	1	81502	97.62		Motif:SINE2-1_CM	1	54165	97.5928		Motif:Copia-1_AB-I	1	31386	99.6381
					Motif:P-2_PBa	1	84107	98.3064		Motif:Tx1-2_CPB	1	81503	97.6212		Motif:Shinagawa-4_AAe	1	54166	97.5946		Motif:Copia-19_PAb-I	1	31387	99.6413
					Motif:P-28_HM	1	84108	98.3075		Motif:Tx1-29_DR	1	81504	97.6224		Motif:SHAMUDRA3_MT	1	54167	97.5964		Motif:Copia-18_SB-I	1	31388	99.6444
					Motif:P-1_SIn	1	84109	98.3087		Motif:Tx1-23_DR	1	81505	97.6236		Motif:SHAMUDRA2_MT	1	54168	97.5982		Motif:Copia-17_PX-I	1	31389	99.6476
					Motif:P-1_Hrobusta	1	84110	98.3099		Motif:Tx1-22_DR	1	81506	97.6248		Motif:SHALINE9_MT	1	54169	97.6		Motif:Copia-17_PIT-I	1	31390	99.6508
					Motif:P-18_HM	1	84111	98.311		Motif:Tx1-1_CPB	1	81507	97.626		Motif:SHALINE2_MT	1	54170	97.6018		Motif:Copia-16_SI-I	1	31391	99.654
					Motif:P-14_HM	1	84112	98.3122		Motif:Tx1-1_CGi	1	81508	97.6272		Motif:SHALINE17_MT	1	54171	97.6036		Motif:Copia-16_SB-I	1	31392	99.6571
					Motif:P-10_HM	1	84113	98.3134		Motif:Tx1-1B_CPB	1	81509	97.6284		Motif:SFV1-12C_AMi-LTR	1	54172	97.6054		Motif:Copia16-PTR_I-int	1	31393	99.6603
					Motif:Outcast-1_DWi	1	84114	98.3146		Motif:Tx1-1_ADi	1	81510	97.6296		Motif:SC-7_I-int	1	54173	97.6073		Motif:Copia-16_DPu-I	1	31394	99.6635
					Motif:OSVALDO_LTR	1	84115	98.3157		Motif:Tx1-17_SK	1	81511	97.6308		Motif:SC-5	1	54174	97.6091		Motif:Copia-16_BRa-I	1	31395	99.6667
					Motif:OSTONOR1_I-int	1	84116	98.3169		Motif:Tx1-14_DR	1	81512	97.632		Motif:SC-1_int-int	1	54175	97.6109		Motif:Copia-15_ST-I	1	31396	99.6698
					Motif:OSTE33	1	84117	98.3181		Motif:Tx1-14_CGi	1	81513	97.6332		Motif:Sagan-N1_PGr	1	54176	97.6127		Motif:Copia-15_BG-I	1	31397	99.673
					Motif:OSSER	1	84118	98.3192		Motif:Tx1-14_BF	1	81514	97.6344		Motif:Sagan-4_TMe	1	54177	97.6145		Motif:Copia-14_SB-I	1	31398	99.6762
					Motif:OSMU10	1	84119	98.3204		Motif:Turmoil2	1	81515	97.6356		Motif:Sagan-1_PSt	1	54178	97.6163		Motif:Copia-14_AA-I	1	31399	99.6794
					Motif:OSHOOTER	1	84120	98.3216		Motif:TUB3	1	81516	97.6368		Motif:Sagan-1_ESi	1	54179	97.6181		Motif:Copia-13_TMe-I	1	31400	99.6825
					Motif:ORTE-1_AAe	1	84121	98.3227		Motif:TU1	1	81517	97.638		Motif:Sagan-1_ALai	1	54180	97.6199		Motif:Copia-139_SB-I	1	31401	99.6857
					Motif:ORR1D-int	1	84122	98.3239		Motif:Troyka-2-I_BF	1	81518	97.6392		Motif:SABRINA3_TM-int	1	54181	97.6217		Motif:Copia-138_AA-I	1	31402	99.6889
					Motif:OPIE2_ZM-LTR	1	84123	98.3251		Motif:tRNA-Thr-ACG_	1	81519	97.6404		Motif:RTEX-9_ACar	1	54182	97.6235		Motif:Copia-135_SB-I	1	31403	99.6921
					Motif:Ogre-PT1_I-int	1	84124	98.3262		Motif:tRNAPheTTC_CB	1	81520	97.6416		Motif:RTEX-7_CGi	1	54183	97.6253		Motif:Copia-135_AA-I	1	31404	99.6952
					Motif:NVREP68	1	84125	98.3274		Motif:tRNA-Arg-CGA	1	81521	97.6428		Motif:RTEX-7_ACar	1	54184	97.6271		Motif:Copia-131_AA-I	1	31405	99.6984
					Motif:NUSIF1_TM	1	84126	98.3286		Motif:TREP57	1	81522	97.644		Motif:RTEX-5_CGi	1	54185	97.6289		Motif:Copia-130_AA-I	1	31406	99.7016
					Motif:Novosib-4_CR	1	84127	98.3297		Motif:TREP20	1	81523	97.6452		Motif:RTEX-4_NV	1	54186	97.6307		Motif:Copia-12_PX-I	1	31407	99.7048
					Motif:Nimb-2_DR	1	84128	98.3309		Motif:TreLTRRT2-LTR	1	81524	97.6464		Motif:RTEX-2_VC	1	54187	97.6325		Motif:Copia-12_PAb-I	1	31408	99.7079
					Motif:Nimb-13_DR	1	84129	98.3321		Motif:TRE3C	1	81525	97.6476		Motif:RTEX-24_CGi	1	54188	97.6343		Motif:Copia-12_LH-I	1	31409	99.7111
					Motif:NICER19A-int	1	84130	98.3333		Motif:Transib-N4_AAe	1	81526	97.6488		Motif:RTEX-22_SK	1	54189	97.6361		Motif:Copia-12_FV-I	1	31410	99.7143
					Motif:MUJITOS2	1	84131	98.3344		Motif:Transib-7_HM	1	81527	97.65		Motif:RTEX-21_SK	1	54190	97.6379		Motif:Copia-129_SB-I	1	31411	99.7175
					Motif:MuDR-N9_SBi	1	84132	98.3356		Motif:Transib-7_DAn	1	81528	97.6512		Motif:RTEX-19_CGi	1	54191	97.6397		Motif:Copia-124_BRa-LTR	1	31412	99.7206
					Motif:MuDR-N8_SBi	1	84133	98.3368		Motif:Transib-6_DAn	1	81529	97.6524		Motif:RTEX-18_CGi	1	54192	97.6415		Motif:Copia-122_SB-I	1	31413	99.7238
					Motif:MuDR-N1_FV	1	84134	98.3379		Motif:Transib-3_DRh	1	81530	97.6536		Motif:RTEX-14_SK	1	54193	97.6433		Motif:Copia-122_AA-I	1	31414	99.727
					Motif:MuDR-8N2_ZM	1	84135	98.3391		Motif:Transib-3_DAn	1	81531	97.6548		Motif:RTEX-11_SK	1	54194	97.6451		Motif:Copia-11_TC-I	1	31415	99.7302
					Motif:MuDR-8_GM	1	84136	98.3403		Motif:Transib-2_SIn	1	81532	97.656		Motif:RTE-9_LCh	1	54195	97.6469		Motif:Copia-11_PX-I	1	31416	99.7333
					Motif:MuDR-6_ZM	1	84137	98.3414		Motif:Transib2_DP	1	81533	97.6572		Motif:RTE-6_BF	1	54196	97.6487		Motif:Copia-117_AA-I	1	31417	99.7365
					Motif:MuDR-6_GM	1	84138	98.3426		Motif:TRANSIB2_AG	1	81534	97.6584		Motif:RTE-4_BF	1	54197	97.6505		Motif:Copia-115_SB-I	1	31418	99.7397
					Motif:MuDR5x_AP	1	84139	98.3438		Motif:Transib-1_SIn	1	81535	97.6596		Motif:RTE-24_CPB	1	54198	97.6523		Motif:Copia-10_TC-I	1	31419	99.7429
					Motif:MuDr-4_HM	1	84140	98.3449		Motif:Transib1N1_AA	1	81536	97.6608		Motif:RTE1_LA	1	54199	97.6541		Motif:Copia-10_LH-I	1	31420	99.746
					Motif:MuDR-4_EPa	1	84141	98.3461		Motif:Transib-1_DEl	1	81537	97.662		Motif:RTE-1C_DAn	1	54200	97.6559		Motif:Copia-10_ADe-I	1	31421	99.7492
					Motif:MuDR-3_MLP	1	84142	98.3473		Motif:TPN1_IN	1	81538	97.6632		Motif:RTE-17_BF	1	54201	97.6577		Motif:Copia-109_SB-I	1	31422	99.7524
					Motif:MuDR-3_Mad	1	84143	98.3485		Motif:TOL3_OL	1	81539	97.6644		Motif:RTE-10_AMi	1	54202	97.6595		Motif:Copia-100_Mad-I	1	31423	99.7556
[truncated: 1,950 more rows]
