# Supplementary material for: Dynamics of genomic innovation in the unicellular ancestry of animals
Source: eLife. 2017 Jul 20;6:e26036. doi: 10.7554/eLife.26036 (PMC5560861; doi:10.7554/eLife.26036)
Supplement: Figure 5—source data 1. — Used in Figure 5. DOI: http://dx.doi.org/10.7554/eLife.26036.019 [file elife-26036-fig5-data1.xlsx]

## Sheet: Full1
	Result summary										Rates		Intron density
Species or LCA name	node code	node order	Ancestor? (0/1)	node age (order)	present (current sites)	gain (current sites)	loss (current sites)	present (w missing sites)	gain (w missing sites)	loss (w missing sites)	p(gain)	p(loss)	Intron per gene	Intron per kbp coding seq
Homo sapiens	Hsap	1	0	1	1106.69	41.6625	173.278	1106.69	41.6625	178.946	0.00154635	0.143856	3.23594	6.67226			id	0
Ciona intestinalis	Cint	2	0	1	706.278	235.585	767.614	706.278	235.585	773.281	0.00874602	0.621531	2.06514	4.25816			losslevel	0
Chordata	CHORD	3	1	2	1238.31	79.554	100.678	1243.97	85.0723	100.821	0.0031596	0.0800289	3.63735	7.49994			gainlevel	0
Saccoglossus kowalevskii	Skow	4	0	1	1079.93	68.9884	248.486	1079.93	68.9884	248.779	0.00256211	0.197488	3.1577	6.51093			prob	1
Deuterostomia	DEUTERO	5	1	3	1259.43	0.856033	18.4725	1259.72	0.876376	18.5969	3.25746e-05	0.0145566	3.6834	7.59489			root	0.0291746
Drosophila melanogaster	Dmel	6	0	1	251.666	85.6711	990.519	251.666	85.6711	991.776	0.00316979	0.85662	0.735867	1.5173			loss	1
Lottia gigantea	Lgig	7	0	1	1033.12	45.8455	169.243	1033.12	45.8455	170.5	0.00169567	0.147266	3.02081	6.22867			gain	1
Protostomia	PROTOS	8	1	3	1156.51	10.4756	131.009	1157.77	11.5238	131.198	0.000428805	0.102701	3.38529	6.98022
Bilateria	BILATERIA	9	1	4	1277.05	53.5757	206.084	1277.44	53.9678	206.167	0.0020171	0.144207	3.73522	7.70173
Nematostella vectensis	Nvec	10	0	1	1222.03	39.821	49.331	1222.03	39.821	49.3477	0.00147741	0.040069	3.5732	7.36766
Aiptasia sp.	Aipt	11	0	1	1214.69	29.4343	46.2914	1214.69	29.4343	46.3081	0.00109214	0.037601	3.55172	7.32337
Cnidaria	CNIDARIA	12	1	4	1231.54	14.6191	212.63	1231.56	14.6351	212.717	0.000547114	0.148791	3.60106	7.4251
Bilateria+Cnidaria	EUMET	13	1	5	1429.56	0.0213783	11.4734	1429.64	0.0218175	11.5039	9.90731e-07	0.00798223	4.18024	8.61934
Trichoplax	Tadh	14	0	1	1296.14	49.208	194.079	1296.14	49.208	194.197	0.00183996	0.134753	3.78987	7.81443
Bilateria+Cnidaria+Placozoa	EUMPLA	15	1	6	1441.01	2.8838	4.32798	1441.13	2.89247	4.40826	0.000108164	0.00305478	4.21382	8.68856
Mnemiopsis leidyi	Mlei	16	0	1	623.464	443.43	1262.42	623.464	443.43	1262.61	0.0165867	0.875159	1.823	3.75887
Oscarella carmela	Ocar	17	0	1	1022.83	50.2749	458.098	1022.83	50.2749	458.819	0.00187919	0.320544	2.99072	6.16664
Amphimedon queenslandica	Aque	18	0	1	1120.76	90.3555	400.242	1120.76	90.3555	400.963	0.00337725	0.280124	3.27709	6.7571
Porifera	PORIFERA	19	1	6	1430.65	8.0026	19.8045	1431.37	8.55973	19.8298	0.000320075	0.0137457	4.1853	8.62976
Metazoa	METAZOA	20	1	7	1442.45	244.215	18.1677	1442.64	244.332	20.0228	0.00906097	0.0164372	4.21825	8.6977
Monosiga brevicollis	Mbre	21	0	1	997.331	88.4201	325.403	997.331	88.4201	340.789	0.00328291	0.272693	2.91617	6.01292
Salpingoeca rosetta	Sros	22	0	1	1185.36	115.894	164.845	1185.36	115.894	180.23	0.00430305	0.144215	3.46597	7.14657
Choanoflagellata	CHOANOS	23	1	4	1234.31	513.988	496.079	1249.7	529.269	497.902	0.0196283	0.408674	3.65409	7.53445
Metazoa+Choanoflagellata	CHOAZOA	24	1	7	1216.4	344.689	41.7197	1218.33	346.573	41.9994	0.0127093	0.0459685	3.56238	7.34534
Capsaspora owczarzaki	Cowc	25	0	1	575.987	82.7458	420.194	575.987	82.7458	420.518	0.00303409	0.460204	1.68417	3.47263
Filozoa (Met+Cho+Capsaspora)	FILOZOA	26	1	8	913.435	11.3214	14.0894	913.759	11.524	14.166	0.000422299	0.0154665	2.67181	5.50906
Sphaeroforma arctica	Sarc	27	0	1	796.952	59.6452	78.1017	796.952	59.6452	78.4103	0.00217923	0.0961192	2.33027	4.80483
Creolimax fragrantissima	Cfra	28	0	1	832.774	28.1963	10.8311	832.774	28.1963	11.1397	0.00103073	0.0136497	2.43501	5.0208
Sphaeroforma+Creolimax	ICCFSA	29	1	2	815.408	310.922	639.714	815.717	311.217	652.716	0.0115161	0.56402	2.38514	4.91797
Ichthyophonus hoferi	Ihof	30	0	1	1180.34	152.316	116.172	1180.34	152.316	129.188	0.00564262	0.111632	3.4513	7.11631
Ichthyophonida	ICHPHO	31	1	3	1144.2	269.027	41.0768	1157.22	281.927	41.162	0.0103347	0.0448858	3.38367	6.97687
Chromosphaera perkinsii	Nk52	32	0	1	111.089	28.8374	833.998	111.089	28.8374	834.2	0.00105027	0.910181	0.324822	0.669759
Ichthyosporea	ICHTHY	33	1	4	916.25	0.024518	0.000909798	916.452	0.0264005	0.000911842	1.00008e-06	1.00018e-06	2.67968	5.5253
Corallochytrium limacisporum	Clim	34	0	1	5.36527	2.05513	912.916	5.36527	2.05513	913.116	7.54239e-05	0.996388	0.0156879	0.0323473
Teretosporea	TERETO	35	1	5	916.226	0.0244938	0.000912712	916.426	0.0263687	0.000914744	9.99563e-07	1.00018e-06	2.67961	5.52514
Holozoa	HOLOZOA	36	1	9	916.203	54.1692	91.4726	916.401	54.3193	92.7909	0.00199744	0.0971836	2.67953	5.52499
Schizosaccharomyces pombe	Spom	37	0	1	207.925	21.4649	242.257	207.925	21.4649	261.689	0.000773865	0.583927	0.607967	1.25358
Neurospora crassa	Ncra	38	0	1	196.926	80.6974	312.488	196.926	80.6974	331.92	0.00290944	0.740639	0.575806	1.18727
Ascomycota	ASCOMY	39	1	2	428.716	42.2468	318.034	448.149	60.7713	319.761	0.00221124	0.452178	1.31038	2.70189
Cryptococcus neoformans	Cneo	40	0	1	712.068	234.175	226.611	712.068	234.175	229.245	0.0085228	0.324185	2.08207	4.29307
Dikarya	DIKARYA	41	1	3	704.504	12.4389	192.269	707.138	14.7986	192.607	0.000541686	0.217644	2.06766	4.26334
Mortierella verticillata	Mver	42	0	1	523.728	32.1429	392.749	523.728	32.1429	393.362	0.00117749	0.444501	1.53137	3.15756
Spizellomyces punctatus	Spun	43	0	1	736.62	97.776	245.49	736.62	97.776	246.103	0.00358156	0.278095	2.15386	4.44109
Gonapodya prolifera	Gpro	44	0	1	744.468	136.308	276.173	744.468	136.308	276.786	0.00499309	0.312768	2.17681	4.48841
Fungi	FUNGI	45	1	7	884.334	40.0875	82.0836	884.947	40.5294	83.1767	0.001486	0.0896646	2.58756	5.33535
Fonticula alba	Falb	46	0	1	577.105	124.502	473.727	577.105	124.502	474.991	0.00456771	0.51206	1.68744	3.47937
Holomycota	HOLOMYC	47	1	8	926.33	13.3001	40.4765	927.594	13.8227	41.101	0.000507338	0.0430575	2.71226	5.59248
Opisthokinta	OPISTO	48	1	10	953.506	154.255	0.000731546	954.872	155.3	0.000765217	0.00567033	9.97215e-07	2.79202	5.75694
Thecamonas trahens	Ttra	49	0	1	76.8031	31.0497	753.498	76.8031	31.0497	753.819	0.0011339	0.942778	0.224571	0.463047
Obazoa (Opistho+Apusomonadida)	OBAZOA	50	1	11	799.251	0.02676	18.8474	799.572	0.0269318	19.725	9.87861e-07	0.0240884	2.33793	4.82063
Dictyostelium discoideum	Ddis	51	0	1	198.993	9.9963	191.04	198.993	9.9963	193.325	0.000359651	0.50566	0.581852	1.19973
Polysphondylium pallidum	Ppal	52	0	1	357.301	42.4887	65.2241	357.301	42.4887	67.5098	0.00152828	0.176579	1.04474	2.15417
Dictyostelia	DICTYOS	53	1	2	380.036	32.8776	402.707	382.322	35.0844	403.731	0.00127825	0.537607	1.1179	2.30502
Acanthamoeba castellanii	Acas	54	0	1	817.341	274.101	206.626	817.341	274.101	207.729	0.00999186	0.276616	2.38989	4.92776
Amoebozoa	AMOEBO	55	1	5	749.866	2.71017	70.9167	750.969	3.05891	71.361	0.000111695	0.0871118	2.19581	4.5276
Unikonta/Amorphea	UNIK	56	1	12	818.072	23.8354	22.1708	819.271	23.9647	26.918	0.000867296	0.0331843	2.39553	4.93939
Arabidopsis thaliana	Atha	57	0	1	1041.72	28.0901	98.0786	1041.72	28.0901	103.69	0.00103801	0.092801	3.04595	6.28052
Physcomitrella patens	Ppat	58	0	1	969.92	39.7402	181.525	969.92	39.7402	187.136	0.00146848	0.167487	2.83602	5.84766
Embryophyta/Land plants	EMBPHY	59	1	4	1111.7	266.084	55.5454	1117.32	269.075	69.2646	0.00986805	0.0754098	3.26701	6.73631
Chlamydomonas reinhardtii	Crei	60	0	1	1023.92	423.074	162.73	1023.92	423.074	211.963	0.0154577	0.260774	2.99391	6.17321
Chlorella variabilis	Cvar	61	0	1	989.681	644.431	418.324	989.681	644.431	467.557	0.0235463	0.575215	2.8938	5.9668
Chlorophyta	CHLORO	62	1	4	763.574	378.249	515.841	812.807	425.813	530.511	0.0156175	0.578195	2.37663	4.90042
Viridiplantae	VIRIDI	63	1	5	901.166	357.784	166.305	917.506	373.497	169.612	0.0135964	0.237637	2.68277	5.53165
Toxoplasma gondii	Tgon	64	0	1	54.827	19.9982	641.596	54.827	19.9982	795.169	0.000733542	0.958049	0.160313	0.330553
Tetrahymena thermophila	Tthe	65	0	1	452.337	163.832	387.919	452.337	163.832	541.493	0.00599473	0.652385	1.32262	2.72715
Alveolata	ALVEO	66	1	5	676.424	193.612	38.6354	829.998	345.875	38.8031	0.0124949	0.0745545	2.42689	5.00407
Bigelowiella natans	Bnat	67	0	1	1225.44	1011.5	307.514	1225.44	1011.5	308.992	0.0365518	0.590914	3.58315	7.38817
Ectocarpus siliculosus	Esil	68	0	1	1024.1	760.094	441.685	1024.1	760.094	561.713	0.0277886	0.680209	2.99445	6.17432
Phytophthora infestans	Pinf	69	0	1	266.317	37.5282	476.903	266.317	37.5282	596.931	0.00137475	0.722933	0.778704	1.60563
Stramenopila/Heterokonta	STRAM	70	1	5	705.692	215.68	31.4362	825.719	334.397	31.6031	0.0120868	0.0605712	2.41438	4.97827
SAR (Stram+Alveolata+Rhizaria)	SAR	71	1	6	521.448	0.018034	188.256	522.925	0.0216443	190.718	8.57632e-07	0.267313	1.52902	3.15272
Bikonta/Diaphoratickes	BIKONT	72	1	12	709.686	17.1489	123.871	713.621	18.7572	127.36	0.000681411	0.155056	2.08661	4.30243
Naegleria gruberi	Ngru	73	0	1	73.744	35.104	777.768	73.744	35.104	783.584	0.00128307	0.953008	0.215626	0.444604
Ancestral eukaryote (root)	LECA	74	1	13	816.408			822.224					2.40416	4.9572
