# Supplementary material for: Dynamics of genomic innovation in the unicellular ancestry of animals
Source: eLife. 2017 Jul 20;6:e26036. doi: 10.7554/eLife.26036 (PMC5560861; doi:10.7554/eLife.26036)
Supplement: Figure 5—source data 2. — Used in Figures 5 and 6. DOI: http://dx.doi.org/10.7554/eLife.26036.020 [file elife-26036-fig5-data2.xlsx]

## Sheet: Full1
index	orthogroup	alig pos	phase	site	prob0	present in # species	ambiguous in # species	lost	gained	Hsap-present	Cint-present	Skow-present	Dmel-present	Lgig-present	Nvec-present	Aipt-present	Tadh-present	Mlei-present	Ocar-present	Aque-present	Mbre-present	Sros-present	Cowc-present	Sarc-present	Cfra-present	Ihof-present	Nk52-present	Clim-present	Spom-present	Ncra-present	Cneo-present	Mver-present	Spun-present	Gpro-present	Falb-present	Ttra-present	Ddis-present	Ppal-present	Acas-present	Atha-present	Ppat-present	Crei-present	Cvar-present	Tgon-present	Tthe-present	Bnat-present	Esil-present	Pinf-present	Ngru-present
index	OG0002371	67	1	0	1	1	0	0.0987624	1.02061	0	0	0	0	0	0	0	0	0	0	0	0	0	0	0	0	0	0	0	0	0	1	0	0	0	0	0	0	0	0	0	0	0	0	0	0	0	0	0	0
1	OG0002371	155	2	1	1	1	0	0.114365	1.01823	0	0	0	0	0	0	0	0	0	0	0	0	0	0	0	0	0	0	0	0	0	0	0	0	0	0	0	0	0	0	0	0	0	1	0	0	0	0	0	0
2	OG0002371	156	3	2	1	1	0	0.0987624	1.02061	0	0	0	0	0	0	0	0	0	0	0	0	0	0	0	0	0	0	0	0	0	1	0	0	0	0	0	0	0	0	0	0	0	0	0	0	0	0	0	0
3	OG0002371	162	1	3	1	1	0	0.0440849	1.02089	0	0	0	0	0	0	0	0	1	0	0	0	0	0	0	0	0	0	0	0	0	0	0	0	0	0	0	0	0	0	0	0	0	0	0	0	0	0	0	0
4	OG0002371	166	1	4	1	7	1	4.95419	3.01992	0	0	1	0	0	1	0.962139	1	0	1	1	0	0	0	0	0	0	0	0	0	0	0	0	0	0	0	0	0	0	0	0	0	1	0	0	0	0	1	0	0
5	OG0002371	172	3	5	1	1	1	0.0521572	1.02113	0	0	0	0	0	0	0.00111425	0	0	0	0	0	0	0	0	0	0	0	0	0	0	0	0	0	0	0	0	0	0	0	0	0	0	0	0	0	1	0	0	0
6	OG0002371	199	3	6	1	1	1	0.0521572	1.02113	0	0	0	0	0	0	0.00111425	0	0	0	0	0	0	0	0	0	0	0	0	0	0	0	0	0	0	0	0	0	0	0	0	0	0	0	0	0	1	0	0	0
7	OG0002371	292	3	7	1	1	3	0.574118	1.03242	0	0	0	0	0	0	0.00112663	0	0	0	0	0	1	0	0	0	0	0	0	0	0	0	0	0	0	0	0	0	0	0	0	0	0	0	0.00125293	0.0102996	0	0	0	0
8	OG0002371	298	1	8	1	1	6	0.148958	1.08839	0	0	0	0	0	0	0.0011147	0	0	0	0	0.0175888	0.0211274	0	0	0	0	0	0	0	0	0	0	0	0	0	0	0	0	0	0	0	0	0	0.00134398	0.0110542	0.0374966	1	0	0
9	OG0002371	321	3	9	1	1	2	0.0443242	1.027	0	0	0	0	0	0.00150448	0	0	1	0	0	0	0	0	0	0	0	0	0	0	0	0	0	0	0	0.00462936	0	0	0	0	0	0	0	0	0	0	0	0	0	0
10	OG0002371	325	2	10	1	1	2	0.0525541	1.02612	0	0	0	0	0	0.00149809	0	0	0	0	0	0	0	0	0	0	0	0	0	0	0	0	0	0	0	0.00464885	0	0	0	0	0	0	0	0	0	0	1	0	0	0
11	OG0002371	330	1	11	1	2	2	0.0505691	1.02724	0	0	0	0	0	0.00152024	0	0	0	0	0	1	1	0	0	0	0	0	0	0	0	0	0	0	0	0.00463637	0	0	0	0	0	0	0	0	0	0	0	0	0	0
12	OG0002371	367	1	12	1	1	2	0.0525541	1.02612	0	0	0	0	0	0.00149809	0	0	0	0	0	0	0	0	0	0	0	0	0	0	0	0	0	0	0	0.00464885	0	0	0	0	0	0	0	0	0	0	1	0	0	0
13	OG0002371	368	1	13	1	1	2	0.462767	1.01692	0	0	0	0	0	0.00149809	0	0	0	0	0	0	0	0	0	0	0	0	0	0	0	0	0	0	0	0.00468062	0	0	0	0	0	0	0	0	0	1	0	0	0	0
14	OG0002371	486	1	15	1	1	2	0.0650062	1.03215	0	1	0	0	0	0.00149931	0	0	0	0	0	0	0	0	0	0	0	0	0	0	0	0	0	0	0	0	0	0	0	0.0101379	0	0	0	0	0	0	0	0	0	0
15	OG0002371	581	3	17	1	13	1	19.5937	0.28658	1	0	1	0	1	0.959741	1	1	0	0	1	0	0	1	0	0	0	0	0	0	0	0	0	0	1	0	0	0	1	1	1	1	0	1	0	0	0	0	0	0
16	OG0002371	590	3	18	1	1	1	0.0521554	1.02152	0	0	0	0	0	0.00149809	0	0	0	0	0	0	0	0	0	0	0	0	0	0	0	0	0	0	0	0	0	0	0	0	0	0	0	0	0	0	1	0	0	0
17	OG0002371	596	3	19	1	1	1	0.0441444	1.02238	0	0	0	0	0	0.00150448	0	0	1	0	0	0	0	0	0	0	0	0	0	0	0	0	0	0	0	0	0	0	0	0	0	0	0	0	0	0	0	0	0	0
18	OG0002371	601	2	20	1	1	1	0.548533	1.02149	0	0	0	0	0	0.00149926	0	0	0	0	0	0	0	0	0	0	1	0	0	0	0	0	0	0	0	0	0	0	0	0	0	0	0	0	0	0	0	0	0	0
19	OG0002371	672	1	21	1	1	2	0.130198	1.01907	0	0	0	0	0	0.00149999	0	0	0	0	0.00347449	0	0	0	0	0	0	0	0	0	0	0	0	0	0	0	0	0	0	0	0	0	0	0	0	0	0	1	0	0
20	OG0002371	695	1	22	1	15	2	19.7834	0.292815	1	0	1	0	1	0.959741	1	1	0	1	0.719848	0	1	0	0	0	1	0	0	0	0	0	0	0	1	0	0	0	0	1	1	1	0	1	0	0	1	1	0	0
21	OG0002371	740	3	23	1	1	1	0.0521554	1.02152	0	0	0	0	0	0.00149809	0	0	0	0	0	0	0	0	0	0	0	0	0	0	0	0	0	0	0	0	0	0	0	0	0	0	0	0	0	0	1	0	0	0
22	OG0002371	744	1	24	1	4	1	0.202964	4.01931	0	1	0	0	0	0.00151422	0	0	1	0	0	0	0	0	1	0	0	0	0	0	0	0	0	0	0	0	0	0	0	0	0	0	0	1	0	0	0	0	0	0
23	OG0002371	748	3	25	1	14	2	17.6938	0.0544339	1	0	1	0	1	0.959741	1	1	0	1	1	1	1	0	0	0	1	0	0	0	0	0	0	0	0	0	0	1	1	0	1	0	0	0	0	1	0	0	0	0.0469733
24	OG0002371	755	1	26	1	1	1	0.130016	1.0156	0	0	0	0	0	0.00149809	0	0	0	0	0	0	0	0	0	0	0	0	0	0	0	0	0	0	0	0	0	0	0	0	0	0	0	0	0	0	0	1	0	0
25	OG0002371	805	3	27	1	1	1	0.114391	1.01973	0	0	0	0	0	0.00149809	0	0	0	0	0	0	0	0	0	0	0	0	0	0	0	0	0	0	0	0	0	0	0	0	0	0	0	1	0	0	0	0	0	0
26	OG0002371	853	3	28	1	3	2	2.3549	1.50333	0	0	0	0	0	0.00149876	0	0	0	0	0	0	0	0	0	0	0	0	0	0	0	0	0	0	0	0	0	0.0175046	0	1	1	1	0	0	0	0	0	0	0	0
27	OG0002371	857	1	29	1	3	1	0.775303	2.9359	0	1	0	0	0	0.00149934	0	0	0	0	0	0	0	0	0	0	0	0	0	0	0	0	0	0	0	0	0	0	0	0	0	0	0	0	0	1	0	1	0	0
28	OG0002371	861	1	30	1	1	1	0.0521554	1.02152	0	0	0	0	0	0.00149809	0	0	0	0	0	0	0	0	0	0	0	0	0	0	0	0	0	0	0	0	0	0	0	0	0	0	0	0	0	0	1	0	0	0
29	OG0002371	868	3	31	1	1	1	0.569531	1.02154	0	0	0	0	0	0.00150967	0	0	0	0	0	0	1	0	0	0	0	0	0	0	0	0	0	0	0	0	0	0	0	0	0	0	0	0	0	0	0	0	0	0
30	OG0002395	152	3	32	1	10	1	9.32188	0.0164834	0	0	0	0	0	0	0	0	0	0	0	0	0	0	0	0	0	0	0	0	0	1	0	1	0	0	1	0	0	1	1	1	0	0	1	0.347131	1	1	1	0
31	OG0002395	154	2	33	1	1	0	0.554121	1.01976	0	0	0	0	0	0	0	0	0	0	0	0	0	0	0	0	0	0	0	1	0	0	0	0	0	0	0	0	0	0	0	0	0	0	0	0	0	0	0	0
32	OG0002395	172	3	34	1	1	0	0.156666	1.01986	0	0	0	0	0	0	0	0	0	0	0	0	0	0	0	0	0	0	0	0	1	0	0	0	0	0	0	0	0	0	0	0	0	0	0	0	0	0	0	0
33	OG0002395	175	3	35	1	1	0	0.114365	1.01823	0	0	0	0	0	0	0	0	0	0	0	0	0	0	0	0	0	0	0	0	0	0	0	0	0	0	0	0	0	0	0	0	0	1	0	0	0	0	0	0
34	OG0002395	178	1	36	1	1	0	0.0987624	1.02061	0	0	0	0	0	0	0	0	0	0	0	0	0	0	0	0	0	0	0	0	0	1	0	0	0	0	0	0	0	0	0	0	0	0	0	0	0	0	0	0
35	OG0002395	183	1	37	1	1	0	0.12999	1.0141	0	0	0	0	0	0	0	0	0	0	0	0	0	0	0	0	0	0	0	0	0	0	0	0	0	0	0	0	0	0	0	0	0	0	0	0	0	1	0	0
36	OG0002395	183	2	38	1	1	0	0.0987624	1.02061	0	0	0	0	0	0	0	0	0	0	0	0	0	0	0	0	0	0	0	0	0	1	0	0	0	0	0	0	0	0	0	0	0	0	0	0	0	0	0	0
37	OG0002395	203	1	39	1	1	0	0.1023	1.02039	0	0	0	0	0	0	0	0	0	0	0	0	0	0	0	0	0	0	0	0	0	0	0	0	1	0	0	0	0	0	0	0	0	0	0	0	0	0	0	0
38	OG0002395	206	2	40	1	1	0	0.0482346	1.02083	0	0	0	1	0	0	0	0	0	0	0	0	0	0	0	0	0	0	0	0	0	0	0	0	0	0	0	0	0	0	0	0	0	0	0	0	0	0	0	0
39	OG0002395	225	1	41	1	4	0	0.18105	1.02884	0	0	0	0	0	0	0	0	0	0	0	0	0	0	0	0	0	0	0	0	0	0	0	0	0	0	0	0	0	0	1	1	1	1	0	0	0	0	0	0
40	OG0002395	228	3	42	1	4	0	0.820497	2.01331	0	0	0	0	0	0	0	0	0	0	0	0	0	0	1	1	1	0	0	0	0	0	0	0	0	0	0	0	0	0	0	0	0	0	0	0	0	0	1	0
41	OG0002395	232	1	43	1	1	0	0.12999	1.0141	0	0	0	0	0	0	0	0	0	0	0	0	0	0	0	0	0	0	0	0	0	0	0	0	0	0	0	0	0	0	0	0	0	0	0	0	0	1	0	0
42	OG0002395	235	1	44	1	1	0	0.462	1.01085	0	0	0	0	0	0	0	0	0	0	0	0	0	0	0	0	0	0	0	0	0	0	0	0	0	0	0	0	0	0	0	0	0	0	0	1	0	0	0	0
43	OG0002395	238	2	45	1	1	0	0.0521299	1.02002	0	0	0	0	0	0	0	0	0	0	0	0	0	0	0	0	0	0	0	0	0	0	0	0	0	0	0	0	0	0	0	0	0	0	0	0	1	0	0	0
44	OG0002395	240	2	46	1	8	0	4.60368	1.07335	1	1	1	0	0	1	1	0	0	1	1	0	1	0	0	0	0	0	0	0	0	0	0	0	0	0	0	0	0	0	0	0	0	0	0	0	0	0	0	0
45	OG0002395	263	1	47	1	22	1	14.9893	0.153364	1	1	1	0	0	1	1	1	0	0.679411	1	0	1	1	1	1	1	0	0	0	0	0	1	1	1	1	0	1	0	1	1	1	1	0	0	0	1	0	0	0
46	OG0002395	280	1	48	1	1	0	0.114365	1.01823	0	0	0	0	0	0	0	0	0	0	0	0	0	0	0	0	0	0	0	0	0	0	0	0	0	0	0	0	0	0	0	0	0	1	0	0	0	0	0	0
47	OG0002395	309	1	49	1	22	1	15.3024	0.0822388	1	1	1	0	0	1	1	1	0	0	1	1	1	1	0	0	1	0	0	0	0	1	1	1	1	1	0	0	1	1	1	1	1	0	0	1	0.400914	0	0	0
48	OG0002395	334	3	50	1	17	0	17.3371	0.134576	1	0	1	0	0	1	1	0	0	1	1	0	1	0	0	0	1	0	0	1	0	1	1	1	1	0	0	0	0	0	1	1	1	1	0	0	0	0	0	0
49	OG0002395	338	2	51	1	1	0	0.462	1.01085	0	0	0	0	0	0	0	0	0	0	0	0	0	0	0	0	0	0	0	0	0	0	0	0	0	0	0	0	0	0	0	0	0	0	0	1	0	0	0	0
50	OG0002395	352	2	52	1	6	0	3.22324	1.07366	0	0	0	0	0	1	1	1	0	1	1	0	1	0	0	0	0	0	0	0	0	0	0	0	0	0	0	0	0	0	0	0	0	0	0	0	0	0	0	0
51	OG0002395	388	1	53	1	1	1	0.135569	1.02501	0	0	0	0	0	0	0	0	0	0	0	0	0	0	0	0	0.0109275	0	0	0	0	0	0	0	0	0	0	0	0	0	0	0	0	0	0	0	0	1	0	0
52	OG0002395	393	1	54	1	4	1	0.188686	1.03958	0	0	0	0	0	0	0	0	0	0	0	0	0	0	0	0	0.011092	0	0	0	0	0	0	0	0	0	0	0	0	0	1	1	1	1	0	0	0	0	0	0
53	OG0002395	400	1	55	1	7	1	5.77719	1.08072	1	0	1	0	0	1	1	0	0	1	1	0	1	0	0	0	0.046328	0	0	0	0	0	0	0	0	0	0	0	0	0	0	0	0	0	0	0	0	0	0	0
54	OG0002395	433	1	56	1	2	2	0.0858575	1.02615	0	0	0	0	0	0	0	0.00190796	0	0	0	0	0	0	1	1	0.257334	0	0	0	0	0	0	0	0	0	0	0	0	0	0	0	0	0	0	0	0	0	0	0
55	OG0002397	145	2	57	1	1	3	0.159326	1.03633	0	0	0	0	0	0	0	0.00187909	0	0	0	0	0	0	0	0	0	0	0	0	1	0	0	0	0	0.00480985	0	0	0	0.010214	0	0	0	0	0	0	0	0	0	0
56	OG0002397	145	3	58	1	1	2	0.369776	1.03244	0	0	0	0	0	0	0	0	0	0	0	0	0	0	0	0	0	0	0	0	0	0	0	0	0	0.00465856	0	0	0	0.0102305	0	0	1	0	0	0	0	0	0	0
57	OG0002397	149	3	59	1	1	2	0.108958	1.03479	0	0	0	0	0	0	0	0	0	0	0	0	0	0	0	0	0	0	0	0	0	1	0	0	0	0.00570908	0	0	0	0.0105503	0	0	0	0	0	0	0	0	0	0
58	OG0002397	150	1	60	1	2	2	0.650841	1.0189	0	0	0	0	0	0	0	0	0	0	0	0	0	0	0	0	0	0	0	0	0	0	0	0	0	0.00533413	0	0	0	0.0136776	1	1	0	0	0	0	0	0	0	0
59	OG0002397	152	3	61	1	1	3	0.159316	1.03708	0	0	0.00262353	0	0	0	0	0	0	0	0	0	0	0	0	0	0	0	0	0	1	0	0	0	0	0.00480979	0	0	0	0.0102139	0	0	0	0	0	0	0	0	0	0
60	OG0002397	154	2	62	1	20	3	12.7849	0.017183	1	1	0.80247	0	1	1	1	1	1	1	1	1	1	1	0	0	0	0	0	1	0	0	1	1	1	0.487904	0	0	0	0.622104	0	0	0	0	0	1	1	1	1	0
61	OG0002397	169	1	63	1	12	3	19.4427	0.0675449	0	0	0.137756	0	0	1	1	1	0	0.647383	0	0	0	0	1	1	1	0	0	0	1	0	1	1	0	0.487905	0	0	1	0	0	0	0	0	0	1	0	0	1	0
62	OG0002397	179	2	64	1	1	3	0.104266	1.0297	0	0	0.00262475	0	0	0	0	0	0	0.00195953	0	0	0	0	0	0	0	0	0	0	0	1	0	0	0	0.00550112	0	0	0	0	0	0	0	0	0	0	0	0	0	0
63	OG0002397	190	2	66	1	1	2	0.114743	1.02548	0	0	0.00262353	0	0	0	0	0	0	0	0	0	0	0	0	0	0	0	0	0	0	0	0	0	0	0.00463064	0	0	0	0	0	0	0	1	0	0	0	0	0	0
64	OG0002397	192	1	67	1	5	2	0.483734	4.01287	0	0	0.0027718	0	0	0	0	0	1	0	0	1	1	0	0	0	0	0	0	0	0	0	0	0	0	0.00469781	0	0	0	0	0	0	1	0	0	0	0	1	0	0
65	OG0002397	192	2	68	1	2	2	0.625429	1.0151	0	0	0.00262354	0	0	0	0	0	0	0	0	0	0	0	0	0	0	0	0	0	0	0	0	0	0	0.00489381	0	0	0	0	1	1	0	0	0	0	0	0	0	0
66	OG0002397	197	2	69	1	16	2	17.8029	0.0802357	1	1	0.80247	0	1	1	1	1	0	1	1	0	0	0	0	0	1	0	0	0	1	0	1	1	1	0.487905	0	1	0	0	0	0	0	0	0	1	1	0	0	0
67	OG0002397	211	1	70	1	3	2	1.12284	1.12416	0	0	0.00262354	0	0	0	0	0	0	0	0	0	0	0	0	0	0	0	0	0	0	0	0	0	0	0.00515157	0	0	0	0	1	1	1	0	0	0	0	0	0	0
68	OG0002397	219	2	71	1	7	3	5.01535	2.63061	0	0	0.137754	0	0	1	1	0.865229	1	1	1	0	0	0	0	0	0	0	0	0	0	0	0	1	0	0.0915906	0	0	0	0	0	0	0	0	0	1	0	0	0	0
69	OG0002397	222	2	72	1	1	3	0.0713294	1.02969	0	1	0.0048616	0	0	0	0	0.00207485	0	0	0	0	0	0	0	0	0	0	0	0	0	0	0	0	0	0.00462942	0	0	0	0	0	0	0	0	0	0	0	0	0	0
70	OG0002397	223	3	73	1	1	2	0.572895	1.02454	0	0	0.00269353	0	0	0	0	0.00242841	0	0	0	0	1	0	0	0	0	0	0	0	0	0	0	0	0	0	0	0	0	0	0	0	0	0	0	0	0	0	0	0
71	OG0002397	226	3	74	1	1	1	0.0989463	1.02324	0	0	0.00262353	0	0	0	0	0	0	0	0	0	0	0	0	0	0	0	0	0	0	1	0	0	0	0	0	0	0	0	0	0	0	0	0	0	0	0	0	0
72	OG0002397	227	2	75	1	1	1	0.469097	1.02314	0	0	0.0798711	0	1	0	0	0	0	0	0	0	0	0	0	0	0	0	0	0	0	0	0	0	0	0	0	0	0	0	0	0	0	0	0	0	0	0	0	0
73	OG0002397	230	1	76	1	3	1	1.14176	1.87629	0	0	0.00262355	0	0	0	0	0	0	0	0	0	0	0	0	0	0	0	0	0	0	0	0	0	0	0	0	0	0	0	1	1	0	0	0	0	0	1	0	0
74	OG0002397	234	1	77	1	10	1	18.9436	0.341454	0	0	0.137757	0	0	1	1	1	1	0	1	0	0	0	0	0	1	0	0	0	0	0	1	0	1	0	0	0	1	0	0	0	0	0	0	0	1	0	0	0
75	OG0002397	247	2	78	1	1	0	0.0987624	1.02061	0	0	0	0	0	0	0	0	0	0	0	0	0	0	0	0	0	0	0	0	0	1	0	0	0	0	0	0	0	0	0	0	0	0	0	0	0	0	0	0
76	OG0002397	247	3	79	1	1	0	0.438071	1.02006	0	0	0	0	0	0	0	0	0	0	0	1	0	0	0	0	0	0	0	0	0	0	0	0	0	0	0	0	0	0	0	0	0	0	0	0	0	0	0	0
77	OG0002397	256	3	80	1	1	0	0.114365	1.01823	0	0	0	0	0	0	0	0	0	0	0	0	0	0	0	0	0	0	0	0	0	0	0	0	0	0	0	0	0	0	0	0	0	1	0	0	0	0	0	0
78	OG0002397	269	2	81	1	2	1	0.623013	1.01138	0	0	0	0	0	0	0	0	0	0	0	0	0	0	0	0	0	0	0	0	0.00325936	0	0	0	0	0	0	0	0	0	1	1	0	0	0	0	0	0	0	0
79	OG0002397	270	1	82	1	12	0	14.6765	1.56459	1	1	1	0	0	1	1	0	0	1	1	0	1	0	0	0	1	0	0	0	0	0	1	1	0	0	0	0	0	0	0	0	1	0	0	0	0	0	0	0
80	OG0002397	273	1	83	1	1	0	0.12999	1.0141	0	0	0	0	0	0	0	0	0	0	0	0	0	0	0	0	0	0	0	0	0	0	0	0	0	0	0	0	0	0	0	0	0	0	0	0	0	1	0	0
81	OG0002397	276	2	84	1	1	0	0.0440849	1.02089	0	0	0	0	0	0	0	0	1	0	0	0	0	0	0	0	0	0	0	0	0	0	0	0	0	0	0	0	0	0	0	0	0	0	0	0	0	0	0	0
82	OG0002397	282	1	85	1	2	0	0.622617	1.00813	0	0	0	0	0	0	0	0	0	0	0	0	0	0	0	0	0	0	0	0	0	0	0	0	0	0	0	0	0	0	1	1	0	0	0	0	0	0	0	0
83	OG0002397	307	1	86	1	1	0	0.12999	1.0141	0	0	0	0	0	0	0	0	0	0	0	0	0	0	0	0	0	0	0	0	0	0	0	0	0	0	0	0	0	0	0	0	0	0	0	0	0	1	0	0
84	OG0002397	320	3	88	1	1	1	0.114507	1.02019	0	0	0	0	0	0	0	0	0	0.00195809	0	0	0	0	0	0	0	0	0	0	0	0	0	0	0	0	0	0	0	0	0	0	0	1	0	0	0	0	0	0
85	OG0002397	322	1	89	1	12	1	19.2584	0.232426	1	1	1	0	1	0	1	1	0	0.647383	0	0	0	0	0	0	1	0	0	0	0	1	0	1	1	0	0	0	0	0	1	1	0	0	0	0	0	0	0	0
86	OG0002397	339	1	90	1	1	1	0.368303	1.01982	0	0	0	0	0	0	0	0	0	0.0019581	0	0	0	0	0	0	0	0	0	0	0	0	0	0	0	0	0	0	0	0	0	0	1	0	0	0	0	0	0	0
87	OG0002397	345	1	91	1	10	1	7.51401	1.99444	0	0	0	0	0	1	1	1	1	0.679411	1	0	1	0	1	1	0	0	0	0	0	0	0	0	0	0	0	0	0	0	1	1	0	0	0	0	0	0	0	0
88	OG0002397	352	3	92	1	1	0	0.104103	1.01194	0	0	0	0	0	0	0	0	0	0	0	0	0	0	0	0	0	0	0	0	0	0	0	0	0	0	0	0	0	1	0	0	0	0	0	0	0	0	0	0
89	OG0002397	360	3	93	1	1	0	0.462	1.01085	0	0	0	0	0	0	0	0	0	0	0	0	0	0	0	0	0	0	0	0	0	0	0	0	0	0	0	0	0	0	0	0	0	0	0	1	0	0	0	0
90	OG0002397	365	1	94	1	1	0	0.114365	1.01823	0	0	0	0	0	0	0	0	0	0	0	0	0	0	0	0	0	0	0	0	0	0	0	0	0	0	0	0	0	0	0	0	0	1	0	0	0	0	0	0
91	OG0002397	369	1	95	1	2	0	0.622617	1.00813	0	0	0	0	0	0	0	0	0	0	0	0	0	0	0	0	0	0	0	0	0	0	0	0	0	0	0	0	0	0	1	1	0	0	0	0	0	0	0	0
92	OG0002397	376	3	96	1	15	0	12.0815	1.2841	1	1	1	0	1	1	1	1	1	1	1	0	0	0	0	0	1	0	0	0	0	0	1	1	1	0	0	0	0	0	0	0	0	0	0	0	0	1	0	0
93	OG0002397	383	3	97	1	1	0	0.114365	1.01823	0	0	0	0	0	0	0	0	0	0	0	0	0	0	0	0	0	0	0	0	0	0	0	0	0	0	0	0	0	0	0	0	0	1	0	0	0	0	0	0
94	OG0002397	391	3	98	1	1	0	0.0987624	1.02061	0	0	0	0	0	0	0	0	0	0	0	0	0	0	0	0	0	0	0	0	0	1	0	0	0	0	0	0	0	0	0	0	0	0	0	0	0	0	0	0
95	OG0002397	394	1	99	1	1	0	0.0615839	1.02075	0	0	0	0	0	0	0	0	0	0	0	0	0	1	0	0	0	0	0	0	0	0	0	0	0	0	0	0	0	0	0	0	0	0	0	0	0	0	0	0
96	OG0002397	397	1	100	1	1	0	0.0987624	1.02061	0	0	0	0	0	0	0	0	0	0	0	0	0	0	0	0	0	0	0	0	0	1	0	0	0	0	0	0	0	0	0	0	0	0	0	0	0	0	0	0
97	OG0002397	399	1	101	1	4	0	0.624863	3.01817	0	0	0	1	0	0	0	0	0	0	0	0	1	0	1	1	0	0	0	0	0	0	0	0	0	0	0	0	0	0	0	0	0	0	0	0	0	0	0	0
98	OG0002397	403	1	102	1	2	0	0.622617	1.00813	0	0	0	0	0	0	0	0	0	0	0	0	0	0	0	0	0	0	0	0	0	0	0	0	0	0	0	0	0	0	1	1	0	0	0	0	0	0	0	0
99	OG0002397	413	2	103	1	1	0	0.104103	1.01194	0	0	0	0	0	0	0	0	0	0	0	0	0	0	0	0	0	0	0	0	0	0	0	0	0	0	0	0	0	1	0	0	0	0	0	0	0	0	0	0
100	OG0002397	414	3	104	1	1	0	0.0501651	1.0201	0	0	0	0	0	0	0	0	0	0	0	0	0	0	0	0	0	0	0	0	0	0	0	0	0	0	1	0	0	0	0	0	0	0	0	0	0	0	0	0
101	OG0002397	415	2	105	1	2	0	1.71505	1.80285	0	0	0	0	0	0	0	0	0	0	0	0	0	0	0	0	0	0	0	0	0	0	1	0	0	0	0	0	1	0	0	0	0	0	0	0	0	0	0	0
102	OG0002397	420	2	106	1	1	0	0.0987624	1.02061	0	0	0	0	0	0	0	0	0	0	0	0	0	0	0	0	0	0	0	0	0	1	0	0	0	0	0	0	0	0	0	0	0	0	0	0	0	0	0	0
103	OG0002397	424	1	107	1	3	0	1.14158	1.87366	0	0	0	0	0	0	0	0	0	0	0	0	0	0	0	0	0	0	0	0	0	0	0	0	0	0	0	0	0	0	1	1	0	0	0	0	0	1	0	0
104	OG0002397	428	1	108	1	1	0	0.0987624	1.02061	0	0	0	0	0	0	0	0	0	0	0	0	0	0	0	0	0	0	0	0	0	1	0	0	0	0	0	0	0	0	0	0	0	0	0	0	0	0	0	0
105	OG0002397	431	1	109	1	13	0	11.3431	0.951994	1	1	1	0	1	1	1	1	1	1	1	0	1	0	0	0	1	0	0	0	0	0	0	1	0	0	0	0	0	0	0	0	0	0	0	0	0	0	0	0
106	OG0002397	449	3	110	1	1	0	0.114365	1.01823	0	0	0	0	0	0	0	0	0	0	0	0	0	0	0	0	0	0	0	0	0	0	0	0	0	0	0	0	0	0	0	0	0	1	0	0	0	0	0	0
107	OG0002397	456	1	111	1	1	0	0.368161	1.01786	0	0	0	0	0	0	0	0	0	0	0	0	0	0	0	0	0	0	0	0	0	0	0	0	0	0	0	0	0	0	0	0	1	0	0	0	0	0	0	0
108	OG0002397	474	2	112	1	12	0	11.273	1.18697	1	1	1	0	1	1	1	1	1	0	1	0	0	0	0	0	1	0	0	0	0	0	0	0	0	0	0	0	0	0	1	1	0	0	0	0	0	0	0	0
109	OG0002397	481	3	113	1	1	0	0.114365	1.01823	0	0	0	0	0	0	0	0	0	0	0	0	0	0	0	0	0	0	0	0	0	0	0	0	0	0	0	0	0	0	0	0	0	1	0	0	0	0	0	0
110	OG0002397	482	3	114	1	1	1	0.130328	1.01871	0	0	0	0	0	0	0	0	0	0	0	0	0	0	0	0	0	0	0	0	0	0	0	0	0	0.0046434	0	0	0	0	0	0	0	0	0	0	0	1	0	0
111	OG0002397	488	2	115	1	2	1	0.0874208	1.025	0	0	0	0	0	0	0	0	0	0	0	0	0	0	1	1	0	0	0	0	0	0	0	0	0	0.00467471	0	0	0	0	0	0	0	0	0	0	0	0	0	0
112	OG0002397	497	3	116	1	1	1	0.064538	1.02522	0	1	0	0	0	0	0	0	0	0	0	0	0	0	0	0	0	0	0	0	0	0	0	0	0	0.00462932	0	0	0	0	0	0	0	0	0	0	0	0	0	0
113	OG0002397	510	1	117	1	2	1	0.625245	1.01248	0	0	0	0	0	0	0	0	0	0	0	0	0	0	0	0	0	0	0	0	0	0	0	0	0	0.00489381	0	0	0	0	1	1	0	0	0	0	0	0	0	0
114	OG0002397	515	2	118	1	9	1	13.5478	0.920366	1	0	1	0	0	1	1	1	0	1	1	0	0	0	0	0	1	0	0	0	0	0	0	1	0	0.458673	0	0	0	0	0	0	0	0	0	0	0	0	0	0
115	OG0002397	517	2	119	1	1	1	0.368403	1.02248	0	0	0	0	0	0	0	0	0	0	0	0	0	0	0	0	0	0	0	0	0	0	0	0	0	0.00463522	0	0	0	0	0	0	1	0	0	0	0	0	0	0
116	OG0002397	517	3	120	1	1	0	0.12999	1.0141	0	0	0	0	0	0	0	0	0	0	0	0	0	0	0	0	0	0	0	0	0	0	0	0	0	0	0	0	0	0	0	0	0	0	0	0	0	1	0	0
117	OG0002397	523	2	121	1	1	1	0.595302	1.02247	0	0	0	0	0	0	0	0	0	0.00195922	0	0	0	0	0	1	0	0	0	0	0	0	0	0	0	0	0	0	0	0	0	0	0	0	0	0	0	0	0	0
118	OG0002397	524	1	122	1	1	1	0.114507	1.02019	0	0	0	0	0	0	0	0	0	0.00195809	0	0	0	0	0	0	0	0	0	0	0	0	0	0	0	0	0	0	0	0	0	0	0	1	0	0	0	0	0	0
119	OG0002397	553	3	123	1	6	0	13.5895	1.34598	1	1	0	0	1	0	0	0	0	1	0	0	0	0	0	0	0	0	0	0	0	0	0	1	1	0	0	0	0	0	0	0	0	0	0	0	0	0	0	0
120	OG0002397	564	3	124	1	1	0	0.1023	1.02039	0	0	0	0	0	0	0	0	0	0	0	0	0	0	0	0	0	0	0	0	0	0	0	0	1	0	0	0	0	0	0	0	0	0	0	0	0	0	0	0
121	OG0002397	570	2	125	1	1	0	0.114365	1.01823	0	0	0	0	0	0	0	0	0	0	0	0	0	0	0	0	0	0	0	0	0	0	0	0	0	0	0	0	0	0	0	0	0	1	0	0	0	0	0	0
122	OG0002397	575	1	126	1	11	1	13.6575	1.97416	1	0	0	0	0	1	1	1	1	0.67941	1	0	0	0	0	1	0	0	0	0	0	0	0	0	0	0	0	0	0	0	1	1	1	0	0	0	0	1	0	0
123	OG0002397	583	1	128	1	1	2	0.549091	1.02458	0	0	0.00262727	0	0	0	0	0	0	0.00198552	0	0	0	0	0	0	1	0	0	0	0	0	0	0	0	0	0	0	0	0	0	0	0	0	0	0	0	0	0	0
124	OG0002397	586	1	129	1	1	2	0.111354	1.02542	0	0	0.00262474	0	0	0	0	0	0	0.00195944	0	0	0	0	1	0	0	0	0	0	0	0	0	0	0	0	0	0	0	0	0	0	0	0	0	0	0	0	0	0
125	OG0002397	600	3	130	1	2	1	0.65695	2.0152	0	0	0	0	0	0	0	0	0	0.00220071	0	0	1	0	0	0	0	0	0	0	0	0	0	0	0	0	0	0	0	0	0	0	0	0	0	0	0	1	0	0
126	OG0002397	603	3	131	1	2	1	0.482805	2.01252	0	1	0	0	0	0	0	0	0	0.00196817	0	0	0	0	0	0	0	0	0	0	0	0	0	0	0	0	0	0	0	0	0	0	0	0	0	1	0	0	0	0
127	OG0002397	604	1	132	1	2	1	0.622761	1.01009	0	0	0	0	0	0	0	0	0	0.0019582	0	0	0	0	0	0	0	0	0	0	0	0	0	0	0	0	0	0	0	0	1	1	0	0	0	0	0	0	0	0
128	OG0002397	606	3	133	1	1	1	0.117382	1.02283	0	0	1	0	0	0	0	0	0	0.00241477	0	0	0	0	0	0	0	0	0	0	0	0	0	0	0	0	0	0	0	0	0	0	0	0	0	0	0	0	0	0
129	OG0002397	635	3	134	1	1	1	0.114507	1.02019	0	0	0	0	0	0	0	0	0	0.00195809	0	0	0	0	0	0	0	0	0	0	0	0	0	0	0	0	0	0	0	0	0	0	0	1	0	0	0	0	0	0
130	OG0002397	639	1	135	1	6	1	3.80943	1.0313	0	0	0	0	1	1	1	1	1	0.679408	1	0	0	0	0	0	0	0	0	0	0	0	0	0	0	0	0	0	0	0	0	0	0	0	0	0	0	0	0	0
131	OG0002397	640	1	136	1	1	1	0.117382	1.02283	0	0	1	0	0	0	0	0	0	0.00241477	0	0	0	0	0	0	0	0	0	0	0	0	0	0	0	0	0	0	0	0	0	0	0	0	0	0	0	0	0	0
132	OG0002397	648	1	137	1	1	1	0.595302	1.02247	0	0	0	0	0	0	0	0	0	0.00195922	0	0	0	0	0	1	0	0	0	0	0	0	0	0	0	0	0	0	0	0	0	0	0	0	0	0	0	0	0	0
133	OG0002397	652	1	138	1	1	1	0.570685	1.022	0	0	0	0	0	0	0	0	0	0.00220051	0	0	1	0	0	0	0	0	0	0	0	0	0	0	0	0	0	0	0	0	0	0	0	0	0	0	0	0	0	0
134	OG0002397	655	1	139	1	2	1	0.622761	1.01009	0	0	0	0	0	0	0	0	0	0.0019582	0	0	0	0	0	0	0	0	0	0	0	0	0	0	0	0	0	0	0	0	1	1	0	0	0	0	0	0	0	0
135	OG0002397	659	1	140	1	10	1	13.2688	0.816585	1	1	0	0	1	1	1	1	0	0.679411	1	0	0	0	0	0	1	0	0	0	0	0	0	1	1	0	0	0	0	0	0	0	0	0	0	0	0	0	0	0
136	OG0002397	661	2	141	1	1	1	0.114507	1.02019	0	0	0	0	0	0	0	0	0	0.00195809	0	0	0	0	0	0	0	0	0	0	0	0	0	0	0	0	0	0	0	0	0	0	0	1	0	0	0	0	0	0
137	OG0002397	667	1	142	1	1	1	0.130132	1.01606	0	0	0	0	0	0	0	0	0	0.0019581	0	0	0	0	0	0	0	0	0	0	0	0	0	0	0	0	0	0	0	0	0	0	0	0	0	0	0	1	0	0
138	OG0002397	673	3	143	1	1	1	0.368303	1.01982	0	0	0	0	0	0	0	0	0	0.0019581	0	0	0	0	0	0	0	0	0	0	0	0	0	0	0	0	0	0	0	0	0	0	1	0	0	0	0	0	0	0
139	OG0002397	677	1	144	1	1	1	0.098906	1.02257	0	0	0	0	0	0	0	0	0	0.0019582	0	0	0	0	0	0	0	0	0	0	0	1	0	0	0	0	0	0	0	0	0	0	0	0	0	0	0	0	0	0
140	OG0002397	684	3	145	1	2	1	0.0522156	1.02307	0	0	0	0	0	0	0	0	0	0.00242125	0	1	1	0	0	0	0	0	0	0	0	0	0	0	0	0	0	0	0	0	0	0	0	0	0	0	0	0	0	0
141	OG0002397	687	3	146	1	2	1	0.622761	1.01009	0	0	0	0	0	0	0	0	0	0.0019582	0	0	0	0	0	0	0	0	0	0	0	0	0	0	0	0	0	0	0	0	1	1	0	0	0	0	0	0	0	0
142	OG0002397	690	3	147	1	3	1	2.14483	1.0487	1	1	0	0	1	0	0	0	0	0.0219267	0	0	0	0	0	0	0	0	0	0	0	0	0	0	0	0	0	0	0	0	0	0	0	0	0	0	0	0	0	0
143	OG0002397	691	3	148	1	1	1	0.117382	1.02283	0	0	1	0	0	0	0	0	0	0.00241477	0	0	0	0	0	0	0	0	0	0	0	0	0	0	0	0	0	0	0	0	0	0	0	0	0	0	0	0	0	0
144	OG0002397	697	3	149	1	2	1	0.0870669	1.02235	0	0	0	0	0	0	0	0	0	0.00196023	0	0	0	0	1	1	0	0	0	0	0	0	0	0	0	0	0	0	0	0	0	0	0	0	0	0	0	0	0	0
145	OG0002397	698	2	150	1	1	1	0.0446771	1.02283	0	0	0	0	0	0	0	0	1	0.00209181	0	0	0	0	0	0	0	0	0	0	0	0	0	0	0	0	0	0	0	0	0	0	0	0	0	0	0	0	0	0
146	OG0002397	703	1	151	1	1	1	0.130132	1.01606	0	0	0	0	0	0	0	0	0	0.0019581	0	0	0	0	0	0	0	0	0	0	0	0	0	0	0	0	0	0	0	0	0	0	0	0	0	0	0	1	0	0
147	OG0002397	703	3	152	1	1	1	0.114507	1.02019	0	0	0	0	0	0	0	0	0	0.00195809	0	0	0	0	0	0	0	0	0	0	0	0	0	0	0	0	0	0	0	0	0	0	0	1	0	0	0	0	0	0
148	OG0002397	706	3	153	1	1	1	0.570685	1.022	0	0	0	0	0	0	0	0	0	0.00220051	0	0	1	0	0	0	0	0	0	0	0	0	0	0	0	0	0	0	0	0	0	0	0	0	0	0	0	0	0	0
149	OG0002397	714	1	154	1	2	1	0.622761	1.01009	0	0	0	0	0	0	0	0	0	0.0019582	0	0	0	0	0	0	0	0	0	0	0	0	0	0	0	0	0	0	0	0	1	1	0	0	0	0	0	0	0	0
150	OG0002397	732	2	155	1	1	8	0.12251	1.04699	0	0	0	0	0	0	0	0	0	0.00195816	0	0	0	0	0	0	0	0	0	0.00218269	0.0037794	0.00996726	0.00232821	0.00507273	0.00640936	0	0	0	0	0	0	0	0	1	0	0	0	0	0	0.00130395
151	OG0002397	737	1	156	1	1	1	0.098906	1.02257	0	0	0	0	0	0	0	0	0	0.0019582	0	0	0	0	0	0	0	0	0	0	0	1	0	0	0	0	0	0	0	0	0	0	0	0	0	0	0	0	0	0
152	OG0002397	748	3	157	1	1	1	0.0522719	1.02198	0	0	0	0	0	0	0	0	0	0.0019581	0	0	0	0	0	0	0	0	0	0	0	0	0	0	0	0	0	0	0	0	0	0	0	0	0	0	1	0	0	0
153	OG0002397	749	1	158	1	1	1	0.130132	1.01606	0	0	0	0	0	0	0	0	0	0.0019581	0	0	0	0	0	0	0	0	0	0	0	0	0	0	0	0	0	0	0	0	0	0	0	0	0	0	0	1	0	0
154	OG0002397	750	3	159	1	2	1	0.622761	1.01009	0	0	0	0	0	0	0	0	0	0.0019582	0	0	0	0	0	0	0	0	0	0	0	0	0	0	0	0	0	0	0	0	1	1	0	0	0	0	0	0	0	0
155	OG0002397	754	1	160	1	1	2	0.111715	1.03318	0	0	0	0	0	0	0	0	0	0.00196086	0	0	0	0	0	0	0.0112756	0	0	0	0	0	0	0	1	0	0	0	0	0	0	0	0	0	0	0	0	0	0	0
156	OG0002397	764	1	161	1	1	2	0.0578795	1.03289	0	0	0	0	0	0	0	0	0	0.00195841	0	0	0	0	0	0	0.0109295	0	0	0	0	0	0	0	0	0	0	0	0	0	0	0	0	0	0	0	1	0	0	0
157	OG0002397	769	1	162	1	1	2	0.162484	1.03273	0	0	0	0	0	0	0	0	0	0.00195846	0	0	0	0	0	0	0.0109369	0	0	0	1	0	0	0	0	0	0	0	0	0	0	0	0	0	0	0	0	0	0	0
158	OG0002397	781	3	163	1	1	1	0.197273	1.03045	0	0	0	0	0	0	0	0	0	0	0	0	0	0	0	0	0.0117554	0	0	0	0	0	1	0	0	0	0	0	0	0	0	0	0	0	0	0	0	0	0	0
159	OG0002435	104	1	164	1	1	9	0.723056	1.05558	0	0	0	0	0	0.00157597	0	0.002357	0.0166566	0.0025279	0.00406323	0	0.00904218	0	0	0	0	0	7.55613e-05	0	0	0	0	0	0	0	0.00116781	0	0	0.0113556	0	0	0	0	0	0	0	0	1	0
160	OG0002435	105	1	165	1	9	6	18.5932	0.196762	1	1	0	1	1	0.959735	1	0	0	0.670117	0.71	0	0	0	0	0	1	0	0.00361079	0	1	0	1	0	0	0	0.0567376	0	1	0.716662	0	0	0	0	0	0	0	0	0	0
161	OG0002435	106	1	166	1	1	6	0.575923	1.03841	0	0	0	0	0	0.00161812	0	0	0	0.00310256	0.00467089	0	1	0	0	0	0	0	7.56246e-05	0	0	0	0	0	0	0	0.00113686	0	0	0.0101435	0	0	0	0	0	0	0	0	0	0
162	OG0002435	108	3	167	1	1	5	0.112593	1.03912	0	0	0	0	0	0.00150586	0	0	0	0.00216785	0.0036825	0	0	0	0.00232968	0	0	0	0	0	0	0	0	0	1	0	0	0	0	0.0109833	0	0	0	0	0	0	0	0	0	0
163	OG0002435	110	2	168	1	1	5	0.15551	1.03832	0	0	0	0	0	0.00150604	0	0	0	0.00216939	0.00368413	0	0	0	0.00233006	0	0	0	0	0	0	0	0	1	0	0	0	0	0	0.0115205	0	0	0	0	0	0	0	0	0	0
164	OG0002435	113	1	169	1	1	5	0.443497	1.03955	0	0	0	0	0	0.00159006	0	0	0	0.00286891	0.00442383	1	0	0	0.00232926	0	0	0	0	0	0	0	0	0	0	0	0	0	0	0.0101407	0	0	0	0	0	0	0	0	0	0
165	OG0002435	144	3	170	1	1	4	0.575899	1.0372	0	0	0	0	0	0.00161811	0	0	0	0.00310245	0.00467078	0	1	0	0	0	0	0	0	0	0	0	0	0	0	0	0	0	0	0.0101416	0	0	0	0	0	0	0	0	0	0
166	OG0002435	212	1	171	1	1	6	0.0661777	1.04317	0	1	0	0	0	0.00151681	0	0	0	0.00220969	0.00372674	0	0	0.00305602	0.00232913	0	0	0	0	0	0	0	0	0	0	0	0	0	0	0.0101387	0	0	0	0	0	0	0	0	0	0
167	OG0002435	212	3	172	1	1	6	0.372063	1.03339	0	0	0	0	0	0.0015057	0	0	0	0.00216652	0.00368109	0	0	0.0030607	0.00232919	0	0	0	0	0	0	0	0	0	0	0	0	0	0	0.0106103	0	0	0	0	1	0	0	0	0	0
168	OG0002435	241	2	173	1	1	5	0.113273	1.04335	0	0	0	0	0	0.0015066	0	0	0	0.00217407	0.00368907	0	0	0	0	0	0	0	0	0	0	0	0	0	0	1	0	0	0	0.0132755	0	0	0	0	0	0.0104221	0	0	0	0
169	OG0002435	243	3	174	1	1	5	0.117901	1.04672	0	0	0	0	0	0.00150586	0	0	0	0.00216791	0.00368256	0	0	0	0	0	0	0	0	0	0	0	0	0	1	0	0	0	0	0.0110409	0	0	0	0	0	0.0102138	0	0	0	0
170	OG0002435	245	3	175	1	7	5	4.89269	2.04911	1	0	0	0	1	0.959741	1	1	0	0.669939	0.709813	1	1	0	0	0	0	0	0	0	0	0	0	0	0	0	0	0	0	0.0130131	0	0	0	0	0	0.0116379	0	1	0	0
171	OG0002435	254	1	176	1	1	4	0.158199	1.03701	0	0	0	0	0	0.00150558	0	0	0	0.00216552	0.00368004	0	0	0	0	0	0	0	0	0	1	0	0	0	0	0	0	0	0	0.01017	0	0	0	0	0	0	0	0	0	0
172	OG0002435	340	2	177	1	1	4	0.0996053	1.02318	0	0	0	0	0	0.0015057	0	0	0	0.00216655	0.00368112	0	0	0	0	0	0	0	0	0	0	0	0	0	0	0	0	0	0	0.0134192	0	0	0	0	0	0	0	0	0	1
173	OG0002435	349	1	178	1	1	5	0.0613121	1.06664	0	0	0	0	0	0.00150558	0	0	0	0.00216554	0.00368005	0	0	0	0	0	0	0	0	0	0	0	0	0	0	0	0	0	0	0.0104592	0	0	0	0	0	0	1	0.0309523	0	0
174	OG0002435	416	1	179	1	1	5	0.111068	1.06354	0	0	0	0	0	0.0015066	0	0	0	0.00217403	0.00368903	0	0	0	0	0	0	0	0	0	0	0	0	0	0	1	0	0	0	0.0132427	0	0	0	0	0	0	0	0.0306205	0	0
175	OG0002435	422	1	180	1	1	5	0.558315	1.06694	0	0	0	0	0	0.00151811	0	0	0	0.00226987	0.00379037	0	0	0	0	0	1	0	0	0	0	0	0	0	0	0	0	0	0	0.0105612	0	0	0	0	0	0	0	0.0304169	0	0
176	OG0002435	428	1	181	1	1	5	0.0613121	1.06664	0	0	0	0	0	0.00150558	0	0	0	0.00216554	0.00368005	0	0	0	0	0	0	0	0	0	0	0	0	0	0	0	0	0	0	0.0104592	0	0	0	0	0	0	1	0.0309523	0	0
177	OG0002435	455	1	183	1	1	4	0.115644	1.0354	0	0	0	0	0	0.00150557	0	0	0	0.00216544	0.00367994	0	0	0	0	0	0	0	0	0	0	0	0	0	0	0	0	0	0	0.0101535	0	0	0	1	0	0	0	0	0	0
178	OG0002435	467	1	184	1	1	3	0.0549763	1.03479	0	0	0	0	0	0.00149999	0	0	0	0	0.00347451	0	0	0	0	0	0	0	0	0	0	0	0	0	0	0	0	0	0	0.0103676	0	0	0	0	0	0	1	0	0	0
179	OG0002435	473	1	185	1	1	3	0.0455471	1.03588	0	0	0	0	0	0.00152052	0	0	1	0	0.00365021	0	0	0	0	0	0	0	0	0	0	0	0	0	0	0	0	0	0	0.010138	0	0	0	0	0	0	0	0	0	0
180	OG0002435	490	1	186	1	1	4	0.0568935	1.05999	0	0	0	0	0	0.00149999	0	0	0	0	0.00347451	0	0	0	0	0	0	0	0	0	0	0	0	0	0	0	0	0	0	0.0103705	0	0	0	0.0252997	0	0	1	0	0	0
181	OG0002435	548	1	187	1	1	6	0.0701195	1.09208	0	1	0	0	0	0.0015037	0	0	0	0	0.00348912	0	0	0	0	0	0	0	0	0	0	0	0	0	0	0	0	0	0	0.0101441	0	0	0	0.0252835	0.00107774	0	0	0.0303867	0	0
182	OG0002435	549	2	188	1	1	5	0.0500023	1.09127	0	0	0	0	0	0.00152052	0	0	1	0	0.00365021	0	0	0	0	0	0	0	0	0	0	0	0	0	0	0	0	0	0	0.0101435	0	0	0	0.0252834	0	0	0	0.0303855	0	0
183	OG0002435	704	2	189	1	1	4	0.0473352	1.0611	0	0	0	0	0	0.00152052	0	0	1	0	0.00365021	0	0	0	0	0	0	0	0	0	0	0	0	0	0	0	0	0	0	0.0101384	0	0	0	0.0252831	0	0	0	0	0	0
184	OG0002435	723	1	190	1	10	4	12.3604	1.30581	1	1	1	0	1	0.959741	1	0	0	1	0.719848	1	1	0	0	0	1	0	0	1	0	0	0	0	0	0	0	0	0	0.193906	0	0	0	0.0264288	0	0	0	0	0	0
185	OG0002435	735	1	191	1	1	4	0.134154	1.05414	0	0	0	0	0	0.00149999	0	0	0	0	0.00347451	0	0	0	0	0	0	0	0	0	0	0	0	0	0	0	0	0	0	0.0103057	0	0	0	0.0252951	0	0	0	1	0	0
186	OG0002435	743	1	192	1	3	4	2.92523	1.06009	0	0	0	0	0	0.959192	1	1	1	0	0.687561	0	0	0	0	0	0	0	0	0	0	0	0	0	0	0	0	0	0	0.0104384	0	0	0	0.0252849	0	0	0	0	0	0
187	OG0002435	750	1	193	1	1	4	0.573644	1.06027	0	0	0	0	0	0.00153723	0	0	0	0	0.00379318	0	1	0	0	0	0	0	0	0	0	0	0	0	0	0	0	0	0	0.0101413	0	0	0	0.0252831	0	0	0	0	0	0
188	OG0002435	760	1	195	1	1	8	0.135501	1.07892	0	0	0	0	0	0.00151483	0	0	0	0.00224257	0.00376151	0	0.00906706	0	0	0	0.01291	0.00127303	0	0	0	0	0	0	0	1	0	0	0	0.0136612	0	0	0	0.025305	0	0	0	0	0	0
189	OG0002435	854	3	196	1	1	4	0.311774	1.04578	0	0	0	0	0	0.00149999	0	0	0	0	0.0034745	0	0	0	0	0	0	0	0	0	0	0	0	0	0	0	0	0	0	0.0102347	0	0	1	0.199993	0	0	0	0	0	0
190	OG0002435	860	3	197	1	1	4	0.0473352	1.0611	0	0	0	0	0	0.00152052	0	0	1	0	0.00365021	0	0	0	0	0	0	0	0	0	0	0	0	0	0	0	0	0	0	0.0101384	0	0	0	0.0252831	0	0	0	0	0	0
191	OG0002435	865	3	198	1	1	4	0.555716	1.05987	0	0	0	0	0	0.00150411	0	0	0	0	0.00350976	0	0	0	0	0	1	0	0	0	0	0	0	0	0	0	0	0	0	0.0105294	0	0	0	0.0252855	0	0	0	0	0	0
192	OG0002435	869	1	199	1	1	4	0.134154	1.05414	0	0	0	0	0	0.00149999	0	0	0	0	0.00347451	0	0	0	0	0	0	0	0	0	0	0	0	0	0	0	0	0	0	0.0103057	0	0	0	0.0252951	0	0	0	1	0	0
193	OG0002435	871	3	200	1	4	4	4.81521	1.06647	0	0	0	0	1	0.95974	1	1	0	1	0.719832	0	0	0	0	0	0	0	0	0	0	0	0	0	0	0	0	0	0	0.0104395	0	0	0	0.0252849	0	0	0	0	0	0
194	OG0002435	872	1	201	1	1	4	0.0568935	1.05999	0	0	0	0	0	0.00149999	0	0	0	0	0.00347451	0	0	0	0	0	0	0	0	0	0	0	0	0	0	0	0	0	0	0.0103705	0	0	0	0.0252997	0	0	1	0	0	0
195	OG0002435	932	1	202	1	6	4	13.656	0.805658	1	0	0	0	0	0.169964	0	1	0	1	0.719848	0	1	1	0	0	0	0	0	0	0	0	0	0	0	1	0	0	0	0.265207	0	0	0	0.0268734	0	0	0	0	0	0
196	OG0002435	939	1	203	1	1	4	0.134154	1.05414	0	0	0	0	0	0.00149999	0	0	0	0	0.00347451	0	0	0	0	0	0	0	0	0	0	0	0	0	0	0	0	0	0	0.0103057	0	0	0	0.0252951	0	0	0	1	0	0
197	OG0002435	940	1	204	1	1	4	0.311774	1.04578	0	0	0	0	0	0.00149999	0	0	0	0	0.0034745	0	0	0	0	0	0	0	0	0	0	0	0	0	0	0	0	0	0	0.0102347	0	0	1	0.199993	0	0	0	0	0	0
198	OG0002435	987	1	205	1	5	3	4.76392	1.0316	1	0	1	0	1	0.171285	0	1	0	1	0.719828	0	0	0	0	0	0	0	0	0	0	0	0	0	0	0	0	0	0	0.0104379	0	0	0	0	0	0	0	0	0	0
199	OG0002435	1005	3	206	1	1	2	0.0650062	1.03215	0	1	0	0	0	0.00149931	0	0	0	0	0	0	0	0	0	0	0	0	0	0	0	0	0	0	0	0	0	0	0	0.0101379	0	0	0	0	0	0	0	0	0	0
200	OG0002435	1006	3	207	1	1	2	0.13209	1.02546	0	0	0	0	0	0.00149809	0	0	0	0	0	0	0	0	0	0	0	0	0	0	0	0	0	0	0	0	0	0	0	0.0103035	0	0	0	0	0	0	0	1	0	0
201	OG0002435	1008	1	208	1	2	2	0.0510062	1.03267	0	0	0	0	0	0.00152023	0	0	0	0	0	1	1	0	0	0	0	0	0	0	0	0	0	0	0	0	0	0	0	0.0101431	0	0	0	0	0	0	0	0	0	0
202	OG0002435	1031	3	209	1	13	2	15.8719	0.166615	0	0	1	0	1	0.959741	1	1	0	1	1	0	1	1	0	0	1	0	0	0	0	1	1	0	0	1	0	1	0	0.715742	0	0	0	0	0	0	0	0	0	0
203	OG0002435	1042	1	210	1	1	3	0.61234	1.03561	1	0	0	0	0	0.00160043	0	0	0	0	0.00387016	0	0	0	0	0	0	0	0	0	0	0	0	0	0	0	0	0	0	0.0101381	0	0	0	0	0	0	0	0	0	0
204	OG0002435	1084	1	211	1	1	3	0.105333	1.03148	0	0	0	0	0	0.00150032	0	0	0	0	0.00347734	0	0	0	0	0	0	0	0	0	0	0	0	0	0	1	0	0	0	0.0130874	0	0	0	0	0	0	0	0	0	0
205	OG0002435	1087	3	212	1	1	3	0.369545	1.03281	0	0	0	0	0	0.00149999	0	0	0	0	0.0034745	0	0	0	0	0	0	0	0	0	0	0	0	0	0	0	0	0	0	0.0102073	0	0	1	0	0	0	0	0	0	0
206	OG0002435	1095	1	213	1	1	3	0.0653048	1.03562	0	1	0	0	0	0.0015037	0	0	0	0	0.00348912	0	0	0	0	0	0	0	0	0	0	0	0	0	0	0	0	0	0	0.0101379	0	0	0	0	0	0	0	0	0	0
207	OG0002435	1113	1	214	1	5	3	6.35632	1.08708	1	0	1	0	1	0.171212	0	1	0	0	0.688606	0	1	0	0	0	0	0	0	0	0	0	0	0	0	0	0	0	0	0.0108798	0	0	0	0	0	0	0	0	0	0
208	OG0002435	1117	1	215	1	1	3	0.0549763	1.03479	0	0	0	0	0	0.00149999	0	0	0	0	0.00347451	0	0	0	0	0	0	0	0	0	0	0	0	0	0	0	0	0	0	0.0103676	0	0	0	0	0	0	1	0	0	0
209	OG0002435	1117	3	216	1	1	3	0.553893	1.03465	0	0	0	0	0	0.00150411	0	0	0	0	0.00350974	0	0	0	0	0	1	0	0	0	0	0	0	0	0	0	0	0	0	0.0105275	0	0	0	0	0	0	0	0	0	0
210	OG0002435	1124	1	217	1	1	3	0.132273	1.02894	0	0	0	0	0	0.00149999	0	0	0	0	0.00347451	0	0	0	0	0	0	0	0	0	0	0	0	0	0	0	0	0	0	0.0103035	0	0	0	0	0	0	0	1	0	0
211	OG0002435	1126	1	218	1	1	3	0.46798	1.02524	0	0	0	0	0	0.0015	0	0	0	0	0.00347456	0	0	0	0	0	0	0	0	0	0	0	0	0	0	0	0	0	0	0.0107412	0	0	0	0	0	1	0	0	0	0
212	OG0002435	1141	1	219	1	1	3	0.839153	1.02779	0	0	0	0	0	0.00150001	0	0	0	0	0.00347467	0	0	0	0	0	0	0	0	0	0	0	0	0	0	0	0	0	0	0.0116793	0	1	0	0	0	0	0	0	0	0
213	OG0002435	1148	1	220	1	1	3	0.154949	1.03383	0	0	0	0	0	0.00150015	0	0	0	0	0.00347582	0	0	0	0	0	0	0	0	0	0	0	0	1	0	0	0	0	0	0.0115191	0	0	0	0	0	0	0	0	0	0
214	OG0002435	1150	3	221	1	1	3	0.115314	1.03324	0	0	0	0	0	0.00149999	0	0	0	0	0.00347449	0	0	0	0	0	0	0	0	0	0	0	0	0	0	0	0	0	0	0.0101534	0	0	0	1	0	0	0	0	0	0
215	OG0002435	1151	1	222	1	10	3	8.64519	1.74648	1	1	1	0	1	0.959741	1	1	0	1	0.719848	0	0	1	0	0	1	0	0	0	0	0	0	0	0	0	0	0	0	0.138461	0	0	1	0	0	0	0	0	0	0
216	OG0002435	1274	1	224	1	1	5	0.558847	1.09	0	0	0	0	0	0.00150414	0	0	0	0	0.00351	0	0	0	0	0	1	0	0	0	0	0	0	0	0	0	0	0	0	0.0105543	0	0	0	0.0252862	0	0	0	0.0304169	0	0
217	OG0002435	1274	2	225	1	7	5	2.80197	1.08558	1	1	1	0	1	0.959741	1	1	0	1	0.719832	0	0	0	0	0	0	0	0	0	0	0	0	0	0	0	0	0	0	0.0104598	0	0	0	0.0252856	0	0	0	0.0304097	0	0
218	OG0002435	1285	1	226	1	2	5	0.0582153	1.09151	0	0	0	0	0	0.00157114	0	0	0	0	0.00408337	1	1	0	0	0	0	0	0	0	0	0	0	0	0	0	0	0	0	0.0101494	0	0	0	0.0252835	0	0	0	0.0303859	0	0
219	OG0002435	1311	3	227	1	1	5	0.0697598	1.09101	0	1	0	0	0	0.0015037	0	0	0	0	0.00348912	0	0	0	0	0	0	0	0	0	0	0	0	0	0	0	0	0	0	0.0101434	0	0	0	0.0252834	0	0	0	0.0303855	0	0
220	OG0002435	1314	1	228	1	8	5	9.15556	0.973542	0	0	1	0	1	0.959741	1	1	0	1	0.719848	0	1	1	0	0	1	0	0	0	0	0	0	0	0	0	0	0	0	0.0969032	0	0	0	0.0258709	0	0	0	0.0370185	0	0
221	OG0002435	1331	1	229	1	1	5	0.315084	1.07588	0	0	0	0	0	0.00149999	0	0	0	0	0.0034745	0	0	0	0	0	0	0	0	0	0	0	0	0	0	0	0	0	0	0.0102534	0	0	1	0.200014	0	0	0	0.0304744	0	0
222	OG0002435	1336	1	230	1	1	4	0.101329	1.08778	0	0	0	0	0	0.00204428	0	0	0	0	1	0	0	0	0	0	0	0	0	0	0	0	0	0	0	0	0	0	0	0.0101455	0	0	0	0.0252834	0	0	0	0.0303856	0	0
223	OG0002435	1337	1	231	1	3	4	2.58257	2.71805	0	1	0	0	0	0.00149963	0	0	0	0	0	0	0	0	0	0	0	0	0	0	0	0	0	0	0	0	0	0	0	0.042338	0	1	0	0.0505355	0	1	0	0.0865827	0	0
224	OG0002435	1373	1	232	1	1	4	0.557016	1.06479	0	0	0	0	0	0.00150414	0	0	0	0	0.00350998	0	0	0	0	0	1	0	0	0	0	0	0	0	0	0	0	0	0	0.0105521	0	0	0	0	0	0	0	0.0304162	0	0
225	OG0002435	1391	1	233	1	1	4	0.0518564	1.06602	0	0	0	1	0	0.0015043	0	0	0	0	0.00349146	0	0	0	0	0	0	0	0	0	0	0	0	0	0	0	0	0	0	0.0101429	0	0	0	0	0	0	0	0.0303851	0	0
226	OG0002435	1407	1	234	1	2	4	0.479966	2.05418	0	0	0	0	0	0.00152062	0	0	1	0	0.00365102	0	0	0	0	0	0	0	0	0	0	0	0	0	0	0	0	0	0	0.0109732	0	0	0	0	0	1	0	0.0318734	0	0
227	OG0002435	1413	1	235	1	2	4	0.0564237	1.0663	0	0	0	0	0	0.00157114	0	0	0	0	0.00408337	1	1	0	0	0	0	0	0	0	0	0	0	0	0	0	0	0	0	0.0101489	0	0	0	0	0	0	0	0.0303856	0	0
228	OG0002435	1413	2	236	1	1	4	0.104824	1.0656	0	0	0	0	0	0.00150001	0	0	0	0	0.00347469	0	0	0	0	0	0	0	0	0	0	1	0	0	0	0	0	0	0	0.0103587	0	0	0	0	0	0	0	0.0304015	0	0
229	OG0002435	1423	3	237	1	1	4	0.118091	1.0634	0	0	0	0	0	0.00149999	0	0	0	0	0.00347449	0	0	0	0	0	0	0	0	0	0	0	0	0	0	0	0	0	0	0.0101607	0	0	0	1	0	0	0	0.0303994	0	0
230	OG0002435	1427	3	238	1	1	4	0.159194	1.06387	0	0	0	0	0	0.00150015	0	0	0	0	0.00347586	0	0	0	0	0	0	0	0	0	0	0	0	1	0	0	0	0	0	0.0115935	0	0	0	0	0	0	0	0.0304953	0	0
231	OG0002435	1430	3	239	1	1	4	0.372696	1.06293	0	0	0	0	0	0.00149999	0	0	0	0	0.0034745	0	0	0	0	0	0	0	0	0	0	0	0	0	0	0	0	0	0	0.0102222	0	0	1	0	0	0	0	0.0304492	0	0
232	OG0002435	1443	1	240	1	1	9	0.158098	1.11716	0	0	0	0	0	0.00150622	0	0	0	0.00217089	0.00368571	0	0	0	0	0	0	0	0	0	0	0	0	0	1	0.00948339	0	0	0	0.0124165	0	0	0	0	0	0.0105673	0.0371244	0.0307603	0	0.00146225
233	OG0002435	1485	1	241	1	1	9	0.579627	1.09781	0	0	0	0	0	0.00154225	0	0	0.0166474	0	0.00383617	0	1	0	0	0	0	0	7.56259e-05	0	0	0	0	0	0	0.00465333	0	0	0	0.0101779	0	0	0	0	0	0.0101499	0	0.0304039	0	0.00130613
234	OG0002435	1526	3	242	1	9	9	14.4905	0.633872	1	1	1	0	1	0.959741	1	1	0	1	0.719848	0	0	0	0	0	1	0	0	0	0	0	1	0	0	0.47507	0	0	0	0.33905	0	0	0	0	0	0.0779812	0.117865	0.0904225	0.0605101	0.0241009
235	OG0002464	416	2	243	1	1	9	0.122105	1.0731	0	0	0	0	0	0.00149998	0	0	0.0165904	0.00196224	0	0	0	0	1	0	0	0	7.55483e-05	0.0017371	0.00350425	0	0	0	0	0	0.00113505	0	0	0	0	0	0.0223883	0	0	0	0	0	0.00374147	0
236	OG0002464	424	1	245	1	1	8	0.114807	1.07314	0	0	0	0	0	0.00149966	0	0	0	0.00195966	0	0	0	0	0	0	0	0	7.54626e-05	0.00173715	0.00350428	0	0	0	0	0	0	0	0	0	0	0	0.180831	1	0	0	0	0.0314103	0.00479415	0
237	OG0002464	464	1	246	1	4	9	5.34628	1.06157	0	0	1	0	1	0.959735	1	0	0	0.679387	1	0.261161	0.307579	0	0	0	0	0.00154503	9.51332e-05	0.00175145	0.00351311	0	0	0	0	0	0	0	0	0	0	0	0.0223921	0	0	0	0	0	0	0
238	OG0002464	464	3	247	1	2	9	0.16649	2.07207	0	1	0	0	0	0.0015057	0	0	0	0.00198733	0	0.0176027	0.0211437	0	0	0	0	0.00105154	7.54743e-05	0.00173733	0.00350439	0	0	0	0	0	0	0	0	0	0	0	0.0224277	0	0	0	0	1	0	0
239	OG0002464	484	3	248	1	1	6	1.2896	1.03609	0	0	0	0	0	0.00149967	0	0	0	0.00195976	0	0	0	0	0	0	0	0	7.5517e-05	0.00174179	0.00350715	0	0	0	0	0	0	0	0	0	1	0	0.10627	0	0	0	0	0	0	0
240	OG0002464	490	1	249	1	4	6	5.36741	1.04794	1	0	1	0	0	0.959731	1	0	0	0.679374	1	0	0	0	0	0	0	0	8.72333e-05	0.00174565	0.00350953	0	0	0	0	0	0	0	0	0	0	0	0.0223901	0	0	0	0	0	0	0
241	OG0002464	491	1	250	1	2	6	0.0955333	1.05123	0	0	0	0	0	0.00149995	0	0	0	0.001962	0	0	0	0	1	1	0	0	7.67993e-05	0.00173799	0.0035048	0	0	0	0	0	0	0	0	0	0	0	0.0223875	0	0	0	0	0	0	0
242	OG0002464	549	1	251	1	7	3	19.4303	0.235041	0	0	1	0	1	0.95971	1	0	0	0.647314	0	0	0	0	0	0	1	0	0	0	0	0	0	0	0	1	0	0	0	0	1	0	0.682017	1	0	0	0	0	0	0
243	OG0002464	552	1	252	1	1	3	0.561582	1.04554	0	0	0	0	0	0.00149967	0	0	0	0.00195974	0	0	0	0	0	0	0	0	0	1	0	0	0	0	0	0	0	0	0	0	0	0	0.0223886	0	0	0	0	0	0	0
244	OG0002464	554	1	253	1	4	3	0.249475	3.04411	1	1	0	0	0	0.00286866	0	0	1	0.00722165	0	0	0	0	0	0	0	0	0	0	0	0	0	0	0	0	0	0	0	0	0	0	0.0224278	0	0	0	0	1	0	0
245	OG0002464	560	1	254	1	2	3	3.84622	1.07902	0	0	0	0	0	0.936443	1	0	0	0.656767	1	0	0	0	0	0	0	0	0	0	0	0	0	0	0	0	0	0	0	0	0	0	0.02239	0	0	0	0	0	0	0
246	OG0002464	566	3	255	1	1	3	0.109859	1.04615	0	0	0	0	0	0.00149972	0	0	0	0.00196015	0	0	0	0	0	0	0	0	0	0	0	0	0	0	1	0	0	0	0	0	0	0	0.0223952	0	0	0	0	0	0	0
247	OG0002464	599	1	256	1	1	4	0.0726636	1.04787	0	1	0	0	0	0.00150294	0	0	0	0.00197177	0	0	0	0	0	0	0	0	0	0.00148972	0	0	0	0	0	0	0	0	0	0	0	0	0.0223872	0	0	0	0	0	0	0
248	OG0002464	604	1	257	1	2	4	0.0951403	1.04766	0	0	0	0	0	0.00149995	0	0	0	0.00196199	0	0	0	0	1	1	0	0	0	0.00149044	0	0	0	0	0	0	0	0	0	0	0	0	0.0223875	0	0	0	0	0	0	0
249	OG0002464	607	1	258	1	8	3	14.916	0.971426	0	0	1	0	1	0.959741	1	0	1	0.679411	1	0	0	0	0	0	1	0	0	0	0	0	0	0	0	0	0	0	0	0	1	0	0.658926	1	0	0	0	0	0	0
250	OG0002464	615	3	259	1	1	3	0.618447	1.04637	1	0	0	0	0	0.00158838	0	0	0	0.00228708	0	0	0	0	0	0	0	0	0	0	0	0	0	0	0	0	0	0	0	0	0	0	0.0223872	0	0	0	0	0	0	0
251	OG0002464	618	1	260	1	1	3	0.137729	1.03985	0	0	0	0	0	0.00149966	0	0	0	0.00195967	0	0	0	0	0	0	0	0	0	0	0	0	0	0	0	0	0	0	0	0	0	0	0.0224277	0	0	0	0	1	0	0
252	OG0002464	625	2	261	1	4	3	5.34987	1.04314	0	0	1	0	1	0.959732	1	0	0	0.679374	1	0	0	0	0	0	0	0	0	0	0	0	0	0	0	0	0	0	0	0	0	0	0.0223901	0	0	0	0	0	0	0
253	OG0002464	784	1	262	1	1	3	0.618447	1.04637	1	0	0	0	0	0.00158838	0	0	0	0.00228708	0	0	0	0	0	0	0	0	0	0	0	0	0	0	0	0	0	0	0	0	0	0	0.0223872	0	0	0	0	0	0	0
254	OG0002464	814	1	263	1	7	3	19.9521	0.270973	0	0	0	0	0	0.959404	1	0	0	0.679333	1	0	0	0	0	0	1	0	0	1	0	1	0	0	0	1	0	0	0	0	1	0	0.215756	0	0	0	0	0	0	0
255	OG0002464	868	2	265	1	1	6	0.581985	1.05386	0	0	0	0	0	0.00153243	0	0	0	0.00222327	0	0	1	0	0	0	0	0	0	0.00173711	0.00350426	0	0	0	0	0	0	0	0	0	0	0.00309303	0.0225679	0	0	0	0	0	0	0
256	OG0002464	872	1	266	1	1	6	0.142637	1.04778	0	0	0	0	0	0.00149966	0	0	0	0.00195967	0	0	0	0	0	0	0	0	0	0.00173738	0.00350442	0	0	0	0	0	0	0	0	0	0	0.00324489	0.0226404	0	0	0	0	1	0	0
257	OG0002464	883	2	267	1	1	3	0.108027	1.03338	0	0	0	0	0	0.00149966	0	0	0	0.00195966	0	0	0	0	0	0	0	0	0	0	0	0	0	0	0	0	0	0	0	0	0	0	0.18078	1	0	0	0	0	0	0
258	OG0002464	886	1	268	1	2	3	2.61019	1.68373	0	0	1	0	0	0.063868	0	0	0	0.282398	1	0	0	0	0	0	0	0	0	0	0	0	0	0	0	0	0	0	0	0	0	0	0.0223883	0	0	0	0	0	0	0
259	OG0002464	889	1	269	1	1	3	0.0902896	1.04493	0	0	0	0	0	0.00149987	0	0	0	0.00196138	0	0	0	0	0	0	0	0	0	0	0	0	0	0	0	1	0	0	0	0	0	0	0.0224152	0	0	0	0	0	0	0
260	OG0002464	916	2	270	1	2	4	5.30665	1.27744	0	0	0	0	1	0.814161	1	0	0	0.487479	0	0	0	0	0	0	0	0	8.4285e-05	0	0	0	0	0	0	0	0	0	0	0	0	0	0.0223894	0	0	0	0	0	0	0
261	OG0002464	925	1	271	1	1	3	0.0520594	1.04664	0	0	0	0	0	0.00151773	0	0	1	0.00210506	0	0	0	0	0	0	0	0	0	0	0	0	0	0	0	0	0	0	0	0	0	0	0.0223872	0	0	0	0	0	0	0
262	OG0002464	948	3	272	1	1	3	0.618447	1.04637	1	0	0	0	0	0.00158838	0	0	0	0.00228708	0	0	0	0	0	0	0	0	0	0	0	0	0	0	0	0	0	0	0	0	0	0	0.0223872	0	0	0	0	0	0	0
263	OG0002464	955	2	273	1	1	3	0.108027	1.03338	0	0	0	0	0	0.00149966	0	0	0	0.00195966	0	0	0	0	0	0	0	0	0	0	0	0	0	0	0	0	0	0	0	0	0	0	0.18078	1	0	0	0	0	0	0
264	OG0002464	977	1	274	1	1	7	1.01771	1.05482	0.106565	0	0.112946	0	0.107909	0.149482	0.149537	0	0	0.165429	1	0	0	0	0	0	0	0	0	0	0	0	0	0	0	0	0	0	0	0	0	0	0.0223877	0	0	0	0	0	0	0
265	OG0002464	1218	1	275	1	5	6	20.5953	0.319099	0	0	0	0	0	0.908733	1	0	0	0.596681	0	0	0	0	0	0	1	0	0	0	0	0	1	1	0	0	0	0.0390029	0	0	1	0	0.219282	0	0	0	0	0.159958	0.126162	0
266	OG0002464	1220	1	276	1	2	6	0.0996303	1.0814	0	0	0	0	0	0.00149995	0	0	0	0.00196201	0	0	0	0	1	1	0	0	0	0	0	0	0	0	0	0	0	0.000476834	0	0	0	0	0.0223905	0	0	0	0	0.0313598	0.00474649	0
267	OG0002464	1312	1	277	1	1	5	0.55954	1.05074	0.0033087	0	0	0	0	0.00217435	0.00179116	0	0	0.00209946	0	0	0	0	0	0	1	0	0	0	0	0	0	0	0	0	0	0	0	0	0	0	0.022391	0	0	0	0	0	0	0
268	OG0002464	1313	1	278	1	1	4	0.138072	1.04153	0	0	0	0	0	0.00206808	0.00168457	0	0	0.0020014	0	0	0	0	0	0	0	0	0	0	0	0	0	0	0	0	0	0	0	0	0	0	0.0224277	0	0	0	0	1	0	0
269	OG0002464	1359	1	279	1	6	3	19.588	1.04001	0	1	0	0	0	0.958328	1	0	0	0	1	0	0	0.517211	0	0	1	0	0.00346312	0	0	0	0	0	0	0	0	0	0	0	1	0	0	0	0	0	0	1	0	0
270	OG0002464	1381	1	280	1	5	2	4.34267	1.02077	0	0	1	0	1	0.95974	1	0	1	0.679407	1	0	0	0	0	0	0	0	0	0	0	0	0	0	0	0	0	0	0	0	0	0	0	0	0	0	0	0	0	0
271	OG0002464	1381	3	281	1	2	2	0.0785074	1.08635	0	0	0	0	0	0.00149966	0	0	0	0.00195967	0	0	0	0	0	0	0	0	0	0	0	0	0	0	0	0	0	0	0	0	0	0	1	1	0	0	0	0	0	0
272	OG0002464	1385	3	282	1	1	0	0.1023	1.02039	0	0	0	0	0	0	0	0	0	0	0	0	0	0	0	0	0	0	0	0	0	0	0	0	1	0	0	0	0	0	0	0	0	0	0	0	0	0	0	0
273	OG0002464	1402	1	283	1	1	0	0.139557	1.02008	0	0	0	0	0	0	0	0	0	0	0	0	0	0	0	0	0	0	0	0	0	0	0	1	0	0	0	0	0	0	0	0	0	0	0	0	0	0	0	0
274	OG0002464	1405	1	284	1	2	0	0.20354	2.01072	0	0	0	0	0	0	0	0	0	0	0	0	0	0	0	0	0	0	0	0	0	0	0	0	0	0	0	0	0	0	0	0	0	1	0	0	0	1	0	0
275	OG0002464	1405	2	285	1	2	0	0.0501703	1.02113	0	0	0	0	0	0	0	0	0	0	0	1	1	0	0	0	0	0	0	0	0	0	0	0	0	0	0	0	0	0	0	0	0	0	0	0	0	0	0	0
276	OG0002464	1410	1	286	1	12	0	17.7062	0.206412	0	0	1	0	1	1	1	0	0	0	1	0	0	1	1	1	1	0	0	0	0	0	0	0	1	1	0	0	1	0	0	0	0	0	0	0	0	0	0	0
277	OG0002464	1410	3	287	1	1	0	0.116202	1.02085	0	0	0	0	0	0	0	0	0	1	0	0	0	0	0	0	0	0	0	0	0	0	0	0	0	0	0	0	0	0	0	0	0	0	0	0	0	0	0	0
278	OG0002464	1414	1	288	1	1	0	0.0440849	1.02089	0	0	0	0	0	0	0	0	1	0	0	0	0	0	0	0	0	0	0	0	0	0	0	0	0	0	0	0	0	0	0	0	0	0	0	0	0	0	0	0
279	OG0002464	1416	3	289	1	1	0	0.0987624	1.02061	0	0	0	0	0	0	0	0	0	0	0	0	0	0	0	0	0	0	0	0	0	1	0	0	0	0	0	0	0	0	0	0	0	0	0	0	0	0	0	0
280	OG0002464	1421	1	290	1	1	0	0.368161	1.01786	0	0	0	0	0	0	0	0	0	0	0	0	0	0	0	0	0	0	0	0	0	0	0	0	0	0	0	0	0	0	0	0	1	0	0	0	0	0	0	0
281	OG0002464	1489	3	291	1	1	0	0.0440849	1.02089	0	0	0	0	0	0	0	0	1	0	0	0	0	0	0	0	0	0	0	0	0	0	0	0	0	0	0	0	0	0	0	0	0	0	0	0	0	0	0	0
282	OG0002464	1502	1	292	1	8	1	12.1191	0.942246	0	0	1	0	1	1	1	0	0	0	1	0	0	0	1	1	0.860388	0	0	0	0	0	0	0	0	1	0	0	0	0	0	0	0	0	0	0	0	0	0	0
283	OG0002464	1504	1	293	1	1	1	1.20658	1.02224	0	0	0	0	0	0	0	0	0	0	0	0	0	0	0	0	0.0109826	0	0	0	0	0	0	0	0	0	0	0	0	0	1	0	0	0	0	0	0	0	0	0
284	OG0002464	1506	3	294	1	2	1	0.497541	2.00486	0	0	0	0	0	0	0	0	0	0	0	0	0	0	0	0	0.0116255	0	0	0	0	0	0	0	0	0	0	0	0	1	0	0	1	0	0	0	0	0	0	0
285	OG0002464	1538	3	295	1	1	1	0.119884	1.02915	0	0	0	0	0	0	0	0	0	0	0	0	0	0	0	0	0.0109236	0	0	0	0	0	0	0	0	0	0	0	0	0	0	0	0	1	0	0	0	0	0	0
286	OG0002464	1578	2	296	1	1	1	0.105244	1.03151	0	0	0	0	0	0	0	0	0	0	0	0	0	0	0	0	0.0110084	0	0	0	0	1	0	0	0	0	0	0	0	0	0	0	0	0	0	0	0	0	0	0
287	OG0002464	1584	3	297	1	1	1	0.111533	1.03122	0	0	0	0	0	0	0	0	0	0	0	0	0	0	0	0	0.0112734	0	0	0	0	0	0	0	1	0	0	0	0	0	0	0	0	0	0	0	0	0	0	0
288	OG0002515	168	1	298	1	7	6	5.42723	1.121	1	0	1	0	1	0	0	1	0	1	1	1	0	0	0.00292014	0	0.0624639	0	0	0	0	0	0	0.0160641	0.0168486	0.0174877	0	0	0	0	0	0	0	0	0	0.0105635	0	0	0	0
289	OG0002515	172	2	299	1	1	7	0.126569	1.05521	0	0	0	0	0	0	0	0	0	0	0	0	0	0	0.00237904	0	0.010997	0	7.57349e-05	0	0	0	0	0.00392897	0.00532305	0.0047356	0	0	0	0	0	0	0	1	0	0.0101427	0	0	0	0
290	OG0002515	178	1	300	1	1	6	0.23489	1.05091	0	0	0	0	0	0	0	0	0	0	0	0	0	0	0.00238899	0	0.0119436	0	7.9863e-05	0	0	1	0	0.0309148	0.0309532	0	0	0	0	0	0	0	0	0	0	0.010224	0	0	0	0
291	OG0002515	194	1	301	1	1	8	0.0761167	1.05729	0	1	0	0	0	0	0	0	0	0	0	0	0	0	0.00237889	0	0.0109824	0	7.56715e-05	0	0.0032755	0	0	0.00386434	0.00526167	0	0.0011361	0	0	0	0	0	0	0	0	0.0101253	0	0	0	0
292	OG0002515	194	2	302	1	1	8	0.0599929	1.05752	0	0	0	1	0	0	0	0	0	0	0	0	0	0	0.00237889	0	0.0109824	0	7.56715e-05	0	0.0032755	0	0	0.00386434	0.00526167	0	0.0011361	0	0	0	0	0	0	0	0	0.0101253	0	0	0	0
293	OG0002515	235	1	303	1	1	5	0.0497203	1.0422	0	0	0	0	0	0	0	0	1	0	0	0	0	0	0.00232908	0	0	0	7.54688e-05	0	0	0	0	0.00384242	0.00524085	0	0	0	0	0	0	0	0	0	0	0.0101248	0	0	0	0
294	OG0002515	257	1	305	1	7	5	11.0676	1.12985	1	0	1	0	1	0	0	0	0	1	1	0	1	0	0.0108235	0	1	0	0	0	0	0	0	0.162953	0.156358	0.171845	0	0	0	0	0	0	0	0	0.00155881	0	0	0	0	0
295	OG0002515	288	1	306	1	2	5	0.0818357	1.10997	0	0	0	0	0	0	0	0	0	0	0	0	0	0.00306086	0.013021	0.0128779	0	0	0	0	0	0	0	0.0038656	0.00526287	0	0	0	0	0	0	0	1	1	0	0	0	0	0	0
296	OG0002515	291	1	307	1	2	4	0.0535274	1.04517	0	0	0	0	0	0	0	0	0	0	0	1	1	0	0.0130424	0.0129013	0	0	0	0	0	0	0	0.00385425	0.00525208	0	0	0	0	0	0	0	0	0	0	0	0	0	0	0
297	OG0002515	300	1	308	1	5	2	5.00828	1.02775	1	1	1	0	0	0	0	1	0	1	0	0	0	0	0.00234759	0	0	0	0	0	0	0	0	0	0.00518945	0	0	0	0	0	0	0	0	0	0	0	0	0	0	0
298	OG0002515	311	1	309	1	1	2	0.130506	1.02148	0	0	0	0	0	0	0	0	0	0	0	0	0	0	0.00232908	0	0	0	0	0	0	0	0	0	0.00506648	0	0	0	0	0	0	0	0	0	0	0	0	1	0	0
299	OG0002515	314	1	310	1	1	2	0.552947	1.02726	0	0	0	0	0	0	0	0	0	0	0	0	0	0	0.0068604	0	1	0	0	0	0	0	0	0	0.00522612	0	0	0	0	0	0	0	0	0	0	0	0	0	0	0
300	OG0002515	314	2	311	1	2	2	2.59893	1.00146	0	0	0	0	0	0	0	0	0	0	0	0	0	0	0.00235947	0	0	0	0	0	0	0	1	1	0.678533	0	0	0	0	0	0	0	0	0	0	0	0	0	0	0
301	OG0002515	316	1	312	1	1	2	0.044538	1.02827	0	0	0	0	0	0	0	0	1	0	0	0	0	0	0.00232907	0	0	0	0	0	0	0	0	0	0.00506209	0	0	0	0	0	0	0	0	0	0	0	0	0	0	0
302	OG0002515	349	3	313	1	6	2	4.48281	1.02795	1	1	1	0	1	0	0	1	0	1	0	0	0	0	0.00234759	0	0	0	0	0	0	0	0	0	0.00518945	0	0	0	0	0	0	0	0	0	0	0	0	0	0	0
303	OG0002515	364	1	314	1	1	9	0.374513	1.04892	0	0	0	0	0	0	0	0	0	0	0	0	0	0	0.0023291	0	0	0	7.5479e-05	0.00187537	0.00358963	0.00906224	0	0	0.00522584	0.00470326	0	0	0	0	0	0	1	0	0	0	0	0	0.00379558	0.00131301
304	OG0002515	374	3	315	1	1	2	0.462679	1.01823	0	0	0	0	0	0	0	0	0	0	0	0	0	0	0.00232909	0	0	0	0	0	0	0	0	0	0.00507811	0	0	0	0	0	0	0	0	0	0	1	0	0	0	0
305	OG0002515	380	1	316	1	1	2	0.130289	1.01839	0	0	0	0	0	0	0	0	0	0.0019581	0	0	0	0	0.00232908	0	0	0	0	0	0	0	0	0	0	0	0	0	0	0	0	0	0	0	0	0	0	1	0	0
306	OG0002515	381	2	317	1	1	1	0.156808	1.02182	0	0	0	0	0	0	0	0	0	0.00195811	0	0	0	0	0	0	0	0	0	0	1	0	0	0	0	0	0	0	0	0	0	0	0	0	0	0	0	0	0	0
307	OG0002515	419	1	318	1	6	3	9.81429	2.27999	1	0	1	0	1	0	0	0	0.123179	0.669678	1	0	0	0	0	0	1	0	0	0	0	0	0	0	0.0331757	0	0	0	0	0	0	0	0	0	0	0	0	1	0	0
308	OG0002515	430	2	319	1	1	2	0.156821	1.03841	0	0	0	0	0	0	0	0	0.01659	0.00196033	0	0	0	0	0	0	0	0	0	0	1	0	0	0	0	0	0	0	0	0	0	0	0	0	0	0	0	0	0	0
309	OG0002515	441	1	320	1	7	3	4.61383	2.09465	1	1	1	0	1	0	0	1	0.121404	0.626955	0	0	0	0	0	0	0	0	0	0	0	0	0	0	0.00524965	0	0	0	0	0	0	0	1	1	0	0	0	0	0	0
310	OG0002515	441	2	321	1	2	3	0.55581	2.04347	0	0	0	1	0	0	0	0	0.0166002	0.00202073	0	0	0	0	0	0	1	0	0	0	0	0	0	0	0.00522752	0	0	0	0	0	0	0	0	0	0	0	0	0	0	0
311	OG0002515	489	1	322	1	7	1	8.05611	1.37646	1	1	1	0	1	0	0	0	0	1	1	0	0	0	0	0	1	0	0	0	0	0	0	0	0	0.0711875	0	0	0	0	0	0	0	0	0	0	0	0	0	0
312	OG0002515	514	1	323	1	1	2	0.111629	1.03053	0	0	0	0	0	0	0	0	0	0	0	0	0	0	1	0	0	0	0	0	0	0	0	0	0.00508202	0.00465128	0	0	0	0	0	0	0	0	0	0	0	0	0	0
313	OG0002515	518	1	324	1	1	1	0.368403	1.02248	0	0	0	0	0	0	0	0	0	0	0	0	0	0	0	0	0	0	0	0	0	0	0	0	0	0.00463522	0	0	0	0	0	0	1	0	0	0	0	0	0	0
314	OG0002515	539	2	325	1	1	5	0.559272	1.03651	0	0	0	0	0	0	0	0	0	0	0	0	0	0	0	0	1	0	9.38538e-05	0	0.00328749	0	0	0	0.00542381	0.00534744	0	0	0	0	0	0	0	0	0	0	0	0	0.00376075	0
315	OG0002515	542	1	326	1	1	8	0.123499	1.08363	0	0	0	0	0	0	0	0	0	0.00196029	0	0	0.00897513	0	0	0	0	0	0	0	0.00326262	0	0	0	0.00508731	0.00465391	0	0	0	0	0	0	0	1	0	0	0.0366458	0	0.00377774	0.00130457
316	OG0002515	542	3	327	1	1	8	0.139779	1.07609	0	0	0	0	0	0	0	0	0	0.00196032	0	0	0.00897524	0	0	0	0	0	0	0	0.00326403	0	0	0	0.0051065	0.00469345	0	0	0	0	0	0	0	0	0	0	0.037427	1	0.0359646	0.00136145
317	OG0002515	699	1	329	1	2	5	0.43874	2.03479	0	0.00891965	0	0	0	0.00202693	0.0016433	0	0	0	0	0	0	0	1	0	0	0	0	0	0	0	0	0	0	0	0	0	0	0	0	0	1	0	0	0	0	0	0.00379229	0.00131104
318	OG0002515	725	3	330	1	2	7	1.7203	1.88878	0	0	0	0	0	0	0	0	0	0	0	0	0	0.0517326	0	0	1	0	0	0	0	0	0	0	1	0.0618475	0.00330364	0.00757527	0.0135337	0	0	0	0	0	0.00127098	0	0	0	0	0.00288282
319	OG0002515	776	2	331	1	1	8	0.567467	1.12293	0	0	0	0	0	0	0	0	0.0165907	0	0	0	0.00911474	0	0	0	1	0.00155446	9.53518e-05	0	0	0	0	0	0.00533183	0	0	0	0	0.0107033	0	0	0	0.0252876	0	0	0.0366756	0	0	0
320	OG0002515	780	3	332	1	1	1	0.13035	1.01915	0	0	0	0	0	0	0	0	0	0	0	0	0	0	0	0	0	0	0	0	0	0	0	0	0.00506648	0	0	0	0	0	0	0	0	0	0	0	0	1	0	0
321	OG0002515	789	1	333	1	1	1	0.36822	1.02092	0	0	0	0	0	0	0	0	0	0	0	0	0	0.00305391	0	0	0	0	0	0	0	0	0	0	0	0	0	0	0	0	0	0	1	0	0	0	0	0	0	0
322	OG0002515	791	1	334	1	7	2	3.50572	1.03188	1	1	1	0	1	0	0	1	0	1	1	0	0	0.0132722	0	0	0	0	0	0	0	0.00891611	0	0	0	0	0	0	0	0	0	0	0	0	0	0	0	0	0	0
323	OG0002515	808	1	335	1	1	2	0.0529058	1.02833	0	0	0	0	0	0	0	0	0	0	0	0	0	0	0	0	0	0	0	0	0.0032615	0	0	0	0.00507218	0	0	0	0	0	0	0	0	0	0	0	1	0	0	0
324	OG0002515	831	3	336	1	1	2	0.552947	1.02726	0	0	0	0	0	0	0	0	0	0	0	0	0	0	0.0068604	0	1	0	0	0	0	0	0	0	0.00522612	0	0	0	0	0	0	0	0	0	0	0	0	0	0	0
325	OG0002515	915	2	337	1	1	1	0.550991	1.02224	0	0	0	0	0	0	0	0	0	0	0	0	0	0	0.00685961	0	1	0	0	0	0	0	0	0	0	0	0	0	0	0	0	0	0	0	0	0	0	0	0	0
326	OG0002517	267	1	338	1	9	4	2.94451	1.05856	0	0	1	1	1	1	1	1	0	0.67941	1	1	1	0	0	0	0	0	0	0	0	0	0	0	0	0.00572481	0	0	0.00223951	0	0	0	0	0	0	0.0101777	0	0	0	0
327	OG0002517	269	1	339	1	1	3	0.0572615	1.03391	0	0	0	0	0	0	0	0	0	0.00195832	0	0	0	0	0	0	0	0	0	0	0	0	0	0	0	0	1	0	0.00227267	0	0	0	0	0	0	0.0101887	0	0	0	0
328	OG0002517	278	1	340	1	1	2	0.0472964	1.053	0	0	0	0	0	0	0	0	1	0.00209182	0	0	0	0	0	0	0	0	0	0	0	0	0	0	0	0	0	0	0	0	0	0	0	0	0	0	0	0.0303802	0	0
329	OG0002517	283	1	342	1	1	1	0.704909	1.01251	0	0	0	0	0	0	0	0	0	0.00195813	0	0	0	0	0	0	0	0	0	0	0	0	0	0	0	0	0	0	0	0	0	0	0	0	0	0	0	0	1	0
330	OG0002517	320	2	343	1	1	1	0.114507	1.02019	0	0	0	0	0	0	0	0	0	0.00195809	0	0	0	0	0	0	0	0	0	0	0	0	0	0	0	0	0	0	0	0	0	0	0	1	0	0	0	0	0	0
331	OG0002517	359	2	344	1	1	0	0.0482346	1.02083	0	0	0	1	0	0	0	0	0	0	0	0	0	0	0	0	0	0	0	0	0	0	0	0	0	0	0	0	0	0	0	0	0	0	0	0	0	0	0	0
332	OG0002517	359	3	345	1	1	0	0.0440849	1.02089	0	0	0	0	0	0	0	0	1	0	0	0	0	0	0	0	0	0	0	0	0	0	0	0	0	0	0	0	0	0	0	0	0	0	0	0	0	0	0	0
333	OG0002517	365	1	346	1	14	1	10.1923	0.815079	0	0	1	0	1	1	0.96214	1	0	1	1	1	1	0	0	0	1	0	0	0	0	1	1	1	1	1	0	0	0	0	0	0	0	0	0	0	0	0	0	0
334	OG0002517	380	3	347	1	5	0	1.15579	2.87242	0	0	0	0	0	0	0	0	0	0	0	1	1	0	0	0	0	0	0	0	0	0	0	0	0	0	0	0	0	0	1	1	0	0	0	0	0	1	0	0
335	OG0002517	389	1	348	1	1	0	0.368161	1.01786	0	0	0	0	0	0	0	0	0	0	0	0	0	0	0	0	0	0	0	0	0	0	0	0	0	0	0	0	0	0	0	0	1	0	0	0	0	0	0	0
336	OG0002517	400	2	349	1	1	6	0.115803	1.1072	0	0	0	0	0	0	0	0	0	0	0	0	0	0	0	0	0	0	0	0.00149093	0	0	0	0	0	0.00464013	0	0	0	0	0	0	0.180907	1	0	0	0.036762	0.0314707	0.00485119	0
337	OG0002517	408	3	350	1	14	0	11.1549	0.83578	0	0	1	0	1	1	1	1	0	1	0	1	0	0	0	0	1	1	0	0	0	1	1	1	1	1	0	0	0	0	0	0	0	0	0	0	0	0	0	0
338	OG0002517	411	3	351	1	1	0	0.156666	1.01986	0	0	0	0	0	0	0	0	0	0	0	0	0	0	0	0	0	0	0	0	1	0	0	0	0	0	0	0	0	0	0	0	0	0	0	0	0	0	0	0
339	OG0002517	416	3	352	1	1	0	0.0615839	1.02075	0	0	0	0	0	0	0	0	0	0	0	0	0	1	0	0	0	0	0	0	0	0	0	0	0	0	0	0	0	0	0	0	0	0	0	0	0	0	0	0
340	OG0002517	417	1	353	1	2	0	0.622617	1.00813	0	0	0	0	0	0	0	0	0	0	0	0	0	0	0	0	0	0	0	0	0	0	0	0	0	0	0	0	0	0	1	1	0	0	0	0	0	0	0	0
341	OG0002517	417	2	354	1	2	0	1.60268	1.81874	0	0	0	0	0	0	0	0	0	0	0	0	0	0	0	0	0	0	0	0	0	0	1	0	0	0	0	1	0	0	0	0	0	0	0	0	0	0	0	0
342	OG0002517	431	1	355	1	1	0	0.12999	1.0141	0	0	0	0	0	0	0	0	0	0	0	0	0	0	0	0	0	0	0	0	0	0	0	0	0	0	0	0	0	0	0	0	0	0	0	0	0	1	0	0
343	OG0002517	440	2	356	1	9	0	3.60879	1.0425	0	0	1	0	1	1	1	1	0	1	1	1	1	0	0	0	0	0	0	0	0	0	0	0	0	0	0	0	0	0	0	0	0	0	0	0	0	0	0	0
344	OG0002517	441	2	357	1	2	0	0.0488856	2.02077	0	0	0	1	0	0	0	0	1	0	0	0	0	0	0	0	0	0	0	0	0	0	0	0	0	0	0	0	0	0	0	0	0	0	0	0	0	0	0	0
345	OG0002517	444	1	358	1	2	0	1.29164	1.89442	0	0	0	0	0	0	0	0	0	0	0	0	0	0	0	0	1	0	0	0	0	0	0	0	0	1	0	0	0	0	0	0	0	0	0	0	0	0	0	0
346	OG0002517	456	2	359	1	1	0	0.111017	1.02084	0	0	0	0	0	0	0	0	0	0	0	0	0	0	1	0	0	0	0	0	0	0	0	0	0	0	0	0	0	0	0	0	0	0	0	0	0	0	0	0
347	OG0002517	457	2	360	1	1	0	0.0615839	1.02075	0	0	0	0	0	0	0	0	0	0	0	0	0	1	0	0	0	0	0	0	0	0	0	0	0	0	0	0	0	0	0	0	0	0	0	0	0	0	0	0
348	OG0002517	472	1	361	1	1	0	0.368161	1.01786	0	0	0	0	0	0	0	0	0	0	0	0	0	0	0	0	0	0	0	0	0	0	0	0	0	0	0	0	0	0	0	0	1	0	0	0	0	0	0	0
349	OG0002517	474	1	362	1	2	0	0.20354	2.01072	0	0	0	0	0	0	0	0	0	0	0	0	0	0	0	0	0	0	0	0	0	0	0	0	0	0	0	0	0	0	0	0	0	1	0	0	0	1	0	0
350	OG0002517	485	1	363	1	1	0	0.0440849	1.02089	0	0	0	0	0	0	0	0	1	0	0	0	0	0	0	0	0	0	0	0	0	0	0	0	0	0	0	0	0	0	0	0	0	0	0	0	0	0	0	0
351	OG0002517	498	1	364	1	2	0	0.622617	1.00813	0	0	0	0	0	0	0	0	0	0	0	0	0	0	0	0	0	0	0	0	0	0	0	0	0	0	0	0	0	0	1	1	0	0	0	0	0	0	0	0
352	OG0002517	498	2	365	1	12	0	17.5772	0.170657	0	0	1	0	1	1	1	1	0	0	1	1	1	0	0	0	1	0	0	0	0	1	0	0	1	0	0	0	0	1	0	0	0	0	0	0	0	0	0	0
353	OG0002517	513	1	366	1	1	0	0.111017	1.02084	0	0	0	0	0	0	0	0	0	0	0	0	0	0	1	0	0	0	0	0	0	0	0	0	0	0	0	0	0	0	0	0	0	0	0	0	0	0	0	0
354	OG0002517	525	1	367	1	1	0	0.548494	1.01999	0	0	0	0	0	0	0	0	0	0	0	0	0	0	0	0	1	0	0	0	0	0	0	0	0	0	0	0	0	0	0	0	0	0	0	0	0	0	0	0
355	OG0002517	542	3	368	1	1	0	0.0440849	1.02089	0	0	0	0	0	0	0	0	1	0	0	0	0	0	0	0	0	0	0	0	0	0	0	0	0	0	0	0	0	0	0	0	0	0	0	0	0	0	0	0
356	OG0002517	545	1	369	1	1	0	0.114365	1.01823	0	0	0	0	0	0	0	0	0	0	0	0	0	0	0	0	0	0	0	0	0	0	0	0	0	0	0	0	0	0	0	0	0	1	0	0	0	0	0	0
357	OG0002517	545	2	370	1	7	0	3.98183	1.02049	0	0	1	0	1	1	1	1	0	1	1	0	0	0	0	0	0	0	0	0	0	0	0	0	0	0	0	0	0	0	0	0	0	0	0	0	0	0	0	0
358	OG0002517	547	3	371	1	1	0	0.462	1.01085	0	0	0	0	0	0	0	0	0	0	0	0	0	0	0	0	0	0	0	0	0	0	0	0	0	0	0	0	0	0	0	0	0	0	0	1	0	0	0	0
359	OG0002517	564	2	372	1	1	0	0.12999	1.0141	0	0	0	0	0	0	0	0	0	0	0	0	0	0	0	0	0	0	0	0	0	0	0	0	0	0	0	0	0	0	0	0	0	0	0	0	0	1	0	0
360	OG0002517	573	1	373	1	4	0	1.18632	2.11725	0	0	0	0	0	0	0	0	0	0	0	0	0	0	1	0	0	0	0	0	0	0	0	0	0	0	0	0	0	0	1	1	1	0	0	0	0	0	0	0
361	OG0002517	575	1	374	1	1	0	0.114365	1.01823	0	0	0	0	0	0	0	0	0	0	0	0	0	0	0	0	0	0	0	0	0	0	0	0	0	0	0	0	0	0	0	0	0	1	0	0	0	0	0	0
362	OG0002517	577	1	375	1	9	0	13.9439	0.834377	0	0	1	0	0	1	1	1	0	1	1	0	0	0	0	0	1	0	0	0	0	0	1	0	0	1	0	0	0	0	0	0	0	0	0	0	0	0	0	0
363	OG0002517	580	1	376	1	2	0	0.0501703	1.02113	0	0	0	0	0	0	0	0	0	0	0	1	1	0	0	0	0	0	0	0	0	0	0	0	0	0	0	0	0	0	0	0	0	0	0	0	0	0	0	0
364	OG0002517	583	1	377	1	1	0	0.0440849	1.02089	0	0	0	0	0	0	0	0	1	0	0	0	0	0	0	0	0	0	0	0	0	0	0	0	0	0	0	0	0	0	0	0	0	0	0	0	0	0	0	0
365	OG0002517	599	1	378	1	1	0	0.12999	1.0141	0	0	0	0	0	0	0	0	0	0	0	0	0	0	0	0	0	0	0	0	0	0	0	0	0	0	0	0	0	0	0	0	0	0	0	0	0	1	0	0
366	OG0002517	600	3	379	1	1	0	0.548494	1.01999	0	0	0	0	0	0	0	0	0	0	0	0	0	0	0	0	1	0	0	0	0	0	0	0	0	0	0	0	0	0	0	0	0	0	0	0	0	0	0	0
367	OG0002517	626	2	380	1	12	0	12.4612	0.814428	0	0	1	0	1	1	1	1	0	1	1	0	0	0	1	1	1	0	0	0	0	0	0	1	1	0	0	0	0	0	0	0	0	0	0	0	0	0	0	0
368	OG0002517	631	1	381	1	1	0	0.368161	1.01786	0	0	0	0	0	0	0	0	0	0	0	0	0	0	0	0	0	0	0	0	0	0	0	0	0	0	0	0	0	0	0	0	1	0	0	0	0	0	0	0
369	OG0002517	645	1	382	1	5	0	2.61759	1.02044	0	0	0	0	0	1	1	1	1	1	0	0	0	0	0	0	0	0	0	0	0	0	0	0	0	0	0	0	0	0	0	0	0	0	0	0	0	0	0	0
370	OG0002517	660	1	383	1	1	0	0.12999	1.0141	0	0	0	0	0	0	0	0	0	0	0	0	0	0	0	0	0	0	0	0	0	0	0	0	0	0	0	0	0	0	0	0	0	0	0	0	0	1	0	0
371	OG0002517	662	1	384	1	2	0	0.622617	1.00813	0	0	0	0	0	0	0	0	0	0	0	0	0	0	0	0	0	0	0	0	0	0	0	0	0	0	0	0	0	0	1	1	0	0	0	0	0	0	0	0
372	OG0002517	684	1	385	1	1	1	0.130166	1.01457	0	0	0	0	0	0	0	0	0	0	0	0	0	0	0	0	0	0	0	0	0	0	0	0	0	0	0	0.000479939	0	0	0	0	0	0	0	0	0	1	0	0
373	OG0002517	686	1	386	1	12	0	13.7845	1.7701	0	0	1	0	1	1	1	1	0	1	1	0	0	0	1	1	1	0	0	0	0	0	0	0	1	0	0	0	0	0	0	0	1	0	0	0	0	0	0	0
374	OG0002517	688	1	387	1	1	0	0.114365	1.01823	0	0	0	0	0	0	0	0	0	0	0	0	0	0	0	0	0	0	0	0	0	0	0	0	0	0	0	0	0	0	0	0	0	1	0	0	0	0	0	0
375	OG0002517	737	1	388	1	2	0	0.0501703	1.02113	0	0	0	0	0	0	0	0	0	0	0	1	1	0	0	0	0	0	0	0	0	0	0	0	0	0	0	0	0	0	0	0	0	0	0	0	0	0	0	0
376	OG0002517	750	1	389	1	1	2	0.135714	1.02697	0	0	0	0	0	0	0	0	0	0.00195839	0	0	0	0	0	0	0.0109278	0	0	0	0	0	0	0	0	0	0	0	0	0	0	0	0	0	0	0	0	1	0	0
377	OG0002517	752	3	390	1	12	2	10.899	0.813501	0	0	1	1	1	1	1	1	0	0.679411	1	0	0	0	1	1	0.886886	0	0	0	0	0	0	1	1	1	0	0	0	0	0	0	0	0	0	0	0	0	0	0
378	OG0002517	753	3	391	1	1	2	0.121013	1.0329	0	0	0	0	0	0	0	0	0	0.00211961	0	0	0	1	0	0	0.0216715	0	0	0	0	0	0	0	0	0	0	0	0	0	0	0	0	0	0	0	0	0	0	0
379	OG0002517	757	1	392	1	1	3	0.330449	1.03153	0	0	0	0	0	0	0	0	0	0.00196008	0	0	0	0	0	0	0.0111657	0	0	0	0.00326431	0	0	0	0	0	0	1	0	0	0	0	0	0	0	0	0	0	0	0
380	OG0002521	335	2	393	1	1	6	0.601027	1.06107	0	0	0	0	0	0	0	0.00196515	0.0166035	0.00204071	0	0	0	0	0	1	0	0	0	0	0	0.00880503	0	0	0	0	0	0	0	0	0	0	0	0	0.00125302	0.0103003	0	0	0	0
381	OG0002521	340	1	394	1	1	6	0.12432	1.05331	0	0	0	0	0	1	0	0.0137381	0.0180435	0.0106269	0	0	0	0	0.00232932	0	0	0	0	0	0	0.00880233	0	0	0	0	0	0	0	0	0	0	0	0	0.00107592	0	0	0	0	0
382	OG0002521	343	1	395	1	17	6	15.6507	0.053954	1	1	1	1	1	0	0	0.865196	0.124839	0.679405	1	0	0	1	0.0115986	0	1	0	0	1	0	0.674226	1	1	1	1	0	0	0	1	1	1	0	0	0.0410635	1	0	0	0	0
383	OG0002521	468	3	396	1	1	4	0.0534522	1.02994	0	0	0	0	0	0	0	0	0	0.00195811	0	0	0	0	0.00232909	0	0	0	0	0	0	0	0	0	0	0.00464965	0	0	0	0	0	0	0	0	0.00112651	0	1	0	0	0
384	OG0002521	496	3	398	1	2	5	0.0715999	2.05886	0	1	0	0	0	0	0	0	1	0.00217676	0	0	0	0	0.00232908	0	0	0	0	0	0	0	0	0	0	0	0	0	0	0	0	0.0029128	0	0	0.00107749	0	0	0.0303849	0	0
385	OG0002521	581	1	399	1	1	8	0.0617361	1.05065	0	0	0	0	0	0	0	0	0	0.0019603	0	0	0.00897518	0	0.0023291	0	0	0	7.5478e-05	0	0	0.00881546	0	0	0	0.00466432	0.00113982	0	0	0	0	0.00307826	0	0	0	0	1	0	0	0
386	OG0002521	596	1	400	1	2	6	0.231764	2.02033	0	0	0	0	0	0	0	0	0.0165905	0.00196302	0	0	0.00897635	0	0.00232925	0	0	0	0	0	0	0	0	0	0	0.00491788	0.00118331	0	0	0	0	0	0	0	0	0	1	1	0	0
387	OG0002521	730	2	401	1	4	8	8.91153	0.877899	0	0	0	0	0	0	0	1	0.124834	0.679373	1	0	0.245434	1	0.0115785	0	1	0	0	0	0	0.0423774	0	0	0	0.152332	0.0120677	0	0	0.129473	0	0	0	0	0	0	0	0	0	0
388	OG0002521	830	3	402	1	9	8	15.8645	0.240323	0	0.0174461	0	0	0	0	0	1	0	0.679407	1	1	0.853134	1	0.0115986	0	1	0	0.00361164	0	0	1	1	1	0	0.487875	0.0520663	0	0	0	1	0.826682	0	0	0	0	0	0	0	0
389	OG0002521	832	3	403	1	1	9	0.125784	1.06555	0	0.00891947	0	0	0	0	0	0	0.0165905	0.00196288	0	0	0.00897554	0	0.00232908	0	0	0	7.54681e-05	0	0	0	0	0	0	0.0046328	0.00113588	0	0	0	0	0.0047484	0	1	0	0	0	0	0	0
390	OG0002521	833	1	404	1	1	9	0.138763	1.06148	0	0.00891947	0	0	0	0	0	0	0.0165905	0.0019629	0	0	0.00897558	0	0.00232909	0	0	0	7.54736e-05	0	0	0	0	0	0	0.0046471	0.00113826	0	0	0	0	0.00303048	0	0	0	0	0	1	0	0
391	OG0002521	1028	2	405	1	1	9	0.396615	1.0731	0	0.00892093	0	0	0	0	0.00113875	0.00199739	0.0166076	0.00206511	0	0	0.00899423	0	0.00237887	0	0.0109805	0	0	0	0	0	0	0	0	0	0	0	0	0	0	0.0110739	1	0	0	0	0	0	0	0
392	OG0002521	1098	2	406	1	1	6	0.356946	1.05167	0	0.00954522	0	0	0	0	0.0108991	1	0.023981	0.0460317	0	0	0	0	0.00233032	0	0	0	0	0	0	0	0.00122208	0	0	0	0	0	0	0	0	0	0	0	0	0	0	0	0	0
393	OG0002521	1103	1	407	1	1	6	0.0496064	1.05296	0	0.00891955	0	0	0	0	0.00111721	0	0.0165915	0.0019693	0	0	0	0	0.00233446	0	0	1	0	0	0	0	0.00123831	0	0	0	0	0	0	0	0	0	0	0	0	0	0	0	0	0
394	OG0002521	1148	3	408	1	1	9	0.138921	1.07154	0	0.00892073	0	0	0	0	0.00113565	0.00197823	0.016605	0.00204957	0	0	0	0	0.00232909	0	0	0.00105148	0	0	0	0	0.00121979	0	0	0	0	0	0	0	0	0	0.0224278	0	0	0	0	1	0	0
395	OG0002521	1150	3	409	1	1	8	0.1238	1.07685	0	0.00892075	0	0	0	0	0.00113594	0.00198	0.0166053	0.002051	0	0	0	0	0.00232932	0	0	0	0	0	0	1	0.00535061	0	0	0	0	0	0	0	0	0	0.0223916	0	0	0	0	0	0	0
396	OG0002521	1152	2	410	1	1	8	0.0611835	1.07639	0	0.00892073	0	0	0	0	0.00113565	0.0019782	0.016605	0.00204955	0	0	0	0	0.00232908	0	0	0	0	0	0	0	0.00122078	0	0	0	0	0	0	0	0	0	0.0224435	0	0	0	1	0	0	0
397	OG0002521	1153	3	411	1	9	8	14.4922	0.0691322	0	0.0171419	0	0	0	0	0.129667	0.795826	0.124583	0.677903	1	1	1	1	0.0115986	0	1	0	0	0	0	0	0.144816	0	0	1	0	0	0	1	1	1	0.230357	0	0	0	0	0	0	0
398	OG0002521	1161	3	412	1	1	6	0.0605498	1.05783	0	0.00891947	0	0	0	0	0.00111596	0	0	0.00195989	0	0	0	0	0.00232908	0	0	0	0	0	0	0	0.00122077	0	0	0	0	0	0	0	0	0	0.0224435	0	0	0	1	0	0	0
399	OG0002521	1163	1	413	1	1	6	0.495842	1.05265	1	0.246594	0	0	0	0	0.00123094	0	0	0.00236138	0	0	0	0	0.00232908	0	0	0	0	0	0	0	0.00121716	0	0	0	0	0	0	0	0	0	0.0223872	0	0	0	0	0	0	0
400	OG0002521	1165	2	414	1	2	6	0.236883	2.04262	0	0.00891949	0	0	0	0	0.00111626	0	0	0.00196216	0	0	0	0	0.832546	1	0	0	0	0	0	0	0.00122628	0	0	0	0	0	0	0	0	0	0.180786	1	0	0	0	0	0	0
401	OG0002521	1190	3	415	1	1	4	0.130679	1.02852	0	0.00891944	0	0	0	0	0	0	0	0.00195819	0	0	0	0	0.00232908	0	0	0	0	0	0	0	0.00121961	0	0	0	0	0	0	0	0	0	0	0	0	0	0	1	0	0
402	OG0002521	1191	3	416	1	11	4	16.8179	0.0852406	0	0.0203976	0	0	0	1	1	1	0	0.679411	1	0	0	1	0.0115986	0	1	0	0	0	0	1	0.540952	0	0	1	0	0	0	1	1	1	0	0	0	0	0	0	0	0
403	OG0002521	1194	1	417	1	1	4	0.172607	1.0325	0	0.00891945	0	0	0	0	0	0	0	0.0019602	0	0	0	0	0.832545	1	0	0	0	0	0	0	0.00122462	0	0	0	0	0	0	0	0	0	0	0	0	0	0	0	0	0
404	OG0002521	1281	3	418	1	1	9	0.916455	1.07948	0	0.00892048	0	0	0	0	0	0.00195961	0.0166027	0.00203606	0	0	0	0	0.0130206	0.0128775	0	0	0	0.00149973	0	0	0.00125337	0	0	0	0	0	0	0	0	1	0.080796	0	0	0	0	0	0	0
405	OG0002521	1487	3	419	1	1	9	0.585057	1.11606	0	0.0089216	0	0	0	0	0	0	0.0166373	0.00224181	0	0	1	0.00315603	0.0023295	0	0	0	0	0	0	0	0.00121899	0	0	0	0	0	0	0	0	0	0.0271455	0.0300257	0	0.0101274	0	0	0	0
406	OG0002521	1514	3	420	1	1	7	0.0545709	1.05455	0	0.00891945	0	0	0	0	0	0	0.0165901	0.00196043	0	0	0	0	0.00232908	0	0	0	0	0.00149495	0	0	0.00122647	0	0	0	0	0	0.00211005	0	0	0	0	0	0	0	1	0	0	0
407	OG0002521	1540	3	421	1	1	6	0.489892	1.07101	1	0.246587	0	0	0	0	0	0	0.0166521	0.00233054	0	0	0	0	0.00232908	0	0	0	0	0	0	0	0.00121714	0	0	0	0	0	0	0	0	0	0	0.0252827	0	0	0	0	0	0
408	OG0002521	1580	1	422	1	2	8	0.152069	2.06701	0	0.00891955	0	0	0	0	0	0	0	0.00197261	0	0	0	0.00386876	0.00233972	0	0	1	0	0	0	0	0.00127997	0	0	0	0	0	0	0	0	0	0	0.0253018	0.00131849	0.0108429	0	1	0	0
409	OG0002521	1601	1	424	1	1	5	0.0528453	1.05103	0	0.00891945	0	0	0	0	0	0	0.0165901	0.00196042	0	0	0	0	0.00232908	0	0	0	0	0	0	0	0.00122059	0	0	0	0	0	0	0	0	0	0	0	0	0	1	0	0	0
410	OG0002522	196	1	426	1	1	9	0.0626438	1.07585	0	0	0	0	0	0.00225233	0.00186937	0	0.0166263	0.0023409	0.00386549	0	0	0	0.0023291	0	0	0	0	0	0	0	0	0	0	0.00465089	0	0	0	0	0	0	0.0224466	0	0.00112884	0	1	0	0	0
411	OG0002522	294	1	429	1	3	8	0.865504	2.02102	0	0	0	0	0	0.00225158	0.00186862	0	0	0.00234016	0.00386471	0	0	0	0.00233131	0	0	0	0	0	0	1	0	0	0	0.0100622	0	0	0	0	1	1	0.134351	0	0.00148664	0	0	0	0	0
412	OG0002522	300	1	430	1	2	8	1.33704	2.0252	0	0	0	0	0	0.0170003	0.0166612	0	0	0.0168654	0.0192244	0	1	0	0.00700721	0	1	0	0	0	0	0	0	0	0	0.00850072	0	0	0	0	0	0	0.0224289	0	0.00109019	0	0	0	0	0
413	OG0002522	307	1	431	1	1	9	0.143985	1.08939	0	0	0	0	0	0.00222501	0.00184196	0	0	0.00231399	0.00383703	0	0	0	0.0023291	0	0	0	0	0	0	0	0	0	0	0.00465534	0	0	0	0	0	0	0.0224591	0	0.00113996	0	0.0372376	1	0	0
414	OG0002522	371	3	432	1	1	8	0.0625191	1.05923	0	0	0	0	0	0.00222497	0.00184193	0	0	0.00231396	0.003837	0	0	0	0.0023291	0	0	0	0	0	0	0	0	0	0	0.00465086	0	0	0	0	0	0	0.0224466	0	0.00112884	0	1	0	0	0
415	OG0002522	373	1	433	1	1	8	0.220837	1.06001	0	0	1	0	0	0.0153338	0.0149898	0	0	0.0129612	0.0150959	0	0	0	0.0023294	0	0	0	0	0	0	0	0	0	0	0.00463617	0	0	0	0	0	0	0.0223875	0	0.0010761	0	0	0	0	0
416	OG0002522	378	1	434	1	1	9	0.464853	1.06194	0	0	0.00309423	0	0	0.00484591	0.00447067	0	0	0.00483117	0.00649881	1	0	0	0.00232941	0	0	0	0	0	0	0	0	0	0	0.00463627	0	0	0	0	0	0	0.0223875	0	0.0010761	0	0	0	0	0
417	OG0002522	439	1	435	1	3	8	1.45382	2.04185	0	0	0	0	0	0.00157899	0	0	0	0.00277678	0.00432641	0	0.00971088	0	0	0	1	0	0	0	0	0	0	0	0	0.0112288	0	0	0	0	1	1	0.135636	0	0.00184958	0	0.0445058	0	0	0
418	OG0002522	463	3	436	1	8	6	17.9805	0.212076	0	0	0	0	1	0.95974	1	1	0	0.67014	0.710025	1	0.853134	1	0	0	1	0	0	0	0	0	0	0	0	0.337649	0	0	1	0	0	0	0	0	0.0387107	1	0	0	0	0
419	OG0002522	464	1	437	1	1	6	0.0584633	1.04176	0	0	0	0	0	0.00150659	0	0	0	0.00217392	0.00368892	0	0.00898432	0	0	0	0	0	0	0	0	0	0	0	0	0.00464976	0	0	0	0	0	0	0	0	0.00112651	0	1	0	0	0
420	OG0002522	467	1	438	1	1	6	0.140836	1.04264	0	0	1	0	0	0.00206741	0	0	0	0.00436305	0.0060038	0	0.0093358	0	0	0	0	0	0	0	0	0	0	0	0	0.00463101	0	0	0	0	0	0	0	0	0.00107595	0	0	0	0	0
421	OG0002522	471	3	439	1	1	6	0.374099	1.03965	0	0	0	0	0	0.00150658	0	0	0	0.00217388	0.00368887	0	0.00898427	0	0	0	0	0	0	0	0	0	0	0	0	0.00463545	0	0	0	0	0	0	1	0	0.00108165	0	0	0	0	0
422	OG0002522	474	1	440	1	2	6	0.122935	2.03991	0	0	0	0	0	0.0015762	0	0	1	0.0027535	0.00430179	0	0.00907734	0	0	0	0	0	0	0	0	0	0	0	0	0.00463122	0	0	0	0	0	0	0	1	0.00107722	0	0	0	0	0
423	OG0002522	480	1	441	1	1	7	0.139864	1.07194	0	0	0	0	0	0.00150659	0	0	0	0.00217393	0.00368893	0	0.00898434	0	0	0	0	0	0	0	0	0	0	0	0	0.00465404	0	0	0	0	0	0	0	0	0.00113717	0	0.037209	1	0	0
424	OG0002522	533	1	442	1	1	9	0.144781	1.06226	0	0	0.00263149	0	0	0.00150806	0	0	0	0.00217967	0.003695	0	0.00898523	0	0	0	0	0	0	0.00149111	0	0	0	0	0	0.00464601	0	0	0	0	0	0	0.0224301	0	0.00111412	0	0	1	0	0
425	OG0002522	544	1	443	1	1	7	0.0661678	1.06404	0	0	0	0	0	0.00150659	0	0	0	0.00217392	0.00368892	0	0.00898432	0	0	0	0	0	0	0	0	0	0	0	0	0.00465078	0	0	0	0	0	0	0.0224466	0	0.00112884	0	1	0	0	0
426	OG0002522	552	3	444	1	3	7	0.790991	2.04389	0	0	1	0	0	0.00207407	0	0	0	0.00438976	0.00603204	0	0.00934607	0	0	0	0	0	0	0	0	0	0	0	0	0.00494777	0	0	0	0	1	1	0.133475	0	0.00136551	0	0	0	0	0
427	OG0002522	557	1	446	1	1	7	0.0661678	1.06404	0	0	0	0	0	0.00150659	0	0	0	0.00217392	0.00368892	0	0.00898432	0	0	0	0	0	0	0	0	0	0	0	0	0.00465078	0	0	0	0	0	0	0.0224466	0	0.00112884	0	1	0	0	0
428	OG0002522	581	1	447	1	1	9	0.0589606	1.04978	0	0	0.00263161	0	0	0.00150821	0	0	0	0.00218082	0.00369621	0	0.00898655	0.00305855	0.00232915	0	0	0	0	0	0	0	0	0	0	0.00465135	0	0	0	0	0	0	0	0	0.00112658	0	1	0	0	0
429	OG0002522	583	1	448	1	2	9	0.248002	2.03891	0	0	0.00279699	0	0	0.00171601	0	0	0	0.00378729	0.00539496	1	0.700363	0.00326849	0.00232999	0	0	0	0	0	0	0	0	0	0	0.00464979	0	0	0	0	0	0	0	1	0.00107731	0	0	0	0	0
430	OG0002522	588	1	449	1	2	9	0.699378	1.04899	0	0	0.00263159	0	0	0.00150818	0	0	0	0.00218061	0.00369599	0	0.00898631	0	0.00232926	0	0	0	0	0	0	0	0	0	0	0.00493327	0	0	0	0	1	1	0.133471	0	0.00136498	0	0	0	0	0
431	OG0002522	592	1	450	1	1	9	0.066565	1.069	0	0	0.0026315	0	0	0.00150806	0	0	0	0.00217969	0.00369502	0	0.00898525	0	0.00232909	0	0	0	0	0	0	0	0	0	0	0.0046508	0	0	0	0	0	0	0.0224466	0	0.00112884	0	1	0	0	0
432	OG0002522	658	1	451	1	3	9	1.27263	1.86285	0	0	0.00263509	0	0	0.00151258	0	0	0	0.00221463	0.00373196	0	0.00902531	0	0.00238853	0	0.0118992	0	0	0	0	0	0	0	0	0.00678671	0	0	0	0	1	1	0	0	0.00530529	0	1	0	0	0
433	OG0002535	247	2	452	1	2	9	1.06313	2.0212	0	0.0101038	0	0	0.0072386	0	0	0	0.0235252	0.0858195	1	0.0117157	0	0	0	0	1	0	0	0	0	0	0	0.00711753	0	0.0110845	0	0	0	0	0.00423219	0	0	0	0.00110212	0	0	0	0	0
434	OG0002535	252	2	453	1	1	6	0.370211	1.05084	0	0.0089327	0	0	0.0020867	0	0	0	0.0165906	0.00196344	0	0.00539187	0	0	0	0	0	0	0	0	0	0	0	0	0	0.00466919	0	0	0	0	0	0	0	0	1	0	0	0	0	0
435	OG0002535	254	2	454	1	1	6	0.560961	1.05924	0	0.0089327	0	0	0.00208673	0	0	0	0.0165906	0.00196361	0	0.00539215	0	0	0	0	0	0	0	1	0	0	0	0	0	0.00524108	0	0	0	0	0	0	0	0	0	0	0	0	0	0
436	OG0002535	255	1	455	1	1	5	0.0479176	1.04383	0	0.00893699	0	0	0.0021056	0	0	0	1	0.00211507	0	0.00540394	0	0	0	0	0	0	0	0	0	0	0	0	0	0.00462945	0	0	0	0	0	0	0	0	0	0	0	0	0	0
437	OG0002535	259	3	456	1	1	4	0.132785	1.03497	0	0.00891945	0	0	0	0	0	0	0	0.00195919	0	0.0053915	0	0	0	0	0	0	0	0	0	0	0	0	0	0.00464343	0	0	0	0	0	0	0	0	0	0	0	1	0	0
438	OG0002535	264	2	458	1	1	3	0.551536	1.03625	0	0.00891966	0	0	0	0	0	0	0	0.00198737	0	0.00544493	0	0	0	0	1	0	0	0	0	0	0	0	0	0	0	0	0	0	0	0	0	0	0	0	0	0	0	0
439	OG0002535	264	3	459	1	1	3	0.054587	1.03628	0	0.00891945	0	0	0	0	0	0	0	0.00195918	0	0.00539148	0	0	0	0	0	0	0	0	0	0	0	0	0	0	0	0	0	0	0	0	0	0	0	0	1	0	0	0
440	OG0002535	280	2	460	1	1	4	0.308695	1.07349	0	0.00940853	0	0	0	0	0	1	0	0.0380146	0	0.0082725	0	0	0	0	0	0	0	0	0	0	0	0	0	0	0	0	0	0	0	0	0	0	0	0	0.0365993	0	0	0
441	OG0002535	282	3	461	1	2	3	0.648903	1.05607	0	0.00891935	0	0	0	0	0	0	0	0	0	0.00539074	0	0	0	0	0	0	0	0	0	0	0	0	0	0	0	0	0	0	1	1	0	0	0	0	0.0406383	0	0	0
442	OG0002535	283	1	462	1	1	3	0.0977886	1.07171	0	0.00895204	0	0	0	0	0	0	0	0	1	0.00573269	0	0	0	0	0	0	0	0	0	0	0	0	0	0	0	0	0	0	0	0	0	0	0	0	0.0365985	0	0	0
443	OG0002535	284	1	463	1	1	3	0.11713	1.06909	0	0.00891935	0	0	0	0	0	0	0	0	0	0.00539048	0	0	0	0	0	0	0	0	0	0	0	0	0	0	0	0	0	0	0	0	0	1	0	0	0.0366186	0	0	0
444	OG0002535	285	1	464	1	1	4	0.490103	1.09585	1	0.246537	0	0	0	0	0	0	0	0	0	0.00540029	0	0	0	0	0	0	0	0	0	0	0	0	0	0	0	0	0	0	0	0	0	0	0	0	0.0366159	0.0303979	0	0
445	OG0002535	303	1	465	1	1	5	0.554644	1.07503	0	0.00891966	0	0	0	0	0	0	0	0.00198764	0	0.00544544	0	0	0.00686009	0	1	0	0	0	0	0	0	0	0	0	0	0	0	0	0	0	0	0	0	0	0.0366184	0	0	0
446	OG0002535	305	1	466	1	1	6	0.371794	1.076	0	0.00891945	0	0	0	0	0	0	0	0.00195939	0	0.00539188	0	0.00305465	0.00232912	0	0	0	0	0	0	0	0	0	0	0	0	0	0	0	0	0	1	0	0	0	0.036689	0	0	0
447	OG0002535	383	3	467	1	1	7	0.285404	1.11066	0	0	0	0	0	0	0	0	0	0	0	0.582753	1	0	0.00232935	0	0	0	0	0	0	0	0	0	0.0050664	0	0	0	0	0	0.0182665	0.0172688	0	0.0258581	0	0	0.0366784	0	0	0
448	OG0002535	384	1	468	1	1	7	0.576812	1.11498	0	0	0	0	0	0	0	0	0	0	0	0.00544536	0	0	0.00686177	0	1	0	0	0	0	0	0	0	0.00526267	0	0	0	0	0	0.0184551	0.0174418	0	0.0258725	0	0	0.0367399	0	0	0
449	OG0002535	408	3	470	1	1	2	0.114527	1.03715	0	0	0	0	0	0	0	0	0.0165879	0	0	0	0	0	0.00232907	0	0	0	0	0	0	0	0	0	0	0	0	0	0	0	0	0	0	1	0	0	0	0	0	0
450	OG0002535	496	1	471	1	1	1	0.0522866	1.02235	0	0	0	0	0	0	0	0	0	0	0	0	0	0	0.00232908	0	0	0	0	0	0	0	0	0	0	0	0	0	0	0	0	0	0	0	0	0	1	0	0	0
451	OG0002535	500	2	472	1	1	1	0.114522	1.02056	0	0	0	0	0	0	0	0	0	0	0	0	0	0	0.00232907	0	0	0	0	0	0	0	0	0	0	0	0	0	0	0	0	0	0	1	0	0	0	0	0	0
452	OG0002535	509	3	473	1	1	2	0.368559	1.02481	0	0	0	0	0	0	0	0	0	0	0	0	0	0	0.00232908	0	0	0	0	0	0	0	0	0	0	0.00463523	0	0	0	0	0	0	1	0	0	0	0	0	0	0
453	OG0002535	511	1	474	1	19	2	18.2423	0.141407	0	1	1	0	1	1	0	1	0	0	1	1	1	0	0.901727	1	0	0	0	1	1	0	1	1	1	0.487905	0	1	0	1	1	1	0	0	0	0	1	0	0	0
454	OG0002535	511	3	475	1	1	2	0.554836	1.02674	0	0	0	0	0	0	0	0	0	0	0	0	0	0	0.00686212	0	1	0	0	0	0	0	0	0	0	0.00515439	0	0	0	0	0	0	0	0	0	0	0	0	0	0
455	OG0002535	521	2	476	1	1	2	0.608656	1.02755	1	0	0	0	0	0	0	0	0	0	0	0	0	0	0.00232908	0	0	0	0	0	0	0	0	0	0	0.00462939	0	0	0	0	0	0	0	0	0	0	0	0	0	0
456	OG0002535	541	3	477	1	1	3	0.052732	1.02808	0	0	0	0	0	0	0	0	0	0	0	0	0	0	0.00232909	0	0	0	0	0	0	0	0	0	0	0.00465053	0.00113884	0	0	0	0	0	0	0	0	0	1	0	0	0
457	OG0002535	638	2	478	1	1	3	0.385164	1.02373	0	0	0	0	0	0	0	0	0	0	0	0	0	0	0.00232908	0	0	0	0	0	0	0	0	0	0	0	0.00113616	0	0	0	0	0.0110728	1	0	0	0	0	0	0	0
458	OG0002535	640	1	479	1	21	2	16.2181	0.151324	0	0	1	0	1	1	1	1	0	1	1	1	1	1	0.901794	1	0	0	0	1	0	1	1	1	1	0	0.0572145	0	1	1	1	1	0	0	0	0	0	1	0	0
459	OG0002535	640	3	481	1	1	2	0.551148	1.02336	0	0	0	0	0	0	0	0	0	0	0	0	0	0	0.00685968	0	1	0	0	0	0	0	0	0	0	0	0.00114927	0	0	0	0	0	0	0	0	0	0	0	0	0
460	OG0002535	644	3	482	1	1	2	0.114705	1.02948	0	0.00891935	0	0	0	0	0	0	0	0	0	0	0	0	0.00232907	0	0	0	0	0	0	0	0	0	0	0	0	0	0	0	0	0	0	1	0	0	0	0	0	0
461	OG0002535	677	1	483	1	1	4	0.172693	1.05053	0	0.00891936	0	0	0	0	0	0	0.016588	0	0	0	0	0	0.832547	1	0	0	0	0	0	0	0	0	0	0.00467115	0	0	0	0	0	0	0	0	0	0	0	0	0	0
462	OG0002535	677	3	484	1	1	4	0.555043	1.05224	0	0.00891944	0	0	0	0	0	0	0.0165897	0	0	0	0	0	0.00686213	0	1	0	0	0	0	0	0	0	0	0.0051546	0	0	0	0	0	0	0	0	0	0	0	0	0	0
463	OG0002535	681	1	485	1	1	2	0.368501	1.02911	0	0.00891935	0	0	0	0	0	0	0	0	0	0	0	0	0.00232907	0	0	0	0	0	0	0	0	0	0	0	0	0	0	0	0	0	1	0	0	0	0	0	0	0
464	OG0002538	139	3	486	1	2	2	0.0789267	1.0859	0	0	0	0	0	0	0	0	0	0.0019581	0	0	0	0	0	0	0	0	0	0	0	0	0	0	0	0	0	0	0	0	0	0	1	1	0.00109261	0	0	0	0	0
465	OG0002538	157	1	487	1	1	2	0.117729	1.02389	0	0	1	0	0	0	0	0	0	0.00241477	0	0	0	0	0	0	0	0	0	0	0	0	0	0	0	0	0	0	0	0	0	0	0	0	0.0010759	0	0	0	0	0
466	OG0002538	160	1	488	1	1	2	0.0450244	1.02389	0	0	0	0	0	0	0	0	1	0.00209181	0	0	0	0	0	0	0	0	0	0	0	0	0	0	0	0	0	0	0	0	0	0	0	0	0.0010759	0	0	0	0	0
467	OG0002538	161	1	489	1	1	2	0.0528884	1.02301	0	0	0	0	0	0	0	0	0	0.0019581	0	0	0	0	0	0	0	0	0	0	0	0	0	0	0	0	0	0	0	0	0	0	0	0	0.00112572	0	1	0	0	0
468	OG0002538	205	1	490	1	2	2	0.0789267	1.0859	0	0	0	0	0	0	0	0	0	0.0019581	0	0	0	0	0	0	0	0	0	0	0	0	0	0	0	0	0	0	0	0	0	0	1	1	0.00109261	0	0	0	0	0
469	OG0002538	221	3	491	1	20	3	17.1633	0.0601576	1	1	1	1	1	1	1	1	0	0.647439	0	1	1	0	0.0115982	0	1	0	0	1	0	0	0	1	1	1	0	0	1	1	1	1	0	0	0.0410642	1	0	0	0	0
470	OG0002538	224	2	492	1	1	3	0.172523	1.02344	0	0	0	0	0	0	0	0	0	0.00196006	0	0	0	0	0.832544	1	0	0	0	0	0	0	0	0	0	0	0	0	0	0	0	0	0	0	0.001076	0	0	0	0	0
471	OG0002538	239	1	493	1	1	3	0.706685	1.01574	0	0	0	0	0	0	0	0	0	0.00195814	0	0	0	0	0.00232911	0	0	0	0	0	0	0	0	0	0	0	0	0	0	0	0	0	0	0	0.00133502	0	0	0	1	0
472	OG0002538	239	2	494	1	1	3	0.140285	1.02543	0	0	0	0	0	0	0	0	0	0.00195884	0	0	0	0	0.00232977	0	0	0	0	0	0	0	0	1	0	0	0	0	0	0	0	0	0	0	0.00108025	0	0	0	0	0
473	OG0002538	240	2	495	1	1	3	0.102995	1.02573	0	0	0	0	0	0	0	0	0	0.00195855	0	0	0	0	0.0023295	0	0	0	0	0	0	0	0	0	1	0	0	0	0	0	0	0	0	0	0.00107856	0	0	0	0	0
474	OG0002538	248	1	496	1	2	3	0.11578	2.02356	0	0	0	0	0	0	0	0	1	0.00209182	0	0	0	0	0.00232908	0	0	0	0	0	0	0	0	0	0	0	0	0	0	0	0	0	0	1	0.00107716	0	0	0	0	0
475	OG0002538	250	1	497	1	1	3	0.0994209	1.02597	0	0	0	0	0	0	0	0	0	0.0019582	0	0	0	0	0.00232917	0	0	0	0	0	0	1	0	0	0	0	0	0	0	0	0	0	0	0	0.00107655	0	0	0	0	0
476	OG0002538	252	1	498	1	1	3	0.102995	1.02573	0	0	0	0	0	0	0	0	0	0.00195855	0	0	0	0	0.0023295	0	0	0	0	0	0	0	0	0	1	0	0	0	0	0	0	0	0	0	0.00107856	0	0	0	0	0
477	OG0002538	253	1	499	1	14	3	17.9204	0.0521559	1	0	0	0	1	1	1	1	0	0.647439	0	1	0	1	0.0115986	0	1	0	0	0	0	0	0	0	0	1	0	0	0	1	1	1	0	0	0.0418299	1	0	1	0	0
478	OG0002538	255	1	500	1	1	3	0.368847	1.02321	0	0	0	0	0	0	0	0	0	0.0019581	0	0	0	0	0.00232907	0	0	0	0	0	0	0	0	0	0	0	0	0	0	0	0	0	1	0	0.00108153	0	0	0	0	0
479	OG0002538	265	1	501	1	1	3	0.0530452	1.02534	0	0	0	0	0	0	0	0	0	0.0019581	0	0	0	0	0.00232908	0	0	0	0	0	0	0	0	0	0	0	0	0	0	0	0	0	0	0	0.00112572	0	1	0	0	0
480	OG0002538	280	1	502	1	20	4	13.498	0.0464309	1	1	1	1	1	1	1	1	0	0.679411	1	1	1	1	0.902663	1	1	0	0	0	0	1	1	1	0	0	0	0	0	1	1	1	0	0	0.0172719	0	0	0	0.115097	0
481	OG0002538	288	1	504	1	1	4	0.0607374	1.04761	0	0	0	0	0	0	0	0	0	0.0019581	0	0	0	0	0.00232908	0	0	0	0	0	0	0	0	0	0	0	0	0	0	0	0	0	0.0224456	0	0.00112801	0	1	0	0	0
482	OG0002538	288	3	505	1	1	4	0.110374	1.04805	0	0	0	0	0	0	0	0	0	0.00195855	0	0	0	0	0.0023295	0	0	0	0	0	0	0	0	0	1	0	0	0	0	0	0	0	0.0223955	0	0.0010788	0	0	0	0	0
483	OG0002538	290	1	506	1	1	4	0.108523	1.03527	0	0	0	0	0	0	0	0	0	0.0019581	0	0	0	0	0.00232907	0	0	0	0	0	0	0	0	0	0	0	0	0	0	0	0	0	0.180782	1	0.00107995	0	0	0	0	0
484	OG0002538	298	1	507	1	1	4	0.578454	1.04771	0	0	0	0	0	0	0	0	0	0.00220052	0	0	1	0	0.00232924	0	0	0	0	0	0	0	0	0	0	0	0	0	0	0	0	0	0.0223874	0	0.00107604	0	0	0	0	0
485	OG0002538	300	2	508	1	1	4	0.0524441	1.04854	0	0	0	0	0	0	0	0	1	0.00209182	0	0	0	0	0.00232907	0	0	0	0	0	0	0	0	0	0	0	0	0	0	0	0	0	0.0223873	0	0.00107603	0	0	0	0	0
486	OG0002538	312	1	509	1	1	4	0.108523	1.03527	0	0	0	0	0	0	0	0	0	0.0019581	0	0	0	0	0.00232907	0	0	0	0	0	0	0	0	0	0	0	0	0	0	0	0	0	0.180782	1	0.00107995	0	0	0	0	0
487	OG0002538	317	2	510	1	16	6	16.0683	0.0570066	1	1	1	0	0	1	1	1	0	0.67014	0.710026	1	1	1	0.010903	0	0.821752	0	0	0	0	1	0	1	0	1	0	0	1	1	1	1	0.230436	0	0.0147717	0	0	0	0	0
488	OG0002538	318	1	511	1	1	6	0.182164	1.05372	0	0	0	0	0	0	0	0	0	0.00220803	0.00372499	0	0	0	0.849245	1	0.242464	0	0	0	0	0	0	0	0	0	0	0	0	0	0	0	0.0223894	0	0.00107674	0	0	0	0	0
489	OG0002538	394	1	512	1	1	9	0.131012	1.06782	0	0	0.00262485	0	0	0	0	0	0	0.00196053	0	0	0	0	0.00238011	0	0.0110984	0	0	0.0120958	0.00990086	1	0	0	0	0	0	0	0	0	0	0	0.0223911	0	0.0010773	0	0	0	0	0.00130725
490	OG0002538	394	2	513	1	1	9	0.182338	1.06716	0	0	0.00262527	0	0	0	0	0	0	0.00196491	0	0	0	0	0.00238621	0	0.0116788	0	0	0.00510829	0.00558599	0	0	1	0	0	0	0	0	0	0	0	0.0224069	0	0.00108271	0	0	0	0	0.00135017
491	OG0002541	415	1	514	1	1	8	0.150348	1.06611	0	0	0.00262501	0	0	0	0	0	0	0.00196219	0	0	0	0	0.00238242	0	0.0113185	0.00109332	0	0	0	1	0	0.0124157	0	0	0	0	0	0	0	0	0.0223957	0	0.00107888	0	0	0	0	0
492	OG0002541	415	2	515	1	1	8	0.0671505	1.0659	0	0	0.00262477	0	0	0	0	0	0	0.0019597	0	0	0	0	0.00237895	0	0.0109884	0.00105719	0	0	0	0	0	0.0036751	0	0	0	0	0	0	0	0	0.0224464	0	0.00112866	0	1	0	0	0
493	OG0002541	417	1	516	1	1	8	0.114732	1.05357	0	0	0.00262476	0	0	0	0	0	0	0.00195965	0	0	0	0	0.00237888	0	0.0109815	0.00105644	0	0	0	0	0	0.00366768	0	0	0	0	0	0	0	0	0.180784	1	0.00108003	0	0	0	0	0
494	OG0002541	460	3	517	1	18	8	15.3206	0.0516008	1	1	0.80247	0	1	1	1	1	0	0.679411	1	0	1	1	0.0109031	0	0.821759	0.0898102	0	0	0	0	1	0.721902	1	1	0	0	1	1	1	0	0.23155	0	0.037016	0	0	1	1	1
495	OG0002541	557	2	518	1	18	8	15.5412	0.0724925	1	1	0.800279	0	0	1	1	1	0.12484	0.670141	0.710026	1	1	1	0	0	0.821181	0.0898101	0	0	1	0	1	0.721905	1	1	0	1	1	0	1	0	0.231594	0	1	0	0	1	1	0
496	OG0002541	568	3	519	1	1	8	0.160747	1.07558	0	0	0.00263053	0	0	0	0	0	0	0.00217792	0.00369314	0	0	0	0	0	0.0114121	0.00110895	0	0	0	1	0	0.0130516	0	0	0	0	0	0.0110261	0	0	0.0224104	0	0	0	0	0	0	0
497	OG0002541	577	1	520	1	1	8	0.146915	1.0701	0	0	0.0026294	0	0	0	0	0	0	0.00216587	0.0036804	0	0	0	0	0	0.0109533	0.0010587	0	0	0	0	0	0.00368887	0	0	0	0	0	0.0103421	0	0	0.0224379	0	0	0	0	1	0	0
498	OG0002541	725	1	521	1	1	4	0.0453196	1.03016	0	0	0.00263854	0	0	0	0	0	1	0.00210203	0	0	0	0	0	0	0	0.00105141	0	0	0	0	0	0.00366345	0	0	0	0	0	0	0	0	0	0	0	0	0	0	0	0
499	OG0002541	728	1	522	1	14	5	19.2197	0.243624	0	1	0.80038	0	1	1	0.96214	1	0	0.679411	1	1	1	0	1	1	0	0.0897433	0	0	0	1	0	0.721877	1	1	0	0	0	0	1	0	0	0	0	0	0	1	0	0
500	OG0002541	728	2	523	1	1	5	0.55335	1.03033	0	0	0.0026287	0	0	0	0.00112106	0	0	0.00199437	0	0	0	0	0	0	1	0.00149571	0	0	0	0	0	0.00387734	0	0	0	0	0	0	0	0	0	0	0	0	0	0	0	0
501	OG0002541	761	1	524	1	2	4	0.115093	1.05304	0	0	0	0	0	0	0.00111594	0	0	0.00195988	0	0	0	0	0	0	0	0.00105281	0	0	0	0	0	0	0	0	0	0	0	0	0	0	0	0	0	0.0148525	0	1	1	0
502	OG0002541	805	1	525	1	1	9	0.125967	1.08243	0	0	0	0	0	0	0.00111624	0	0	0.00196216	0	0	0.00897542	0	0	0	0	0.00105139	0	0.00148986	0	0	0	0	0	0	0	0.00102009	0.00262712	0	0	0	0	1	0	0.0101747	0.0366541	0	0	0
503	OG0002541	933	2	527	1	1	5	0.102789	1.08735	0	0	0	0	0	0	0	0	0	0.00195822	0	0	0	0	0	0	0	0	0	0	0	1	0	0	0	0	0	0.00104938	0.00267585	0	0	0	0	0.0252842	0	0	0.0366165	0	0	0
504	OG0002541	934	3	528	1	1	4	1.24393	1.07088	0	0	0	0	0	0	0	0	0	0.0019582	0	0	0	0	0	0	0	0	0	0	0	0	0	0	0	0	0	0.00055573	0	0	1	0	0	0.0479954	0	0	0.039708	0	0	0
505	OG0002541	936	3	529	1	2	4	0.402041	2.06947	0	0	0	0	0	0	0	0	0	0.0568719	1	0	0	0	0	0	0	0	0	0	0	0	0	0	0	0	0	0.000479259	0	0	0	0	1	0.200002	0	0	0.0367264	0	0	0
506	OG0002541	966	1	530	1	1	2	1.22344	1.03618	0	0	0	0	0	0	0	0	0	0.00195817	0	0	0	0	0	0	0	0	0	0	0	0	0	0	0	0	0	0	0	0	1	0	0	0.0478612	0	0	0	0	0	0
507	OG0002541	992	2	531	1	1	2	0.0578795	1.03289	0	0	0	0	0	0	0	0	0	0.00195841	0	0	0	0	0	0	0.0109295	0	0	0	0	0	0	0	0	0	0	0	0	0	0	0	0	0	0	0	1	0	0	0
508	OG0002541	1033	2	532	1	1	4	0.107409	1.06106	0	0	0	0	0	0	0	0	0	0.00195898	0	0	0	0	0.00237969	0	0.0110593	0	0	0	0	1	0	0	0	0	0	0	0	0	0	0	0	0.0252833	0	0	0	0	0	0
509	OG0002542	109	2	533	1	23	4	11.7805	0.289595	1	0	1	1	0.850586	1	1	1	0	1	1	1	1	1	0	0	0.821174	0	0	0	1	1	1	1	1	1	1	1	1	1	1	0	0	1	0	0	0	0.148906	0	0.0469016
510	OG0002542	124	2	535	1	2	1	0.105552	1.02958	0	0	0	0	0	0	0	0	0	0	0	0	0	0	0	0	0	0.00105396	0	1	1	0	0	0	0	0	0	0	0	0	0	0	0	0	0	0	0	0	0	0
511	OG0002542	126	2	536	1	1	0	0.438071	1.02006	0	0	0	0	0	0	0	0	0	0	0	1	0	0	0	0	0	0	0	0	0	0	0	0	0	0	0	0	0	0	0	0	0	0	0	0	0	0	0	0
512	OG0002542	215	1	537	1	2	0	0.1303	2.01409	0	0	0	0	0	0	0	0	1	0	0	0	0	0	0	0	0	0	0	0	0	0	0	0	0	0	0	0	0	0	0	0	0	0	0	0	0	1	0	0
513	OG0002542	216	1	538	1	3	0	0.932637	1.40399	0	0	0	0	0	0	0	0	0	0	0	0	0	0	0	0	0	0	0	0	0	0	0	0	0	0	0	0	0	0	1	1	0	1	0	0	0	0	0	0
514	OG0002542	218	1	539	1	9	0	4.09925	1.04297	1	0	0	0	1	1	1	1	0	1	1	1	1	0	0	0	0	0	0	0	0	0	0	0	0	0	0	0	0	0	0	0	0	0	0	0	0	0	0	0
515	OG0002542	234	1	540	1	1	0	0.104103	1.01194	0	0	0	0	0	0	0	0	0	0	0	0	0	0	0	0	0	0	0	0	0	0	0	0	0	0	0	0	0	1	0	0	0	0	0	0	0	0	0	0
516	OG0002542	234	3	541	1	1	0	0.548494	1.01999	0	0	0	0	0	0	0	0	0	0	0	0	0	0	0	0	1	0	0	0	0	0	0	0	0	0	0	0	0	0	0	0	0	0	0	0	0	0	0	0
517	OG0002542	235	3	542	1	1	0	0.0987624	1.02061	0	0	0	0	0	0	0	0	0	0	0	0	0	0	0	0	0	0	0	0	0	1	0	0	0	0	0	0	0	0	0	0	0	0	0	0	0	0	0	0
518	OG0002542	237	2	543	1	9	0	4.08606	1.06955	0	1	0	0	1	1	1	1	0	1	1	1	1	0	0	0	0	0	0	0	0	0	0	0	0	0	0	0	0	0	0	0	0	0	0	0	0	0	0	0
519	OG0002542	245	1	545	1	2	1	1.24602	1.88113	0	0	0	0	0	0	0	0	0	0	0	0	0	0	0	0	0	0	0	0	0	0	0	0	0	0	0	0	0	0	1	0.788042	0	0	0	0	0	1	0	0
520	OG0002542	250	3	546	1	1	0	0.114365	1.01823	0	0	0	0	0	0	0	0	0	0	0	0	0	0	0	0	0	0	0	0	0	0	0	0	0	0	0	0	0	0	0	0	0	1	0	0	0	0	0	0
521	OG0002542	259	1	547	1	1	0	0.0440849	1.02089	0	0	0	0	0	0	0	0	1	0	0	0	0	0	0	0	0	0	0	0	0	0	0	0	0	0	0	0	0	0	0	0	0	0	0	0	0	0	0	0
522	OG0002542	364	1	548	1	1	4	0.271197	1.02849	0	0	0	0	0	0.34214	1	0	0	0	0.0332388	0	0	0	0	0	0	0	0	0	0	0	0	0	0	0	0	0	0.0020813	0	0	0	0	0	0	0	0	0	0	0.0012985
523	OG0002542	365	2	550	1	1	4	0.065375	1.02892	0	1	0	0	0	0.0015037	0	0	0	0	0.00348911	0	0	0	0	0	0	0	0	0	0	0	0	0	0	0	0	0	0.00207954	0	0	0	0	0	0	0	0	0	0	0.00129808
524	OG0002542	366	1	551	1	1	1	0.115012	1.0203	0	0	0	0	0	0	0	0	0	0	0	0	0	0	0	0	0	0	0	0	0	0	0	0	0	0	0	0	0.002081	0	0	0	0	1	0	0	0	0	0	0
525	OG0002542	367	1	552	1	1	1	0.146471	1.02294	0	0	0	0	0	0	0	1	0	0	0	0	0	0	0	0	0	0	0	0	0	0	0	0	0	0	0	0	0.00207974	0	0	0	0	0	0	0	0	0	0	0
526	OG0002542	368	2	553	1	1	0	0.56943	1.02005	0	0	0	0	0	0	0	0	0	0	0	0	1	0	0	0	0	0	0	0	0	0	0	0	0	0	0	0	0	0	0	0	0	0	0	0	0	0	0	0
527	OG0002542	369	2	554	1	1	0	0.0440849	1.02089	0	0	0	0	0	0	0	0	1	0	0	0	0	0	0	0	0	0	0	0	0	0	0	0	0	0	0	0	0	0	0	0	0	0	0	0	0	0	0	0
528	OG0002542	386	1	555	1	8	0	3.47255	1.02044	1	0	1	0	1	1	1	1	0	1	1	0	0	0	0	0	0	0	0	0	0	0	0	0	0	0	0	0	0	0	0	0	0	0	0	0	0	0	0	0
529	OG0002542	392	3	556	1	5	0	9.88909	0.150946	0	0	0	0	0	0	0	0	0	0	0	0	0	0	0	0	0	0	0	0	1	1	0	0	1	0	0	0	1	1	0	0	0	0	0	0	0	0	0	0
530	OG0002542	393	2	557	1	1	0	0.548494	1.01999	0	0	0	0	0	0	0	0	0	0	0	0	0	0	0	0	1	0	0	0	0	0	0	0	0	0	0	0	0	0	0	0	0	0	0	0	0	0	0	0
531	OG0002542	396	1	558	1	1	0	0.56943	1.02005	0	0	0	0	0	0	0	0	0	0	0	0	1	0	0	0	0	0	0	0	0	0	0	0	0	0	0	0	0	0	0	0	0	0	0	0	0	0	0	0
532	OG0002542	397	3	559	1	1	0	0.12999	1.0141	0	0	0	0	0	0	0	0	0	0	0	0	0	0	0	0	0	0	0	0	0	0	0	0	0	0	0	0	0	0	0	0	0	0	0	0	0	1	0	0
533	OG0002542	414	2	560	1	1	2	0.114894	1.02051	0	0	0	0	0	0	0	0	0	0	0	0	0	0	0	0	0	0	0	0	0	0	0.00121733	0	0	0	0	0	0	0	0	0	0	1	0.00107717	0	0	0	0	0
534	OG0002542	419	1	561	1	1	1	0.454902	1.01122	0	0	0	0	0	0	0	0	0	0	0	0	0	0	0	0	0	0	0	0	0	0	0	0	0	0	0	0	0	0	0	0	0	0	0.0182629	1	0	0	0	0
535	OG0002542	460	1	562	1	1	3	0.115449	1.02483	0	0	0	0	0	0	0	0	0	0	0	0	0	0	0	0	0	0	0	0	0.00325737	0	0	0	0	0	0	0	0.00208167	0	0	0	0	1	0	0	0	0	0	0.0013007
536	OG0002542	494	2	563	1	8	0	3.47255	1.02044	1	0	1	0	1	1	1	1	0	1	1	0	0	0	0	0	0	0	0	0	0	0	0	0	0	0	0	0	0	0	0	0	0	0	0	0	0	0	0	0
537	OG0002542	495	1	564	1	1	0	0.548494	1.01999	0	0	0	0	0	0	0	0	0	0	0	0	0	0	0	0	1	0	0	0	0	0	0	0	0	0	0	0	0	0	0	0	0	0	0	0	0	0	0	0
538	OG0002542	509	1	565	1	1	1	0.368161	1.01794	0	0	0	0	0	0	0	0	0	0	0	0	0	0	0	0	0	0	7.54621e-05	0	0	0	0	0	0	0	0	0	0	0	0	0	1	0	0	0	0	0	0	0
539	OG0002542	511	1	566	1	2	1	0.275684	1.02398	0	0	0	0	0	1	1	0	0	0	0	0	0	0	0	0	0	0	7.59446e-05	0	0	0	0	0	0	0	0	0	0	0	0	0	0	0	0	0	0	0	0	0
540	OG0002542	576	2	567	1	1	1	0.549349	1.02148	0	0	0	0	0	0	0	0	0	0	0	0	0	0	0	0	1	0	0	0.00149794	0	0	0	0	0	0	0	0	0	0	0	0	0	0	0	0	0	0	0	0
541	OG0002542	579	1	568	1	1	2	0.747874	1.01031	0	0	0	0	0	0	0	0	0	0	0	0	0	0	0	0	0	0	0	0.00149364	0	0	0	0	0	0	0	0	0	0	1	0.784566	0	0	0	0	0	0	0	0
542	OG0002542	601	2	569	1	1	4	0.0647902	1.05134	0	0	0	0	0	0	0	0	0	0	0	0	0	1	0	0	0	0	8.40919e-05	0	0.00325973	0	0	0	0	0	0	0	0.00210767	0	0	0	0	0.0252834	0	0	0	0	0	0
543	OG0002542	613	2	570	1	1	0	0.0643586	1.0206	0	1	0	0	0	0	0	0	0	0	0	0	0	0	0	0	0	0	0	0	0	0	0	0	0	0	0	0	0	0	0	0	0	0	0	0	0	0	0	0
544	OG0002542	632	1	571	1	7	1	4.47235	1.02103	1	0	0	0	1	1	1	1	0	1	1	0	0	0	0	0	0	0	8.7182e-05	0	0	0	0	0	0	0	0	0	0	0	0	0	0	0	0	0	0	0	0	0
545	OG0002542	640	3	572	1	1	1	0.130754	1.01559	0	0	0	0	0	0	0	0	0	0	0	0	0	0	0	0	0	0	0	0.00148994	0	0	0	0	0	0	0	0	0	0	0	0	0	0	0	0	0	1	0	0
546	OG0002542	641	1	573	1	1	1	0.462772	1.01234	0	0	0	0	0	0	0	0	0	0	0	0	0	0	0	0	0	0	0	0.00149052	0	0	0	0	0	0	0	0	0	0	0	0	0	0	0	1	0	0	0	0
547	OG0002542	641	2	574	1	1	1	0.0448452	1.02237	0	0	0	0	0	0	0	0	1	0	0	0	0	0	0	0	0	0	0	0.00148972	0	0	0	0	0	0	0	0	0	0	0	0	0	0	0	0	0	0	0	0
548	OG0002542	686	2	575	1	1	0	0.104103	1.01194	0	0	0	0	0	0	0	0	0	0	0	0	0	0	0	0	0	0	0	0	0	0	0	0	0	0	0	0	0	1	0	0	0	0	0	0	0	0	0	0
549	OG0002542	694	2	576	1	1	2	0.827393	1.01946	0	0	0	0	0	0	0	0	0	0	0	0	0	0	0	0	0	0	7.5499e-05	0	0	0	0	0	0.00510306	0	0	0	0	0	0	1	0	0	0	0	0	0	0	0
550	OG0002542	696	3	577	1	6	2	3.22695	1.07871	0	0	0	0	0	1	1	1	0	1	1	0	1	0	0	0	0	0	0.000105633	0	0	0	0	0	0.00537724	0	0	0	0	0	0	0	0	0	0	0	0	0	0	0
551	OG0002542	699	3	578	1	1	2	0.368483	1.023	0	0	0	0	0	0	0	0	0	0	0	0	0	0	0	0	0	0	7.54637e-05	0	0	0	0	0	0.00506393	0	0	0	0	0	0	0	1	0	0	0	0	0	0	0
552	OG0002542	705	1	579	1	2	0	0.107585	1.03325	1	1	0	0	0	0	0	0	0	0	0	0	0	0	0	0	0	0	0	0	0	0	0	0	0	0	0	0	0	0	0	0	0	0	0	0	0	0	0	0
553	OG0002542	735	2	580	1	1	0	0.28885	1.02082	0	0	0	0	1	0	0	0	0	0	0	0	0	0	0	0	0	0	0	0	0	0	0	0	0	0	0	0	0	0	0	0	0	0	0	0	0	0	0	0
554	OG0002542	735	3	581	1	7	0	4.44694	2.22278	0	0	0	0	0	1	1	1	0	1	1	0	0	1	0	0	0	0	0	0	0	0	0	0	0	0	0	0	0	0	0	0	0	1	0	0	0	0	0	0
555	OG0002542	736	2	582	1	1	1	0.54875	1.02046	0	0	0	0	0	0	0	0	0	0	0	0	0	0	0	0	1	0	0	0	0	0	0	0	0	0	0	0.000485972	0	0	0	0	0	0	0	0	0	0	0	0
556	OG0002542	769	3	583	1	1	0	0.368161	1.01786	0	0	0	0	0	0	0	0	0	0	0	0	0	0	0	0	0	0	0	0	0	0	0	0	0	0	0	0	0	0	0	0	1	0	0	0	0	0	0	0
557	OG0002542	794	2	584	1	2	1	0.622801	1.01704	0	0.00891935	0	0	0	0	0	0	0	0	0	0	0	0	0	0	0	0	0	0	0	0	0	0	0	0	0	0	0	0	1	1	0	0	0	0	0	0	0	0
558	OG0002542	861	1	585	1	1	5	0.126673	1.04867	0	0.00891935	0	0	0	0	0	0	0	0	0	0	0	0	0	0	0.0109303	0	0	0	0.00325792	0	0	0	0	0.00463872	0	0	0	0	0	0.00474883	0	1	0	0	0	0	0	0
559	OG0002542	873	2	586	1	1	3	0.0947263	1.03146	0	0.00891935	0	0	0	0	0	0	0	0	0	0	0	0	0	0	0.0110134	0	0	0	0	0	0	0	0	0	0	0	0	0	0	0.00347338	0	0	0	0	0	0	0	1
560	OG0002563	333	1	587	1	1	7	0.472172	1.08249	0	0	0	0	0	0	0	0	0	0	0	0	0	0	0.0023338	0	0	0.00112931	0	0	0	0	1	0	0.0754777	0	0	0	0	0.0167793	0	0	0.0225674	0	0	0	0	0.0309067	0	0.00174999
561	OG0002563	334	1	588	1	1	6	0.143393	1.06169	0	0	0	0	0	0	0	0	0	0	0	0	0	0	0.00232959	0	0	0.00105977	0	0	0	1	0	0	0.0127302	0	0	0	0	0.0108374	0	0	0.0224061	0	0	0	0	0	0	0.00134864
562	OG0002563	343	1	589	1	2	5	0.552733	1.99868	0	0	0	0	0	0	0	0	0	0	0	0	0	0	0.00233561	0	0	0.00115937	0	0	0	0	0	1	0.0646192	0	0	0	0	0.0246236	0	0	0	0	0	0	1	0	0	0.00237879
563	OG0002563	353	2	590	1	20	6	12.8941	0.0569264	1	0	1	1	1	1	1	1	0	0.679411	1	1	1	1	0.902663	1	1	0.0898186	0	1	0	1	1	1	0.687232	1	0	0	0	0.615874	0	0	0	0	0	1	1	0	0	0.0464677
564	OG0002563	365	1	591	1	1	5	0.0457964	1.04131	0	0	0	0	0	0	0	0	1	0.00209195	0	0	0	0	0.00232909	0	0	0.00105152	0	0	0	0	0	0	0.00506648	0	0	0	0	0.0101424	0	0	0	0	0	0	0	0	0	0
565	OG0002563	399	1	592	1	1	5	0.469011	1.03062	0	0	0	0	0	0	0	0	0	0.00195818	0	0	0	0	0.00232915	0	0	0.0010525	0	0	0	0	0	0	0.00510859	0	0	0	0	0.0107721	0	0	0	0	0	1	0	0	0	0
566	OG0002563	406	3	593	1	3	5	0.0645333	2.04035	0	0	0	0	0	0	0	0	0	0.00242405	0	1	1	0	0.00232967	0	0	0.00106107	0	0	0	0	0	0	0.00508973	0	0	0	0	0.0104056	0	0	0	0	0	0	1	0	0	0
567	OG0002563	428	1	594	1	16	6	15.0499	0.658687	1	0	1	0	1	1	1	1	0	0.679411	1	0	0	1	0.902663	1	1	0.0898186	0.00361165	1	0	1	0	1	0.687231	0	0	1	1	0.72222	0	0	1	0	0	0	0	0	0	0
568	OG0002563	439	3	595	1	1	4	0.132721	1.03202	0	0	0	0	0	0	0	0	0	0.00195813	0	0	0	0	0	0	0	0.00105173	0	0	0	0	0	0	0.005078	0	0	0	0	0.0103151	0	0	0	0	0	0	0	1	0	0
569	OG0002563	440	2	596	1	5	4	3.5484	1.1095	0	0	0	0	0	1	1	1	0	0.679409	1	1	0	0	0	0	0	0.00195086	0	0	0	0	0	0	0.00553525	0	0	0	0	0.011075	0	0	0	0	0	0	0	0	0	0
570	OG0002563	442	1	597	1	1	4	0.0554883	1.03787	0	0	0	0	0	0	0	0	0	0.00195813	0	0	0	0	0	0	0	0.00105184	0	0	0	0	0	0	0.00508248	0	0	0	0	0.0103821	0	0	0	0	0	0	1	0	0	0
571	OG0002563	442	2	598	1	1	4	0.115612	1.03633	0	0	0	0	0	0	0	0	0	0.00195811	0	0	0	0	0	0	0	0.00105147	0	0	0	0	0	0	0.00506752	0	0	0	0	0.0101585	0	0	0	1	0	0	0	0	0	0
572	OG0002563	450	3	599	1	1	3	0.369751	1.03394	0	0	0	0	0	0	0	0	0	0	0	0	0	0	0	0	0	0.00105155	0	0	0	0	0	0	0.00507128	0	0	0	0	0.0102148	0	0	1	0	0	0	0	0	0	0
573	OG0002563	451	1	600	1	2	3	0.647445	1.02087	0	0	0	0	0	0	0	0	0	0	0	0	0	0	0	0	0	0.00105678	0	0	0	0	0	0	0.00528309	0	0	0	0	0.0133808	1	1	0	0	0	0	0	0	0	0
574	OG0002563	454	1	601	1	1	3	0.0491947	1.03699	0	0	0	1	0	0	0	0	0	0	0	0	0	0	0	0	0	0.00105144	0	0	0	0	0	0	0.00506644	0	0	0	0	0.0101423	0	0	0	0	0	0	0	0	0	0
575	OG0002563	473	3	602	1	1	2	0.0547788	1.03087	0	0	0	0	0	0	0	0	0	0	0	0	0	0	0	0	0	0.00105172	0	0	0	0	0	0	0	0	0	0	0	0.0103679	0	0	0	0	0	0	1	0	0	0
576	OG0002563	475	1	603	1	1	2	0.115113	1.02932	0	0	0	0	0	0	0	0	0	0	0	0	0	0	0	0	0	0.0010514	0	0	0	0	0	0	0	0	0	0	0	0.0101535	0	0	0	1	0	0	0	0	0	0
577	OG0002563	545	1	604	1	1	3	0.112155	1.03394	0	0	0	0	0	0	0	0	0	0.00195873	0	0	0	0	0.00232966	0	0	0	0	0	0	0	0	0	1	0	0	0	0	0.0109826	0	0	0	0	0	0	0	0	0	0
578	OG0002563	548	1	605	1	2	2	0.0528972	1.03312	0	0	0	0	0	0	0	0	0	0.00242162	0	1	1	0	0	0	0	0	0	0	0	0	0	0	0	0	0	0	0	0.0101435	0	0	0	0	0	0	0	0	0	0
579	OG0002563	552	3	606	1	7	2	3.79725	1.03031	1	0	1	0	1	1	1	1	0	0.679385	1	0	0	0	0	0	0	0	0	0	0	0	0	0	0	0	0	0	0	0.0104379	0	0	0	0	0	0	0	0	0	0
580	OG0002563	575	2	607	1	1	2	0.132222	1.02629	0	0	0	0	0	0	0	0	0	0	0	0	0	0	0.00232909	0	0	0	0	0	0	0	0	0	0	0	0	0	0	0.0103035	0	0	0	0	0	0	0	1	0	0
581	OG0002563	576	1	608	1	1	2	0.101858	1.0328	0	0	0	0	0	0	0	0	0	0	0	0	0	0	0.00232922	0	0	0	0	0	0	1	0	0	0	0	0	0	0	0.0103433	0	0	0	0	0	0	0	0	0	0
582	OG0002563	580	3	609	1	1	2	0.0549249	1.03214	0	0	0	0	0	0	0	0	0	0	0	0	0	0	0.00232909	0	0	0	0	0	0	0	0	0	0	0	0	0	0	0.0103676	0	0	0	0	0	0	1	0	0	0
583	OG0002563	581	1	610	1	16	3	16.8147	0.0358546	1	0	1	0	1	1	1	1	0	1	1	1	1	1	0.902663	1	1	0	0	0	0	0	0	1	0	0	0	0	0	0.620841	0	0	0	0	0	1	0	0.319407	1	0
584	OG0002563	605	2	611	1	1	3	0.570597	1.03748	0	0	0	0	0	0	0	0	0	0	0	0	1	0	0.00232926	0	0	0	0	0	0	0	0	0	0.00506798	0	0	0	0	0.0101454	0	0	0	0	0	0	0	0	0	0
585	OG0002563	608	3	612	1	3	3	3.39154	0.956031	0	0	0	0	0	0	0	0	0	0	0	0	0	0	0.0023691	0	0	0	0	1	0	0	1	1	0.687121	0	0	0	0	0.0682125	0	0	0	0	0	0	0	0	0	0
586	OG0002563	611	1	613	1	2	3	0.647532	1.02216	0	0	0	0	0	0	0	0	0	0	0	0	0	0	0.00232938	0	0	0	0	0	0	0	0	0	0.00528235	0	0	0	0	0.0133776	1	1	0	0	0	0	0	0	0	0
587	OG0002563	613	3	614	1	2	2	0.186844	1.04745	0	0	0	0	0	0	0	0	0	0	0	0	0	0	0.901421	1	1	0	0	0	0	0	0	0	0	0	0	0	0	0.0109191	0	0	0	0	0	0	0	0	0	0
588	OG0002563	634	1	615	1	1	2	0.0549249	1.03214	0	0	0	0	0	0	0	0	0	0	0	0	0	0	0.00232909	0	0	0	0	0	0	0	0	0	0	0	0	0	0	0.0103676	0	0	0	0	0	0	1	0	0	0
589	OG0002563	710	2	616	1	1	5	0.115456	1.05026	0	0	0	0	0	0	0.00111625	0	0.0165904	0.0019622	0	0	0	0	0.00232908	0	0	0	0	0	0	0	0	0	0	0	0	0	0	0.0101534	0	0	0	1	0	0	0	0	0	0
590	OG0002563	712	1	617	1	7	4	15.8459	0.437164	0	0	0	0	0	0	0	0	0	0.0112744	0	0	0	1	0.902538	1	0.886849	0	0	0	0	0	0	1	0	1	0	1	0	0.722239	0	0	1	0	0	1	0	0	0	0
591	OG0002587	2683	1	618	1	1	4	0.130755	1.04319	0	0.00893231	0	0	0.00208499	0.00149842	0	0	0.0165881	0	0	0	0	0	0	0	0	0	0	0	0	0	0	0	0	0	0	0	0	0	0	0	0	0	0	0	0	1	0	0
592	OG0002587	2696	3	619	1	23	4	14.5792	0.0579115	1	0.37841	1	0	0.752699	1	1	1	0.124841	0	1	1	1	1	1	1	1	0	0.00361165	1	0	1	1	1	1	1	0	0	0	1	0	1	1	0	0	0	1	0	1	0
593	OG0002587	2714	2	620	1	1	3	0.115102	1.04582	0	0.00893226	0	0	0.00208477	0	0	0	0.016588	0	0	0	0	0	0	0	0	0	0	0	0	0	0	0	0	0	0	0	0	0	0	0	0	1	0	0	0	0	0	0
594	OG0002587	2749	3	621	1	1	5	0.133255	1.06335	0	0.00891935	0	0	0	0	0	0	0	0	0	0	0	0	0.00232909	0	0	0.00105151	0	0	0	0	0	0	0	0	0	0	0	0	0	0	0	0	0	0	0.0373823	1	0.0359357	0
595	OG0002587	2820	2	622	1	1	6	0.353556	1.03782	0.00578958	0.0105818	0.00413754	0	0.00348479	0	0.00115668	0.00205903	0	0	0	0	0	0	0	0	0	0	0	0	0	0	0	0	0	0	0	0	1	0	0	0	0	0	0	0	0	0	0	0
596	OG0002587	2821	1	623	1	1	1	0.114549	1.02715	0	0.00891935	0	0	0	0	0	0	0	0	0	0	0	0	0	0	0	0	0	0	0	0	0	0	0	0	0	0	0	0	0	0	0	1	0	0	0	0	0	0
597	OG0002587	2926	1	624	1	3	4	0.206179	2.04856	0	0.00892472	0	0	0	0	0	0	0.0167057	0	0.00420576	1	1	0	0	0	0	0	0	0	0	0	1	0	0	0	0	0	0	0	0	0	0	0	0.00108357	0	0	0	0	0
598	OG0002587	2934	1	625	1	1	1	0.130174	1.02302	0	0.00891935	0	0	0	0	0	0	0	0	0	0	0	0	0	0	0	0	0	0	0	0	0	0	0	0	0	0	0	0	0	0	0	0	0	0	0	1	0	0
599	OG0002587	3021	2	626	1	16	1	16.746	0.158154	1	0.378411	1	0	1	1	1	1	0	1	1	0	0	0	0	0	0	0	0	0	0	1	0	1	1	1	0	0	0	1	1	1	1	0	0	0	0	0	0	0
600	OG0002587	3028	1	627	1	2	1	0.681831	2.02259	0	0.00891935	0	0	0	0	0	0	0	0	0	0	0	0	0	1	0	0	0	0	0	0	0	0	0	0	0	0	0	0	0	0	0	0	0	0	0	1	0	0
601	OG0002587	3029	3	628	1	2	1	0.0503646	1.03004	0	0.0089206	0	0	0	0	0	0	0	0	0	1	1	0	0	0	0	0	0	0	0	0	0	0	0	0	0	0	0	0	0	0	0	0	0	0	0	0	0	0
602	OG0002587	3060	1	629	1	7	2	6.97783	2.77685	0	0.178001	0	0	1	0	1	1	0	1	1	0	0.127111	0	0	0	0	0	0	0	0	0	0	0	0	0	0	0	0	1	0	0	0	0	0	0	0	1	0	0
603	OG0002587	3064	1	630	1	1	2	0.554104	1.03787	0	0.00891944	0	0	0	0	0	0	0	0	0	0	0.00908336	0	0	0	1	0	0	0	0	0	0	0	0	0	0	0	0	0	0	0	0	0	0	0	0	0	0	0
604	OG0002587	3065	1	631	1	2	2	0.0918704	1.03827	0	0.00891936	0	0	0	0	0	0	0	0	0	0	0.0089825	0	1	1	0	0	0	0	0	0	0	0	0	0	0	0	0	0	0	0	0	0	0	0	0	0	0	0
605	OG0002587	3068	1	632	1	1	2	0.373061	1.03574	0	0.00891935	0	0	0	0	0	0	0	0	0	0	0.00897292	0	0	0	0	0	0	0	0	0	0	0	0	0	0	0	0	0	0	0	1	0	0	0	0	0	0	0
606	OG0002587	3103	3	633	1	14	1	18.9275	0.161243	1	0.378411	1	0	1	1	1	1	0	1	1	0	0	0	0	0	0	0	0	0	0	0	1	0	1	0	0	0	1	0	1	1	1	0	0	0	0	0	0	0
607	OG0002587	3105	1	634	1	1	1	0.130174	1.02302	0	0.00891935	0	0	0	0	0	0	0	0	0	0	0	0	0	0	0	0	0	0	0	0	0	0	0	0	0	0	0	0	0	0	0	0	0	0	0	1	0	0
608	OG0002587	3113	1	635	1	1	1	0.548679	1.02891	0	0.00891942	0	0	0	0	0	0	0	0	0	0	0	0	0	0	1	0	0	0	0	0	0	0	0	0	0	0	0	0	0	0	0	0	0	0	0	0	0	0
609	OG0002587	3114	2	636	1	1	1	0.114549	1.02715	0	0.00891935	0	0	0	0	0	0	0	0	0	0	0	0	0	0	0	0	0	0	0	0	0	0	0	0	0	0	0	0	0	0	0	1	0	0	0	0	0	0
610	OG0002587	3129	1	637	1	2	1	0.0503646	1.03004	0	0.0089206	0	0	0	0	0	0	0	0	0	1	1	0	0	0	0	0	0	0	0	0	0	0	0	0	0	0	0	0	0	0	0	0	0	0	0	0	0	0
611	OG0002587	3136	1	638	1	1	2	0.136767	1.03273	0	0.00891935	0	0	0	0	0	0	0	0	0	0	0	0	0	0	0	0	0	0	0	0	0	0	0	0	0	0	0	0	0	0	0	0	0	0.0105553	0	1	0	0
612	OG0002587	3138	3	639	1	1	1	0.368345	1.02678	0	0.00891935	0	0	0	0	0	0	0	0	0	0	0	0	0	0	0	0	0	0	0	0	0	0	0	0	0	0	0	0	0	0	1	0	0	0	0	0	0	0
613	OG0002587	3177	3	640	1	2	1	0.0503646	1.03004	0	0.0089206	0	0	0	0	0	0	0	0	0	1	1	0	0	0	0	0	0	0	0	0	0	0	0	0	0	0	0	0	0	0	0	0	0	0	0	0	0	0
614	OG0002587	3178	1	641	1	1	1	0.368345	1.02678	0	0.00891935	0	0	0	0	0	0	0	0	0	0	0	0	0	0	0	0	0	0	0	0	0	0	0	0	0	0	0	0	0	0	1	0	0	0	0	0	0	0
615	OG0002587	3196	3	642	1	1	1	0.114549	1.02715	0	0.00891935	0	0	0	0	0	0	0	0	0	0	0	0	0	0	0	0	0	0	0	0	0	0	0	0	0	0	0	0	0	0	0	1	0	0	0	0	0	0
616	OG0002587	3199	1	643	1	1	1	0.548679	1.02891	0	0.00891942	0	0	0	0	0	0	0	0	0	0	0	0	0	0	1	0	0	0	0	0	0	0	0	0	0	0	0	0	0	0	0	0	0	0	0	0	0	0
617	OG0002587	3203	1	644	1	3	1	0.173823	2.02244	0	0.00891936	0	0	0	0	0	0	0	0	0	0	0	0	1	1	0	0	0	0	0	0	0	0	0	0	0	0	0	0	0	0	0	0	0	0	0	1	0	0
618	OG0002587	3231	1	645	1	2	1	0.0503646	1.03004	0	0.0089206	0	0	0	0	0	0	0	0	0	1	1	0	0	0	0	0	0	0	0	0	0	0	0	0	0	0	0	0	0	0	0	0	0	0	0	0	0	0
619	OG0002587	3232	2	646	1	1	1	0.130174	1.02302	0	0.00891935	0	0	0	0	0	0	0	0	0	0	0	0	0	0	0	0	0	0	0	0	0	0	0	0	0	0	0	0	0	0	0	0	0	0	0	1	0	0
620	OG0002587	3236	1	647	1	14	1	18.0009	0.129893	1	0.378411	1	0	1	1	1	1	0	1	1	0	0	0	0	0	0	0	0	0	0	0	1	1	0	1	0	0	1	0	1	1	0	0	0	0	0	0	0	0
621	OG0002587	3237	1	648	1	1	1	0.548679	1.02891	0	0.00891942	0	0	0	0	0	0	0	0	0	0	0	0	0	0	1	0	0	0	0	0	0	0	0	0	0	0	0	0	0	0	0	0	0	0	0	0	0	0
622	OG0002587	3239	2	649	1	1	1	0.368345	1.02678	0	0.00891935	0	0	0	0	0	0	0	0	0	0	0	0	0	0	0	0	0	0	0	0	0	0	0	0	0	0	0	0	0	0	1	0	0	0	0	0	0	0
623	OG0002587	3245	1	650	1	2	1	0.0870878	1.02931	0	0.00891935	0	0	0	0	0	0	0	0	0	0	0	0	1	1	0	0	0	0	0	0	0	0	0	0	0	0	0	0	0	0	0	0	0	0	0	0	0	0
624	OG0002587	3250	1	651	1	1	1	0.114549	1.02715	0	0.00891935	0	0	0	0	0	0	0	0	0	0	0	0	0	0	0	0	0	0	0	0	0	0	0	0	0	0	0	0	0	0	0	1	0	0	0	0	0	0
625	OG0002587	3257	1	652	1	1	1	0.548679	1.02891	0	0.00891942	0	0	0	0	0	0	0	0	0	0	0	0	0	0	1	0	0	0	0	0	0	0	0	0	0	0	0	0	0	0	0	0	0	0	0	0	0	0
626	OG0002587	3266	2	653	1	1	1	0.104286	1.02085	0	0.00891935	0	0	0	0	0	0	0	0	0	0	0	0	0	0	0	0	0	0	0	0	0	0	0	0	0	0	0	1	0	0	0	0	0	0	0	0	0	0
627	OG0002587	3283	1	654	1	2	5	0.055464	1.07915	0	0.0089206	0	0	0	0	0	0	0	0	0	1	1	0	0	0	0	0	0	0	0	0	0	0	0	0	0	0	0	0	0	0	0	0	0.00125592	0.0103243	0.0366248	0	0	0.00130088
628	OG0002587	3292	3	655	1	2	1	0.0870878	1.02931	0	0.00891935	0	0	0	0	0	0	0	0	0	0	0	0	1	1	0	0	0	0	0	0	0	0	0	0	0	0	0	0	0	0	0	0	0	0	0	0	0	0
629	OG0002587	3302	1	656	1	1	1	0.130174	1.02302	0	0.00891935	0	0	0	0	0	0	0	0	0	0	0	0	0	0	0	0	0	0	0	0	0	0	0	0	0	0	0	0	0	0	0	0	0	0	0	1	0	0
630	OG0002587	3303	2	657	1	1	1	0.368345	1.02678	0	0.00891935	0	0	0	0	0	0	0	0	0	0	0	0	0	0	0	0	0	0	0	0	0	0	0	0	0	0	0	0	0	0	1	0	0	0	0	0	0	0
631	OG0002587	3306	1	658	1	15	1	16.0781	0.123092	1	0.378411	1	0	1	1	1	1	0	1	1	0	0	0	0	0	0	0	0	0	0	0	1	1	1	1	0	0	0	1	1	1	0	0	0	0	0	0	0	0
632	OG0002587	3309	3	659	1	1	0	0.548494	1.01999	0	0	0	0	0	0	0	0	0	0	0	0	0	0	0	0	1	0	0	0	0	0	0	0	0	0	0	0	0	0	0	0	0	0	0	0	0	0	0	0
633	OG0002587	3314	1	660	1	1	0	0.114365	1.01823	0	0	0	0	0	0	0	0	0	0	0	0	0	0	0	0	0	0	0	0	0	0	0	0	0	0	0	0	0	0	0	0	0	1	0	0	0	0	0	0
634	OG0002587	3392	1	661	1	1	3	0.551706	1.02806	0	0	0	0	0	0	0	0	0	0	0	0	0	0	0	0	1	0	0	0	0.00326144	0	0	0	0	0	0.00114995	0	0	0	0	0	0	0	0	0	0	0	0.0037517	0
635	OG0002587	3394	1	662	1	3	0	0.107497	2.0201	0	1	0	0	0	0	0	0	0	0	0	0	0	0	1	1	0	0	0	0	0	0	0	0	0	0	0	0	0	0	0	0	0	0	0	0	0	0	0	0
636	OG0002587	3407	2	663	1	1	0	0.368161	1.01786	0	0	0	0	0	0	0	0	0	0	0	0	0	0	0	0	0	0	0	0	0	0	0	0	0	0	0	0	0	0	0	0	1	0	0	0	0	0	0	0
637	OG0002587	3407	3	664	1	1	0	0.462	1.01085	0	0	0	0	0	0	0	0	0	0	0	0	0	0	0	0	0	0	0	0	0	0	0	0	0	0	0	0	0	0	0	0	0	0	0	1	0	0	0	0
638	OG0002587	3413	1	665	1	1	0	0.12999	1.0141	0	0	0	0	0	0	0	0	0	0	0	0	0	0	0	0	0	0	0	0	0	0	0	0	0	0	0	0	0	0	0	0	0	0	0	0	0	1	0	0
639	OG0002587	3415	3	666	1	2	0	0.622617	1.00813	0	0	0	0	0	0	0	0	0	0	0	0	0	0	0	0	0	0	0	0	0	0	0	0	0	0	0	0	0	0	1	1	0	0	0	0	0	0	0	0
640	OG0002587	3423	3	667	1	1	0	0.114365	1.01823	0	0	0	0	0	0	0	0	0	0	0	0	0	0	0	0	0	0	0	0	0	0	0	0	0	0	0	0	0	0	0	0	0	1	0	0	0	0	0	0
641	OG0002587	3431	2	668	1	1	0	0.548494	1.01999	0	0	0	0	0	0	0	0	0	0	0	0	0	0	0	0	1	0	0	0	0	0	0	0	0	0	0	0	0	0	0	0	0	0	0	0	0	0	0	0
642	OG0002587	3436	3	669	1	1	0	0.104103	1.01194	0	0	0	0	0	0	0	0	0	0	0	0	0	0	0	0	0	0	0	0	0	0	0	0	0	0	0	0	0	1	0	0	0	0	0	0	0	0	0	0
643	OG0002587	3463	2	670	1	1	1	0.111161	1.02279	0	0	0	0	0	0	0	0	0	0.00195823	0	0	0	0	1	0	0	0	0	0	0	0	0	0	0	0	0	0	0	0	0	0	0	0	0	0	0	0	0	0
644	OG0002587	3473	1	671	1	9	1	2.88411	2.01285	1	1	1	0	1	1	1	1	0	0.679385	1	0	0	0	0	0	0	0	0	0	0	0	0	0	0	0	0	0	0	0	0	0	0	0	0	0	0	1	0	0
645	OG0002587	3473	3	672	1	1	1	0.114507	1.02019	0	0	0	0	0	0	0	0	0	0.00195809	0	0	0	0	0	0	0	0	0	0	0	0	0	0	0	0	0	0	0	0	0	0	0	1	0	0	0	0	0	0
646	OG0002587	3477	1	673	1	1	0	0.548494	1.01999	0	0	0	0	0	0	0	0	0	0	0	0	0	0	0	0	1	0	0	0	0	0	0	0	0	0	0	0	0	0	0	0	0	0	0	0	0	0	0	0
647	OG0002587	3478	3	674	1	5	0	11.2707	0.0592374	0	0	0	0	0	0	0	0	0	0	0	0	0	0	0	0	0	0	0	0	0	0	0	1	1	0	0	0	0	1	1	1	0	0	0	0	0	0	0	0
648	OG0002587	3489	3	675	1	2	0	0.0869042	1.02039	0	0	0	0	0	0	0	0	0	0	0	0	0	0	1	1	0	0	0	0	0	0	0	0	0	0	0	0	0	0	0	0	0	0	0	0	0	0	0	0
649	OG0002587	3494	3	676	1	1	0	0.114365	1.01823	0	0	0	0	0	0	0	0	0	0	0	0	0	0	0	0	0	0	0	0	0	0	0	0	0	0	0	0	0	0	0	0	0	1	0	0	0	0	0	0
650	OG0002587	3495	1	677	1	1	0	0.548494	1.01999	0	0	0	0	0	0	0	0	0	0	0	0	0	0	0	0	1	0	0	0	0	0	0	0	0	0	0	0	0	0	0	0	0	0	0	0	0	0	0	0
651	OG0002587	3496	3	678	1	1	0	0.1023	1.02039	0	0	0	0	0	0	0	0	0	0	0	0	0	0	0	0	0	0	0	0	0	0	0	0	1	0	0	0	0	0	0	0	0	0	0	0	0	0	0	0
652	OG0002587	3503	1	679	1	6	0	5.29262	2.4488	0	1	0	0	0	1	0	1	0	1	1	0	0	0	0	0	0	0	0	0	0	0	0	0	0	0	0	0	0	0	0	0	1	0	0	0	0	0	0	0
653	OG0002587	3504	3	680	1	1	0	0.12999	1.0141	0	0	0	0	0	0	0	0	0	0	0	0	0	0	0	0	0	0	0	0	0	0	0	0	0	0	0	0	0	0	0	0	0	0	0	0	0	1	0	0
654	OG0002587	3515	2	681	1	1	0	0.608319	1.0206	1	0	0	0	0	0	0	0	0	0	0	0	0	0	0	0	0	0	0	0	0	0	0	0	0	0	0	0	0	0	0	0	0	0	0	0	0	0	0	0
655	OG0002587	3517	3	682	1	2	0	0.622617	1.00813	0	0	0	0	0	0	0	0	0	0	0	0	0	0	0	0	0	0	0	0	0	0	0	0	0	0	0	0	0	0	1	1	0	0	0	0	0	0	0	0
656	OG0002587	3519	3	683	1	1	0	0.104103	1.01194	0	0	0	0	0	0	0	0	0	0	0	0	0	0	0	0	0	0	0	0	0	0	0	0	0	0	0	0	0	1	0	0	0	0	0	0	0	0	0	0
657	OG0002587	3522	2	684	1	1	0	0.548494	1.01999	0	0	0	0	0	0	0	0	0	0	0	0	0	0	0	0	1	0	0	0	0	0	0	0	0	0	0	0	0	0	0	0	0	0	0	0	0	0	0	0
658	OG0002587	3528	1	685	1	5	1	5.30233	1.02061	0	0	1	0	1	1	1	0	0	0.67938	1	0	0	0	0	0	0	0	0	0	0	0	0	0	0	0	0	0	0	0	0	0	0	0	0	0	0	0	0	0
659	OG0002587	3537	3	687	1	3	0	0.411498	2.01733	0	0	0	0	0	0	0	0	0	0	0	0	0	0	1	1	0	0	0	0	0	0	0	0	0	0	0	0	0	0	0	0	1	0	0	0	0	0	0	0
660	OG0002587	3544	1	688	1	1	0	0.104103	1.01194	0	0	0	0	0	0	0	0	0	0	0	0	0	0	0	0	0	0	0	0	0	0	0	0	0	0	0	0	0	1	0	0	0	0	0	0	0	0	0	0
661	OG0002587	3546	1	689	1	2	0	0.622617	1.00813	0	0	0	0	0	0	0	0	0	0	0	0	0	0	0	0	0	0	0	0	0	0	0	0	0	0	0	0	0	0	1	1	0	0	0	0	0	0	0	0
662	OG0002587	3546	2	690	1	1	0	0.12999	1.0141	0	0	0	0	0	0	0	0	0	0	0	0	0	0	0	0	0	0	0	0	0	0	0	0	0	0	0	0	0	0	0	0	0	0	0	0	0	1	0	0
663	OG0002587	3548	1	691	1	1	0	0.0643586	1.0206	0	1	0	0	0	0	0	0	0	0	0	0	0	0	0	0	0	0	0	0	0	0	0	0	0	0	0	0	0	0	0	0	0	0	0	0	0	0	0	0
664	OG0002587	3548	2	692	1	1	0	0.114365	1.01823	0	0	0	0	0	0	0	0	0	0	0	0	0	0	0	0	0	0	0	0	0	0	0	0	0	0	0	0	0	0	0	0	0	1	0	0	0	0	0	0
665	OG0002587	3551	1	693	1	1	0	0.548494	1.01999	0	0	0	0	0	0	0	0	0	0	0	0	0	0	0	0	1	0	0	0	0	0	0	0	0	0	0	0	0	0	0	0	0	0	0	0	0	0	0	0
666	OG0002587	3553	1	694	1	6	0	4.99803	1.02023	1	0	1	0	0	1	1	0	0	1	1	0	0	0	0	0	0	0	0	0	0	0	0	0	0	0	0	0	0	0	0	0	0	0	0	0	0	0	0	0
667	OG0002587	3571	1	695	1	1	0	0.28885	1.02082	0	0	0	0	1	0	0	0	0	0	0	0	0	0	0	0	0	0	0	0	0	0	0	0	0	0	0	0	0	0	0	0	0	0	0	0	0	0	0	0
668	OG0002587	3607	1	696	1	1	5	0.0735216	1.05111	0	0	0	0	0.00225012	0	1	0	0.0167116	0	0	0.00544948	0	0	0	0	0	0	0	0	0	0	0	0	0.0050624	0	0.00113506	0	0	0	0	0	0	0	0	0	0	0	0	0
669	OG0002587	3608	1	697	1	1	3	0.126607	1.02943	0	0	0	0	0.00277531	0	0	0	0	1	0	0.00592553	0	0	0	0	0	0	0	0	0	0	0	0	0	0	0.00113501	0	0	0	0	0	0	0	0	0	0	0	0	0
670	OG0002587	3609	3	698	1	1	1	0.368669	1.01993	0	0	0	0	0.00207169	0	0	0	0	0	0	0	0	0	0	0	0	0	0	0	0	0	0	0	0	0	0	0	0	0	0	0	1	0	0	0	0	0	0	0
671	OG0002587	3610	1	699	1	1	1	0.104611	1.01401	0	0	0	0	0.00207171	0	0	0	0	0	0	0	0	0	0	0	0	0	0	0	0	0	0	0	0	0	0	0	0	1	0	0	0	0	0	0	0	0	0	0
672	OG0002587	3612	1	700	1	1	1	0.130498	1.01617	0	0	0	0	0.00207169	0	0	0	0	0	0	0	0	0	0	0	0	0	0	0	0	0	0	0	0	0	0	0	0	0	0	0	0	0	0	0	0	1	0	0
673	OG0002587	3614	2	701	1	1	0	0.0608137	1.02089	0	0	0	0	0	1	0	0	0	0	0	0	0	0	0	0	0	0	0	0	0	0	0	0	0	0	0	0	0	0	0	0	0	0	0	0	0	0	0	0
674	OG0002587	3615	1	702	1	5	0	8.02476	0.906226	0	0	0	0	0	0	0	0	0	0	0	0	0	0	0	0	0	0	0	0	0	1	0	1	1	0	0	0	0	0	1	1	0	0	0	0	0	0	0	0
675	OG0002587	3619	1	703	1	5	0	6.04583	2.46114	0	1	0	0	0	0	0	1	0	0	1	0	0	0	1	1	0	0	0	0	0	0	0	0	0	0	0	0	0	0	0	0	0	0	0	0	0	0	0	0
676	OG0002587	3621	2	704	1	1	0	0.114365	1.01823	0	0	0	0	0	0	0	0	0	0	0	0	0	0	0	0	0	0	0	0	0	0	0	0	0	0	0	0	0	0	0	0	0	1	0	0	0	0	0	0
677	OG0002587	3626	3	705	1	1	0	0.548494	1.01999	0	0	0	0	0	0	0	0	0	0	0	0	0	0	0	0	1	0	0	0	0	0	0	0	0	0	0	0	0	0	0	0	0	0	0	0	0	0	0	0
678	OG0002587	3647	1	706	1	1	0	0.12999	1.0141	0	0	0	0	0	0	0	0	0	0	0	0	0	0	0	0	0	0	0	0	0	0	0	0	0	0	0	0	0	0	0	0	0	0	0	0	0	1	0	0
679	OG0002587	3660	1	707	1	13	0	19.0893	0.277964	1	0	1	0	1	1	0	1	0	1	1	0	0	1	0	1	1	0	0	0	0	0	0	1	0	0	0	0	0	0	1	1	0	0	0	0	0	0	0	0
680	OG0002587	3660	3	708	1	1	3	0.116456	1.03135	0	0	0	0	0	0	0	0	0	0	0	0	0	0	0	0	0	0	0	0	0	0	0	0	0	0	0	0.00108007	0.00272692	0.0102706	0	0	0	1	0	0	0	0	0	0
681	OG0002587	3668	1	710	1	2	0	0.481258	2.0168	0	0	0	0	0	0	0	0	0	0	0	0	0	0	0	0	0	0	0	0	1	0	0	0	0	0	0	0	0	0	0	0	1	0	0	0	0	0	0	0
682	OG0002587	3680	2	711	1	1	0	0.462	1.01085	0	0	0	0	0	0	0	0	0	0	0	0	0	0	0	0	0	0	0	0	0	0	0	0	0	0	0	0	0	0	0	0	0	0	0	1	0	0	0	0
683	OG0002587	3687	3	712	1	1	0	0.104103	1.01194	0	0	0	0	0	0	0	0	0	0	0	0	0	0	0	0	0	0	0	0	0	0	0	0	0	0	0	0	0	1	0	0	0	0	0	0	0	0	0	0
684	OG0002587	3694	2	713	1	3	0	0.0810102	1.03545	0	0	0	0	0	0	0	0	0	0	0	0	0	0	1	1	1	0	0	0	0	0	0	0	0	0	0	0	0	0	0	0	0	0	0	0	0	0	0	0
685	OG0002587	3700	2	714	1	1	0	0.12999	1.0141	0	0	0	0	0	0	0	0	0	0	0	0	0	0	0	0	0	0	0	0	0	0	0	0	0	0	0	0	0	0	0	0	0	0	0	0	0	1	0	0
686	OG0002587	3700	3	715	1	1	0	0.368161	1.01786	0	0	0	0	0	0	0	0	0	0	0	0	0	0	0	0	0	0	0	0	0	0	0	0	0	0	0	0	0	0	0	0	1	0	0	0	0	0	0	0
687	OG0002587	3711	2	716	1	1	0	0.114365	1.01823	0	0	0	0	0	0	0	0	0	0	0	0	0	0	0	0	0	0	0	0	0	0	0	0	0	0	0	0	0	0	0	0	0	1	0	0	0	0	0	0
688	OG0002587	3733	1	717	1	1	2	0.369304	1.02285	0	0	0	0	0	0	0	0	0	0	0	0	0	0	0	0	0	0	0	0.00173714	0.00350427	0	0	0	0	0	0	0	0	0	0	0	1	0	0	0	0	0	0	0
689	OG0002587	3745	1	718	1	1	2	0.549805	1.02498	0	0	0	0	0	0	0	0	0	0	0	0	0	0	0	0	1	0	0	0.00174807	0.00351102	0	0	0	0	0	0	0	0	0	0	0	0	0	0	0	0	0	0	0
690	OG0002587	3746	1	719	1	1	2	0.131137	1.01908	0	0	0	0	0	0	0	0	0	0	0	0	0	0	0	0	0	0	0	0.00173731	0.00350438	0	0	0	0	0	0	0	0	0	0	0	0	0	0	0	0	1	0	0
691	OG0002587	3750	1	720	1	1	3	0.468973	1.02525	0	0	0	0	0	0	0	0	0	0	0	0	0	0	0	0	0	0	0	0.00174015	0.00350613	0	0	0	0	0	0	0	0	0.0107439	0	0	0	0	0	1	0	0	0	0
692	OG0002587	3754	1	721	1	1	3	0.370488	1.03282	0	0	0	0	0	0	0	0	0	0	0	0	0	0	0	0	0	0	0	0.00173763	0.00350458	0	0	0	0	0	0	0	0	0.010208	0	0	1	0	0	0	0	0	0	0
693	OG0002587	3754	3	722	1	1	3	0.116253	1.03325	0	0	0	0	0	0	0	0	0	0	0	0	0	0	0	0	0	0	0	0.00173738	0.00350442	0	0	0	0	0	0	0	0	0.0101539	0	0	0	1	0	0	0	0	0	0
694	OG0002587	3809	3	723	1	1	4	0.47105	1.03212	0	0	0	0	0	0	0	0	0	0	0	0.00539126	0	0	0	0	0.0109401	0	0	0.00173839	0.00350505	0	0	0	0	0	0	0	0	0	0	0	0	0	0	1	0	0	0	0
695	OG0002600	19	1	724	1	1	4	0.112312	1.08453	0	0	0	0	0	0	0	0	0	0.00195821	0	0	0	0	0	0	0	0	0	0	0	1	0	0	0	0	0	0	0	0	0	0	0.0271491	0.0300277	0	0.0101354	0	0	0	0
696	OG0002600	46	2	725	1	1	4	1.31767	1.05764	0	0	0	0	0	0	0	0	0	0.00195821	0	0	0	0	0	0	0	0	0	0	0	0	0	0	0	0	0	0	0	0	1	0	0.157684	0.102393	0	0.0129938	0	0	0	0
697	OG0002600	47	2	726	1	1	4	0.955699	1.06534	0	0	0	0	0	0	0	0	0	0.00195818	0	0	0	0	0	0	0	0	0	0	0	0	0	0	0	0	0	0	0	0	0	1	0.120209	0.0816179	0	0.0121708	0	0	0	0
698	OG0002600	93	3	727	1	1	4	0.0578999	1.08479	0	0	0	0	0	0	0	0	1	0.00209182	0	0	0	0	0	0	0	0	0	0	0	0	0	0	0	0	0	0	0	0	0	0	0.0271453	0.0300256	0	0.010127	0	0	0	0
699	OG0002600	97	1	728	1	5	4	5.31585	1.08747	0	0	1	0	1	0	1	1	0	0.679385	1	0	0	0	0	0	0	0	0	0	0	0	0	0	0	0	0	0	0	0	0	0	0.0271509	0.0300287	0	0.0101392	0	0	0	0
700	OG0002600	100	1	729	1	1	4	0.955699	1.06534	0	0	0	0	0	0	0	0	0	0.00195818	0	0	0	0	0	0	0	0	0	0	0	0	0	0	0	0	0	0	0	0	0	1	0.120209	0.0816179	0	0.0121708	0	0	0	0
701	OG0002600	104	3	730	1	1	5	0.0705842	1.08458	0	0	0	0	0	0	0	0	0	0.00195811	0	0	0	0	0	0	0	0	0	0	0	0	0	0	0	0	0	0	0	0	0	0	0.0272881	0.0301047	0.00133482	0.0109782	1	0	0	0
702	OG0002600	107	1	731	1	1	5	0.0983799	1.08413	0	0	0	0	0	0	0	0	0	0.00195971	0	0	0	0	0	0	0	0	0	0	0	0	0	0	0	1	0	0	0	0	0	0	0.0272016	0.0300568	0.0012685	0.0104286	0	0	0	0
703	OG0002600	108	1	732	1	2	5	0.124791	1.0984	1	1	0	0	0	0	0	0	0	0.00246387	0	0	0	0	0	0	0	0	0	0	0	0	0	0	0	0	0	0	0	0	0	0	0.0271456	0.0300258	0.00125329	0.0103025	0	0	0	0
704	OG0002600	131	1	733	1	11	5	16.2683	0.0624841	0	0	1	0	1	1	0.96214	1	0	0.679411	1	0	0	0	0	0	1	0	0	0	0	0	0	0	0	0	0	1	1	1	1	1	0.318024	0.191281	0	0.153073	0	0	0	0
705	OG0002600	280	1	734	1	8	5	16.9463	0.101242	0	0	0	0	0	1	1	1	0	0.670118	0.710001	0	0	0	0	0	1	0	0	0	0	0	0	0	0	0	0	0	0	1	1	1	0.319521	0.192111	0	0.302186	1	0	0	0
706	OG0002600	308	3	735	1	1	6	0.0701908	1.10367	0	0	0	0	0	0	0	0	0.0165983	0.00216778	0.00368242	0	0	0	0	0	0	0	0	0	0	0	0	0	0	0	0	0	0	0	0	0	0.0272824	0.0301016	0	0.0107756	1	0	0	0
707	OG0002600	309	1	736	1	1	6	0.146851	1.0979	0	0	0	0	0	0	0	0	0.0165983	0.00216776	0.0036824	0	0	0	0	0	0	0	0	0	0	0	0	0	0	0	0	0	0	0	0	0	0.0272441	0.0300804	0	0.0105945	0	1	0	0
708	OG0002600	326	1	737	1	1	5	0.322657	1.0884	0	0	0	0	1	0	0	0	0	0.00439798	0.00604073	0	0	0	0	0	0	0	0	0	0	0	0	0	0	0	0	0	0	0	0	0	0.0271453	0.0300256	0	0.010127	0	0	0	0
709	OG0002600	420	3	738	1	1	3	0.061734	1.0583	0	0	0	0	0	0	0	0	0	0	0.0034726	0	0	0	0	0	0	0	0	0	0	0	0	0	0	0	0	0	0	0	0	0	0	0.0253037	0	0.0107293	1	0	0	0
710	OG0002600	454	1	739	1	5	5	14.5296	0.470908	0	0	0	0	0	1	1	1	0	0	0.68899	0	0	0	0	0	1	0	0	0	0	0	0	0	0	0	0	0	0	1	0	0	0	0.0297151	0	0.0902891	0	0.101137	0.0706264	0
711	OG0002600	504	1	740	1	2	7	0.693285	1.05977	0	0	0	0	0	0	0	0	0	0	0.00347402	0.00539207	0	0	0	0	0	0	0	0.00149696	0	0	0	0	0	0	0	0	0.00265943	0	1	1	0.195795	0.123521	0	0.0139129	0	0	0	0
712	OG0002600	554	1	741	1	1	4	0.0780458	1.11914	0	1	0	0	0	0	0	0	0	0	0	0	0	0	0	0	0	0	0	0	0	0	0	0	0	0	0	0	0	0	0	0	0.0271503	0.0300284	0	0.0101507	0.0366254	0	0	0
713	OG0002600	556	2	742	1	1	4	0.137148	1.10798	0	0	0	0	0	0	0	0	0	0	0	0	0	0	0	0	0	0	0	0	0	0	0	0	0	0	0	0	0	1	0	0	0.0275338	0.030241	0	0.011214	0.0378989	0	0	0
714	OG0002600	570	1	743	1	2	3	0.685028	1.04795	0	0	0	0	0	0	0	0	0	0	0	0	0	0	0	0	0	0	0	0	0	0	0	0	0	0	0	0	0	0	1	1	0.195721	0.12348	0	0.0138292	0	0	0	0
715	OG0002600	582	1	744	1	1	3	0.0696809	1.08145	0	0	0	0	0	0	0	0	0	0	0	0	0	0	0	0	0	0	0	0	0	0	0	0	0	0	0	0	0	0	0	0	0.0272824	0.0301016	0	0.0107755	1	0	0	0
716	OG0002600	585	1	745	1	7	3	13.9924	0.868479	0	0	0	0	0	1	1	1	0	0	1	0	0	0	0	0	1	0	0	0	0	1	0	0	1	0	0	0	0	0	0	0	0.0339764	0.0338126	0	0.0251562	0	0	0	0
717	OG0002600	590	3	746	1	1	3	0.0696809	1.08145	0	0	0	0	0	0	0	0	0	0	0	0	0	0	0	0	0	0	0	0	0	0	0	0	0	0	0	0	0	0	0	0	0.0272824	0.0301016	0	0.0107755	1	0	0	0
718	OG0002600	597	3	747	1	1	5	0.121966	1.10053	0	0	0	0	0	0	0	0	0.016588	0	0	0	0	0	0	0	0	0	0	0	0	0	0	0.00835426	0	1	0	0	0	0	0	0	0.0272193	0.0300666	0	0.0102896	0	0	0	0
719	OG0002600	661	1	748	1	5	6	18.4552	0.248372	0	0	0	0	0	0	0	1	0.124807	0	1	0	0	0	0	0	1	0	0	0	0	0	0	1	0	0	0.0561901	0	0	1	0	0	0.0564552	0.0462742	0	0.0856629	0	0.0948741	0	0
720	OG0002600	662	2	749	1	1	5	0.0697312	1.09916	0	0	0	0	0	0	0	0	0.0165879	0	0	0	0	0	0	0	0	0	0	0	0	0	0	0	0	0	0.00113858	0	0	0	0	0	0.0272827	0.0301017	0	0.0107767	1	0	0	0
721	OG0002600	687	1	750	1	2	4	0.662835	1.0413	0	0	0	0	0	0	0	0	0	0.00195823	0	0	0	0	0	0	0	0	0	0	0	0	0	0	0	0	0.00117226	0	0	0	1	1	0	0.0559493	0	0.0132578	0	0	0	0
722	OG0002600	691	2	751	1	1	3	0.0617042	1.05678	0	0	0	0	0	0	0	0	0	0.00195811	0	0	0	0	0	0	0	0	0	0	0	0	0	0	0	0	0	0	0	0	0	0	0	0.0253037	0	0.0107293	1	0	0	0
723	OG0002600	694	1	752	1	1	3	0.0900687	1.05625	0	0	0	0	0	0	0	0	0	0.0019597	0	0	0	0	0	0	0	0	0	0	0	0	0	0	0	1	0	0	0	0	0	0	0	0.0252913	0	0.0102372	0	0	0	0
724	OG0002600	697	2	753	1	1	6	0.14701	1.07711	0	0	0	0	0	0	0	0	0.018826	0.0582878	1	0	0	0	0	0	0	0	0	0	0	0	0	0	0	0	0	0.00101559	0.00261964	0	0	0	0	0.0252832	0	0.0101265	0	0	0	0
725	OG0002600	756	3	754	1	1	3	0.0727944	1.05809	0	0	0	0	0	1	0	0	0	0.0030031	0	0	0	0	0	0	0	0	0	0	0	0	0	0	0	0	0	0	0	0	0	0	0	0.0252831	0	0.0101244	0	0	0	0
726	OG0002600	762	1	755	1	2	3	0.0931096	1.05759	0	0	0	0	0	0	0	0	0	0.00196024	0	0	0	0	1	1	0	0	0	0	0	0	0	0	0	0	0	0	0	0	0	0	0	0.0252831	0	0.0101257	0	0	0	0
727	OG0002600	762	2	756	1	2	3	0.315978	2.04275	0	0	0	0	0	0	0	0	1	0.00209185	0	0	0	0	0	0	0	0	0	0	0	0	0	0	0	0	0	0	0	0	0	0	1	0.199992	0	0.0102182	0	0	0	0
728	OG0002600	793	1	757	1	2	4	0.319482	2.08333	0	0	0	0	1	0	0	0	0	0.00258949	0	0	0	0	0	0	0	0	0	0	0	0	0	0	0	0	0	0	0	0	0	0	0.0272824	0.0301016	0	0.0107758	1	0	0	0
729	OG0002600	878	1	758	1	1	7	0.0786254	1.0906	0	1	0	0	0	0	0.00113404	0	0	0.00220934	0.00372637	0	0	0	0	0	0	0	0	0	0	0	0	0	0	0	0	0	0	0	0	0	0.0271458	0.0300259	0	0.010128	0	0	0	0.00129909
730	OG0002600	879	2	759	1	1	7	0.563954	1.08995	0	0	0	0	0	0	0.00113455	0	0	0.00226214	0.0037822	0	0	0	0	0	1	0	0	0	0	0	0	0	0	0	0	0	0	0	0	0	0.0271536	0.0300302	0	0.0101451	0	0	0	0.00131083
731	OG0002600	930	1	760	1	1	7	0.468967	1.07899	0	0	0	0	0	0	0.00114223	0	0	0.0021588	0	1	0	0	0	0	0	0	0	0	0	0	0	0	0	0	0.00113595	0	0	0	0.019813	0.0186871	0.0246606	0	0	0.0101956	0	0	0	0
732	OG0002600	967	1	761	1	1	4	0.0676615	1.05496	0	0	0	0	0	0	0.00111593	0	0	0.00195978	0	0	0	0	0	0	0	0	0	0	0	0	0	0	0	0	0	0	0	0	0	0	0.0224705	0	0	0.0107498	1	0	0	0
733	OG0002600	969	3	762	1	1	4	0.112587	1.04299	0	0	0	0	0	0	0.00111593	0	0	0.00195977	0	0	0	0	0	0	0	0	0	0	0	0	0	0	0	0	0	0	0	0	0	0	0.180807	1	0	0.0101727	0	0	0	0
734	OG0002600	970	2	763	1	2	4	0.712741	1.03362	0	0	0	0	0	0	0.00111595	0	0	0.00195992	0	0	0	0	0	0	0	0	0	0	0	0	0	0	0	0	0	0	0	0	1	1	0.133756	0	0	0.0135358	0	0	0	0
735	OG0002600	982	2	764	1	1	4	0.0676615	1.05496	0	0	0	0	0	0	0.00111593	0	0	0.00195978	0	0	0	0	0	0	0	0	0	0	0	0	0	0	0	0	0	0	0	0	0	0	0.0224705	0	0	0.0107498	1	0	0	0
736	OG0002600	986	3	765	1	2	4	0.124022	1.06866	1	1	0	0	0	0	0.00129246	0	0	0.0025762	0	0	0	0	0	0	0	0	0	0	0	0	0	0	0	0	0	0	0	0	0	0	0.0223887	0	0	0.0101256	0	0	0	0
737	OG0002600	989	3	766	1	8	4	7.73703	1.00647	0	0	1	0	1	1	0.96214	1	1	0.679411	1	0	0	1	0	0	1	0	0	0	0	0	0	0	0	0	0	0	0	0	0	0	0.023387	0	0	0.0136661	0	0	0	0
738	OG0002600	995	3	767	1	2	4	0.177776	2.03972	0	0	0	0	0	0	0.00111635	0	0	0.00196294	0	0	0	0	0	0	0	0	0	0	0	0	0	0	0	1	0	0	0	0	0	0	0.0227642	0	0	0.0128528	1	0	0	0
739	OG0002600	1001	3	768	1	1	4	0.112587	1.04299	0	0	0	0	0	0	0.00111593	0	0	0.00195977	0	0	0	0	0	0	0	0	0	0	0	0	0	0	0	0	0	0	0	0	0	0	0.180807	1	0	0.0101727	0	0	0	0
740	OG0002600	1016	3	769	1	3	3	2.98034	1.03079	0	0	0	0	0	1	0.96204	1	0	0.679377	1	0	0	0	0	0	0	0	0	0	0	0	0	0	0	0	0	0	0	0	0	0	0	0	0	0.0101354	0	0	0	0
741	OG0002600	1020	1	770	1	1	4	0.141542	1.06279	0	0	0	0	0	0	0.00111593	0	0	0.00195978	0	0	0	0	0	0	0	0	0	0	0	0	0	0	0	0	0	0	0	0	0	0	0	0	0	0.0108484	0.037461	1	0	0
742	OG0002600	1103	1	771	1	12	5	15.5423	0.325998	1	1	1	1	1	1	0.96214	1	0	0.679411	1	0	0	1	0	0	1	0	0	0	0	1	0	0	0	0	0	0	0	1	0	0	0.0410339	0	0	0.0934672	0.136412	0	0	0
743	OG0002600	1175	1	772	1	1	4	0.37439	1.06738	0	0	0	0	0	0	0.00111593	0	0	0.00195977	0	0	0	0	0	0	0	0	0	0	0	0	0	0	0	0	0	0	0	0	0	0	1	0	0	0.0102561	0.0367516	0	0	0
744	OG0002600	1179	1	773	1	5	4	4.36156	1.06694	1	1	1	0	0	1	0.962127	0	0	0.679372	1	0	0	0	0	0	0	0	0	0	0	0	0	0	0	0	0	0	0	0	0	0	0	0	0	0.0101644	0.0366418	0	0	0
745	OG0002600	1185	3	774	1	2	4	0.677575	1.05158	0	0	0	0	0	0	0.00111595	0	0	0.00195994	0	0	0	0	0	0	0	0	0	0	0	0	0	0	0	0	0	0	0	0	1	1	0	0	0	0.0150396	0.0424808	0	0	0
746	OG0002600	1189	1	775	1	1	4	0.37439	1.06738	0	0	0	0	0	0	0.00111593	0	0	0.00195977	0	0	0	0	0	0	0	0	0	0	0	0	0	0	0	0	0	0	0	0	0	0	1	0	0	0.0102561	0.0367516	0	0	0
747	OG0002600	1237	3	776	1	2	5	0.0575084	1.0797	0	0.0089238	0	0	0	0	0.00118368	0	0	0.00246912	0	1	1	0	0	0	0	0	0	0	0	0	0	0	0	0	0	0	0	0	0	0	0	0	0	0.0101463	0.0366201	0	0	0
748	OG0002600	1240	1	777	1	7	4	13.2821	1.24337	0	0	1	0	0	1	0.962139	1	0	0.679411	1	0	0	1	0	0	1	0	0	0	0	1	0	0	0	0	0	0	0	0	0	0	0	0	0	0.0266144	0.0563437	0	0	0
749	OG0002600	1249	3	778	1	1	4	0.119525	1.06787	0	0	0	0	0	0	0.00111593	0	0	0.00195977	0	0	0	0	0	0	0	0	0	0	0	0	0	0	0	0	0	0	0	0	0	0	0	1	0	0.0101706	0.0366492	0	0	0
750	OG0002600	1254	3	779	1	2	4	0.677575	1.05158	0	0	0	0	0	0	0.00111595	0	0	0.00195994	0	0	0	0	0	0	0	0	0	0	0	0	0	0	0	0	0	0	0	0	1	1	0	0	0	0.0150396	0.0424808	0	0	0
751	OG0002600	1274	1	780	1	6	3	3.34464	1.03061	0	0	1	1	1	1	0.96214	1	0	0.679385	1	0	0	0	0	0	0	0	0	0	0	0	0	0	0	0	0	0	0	0	0	0	0	0	0	0.0101354	0	0	0	0
752	OG0002600	1276	3	781	1	1	3	0.553394	1.03307	0	0	0	0	0	0	0.00111949	0	0	0.00198674	0	0	0	0	0	0	1	0	0	0	0	0	0	0	0	0	0	0	0	0	0	0	0	0	0	0.0101387	0	0	0	0
753	OG0002600	1308	3	782	1	1	4	0.12271	1.04653	0	0	0	0	0	0	0.00111601	0	0	0.0019604	0	0	0	0	0	0	0	0	0	0	0	0	0	0	0	0	0	0	0	1	0	0	0.022566	0	0	0.0107542	0	0	0	0
754	OG0002600	1319	3	783	1	2	4	0.0641316	1.05653	0	0	0	0	0	0	0.00118286	0	0	0.00246617	0	1	1	0	0	0	0	0	0	0	0	0	0	0	0	0	0	0	0	0	0	0	0.0223888	0	0	0.0101258	0	0	0	0
755	OG0002600	1373	3	784	1	1	4	0.0676615	1.05496	0	0	0	0	0	0	0.00111593	0	0	0.00195978	0	0	0	0	0	0	0	0	0	0	0	0	0	0	0	0	0	0	0	0	0	0	0.0224705	0	0	0.0107498	1	0	0	0
756	OG0002600	1383	2	785	1	1	4	0.450778	1.05547	0	0	0	0	0	0	0.00114222	0	0	0.0021587	0	1	0	0	0	0	0	0	0	0	0	0	0	0	0	0	0	0	0	0	0	0	0.0223887	0	0	0.0101256	0	0	0	0
757	OG0002600	1383	3	786	1	2	4	0.712741	1.03362	0	0	0	0	0	0	0.00111595	0	0	0.00195992	0	0	0	0	0	0	0	0	0	0	0	0	0	0	0	0	0	0	0	0	1	1	0.133756	0	0	0.0135358	0	0	0	0
758	OG0002600	1394	1	787	1	1	3	0.107184	1.03345	0	0	0	0	0	0	0.00111599	0	0	0.00196027	0	0	0	0	0	0	0	0	0	0	0	0	0	0	1	0	0	0	0	0	0	0	0	0	0	0.0101559	0	0	0	0
759	OG0002600	1396	1	788	1	1	3	0.059807	1.0327	0	0	0	0	0	0	0.00111593	0	0	0.00195978	0	0	0	0	0	0	0	0	0	0	0	0	0	0	0	0	0	0	0	0	0	0	0	0	0	0.0107223	1	0	0	0
760	OG0002600	1404	2	789	1	9	4	12.3957	0.37995	1	1	1	0	1	1	0.96214	1	0	0.679411	1	0	0	1	0	0	0.788796	0	0	0	0	0	0	0	0	0	0	0	0	1	0	0	0	0	0	0.0601317	0	0	0	0
761	OG0002600	1411	1	790	1	3	4	1.43455	1.78893	0	0	0	0	0	0	0.00111673	0	0	0.00196582	0	0	0	0	0	0	0.0116675	0	0	0	0	0	0	0	0	0	0	0	0	0	1	1	0	0	0	0.057945	1	0	0	0
762	OG0002600	1414	1	791	1	2	4	0.447505	2.03613	0	0	0	0	0	0	0.00111749	0	0	0.00197156	0	0	0	0	0	0	0.0124089	0	0	0	0	0	0	0	0	1	0	0	0	0	0	0	1	0	0	0.0105721	0	0	0	0
763	OG0002600	1415	3	792	1	1	3	0.124378	1.04112	0	0	0	0	0	0	0	0	0	0.00195837	0	0	0	0	0	0	0.0109241	0	0	0	0	0	0	0	0	0	0	0	0	0	0	0	0	1	0	0.0101394	0	0	0	0
764	OG0002600	1426	1	793	1	2	4	0.0640916	1.0451	0	0	0	0	0	0	0.00118548	0	0	0.002486	0	1	1	0	0	0	0.0112012	0	0	0	0	0	0	0	0	0	0	0	0	0	0	0	0	0	0	0.0101254	0	0	0	0
765	OG0002600	1429	2	794	1	11	4	10.9382	0.943743	1	1	1	0	1	1	0.96214	1	0	0.679411	1	0	0	1	1	1	0.886549	0	0	0	0	0	0	0	1	0	0	0	0	0	0	0	0	0	0	0.0229197	0	0	0	0
766	OG0002600	1432	2	795	1	2	4	0.65148	1.03011	0	0	0	0	0	0	0.00111606	0	0	0.0019608	0	0	0	0	0	0	0.011019	0	0	0	0	0	0	0	0	0	0	0	0	0	1	1	0	0	0	0.0131581	0	0	0	0
767	OG0002600	1453	2	796	1	1	4	0.203106	1.04345	0	0	0	0	0	0	0.00111684	0	0	0.00196664	0	0	0	0	0	0	0.0117733	0	0	0	0	0	1	0	0	0	0	0	0	0	0	0	0	0	0	0.010212	0	0	0	0
768	OG0002600	1454	3	797	1	1	4	0.124415	1.04223	0	0	0	0	0	0	0.00111597	0	0	0.00196007	0	0	0	0	0	0	0.0109242	0	0	0	0	0	0	0	0	0	0	0	0	0	0	0	0	1	0	0.0101394	0	0	0	0
769	OG0002600	1455	3	798	1	1	4	0.124553	1.0349	0	0	0	0	0	0	0.00111642	0	0	0.0019635	0	0	0	0	0	0	0.011368	0	0	0	0	0	0	0	0	0	0	0	0	1	0	0	0	0	0	0.0107521	0	0	0	0
770	OG0002600	1460	1	799	1	1	6	0.114988	1.05117	0	0	0	0	0	0	0.00111606	0	0	0.00196076	0	0	0	0	0	0	0.0110135	0	0	0	0	1	0	0	0	0	0	0	0	0	0	0.00292694	0	0	0	0.0101553	0	0	0.00376769	0
771	OG0002602	768	1	800	1	1	9	0.140021	1.06157	0	0.0090053	0.00287641	0	0.00231911	0.00150226	0	0	0	0.00196928	0	0	0	0	0.00232908	0	0	0	0	0	0	0	0	0	0.00506704	0	0	0.000480501	0	0	0	0	0.0224282	0	0	0	0	1	0	0
772	OG0002602	770	1	801	1	1	9	0.181673	1.0656	0	0.00900568	0.00287775	0	0.00232045	0.00150283	0	0	0	0.00197259	0	0	0	0	0.832545	1	0	0	0	0	0	0	0	0	0.00507564	0	0	0.000476588	0	0	0	0	0.0223877	0	0	0	0	0	0	0
773	OG0002602	1903	2	802	1	1	9	0.144641	1.08808	0	0.00893232	0	0	0.00208506	0.00149849	0	0	0.0165882	0	0	0	0	0	0.00233009	0	0	0	0	0	0	0	0	0.00565954	0.00696669	0	0	0	0	1	0	0.00357704	0	0	0	0	0.037696	0	0	0
774	OG0002602	2210	3	803	1	1	9	0.113939	1.0928	0	0.00900311	0.00286883	0	0.0023115	0.00149906	0	0	0	0	0	0	0	0	0.00232908	0	0	0	0	0	0	0	0	0	0.00507071	0	0	0	0	0.0102069	0	0	0.180837	1	0	0	0	0.0304321	0	0
775	OG0002602	2219	1	804	1	1	8	0.927271	1.08402	0	0.00900312	0.00286884	0	0.00231151	0.00149907	0	0	0	0	0	0	0	0	0.00232915	0	0	0	0	0	0	0	0	0	0.00511822	0	0	0	0	0	0	1	0.0810269	0	0	0	0	0.0318375	0	0
776	OG0002602	2219	3	805	1	3	8	5.47234	1.08212	1	0.378242	0.801507	0	0.751818	0.959635	1	0	0	0	1	0	0	0	0.00234767	0	0	0	0	0	0	0	0	0	0.00519164	0	0	0	0	0	0	0	0.0223923	0	0	0	0	0.0303926	0	0
777	OG0002602	2220	1	806	1	2	8	0.19381	1.11092	0	0.00900656	0.00288079	0	0.0023235	0.00150411	0	0	0	0	0	0	0	0	0.90142	1	1	0	0	0	0	0	0	0	0.0053982	0	0	0	0	0	0	0	0.0223983	0	0	0	0	0.0304104	0	0
778	OG0002602	2377	3	807	1	1	6	0.154979	1.07638	0	0.00893229	0	0	0.0020849	0.00149834	0	0	0	0	0	0	0	0	0	0	0	0	0	0	0	0	0	1	0	0	0	0	0	0	0.00399287	0	0	0	0	0.0102386	0	0.0304796	0	0
779	OG0002602	2378	3	808	1	1	6	0.199809	1.07592	0	0.00893229	0	0	0.00208492	0.00149836	0	0	0	0	0	0	0	0	0	0	0	0	0	0	0	0	1	0	0	0	0	0	0	0	0.00404017	0	0	0	0	0.0102792	0	0.0305143	0	0
780	OG0002602	2379	1	809	1	1	6	0.581935	1.07658	0	0.00893547	0	0	0.00209891	0.0015124	0	0	0	0	0	0	1	0	0	0	0	0	0	0	0	0	0	0	0	0	0	0	0	0	0.00388871	0	0	0	0	0.0101491	0	0.0304033	0	0
781	OG0002602	2421	3	811	1	4	6	5.27383	1.03491	1	0.37841	1	0	0.752698	0.959714	1	0	0	0	1	0	0	0	0	0	0	0	0	0	0	0	0	0	0	0	0	0.000518422	0	0.0105067	0.00392492	0	0	0	0	0	0	0	0	0
782	OG0002602	2423	1	812	1	1	6	0.139834	1.04054	0	0.00893228	0	0	0.00208486	0.0014983	0	0	0	0	0	0	0	0	0	0	0	0	0	0	0	0	0	0	0	0	0	0.000506713	0	0.0103784	0.0041585	0	0	0	0	0	0	1	0	0
783	OG0002602	2461	2	814	1	1	6	0.113355	1.05406	0	0.00893344	0	0	0.00208996	0.00203184	0.00164822	0	0	0	0	0	0	0	0	0	0	0	0	0	0	0	0	0	0	0	0	0	0	0	0	0	0.180807	1	0	0.0101727	0	0	0	0
784	OG0002602	2474	3	815	1	1	3	0.159085	1.03283	0	0.00963652	0	0	0.00518306	0.325207	1	0	0	0	0	0	0	0	0	0	0	0	0	0	0	0	0	0	0	0	0	0	0	0	0	0	0	0	0	0	0	0	0	0
785	OG0002602	2495	2	816	1	6	4	4.06596	1.04292	1	0.37841	1	0	0.752699	0.817306	0.819349	1	0	0	1	1	1	0	0	0	0	0	0	0	0	0	0	0	0	0	0	0	0	0	0	0	0	0	0	0	0	0	0	0
786	OG0002602	2542	3	817	1	1	4	0.053077	1.03417	0	0.00893344	0	0	0.00208997	0.00203185	0.00164823	0	0	0	0	0	0	0	0	0	0	0	0	0	0	0	0	0	0	0	0	0	0	0	0	0	0	0	0	0	1	0	0	0
787	OG0002602	2544	1	818	1	1	4	0.369108	1.03201	0	0.00893344	0	0	0.00208996	0.00203184	0.00164822	0	0	0	0	0	0	0	0	0	0	0	0	0	0	0	0	0	0	0	0	0	0	0	0	0	1	0	0	0	0	0	0	0
788	OG0002602	2549	1	819	1	6	4	5.51806	2.03305	1	0.377607	0	0	0.748502	0.817063	0.819105	1	0	0	1	1	1	0	0	0	0	0	0	0	0	0	0	0	0	0	0	0	0	0	0	0	0	0	0	1	0	0	0	0
789	OG0002602	2551	1	820	1	1	4	0.115312	1.03238	0	0.00893344	0	0	0.00208996	0.00203184	0.00164822	0	0	0	0	0	0	0	0	0	0	0	0	0	0	0	0	0	0	0	0	0	0	0	0	0	0	1	0	0	0	0	0	0
790	OG0002602	2562	1	821	1	2	6	0.0938746	1.06073	0	0.00893449	0	0	0.00209458	0.00205407	0.00167052	0	0	0	0	0	0	0	1	1	0.257332	0	0	0	0	0	0	0	0	0	0	0	0	0	0	0	0.0223894	0	0	0	0	0	0	0
791	OG0002602	2595	2	822	1	1	6	0.83414	1.04292	0	0.00893646	0	0	0.00210326	0.00209592	0.00171249	0	0	0	0.00354101	0	0	0	0	0	0.0109667	0	0	0	0	0	0	0	0	0	0	0	0	0	0	1	0	0	0	0	0	0	0	0
792	OG0002602	2596	2	823	1	6	7	11.5037	0.481355	0	0.00915228	0	0	0.0030527	0.0066706	0.00630079	0	0	0	0.00803227	0	0	0	0	0	0.145181	0	0	1	0	1	1	1	0	0	0	0	0	1	0.154941	0	0	0	0	0	0	1	0	0
793	OG0002607	61	3	824	1	1	3	0.130509	1.01964	0	0	0	0	0	0	0	0	0	0.0019581	0	0	0	0	0.00232908	0	0	0	0	0	0	0	0	0	0	0	0	0	0	0	0	0	0	0	0	0	0	1	0	0.00132439
794	OG0002607	69	1	825	1	1	2	0.0524286	1.02431	0	0	0	0	0	0	0	0	0	0.0019581	0	0	0	0	0.00232908	0	0	0	0	0	0	0	0	0	0	0	0	0	0	0	0	0	0	0	0	0	1	0	0	0
795	OG0002607	101	1	826	1	1	3	0.0526482	1.02552	0	0	0	0	0	0	0	0	0	0.0019581	0	0	0	0	0.00232908	0	0	0	0	0	0	0	0.00122059	0	0	0	0	0	0	0	0	0	0	0	0	0	1	0	0	0
796	OG0002607	101	2	827	1	14	3	14.2516	0.141913	1	0	1	0	1	1	1	0	0	0.679411	1	1	1	1	0.902663	1	1	0	0	0	0	0	0.548466	0	1	0	1	0	0	1	0	0	0	0	0	0	0	0	0	0
797	OG0002607	113	1	828	1	1	1	0.0522719	1.02198	0	0	0	0	0	0	0	0	0	0.0019581	0	0	0	0	0	0	0	0	0	0	0	0	0	0	0	0	0	0	0	0	0	0	0	0	0	0	1	0	0	0
798	OG0002607	119	1	829	1	1	1	0.130132	1.01606	0	0	0	0	0	0	0	0	0	0.0019581	0	0	0	0	0	0	0	0	0	0	0	0	0	0	0	0	0	0	0	0	0	0	0	0	0	0	0	1	0	0
799	OG0002607	125	2	830	1	15	1	19.1493	0.0356491	1	0	0	0	1	1	1	0	0	0.679411	1	1	1	0	0	0	1	0	0	0	0	1	1	0	1	0	0	0	0	1	1	0	1	1	0	0	0	0	0	0
800	OG0002607	175	2	831	1	2	2	0.138262	2.01412	0	0	0.00262498	0	0	0	0	0	0	0.00196188	0	0	0	0	0	0	0	0	0	0	0	0	0	0	0	1	0	0	0	0	0	0	0	0	0	0	1	0	0	0
801	OG0002607	188	3	832	1	1	3	0.130751	1.02234	0	0	0.00262473	0	0	0	0	0	0	0.0019593	0	0	0	0	0	0	0	0	0	0	0	0	0	0.00366859	0	0	0	0	0	0	0	0	0	0	0	0	0	1	0	0
802	OG0002607	191	1	833	1	1	3	0.368877	1.0261	0	0	0.00262473	0	0	0	0	0	0	0.0019593	0	0	0	0	0	0	0	0	0	0	0	0	0	0.00366556	0	0	0	0	0	0	0	0	1	0	0	0	0	0	0	0
803	OG0002607	225	3	834	1	1	2	0.0524647	1.0246	0	0	0.00262473	0	0	0	0	0	0	0.0019593	0	0	0	0	0	0	0	0	0	0	0	0	0	0	0	0	0	0	0	0	0	0	0	0	0	0	1	0	0	0
804	OG0002607	309	1	835	1	1	2	1.20059	1.01597	0	0	0.00262474	0	0	0	0	0	0	0.00195937	0	0	0	0	0	0	0	0	0	0	0	0	0	0	0	0	0	0	0	0	1	0	0	0	0	0	0	0	0	0
805	OG0002607	317	2	836	1	1	2	0.368496	1.02244	0	0	0.00262473	0	0	0	0	0	0	0.00195929	0	0	0	0	0	0	0	0	0	0	0	0	0	0	0	0	0	0	0	0	0	0	1	0	0	0	0	0	0	0
806	OG0002607	319	1	837	1	1	2	0.0449619	1.02545	0	0	0.00263854	0	0	0	0	0	1	0.00210195	0	0	0	0	0	0	0	0	0	0	0	0	0	0	0	0	0	0	0	0	0	0	0	0	0	0	0	0	0	0
807	OG0002607	346	1	838	1	1	2	0.368496	1.02244	0	0	0.00262473	0	0	0	0	0	0	0.00195929	0	0	0	0	0	0	0	0	0	0	0	0	0	0	0	0	0	0	0	0	0	0	1	0	0	0	0	0	0	0
808	OG0002607	349	3	839	1	1	2	0.439415	1.02464	0	0	0.00264352	0	0	0	0	0	0	0.00215339	0	1	0	0	0	0	0	0	0	0	0	0	0	0	0	0	0	0	0	0	0	0	0	0	0	0	0	0	0	0
809	OG0002607	351	1	840	1	1	2	0.0524647	1.0246	0	0	0.00262473	0	0	0	0	0	0	0.0019593	0	0	0	0	0	0	0	0	0	0	0	0	0	0	0	0	0	0	0	0	0	0	0	0	0	0	1	0	0	0
810	OG0002607	356	2	841	1	1	2	0.130325	1.01868	0	0	0.00262473	0	0	0	0	0	0	0.0019593	0	0	0	0	0	0	0	0	0	0	0	0	0	0	0	0	0	0	0	0	0	0	0	0	0	0	0	1	0	0
811	OG0002607	361	1	842	1	1	3	0.114873	1.02403	0	0	0.00262473	0	0	0	0	0	0	0.00195929	0	0	0	0	0	0	0	0	0	0	0	0	0.00121732	0	0	0	0	0	0	0	0	0	0	1	0	0	0	0	0	0
812	OG0002607	394	3	843	1	1	4	0.369015	1.02845	0	0	0.00262924	0	0	0	0	0	0	0.00216411	0.00367854	0	0	0	0.00232907	0	0	0	0	0	0	0	0	0	0	0	0	0	0	0	0	0	1	0	0	0	0	0	0	0
813	OG0002607	396	3	844	1	14	4	18.6989	0.0738229	1	0	0.802432	0	1	1	1	0	1	0.670142	0.710027	0	1	1	0.902663	1	1	0	0	0	0	1	0	0	1	0	0	0	1	1	1	0	0	0	0	0	0	0	0	0
814	OG0002607	486	2	845	1	1	4	0.57558	1.03061	0	0	0.00271516	0	0	0	0	0	0	0.00308277	0.00464997	0	1	0	0.00232929	0	0	0	0	0	0	0	0	0	0	0	0	0	0	0	0	0	0	0	0	0	0	0	0	0
815	OG0002607	495	2	846	1	1	4	0.0470235	1.03138	0	0	0.00267666	0	0	0	0	0	1	0.00267107	0.00421462	0	0	0	0.00232909	0	0	0	0	0	0	0	0	0	0	0	0	0	0	0	0	0	0	0	0	0	0	0	0	0
816	OG0002607	497	1	847	1	1	5	0.36908	1.03151	0	0	0.00262931	0	0	0	0	0	0	0.00216482	0.00367929	0	0	0.00305491	0.00232912	0	0	0	0	0	0	0	0	0	0	0	0	0	0	0	0	0	1	0	0	0	0	0	0	0
817	OG0002607	498	3	848	1	1	5	0.130916	1.02774	0	0	0.00262931	0	0	0	0	0	0	0.00216485	0.00367932	0	0	0.00305533	0.00232912	0	0	0	0	0	0	0	0	0	0	0	0	0	0	0	0	0	0	0	0	0	0	1	0	0
818	OG0002607	500	1	849	1	8	5	16.9402	0.409878	1	0	0.802432	0	1	1	1	0	0	0.670092	0.709974	0	0	0.536605	0.902656	1	1	0	0	0	0	0	0	0	0	0	0	0	0	1	0	0	0	0	0	0	1	0	0	0
819	OG0002607	509	1	850	1	2	4	1.68256	1.4996	0	0	0	0	0	0	0	0	0	0.00216164	0.00367593	0	0	0.00307373	0.00232936	0	0	0	0	0	0	0	0	0	0	0	0	0	0	0	1	0	0	1	0	0	0	0	0	0
820	OG0002607	509	2	851	1	1	4	0.0528362	1.03103	0	0	0	0	0	0	0	0	0	0.00216056	0.00367478	0	0	0.00305554	0.00232913	0	0	0	0	0	0	0	0	0	0	0	0	0	0	0	0	0	0	0	0	0	1	0	0	0
821	OG0002607	524	3	852	1	1	3	0.130385	1.02295	0	0	0	0	0	0	0	0	0	0	0.00347283	0	0	0.00305458	0.00232912	0	0	0	0	0	0	0	0	0	0	0	0	0	0	0	0	0	0	0	0	0	0	1	0	0
822	OG0002607	526	1	853	1	1	3	0.366972	1.02017	0	0	0	0	0	0	0	0	0	0	0.00347285	0	0	0.00305585	0.00232914	0	0	0	0	0	0	0	0	0	0	0	0	0	0	0	0	0	0	0	1	0	0	0	0	0
823	OG0002607	539	3	854	1	13	5	18.1765	0.322437	1	0	1	0	1	1	1	0	0	1	0.719848	0	0	0.535771	0.0108439	0	0.816126	0	0.00358676	0	0	1	0	1	1	1	0	0	1	1	0	0	0	0	0	0	1	0	0	0
824	OG0002607	555	3	855	1	2	5	0.251789	2.02847	0	0	0	0	0	0	0	0	0	0	0.00350862	0	0	0.00476145	0.849335	1	0.243559	0	9.00583e-05	0	0	0	0	0	0	0	0	0	0	0	0	0	0	1	0	0	0	0	0	0
825	OG0002607	648	1	856	1	1	5	0.0584229	1.03993	0	0	0	0	0	0	0	0	0	0	0.00347364	0	0	0.00309324	0.00237925	0	0.0110172	0	7.5823e-05	0	0	0	0	0	0	0	0	0	0	0	0	0	0	0	0	0	1	0	0	0
826	OG0002607	649	1	857	1	1	5	0.136235	1.03401	0	0	0	0	0	0	0	0	0	0	0.0034736	0	0	0.00309174	0.00237922	0	0.0110142	0	7.58102e-05	0	0	0	0	0	0	0	0	0	0	0	0	0	0	0	0	0	0	1	0	0
827	OG0002607	650	3	858	1	1	5	0.579188	1.03993	0	0	0	0	0	0	0	0	0	0	0.003799	0	1	0.00336194	0.00238249	0	0.0113255	0	7.71678e-05	0	0	0	0	0	0	0	0	0	0	0	0	0	0	0	0	0	0	0	0	0
828	OG0002615	826	1	859	1	2	8	0.203902	2.06863	0	1	0	0	0	0	0	0	0	0	0	0	0	0	0.849268	1	0.242745	0	8.56009e-05	0	0	0	0	0	0	0	0	0.00120587	0.00293623	0.0106646	0	0	0	0	0	0	0	0.0304204	0	0.00133305
829	OG0002615	832	1	860	1	7	7	4.41368	1.07595	1	0	1	0	1	1	1	1	1	0	0	0	0	0	0.00253782	0	0.026099	0	0.000141592	0	0	0	0	0	0	0	0	0.00129225	0.00307995	0	0	0	0	0	0	0	0	0.0304587	0	0.00136688
830	OG0002615	832	3	861	1	1	7	0.103447	1.06873	0	0	0	0	0	0	0	0	0	0	1	0	0	0	0.00237982	0	0.0110713	0	7.60592e-05	0	0	0	0	0	0	0	0	0.00101753	0.00262287	0	0	0	0	0	0	0	0	0.0303831	0	0.00130023
831	OG0002615	836	1	862	1	1	7	0.378151	1.06567	0	0	0	0	0	0	0	0	0	0	0	0	0	0	0.00237883	0	0.0109774	0	7.56497e-05	0	0	0	0	0	0	0	0	0.00102908	0.00264209	0	0	0	1	0	0	0	0	0.0304419	0	0.00131388
832	OG0002615	915	3	863	1	1	9	0.0739266	1.07425	0	1	0	0	0	0	0	0	0	0	0	0	0	0	0.00237887	0	0.0109813	0	7.56664e-05	0	0	0	0	0	0	0.00464193	0.00113667	0.00101891	0.00262516	0	0	0	0	0	0	0	0	0.0303835	0	0.00130056
833	OG0002615	1081	2	864	1	1	9	0.321492	1.08916	0	0	0	0	0	0	0	1	0	0.0365399	0	0	0	0	0.00238837	0	0.0118847	0.0011553	0	0	0	0	0	0	0	0	0	0.000482417	0	0	0.0177535	0.0167983	0	0	0	0	0	0.0304354	0	0.00131397
834	OG0002615	1086	3	865	1	1	5	0.0531068	1.06757	0	0	0	0	0	0	0	0	1	0.00209412	0	0	0	0	0.00237882	0	0.0109761	0	0	0	0	0	0	0	0	0	0	0	0	0	0	0	0	0	0	0	0	0.0303811	0	0.00129847
835	OG0002615	1315	3	866	1	1	6	0.122823	1.07949	0	0	0	0	0	0	0	0	0.0165879	0	0	0	0	0	0.00237879	0	0.0109735	0	7.56325e-05	0	0	0	0	0	0	0	0.00113531	0	0	0	0	0	0	1	0	0	0	0.0303926	0	0
836	OG0002615	1562	1	867	1	2	3	0.0890968	1.05647	0	0	0	0	0	0	0	0	0	0	0	0	0	0	1	1	0.257339	0	0	0	0	0	0	0	0	0	0	0	0.00211049	0	0	0	0	0	0	0	0	0.0303891	0	0
837	OG0002615	1565	2	868	1	1	3	0.102905	1.064	0	0	0	0	0	0	0	0	0	0	1	0	0	0	0	0	0.0110181	0	0	0	0	0	0	0	0	0	0	0	0.00208163	0	0	0	0	0	0	0	0	0.0303814	0	0
838	OG0002615	1586	1	869	1	1	2	0.0473393	1.05313	0	0	0	0	0	0	0	0	1	0	0	0	0	0	0	0	0	0	0	0	0	0	0	0	0	0	0	0	0.00207964	0	0	0	0	0	0	0	0	0.0303808	0	0
839	OG0002615	1606	1	870	1	4	2	6.48448	1.05356	1	0	0	0	1	0	0	1	0	1	0	0	0	0	0	0	0	0	0	0	0	0	0	0	0	0	0	0	0.00212053	0	0	0	0	0	0	0	0	0.0303918	0	0
840	OG0002615	1606	3	871	1	1	2	0.0964394	1.0531	0	0	0	0	0	0	0	0	0	0	1	0	0	0	0	0	0	0	0	0	0	0	0	0	0	0	0	0	0.0020799	0	0	0	0	0	0	0	0	0.0303809	0	0
841	OG0002615	1609	3	872	1	1	2	0.371904	1.05005	0	0	0	0	0	0	0	0	0	0	0	0	0	0	0	0	0	0	0	0	0	0	0	0	0	0	0	0	0.00208992	0	0	0	1	0	0	0	0	0.0304365	0	0
842	OG0002615	1611	1	873	1	1	2	0.0676129	1.05284	0	1	0	0	0	0	0	0	0	0	0	0	0	0	0	0	0	0	0	0	0	0	0	0	0	0	0	0	0.00207964	0	0	0	0	0	0	0	0	0.0303808	0	0
843	OG0002615	1613	2	874	1	1	2	0.117732	1.05046	0	0	0	0	0	0	0	0	0	0	0	0	0	0	0	0	0	0	0	0	0	0	0	0	0	0	0	0	0.00208194	0	0	0	0	1	0	0	0	0.0303933	0	0
844	OG0002615	1627	1	875	1	2	2	0.0902308	1.05263	0	0	0	0	0	0	0	0	0	0	0	0	0	0	1	1	0	0	0	0	0	0	0	0	0	0	0	0	0.00208421	0	0	0	0	0	0	0	0	0.030382	0	0
845	OG0002615	1640	1	877	1	5	3	5.36566	1.43805	0	0	0	0	0	1	1	0.865192	1	1	0.719815	0	0	0	0	0	1	0	0	0	0	0	0	0	0	0	0	0	0	0	0	0	0	0	0	0	0	0.0319844	0	0
846	OG0002615	1647	1	878	1	2	4	0.132949	2.0652	0	1	0	0	0	0	0	0.00207486	0	0	0.00364241	0	0	0	0	0	0	0	0	0	0	0	0	0	0	0	0	0	0	0	0	0	0.180803	1	0	0	0	0.0304194	0	0
847	OG0002615	1666	1	879	1	6	4	5.95147	1.96086	1	0	1	0	0	1	1	0.864777	0	0	0.674856	0	0	0	1	1	0	0	0	0	0	0	0	0	0	0	0	0	0	0	0	0	0.0224937	0	0	0	0	0.0306905	0	0
848	OG0002615	1717	1	881	1	4	2	6.60937	1.05639	1	0	0	0	1	0	1	0.865189	0	1	0	0	0	0	0	0	0	0	0	0	0	0	0	0	0	0	0	0	0	0	0	0	0	0	0	0	0	0.0303893	0	0
849	OG0002615	1719	2	882	1	1	2	0.0479795	1.0529	0	0	0	0	0	0	0	0.00214834	1	0	0	0	0	0	0	0	0	0	0	0	0	0	0	0	0	0	0	0	0	0	0	0	0	0	0	0	0	0.0303802	0	0
850	OG0002615	1730	2	883	1	2	1	0.0895393	1.05057	0	0	0	0	0	0	0	0	0	0	0	0	0	0	1	1	0	0	0	0	0	0	0	0	0	0	0	0	0	0	0	0	0	0	0	0	0	0.0303812	0	0
851	OG0002615	1735	1	884	1	1	1	0.551291	1.05016	0	0	0	0	0	0	0	0	0	0	0	0	0	0	0	0	1	0	0	0	0	0	0	0	0	0	0	0	0	0	0	0	0	0	0	0	0	0.0303919	0	0
852	OG0002615	1736	3	885	1	1	1	0.0669778	1.05078	0	1	0	0	0	0	0	0	0	0	0	0	0	0	0	0	0	0	0	0	0	0	0	0	0	0	0	0	0	0	0	0	0	0	0	0	0	0.0303802	0	0
853	OG0002615	1744	3	886	1	4	1	3.62015	1.05068	0	0	0	0	0	1	1	1	0	1	0	0	0	0	0	0	0	0	0	0	0	0	0	0	0	0	0	0	0	0	0	0	0	0	0	0	0	0.0303893	0	0
854	OG0002615	1745	2	887	1	1	1	0.0957999	1.05103	0	0	0	0	0	0	0	0	0	0	1	0	0	0	0	0	0	0	0	0	0	0	0	0	0	0	0	0	0	0	0	0	0	0	0	0	0	0.0303802	0	0
855	OG0002615	1748	2	888	1	1	1	0.117075	1.0484	0	0	0	0	0	0	0	0	0	0	0	0	0	0	0	0	0	0	0	0	0	0	0	0	0	0	0	0	0	0	0	0	0	1	0	0	0	0.0303924	0	0
856	OG0002615	1764	1	889	1	1	1	0.551291	1.05016	0	0	0	0	0	0	0	0	0	0	0	0	0	0	0	0	1	0	0	0	0	0	0	0	0	0	0	0	0	0	0	0	0	0	0	0	0	0.0303919	0	0
857	OG0002615	1774	1	890	1	1	1	0.0669778	1.05078	0	1	0	0	0	0	0	0	0	0	0	0	0	0	0	0	0	0	0	0	0	0	0	0	0	0	0	0	0	0	0	0	0	0	0	0	0	0.0303802	0	0
858	OG0002615	1778	2	891	1	1	1	0.113638	1.05101	0	0	0	0	0	0	0	0	0	0	0	0	0	0	1	0	0	0	0	0	0	0	0	0	0	0	0	0	0	0	0	0	0	0	0	0	0	0.0303802	0	0
859	OG0002615	1785	1	892	1	2	1	0.371484	2.04798	0	0	0	0	0	0	0	0	1	0	0	0	0	0	0	0	0	0	0	0	0	0	0	0	0	0	0	0	0	0	0	0	1	0	0	0	0	0.0304347	0	0
860	OG0002615	1807	2	893	1	8	2	4.54101	2.05959	1	0	1	0	1	1	1	1	0	1	0	0	0	0	0	0	0	0	0	0	0	0	0	0	0	0	0	0	0	0	0	0	0.180863	1	0	0	0	0.0304414	0	0
861	OG0002615	1815	1	894	1	4	3	0.115047	2.09215	0	1	0	0	0	0	0	0	0	0	0	0	0	0	1	1	1	0	0	0	0	0	0	0	0	0	0	0	0	0	0	0	0.0223998	0	0	0	0	0.0313922	0.00477711	0
862	OG0002615	1831	2	895	1	1	2	0.110734	1.06007	0	0	0	0	0	0	0	0	0	0	0	0	0	0	0	0	0	0	0	0	0	0	0	0	0	0	0	0	0	0	0	0	0.180803	1	0	0	0	0.0304194	0	0
863	OG0002615	1850	3	896	1	1	2	0.0539755	1.07338	0	0	0	0	0	0	0	0	1	0	0	0	0	0	0	0	0	0	0	0	0	0	0	0	0	0	0	0	0	0	0	0	0.0223884	0	0	0	0	0.0303814	0	0
864	OG0002615	1908	3	897	1	1	1	0.576693	1.04237	0	0	0	0	0	0	0	0	0	0	0	0	1	0	0	0	0	0	0	0	0	0	0	0	0	0	0	0	0	0	0	0	0.0223872	0	0	0	0	0	0	0
865	OG0002615	1909	1	898	1	1	1	0.051347	1.04321	0	0	0	0	0	0	0	0	1	0	0	0	0	0	0	0	0	0	0	0	0	0	0	0	0	0	0	0	0	0	0	0	0.0223872	0	0	0	0	0	0	0
866	OG0002615	1910	1	899	1	2	1	1.07364	1.08494	0	0	0	0	0	0	0	0	0	0	0	0	0	0	0	1	1	0	0	0	0	0	0	0	0	0	0	0	0	0	0	0	0.0223945	0	0	0	0	0	0	0
867	OG0002615	1916	3	900	1	1	2	0.110734	1.06007	0	0	0	0	0	0	0	0	0	0	0	0	0	0	0	0	0	0	0	0	0	0	0	0	0	0	0	0	0	0	0	0	0.180803	1	0	0	0	0.0304194	0	0
868	OG0002615	1932	1	902	1	10	1	4.25789	2.07548	1	1	0	0	1	1	1	1	1	1	0	0	1	0	1	0	0	0	0	0	0	0	0	0	0	0	0	0	0	0	0	0	0.0224102	0	0	0	0	0	0	0
869	OG0002615	1932	3	903	1	1	1	0.100442	1.04317	0	0	0	0	0	0	0	0	0	0	1	0	0	0	0	0	0	0	0	0	0	0	0	0	0	0	0	0	0	0	0	0	0.0223872	0	0	0	0	0	0	0
870	OG0002615	1941	2	904	1	1	1	0.55581	1.04231	0	0	0	0	0	0	0	0	0	0	0	0	0	0	0	0	1	0	0	0	0	0	0	0	0	0	0	0	0	0	0	0	0.0223909	0	0	0	0	0	0	0
871	OG0002615	1951	1	905	1	1	1	0.107851	1.02992	0	0	0	0	0	0	0	0	0	0	0	0	0	0	0	0	0	0	0	0	0	0	0	0	0	0	0	0	0	0	0	0	0.18078	1	0	0	0	0	0	0
872	OG0002615	1957	3	906	1	1	1	0.051347	1.04321	0	0	0	0	0	0	0	0	1	0	0	0	0	0	0	0	0	0	0	0	0	0	0	0	0	0	0	0	0	0	0	0	0.0223872	0	0	0	0	0	0	0
873	OG0002615	1959	1	907	1	1	1	0.602413	1.04283	0	0	0	0	0	0	0	0	0	0	0	0	0	0	0	1	0	0	0	0	0	0	0	0	0	0	0	0	0	0	0	0	0.0223874	0	0	0	0	0	0	0
874	OG0002615	1986	1	908	1	3	2	0.114776	2.05901	0	1	0	0	0	0	0	0	0.0165887	0	0	0	0	0	1	1	0	0	0	0	0	0	0	0	0	0	0	0	0	0	0	0	0.0223875	0	0	0	0	0	0	0
875	OG0002615	2007	3	909	1	1	1	0.11437	1.03482	0	0	0	0	0	0	0	0	0.0165879	0	0	0	0	0	0	0	0	0	0	0	0	0	0	0	0	0	0	0	0	0	0	0	0	1	0	0	0	0	0	0
876	OG0002615	2010	1	910	1	1	1	0.548515	1.03658	0	0	0	0	0	0	0	0	0.0165895	0	0	0	0	0	0	0	1	0	0	0	0	0	0	0	0	0	0	0	0	0	0	0	0	0	0	0	0	0	0	0
877	OG0002615	2017	1	911	1	8	1	11.8083	1.70638	0	1	0	0	0	1	1	1	0.12484	1	0	0	1	0	0	1	0	0	0	0	0	0	0	0	0	1	0	0	0	0	0	0	0	0	0	0	0	0	0	0
878	OG0002615	2017	3	912	1	1	1	0.0957478	1.03732	0	0	0	0	0	0	0	0	0.0173489	0	1	0	0	0	0	0	0	0	0	0	0	0	0	0	0	0	0	0	0	0	0	0	0	0	0	0	0	0	0	0
879	OG0002615	2046	1	913	1	2	1	0.0869107	1.03698	0	0	0	0	0	0	0	0	0.016588	0	0	0	0	0	1	1	0	0	0	0	0	0	0	0	0	0	0	0	0	0	0	0	0	0	0	0	0	0	0	0
880	OG0002615	2084	2	914	1	1	1	0.548515	1.03658	0	0	0	0	0	0	0	0	0.0165895	0	0	0	0	0	0	0	1	0	0	0	0	0	0	0	0	0	0	0	0	0	0	0	0	0	0	0	0	0	0	0
881	OG0002615	2084	3	915	1	1	1	0.102305	1.03697	0	0	0	0	0	0	0	0	0.0165879	0	0	0	0	0	0	0	0	0	0	0	0	0	0	0	1	0	0	0	0	0	0	0	0	0	0	0	0	0	0	0
882	OG0002615	2103	1	916	1	2	1	0.388755	2.03416	0	1	0	0	0	0	0	0	0.0165885	0	0	0	0	0	0	0	0	0	0	0	0	0	0	0	0	0	0	0	0	0	0	0	1	0	0	0	0	0	0	0
883	OG0002615	2117	3	917	1	1	2	0.0861884	1.06584	0	0	0	0	0	0	0	0	0.016588	0	0	0	0	0	0	0	0	0	0	0	0	0	0	0	0	1	0	0	0	0	0	0	0	0	0	0	0	0.0304701	0	0
884	OG0002615	2118	1	918	1	1	2	0.572127	1.06681	0	0	0	0	0	0	0	0	0.016604	0	0	0	1	0	0	0	0	0	0	0	0	0	0	0	0	0	0	0	0	0	0	0	0	0	0	0	0	0.0303803	0	0
885	OG0002615	2118	2	919	1	1	2	0.551312	1.06674	0	0	0	0	0	0	0	0	0.0165895	0	0	0	0	0	0	0	1	0	0	0	0	0	0	0	0	0	0	0	0	0	0	0	0	0	0	0	0	0.0303919	0	0
886	OG0002615	2122	1	920	1	1	2	0.117081	1.06499	0	0	0	0	0	0	0	0	0.0165879	0	0	0	0	0	0	0	0	0	0	0	0	0	0	0	0	0	0	0	0	0	0	0	0	1	0	0	0	0.0303924	0	0
887	OG0002615	2124	2	921	1	1	3	0.597966	1.07619	0	0.00891936	0	0	0	0	0	0	0.0165879	0	0	0	0	0	0	1	0	0	0	0	0	0	0	0	0	0	0	0	0	0	0	0	0	0	0	0	0	0.0303807	0	0
888	OG0002615	2139	1	922	1	6	3	4.62856	1.05165	1	0.378411	1	0	1	1	1	1	0.11768	0	0	0	0	0	0	0	0	0	0	0	0	0	0	0	0	0	0	0	0	0	0	0	0	0	0	0	0	0.0303887	0	0
889	OG0002615	2139	3	923	1	1	3	0.0988249	1.07641	0	0.00895417	0	0	0	0	0	0	0.0173527	0	1	0	0	0	0	0	0	0	0	0	0	0	0	0	0	0	0	0	0	0	0	0	0	0	0	0	0	0.0303802	0	0
890	OG0002615	2145	1	924	1	2	3	0.0897295	1.07607	0	0.00891936	0	0	0	0	0	0	0.016588	0	0	0	0	0	1	1	0	0	0	0	0	0	0	0	0	0	0	0	0	0	0	0	0	0	0	0	0	0.0303812	0	0
891	OG0002615	2160	2	925	1	1	4	0.110923	1.08557	0	0.00891935	0	0	0	0	0	0	0.0165879	0	0	0	0	0	0	0	0	0	0	0	0	0	0	0	0	0	0	0	0	0	0	0	0.180803	1	0	0	0	0.0304194	0	0
892	OG0002615	2164	3	926	1	1	4	0.108973	1.0986	0	0.00891936	0	0	0	0	0	0	0.0165879	0	0	0	0	0	0	0	0	0	0	0	0	1	0	0	0	0	0	0	0	0	0	0	0.0223907	0	0	0	0	0.0303879	0	0
893	OG0002615	2171	1	927	1	5	4	6.86749	1.46815	0	0.0203976	0	0	0	1	1	1	0.124837	1	0	0	0	0	0	0	1	0	0	0	0	0	0	0	0	0	0	0	0	0	0	0	0.0229584	0	0	0	0	0.0320546	0	0
894	OG0002615	2171	3	928	1	1	4	0.106097	1.09873	0	0.00895417	0	0	0	0	0	0	0.0173527	0	1	0	0	0	0	0	0	0	0	0	0	0	0	0	0	0	0	0	0	0	0	0	0.0223885	0	0	0	0	0.0303815	0	0
895	OG0002615	2185	1	929	1	1	3	0.090281	1.06697	0	0.00891936	0	0	0	0	0	0	0.016588	0	0	0	0	0	0	0	0	0	0	0	0	0	0	0	0	1	0	0	0	0	0	0	0.0224152	0	0	0	0	0	0	0
896	OG0002615	2192	2	930	1	1	3	0.106242	1.06844	0	0.00891936	0	0	0	0	0	0	0.0165879	0	0	0	0	0	0	0	0	0	0	0	0	1	0	0	0	0	0	0	0	0	0	0	0.0223892	0	0	0	0	0	0	0
897	OG0002615	2202	3	931	1	7	3	4.80041	2.03276	0	0.239227	1	0	1	1	1	1	0.124832	1	0	0	0	0	0	0	0	0	0	0	0	0	0	0	0	0	0	0	0	0	0	0	0.180833	1	0	0	0	0	0	0
898	OG0002615	2203	2	932	1	1	3	0.103467	1.06856	0	0.00895417	0	0	0	0	0	0	0.0173527	0	1	0	0	0	0	0	0	0	0	0	0	0	0	0	0	0	0	0	0	0	0	0	0.0223872	0	0	0	0	0	0	0
899	OG0002615	2206	1	933	1	1	3	0.137741	1.06189	0	0.00891935	0	0	0	0	0	0	0.0165879	0	0	0	0	0	0	0	0	0	0	0	0	0	0	0	0	0	0	0	0	0	0	0	0.0224277	0	0	0	0	1	0	0
900	OG0002615	2210	3	934	1	1	2	0.102489	1.04589	0	0.00891936	0	0	0	0	0	0	0.0165879	0	0	0	0	0	0	0	0	0	0	0	0	0	0	0	1	0	0	0	0	0	0	0	0	0	0	0	0	0	0	0
901	OG0002615	2214	1	935	1	2	2	0.0870944	1.0459	0	0.00891936	0	0	0	0	0	0	0.016588	0	0	0	0	0	1	1	0	0	0	0	0	0	0	0	0	0	0	0	0	0	0	0	0	0	0	0	0	0	0	0
902	OG0002615	2220	3	936	1	2	2	0.9933	2.0391	1	0.246575	0	0	0	0	0	0	0.0166415	0	0	0	0	0	0	0	1	0	0	0	0	0	0	0	0	0	0	0	0	0	0	0	0	0	0	0	0	0	0	0
903	OG0002615	2237	1	937	1	1	2	0.569696	1.04555	0	0.00892009	0	0	0	0	0	0	0.0166041	0	0	0	1	0	0	0	0	0	0	0	0	0	0	0	0	0	0	0	0	0	0	0	0	0	0	0	0	0	0	0
904	OG0002615	2243	1	938	1	1	2	0.114554	1.04374	0	0.00891935	0	0	0	0	0	0	0.0165879	0	0	0	0	0	0	0	0	0	0	0	0	0	0	0	0	0	0	0	0	0	0	0	0	1	0	0	0	0	0	0
905	OG0002615	2247	1	939	1	1	2	0.548699	1.0455	0	0.00891943	0	0	0	0	0	0	0.0165895	0	0	0	0	0	0	0	1	0	0	0	0	0	0	0	0	0	0	0	0	0	0	0	0	0	0	0	0	0	0	0
906	OG0002615	2264	3	940	1	7	3	3.97644	1.04287	1	0.378411	1	0	1	1	1	1	0.124832	1	0	0	0	0	0	0	0	0	0	0	0	0	0	0	0	0	0	0	0	0	0	0	0.0223901	0	0	0	0	0	0	0
907	OG0002615	2265	2	941	1	1	3	0.103467	1.06856	0	0.00895417	0	0	0	0	0	0	0.0173527	0	1	0	0	0	0	0	0	0	0	0	0	0	0	0	0	0	0	0	0	0	0	0	0.0223872	0	0	0	0	0	0	0
908	OG0002615	2278	1	943	1	3	2	0.271027	3.03616	0	0.00891936	0	0	0	0	0	0	0.0165879	0	0	0	0	0	1	0	0	0	0	0	0	0	0	0	0	0	0	0	0	0	0	0	0	1	0	0	0	1	0	0
909	OG0002615	2280	1	944	1	1	2	0.548699	1.0455	0	0.00891943	0	0	0	0	0	0	0.0165895	0	0	0	0	0	0	0	1	0	0	0	0	0	0	0	0	0	0	0	0	0	0	0	0	0	0	0	0	0	0	0
910	OG0002615	2292	2	945	1	2	2	2.45293	1.4319	0	0.00891941	0	0	0	0	0	0	0.0165892	0	0	0	0	0	0	0	0	0	0	0	0	1	0	0	1	0	0	0	0	0	0	0	0	0	0	0	0	0	0	0
911	OG0002615	2313	1	946	1	1	2	0.114554	1.04374	0	0.00891935	0	0	0	0	0	0	0.0165879	0	0	0	0	0	0	0	0	0	0	0	0	0	0	0	0	0	0	0	0	0	0	0	0	1	0	0	0	0	0	0
912	OG0002615	2320	1	947	1	2	3	1.15402	2.05376	0	0.00892275	0	0	0	0	0	0	0.0166624	0	0	0	1	0	0	0	1	0	0	0	0	0	0	0	0	0	0	0	0	0	0	0	0.0224015	0	0	0	0	0	0	0
913	OG0002615	2325	1	948	1	2	3	0.307929	2.0562	0	0.00891936	0	0	0	0	0	0	0.016588	0	0	0	0	0	0	0	0	0	0	0	0	0	1	0	0	0	0	0	0	0	0	0	0.0225349	0	0	0	0	1	0	0
914	OG0002615	2344	2	949	1	1	2	0.114554	1.04374	0	0.00891935	0	0	0	0	0	0	0.0165879	0	0	0	0	0	0	0	0	0	0	0	0	0	0	0	0	0	0	0	0	0	0	0	0	1	0	0	0	0	0	0
915	OG0002615	2355	3	950	1	6	2	4.96909	1.02058	1	0.378411	1	0	1	1	1	0	0.124831	1	0	0	0	0	0	0	0	0	0	0	0	0	0	0	0	0	0	0	0	0	0	0	0	0	0	0	0	0	0	0
916	OG0002615	2356	2	951	1	1	2	0.0962044	1.04624	0	0.00895417	0	0	0	0	0	0	0.0173527	0	1	0	0	0	0	0	0	0	0	0	0	0	0	0	0	0	0	0	0	0	0	0	0	0	0	0	0	0	0	0
917	OG0002615	2358	1	952	1	2	2	0.0870944	1.0459	0	0.00891936	0	0	0	0	0	0	0.016588	0	0	0	0	0	1	1	0	0	0	0	0	0	0	0	0	0	0	0	0	0	0	0	0	0	0	0	0	0	0	0
918	OG0002615	2362	1	953	1	2	2	0.655958	2.03875	0	0.00892009	0	0	0	0	0	0	0.0166041	0	0	0	1	0	0	0	0	0	0	0	0	0	0	0	0	0	0	0	0	0	0	0	0	0	0	0	0	1	0	0
919	OG0002615	2369	1	954	1	1	2	0.548699	1.0455	0	0.00891943	0	0	0	0	0	0	0.0165895	0	0	0	0	0	0	0	1	0	0	0	0	0	0	0	0	0	0	0	0	0	0	0	0	0	0	0	0	0	0	0
920	OG0002615	2369	2	955	1	3	2	4.03909	0.93876	0	0.00891971	0	0	0	0	0	0	0.0165957	0	0	0	0	0	0	0	0	0	0	0	0	0	1	0	1	1	0	0	0	0	0	0	0	0	0	0	0	0	0	0
921	OG0002615	2397	1	956	1	2	2	0.0504912	1.04662	0	0.00892077	0	0	0	0	0	0	0.0166189	0	0	1	1	0	0	0	0	0	0	0	0	0	0	0	0	0	0	0	0	0	0	0	0	0	0	0	0	0	0	0
922	OG0002615	2404	1	957	1	1	3	0.10804	1.05543	0	0.00891935	0	0	0	0	0	0	0.0165879	0	0	0	0	0	0	0	0	0	0	0	0	0	0	0	0	0	0	0	0	0	0	0	0.18078	1	0	0	0	0	0	0
923	OG0002615	2411	1	958	1	1	2	0.130179	1.0396	0	0.00891935	0	0	0	0	0	0	0.0165879	0	0	0	0	0	0	0	0	0	0	0	0	0	0	0	0	0	0	0	0	0	0	0	0	0	0	0	0	1	0	0
924	OG0002615	2428	1	959	1	11	3	10.4132	1.87403	1	0.378411	1	0	1	1	1	1	0.12484	1	0	0	0	0	1	1	0.861268	0	0	0	0	0	0	0	0	1	0	0	0	0	0	0	0	1	0	0	0	0	0	0
925	OG0002615	2428	3	960	1	1	3	0.102743	1.05714	0	0.00895469	0	0	0	0	0	0	0.0173641	0	1	0	0	0	0	0	0.0110279	0	0	0	0	0	0	0	0	0	0	0	0	0	0	0	0	0	0	0	0	0	0	0
926	OG0002615	2436	1	961	1	2	3	0.995434	2.04628	0	0.00892013	0	0	0	0	0	0	0.016605	0	0	0	1	0	0	0	0.0111199	0	0	0	0	0	0	0	0	0	0	0	0	0	0	0	0	0	0	1	0	0	0	0
927	OG0002615	2445	2	962	1	1	3	0.105434	1.05701	0	0.00891936	0	0	0	0	0	0	0.0165879	0	0	0	0	0	0	0	0.0110084	0	0	0	0	1	0	0	0	0	0	0	0	0	0	0	0	0	0	0	0	0	0	0
928	OG0002615	2450	2	963	1	2	3	0.0855854	1.04977	0	0.0089194	0	0	0	0	0	0	0.0165888	0	0	0	0	0	1	1	0.257316	0	0	0	0	0	0	0	0	0	0	0	0	0	0	0	0	0	0	0	0	0	0	0
929	OG0002615	2453	1	964	1	4	3	3.60463	1.03908	0	0.0203975	0	0	0	1	1	1	0.124832	1	0	0	0	0	0	0	0.0255142	0	0	0	0	0	0	0	0	0	0	0	0	0	0	0	0	0	0	0	0	0	0	0
930	OG0002615	2453	3	965	1	1	3	0.102743	1.05714	0	0.00895469	0	0	0	0	0	0	0.0173641	0	1	0	0	0	0	0	0.0110279	0	0	0	0	0	0	0	0	0	0	0	0	0	0	0	0	0	0	0	0	0	0	0
931	OG0002615	2584	2	966	1	1	3	0.111724	1.05672	0	0.00891936	0	0	0	0	0	0	0.016588	0	0	0	0	0	0	0	0.0112735	0	0	0	0	0	0	0	1	0	0	0	0	0	0	0	0	0	0	0	0	0	0	0
932	OG0002619	106	2	967	1	1	0	0.0824254	1.00942	0	0	0	0	0	0	0	0	0	0	0	0	0	0	0	0	0	0	0	0	0	0	0	0	0	0	0	0	0	0	0	0	0	0	0	0	0	0	0	1
933	OG0002619	107	1	968	1	2	0	0.0783312	1.08289	0	0	0	0	0	0	0	0	0	0	0	0	0	0	0	0	0	0	0	0	0	0	0	0	0	0	0	0	0	0	0	0	1	1	0	0	0	0	0	0
934	OG0002619	117	2	969	1	1	0	0.462	1.01085	0	0	0	0	0	0	0	0	0	0	0	0	0	0	0	0	0	0	0	0	0	0	0	0	0	0	0	0	0	0	0	0	0	0	0	1	0	0	0	0
935	OG0002619	131	1	970	1	19	0	14.9916	0.336576	1	1	1	0	1	1	1	1	0	1	1	1	1	1	0	0	1	0	0	0	1	1	1	0	1	0	0	0	0	1	0	0	0	0	0	0	1	0	0	0
936	OG0002619	140	3	971	1	1	0	0.0501651	1.0201	0	0	0	0	0	0	0	0	0	0	0	0	0	0	0	0	0	0	0	0	0	0	0	0	0	0	1	0	0	0	0	0	0	0	0	0	0	0	0	0
937	OG0002619	150	2	972	1	1	0	0.0824254	1.00942	0	0	0	0	0	0	0	0	0	0	0	0	0	0	0	0	0	0	0	0	0	0	0	0	0	0	0	0	0	0	0	0	0	0	0	0	0	0	0	1
938	OG0002619	151	3	973	1	1	0	0.114365	1.01823	0	0	0	0	0	0	0	0	0	0	0	0	0	0	0	0	0	0	0	0	0	0	0	0	0	0	0	0	0	0	0	0	0	1	0	0	0	0	0	0
939	OG0002619	154	1	974	1	8	2	7.88597	2.74934	1	0	0	0	0	1	0.962138	1	0	0.679386	1	0	0	0	0	0	0	0	0	0	0	0	0	0	0	0	0	0	0	0	1	1	1	0	0	0	0	1	0	0
940	OG0002619	155	3	975	1	1	2	0.0989429	1.02369	0	0	0	0	0	0	0.00111594	0	0	0.00195989	0	0	0	0	0	0	0	0	0	0	0	1	0	0	0	0	0	0	0	0	0	0	0	0	0	0	0	0	0	0
941	OG0002619	157	1	976	1	1	2	0.114544	1.02131	0	0	0	0	0	0	0.00111593	0	0	0.00195977	0	0	0	0	0	0	0	0	0	0	0	0	0	0	0	0	0	0	0	0	0	0	0	1	0	0	0	0	0	0
942	OG0002619	185	1	977	1	1	0	0.0682597	1.02089	0	0	0	0	0	0	1	0	0	0	0	0	0	0	0	0	0	0	0	0	0	0	0	0	0	0	0	0	0	0	0	0	0	0	0	0	0	0	0	0
943	OG0002619	188	2	978	1	1	0	0.462	1.01085	0	0	0	0	0	0	0	0	0	0	0	0	0	0	0	0	0	0	0	0	0	0	0	0	0	0	0	0	0	0	0	0	0	0	0	1	0	0	0	0
944	OG0002619	193	1	979	1	1	0	0.0521299	1.02002	0	0	0	0	0	0	0	0	0	0	0	0	0	0	0	0	0	0	0	0	0	0	0	0	0	0	0	0	0	0	0	0	0	0	0	0	1	0	0	0
945	OG0002619	214	2	980	1	1	0	0.56943	1.02005	0	0	0	0	0	0	0	0	0	0	0	0	1	0	0	0	0	0	0	0	0	0	0	0	0	0	0	0	0	0	0	0	0	0	0	0	0	0	0	0
946	OG0002619	215	1	981	1	14	0	20.4976	0.370217	1	0	1	0	1	1	0	1	0	1	1	0	0	0	0	0	1	0	0	0	0	0	0	1	1	0	0	0	0	1	0	0	1	0	0	0	1	1	0	0
947	OG0002619	218	1	982	1	1	0	0.114365	1.01823	0	0	0	0	0	0	0	0	0	0	0	0	0	0	0	0	0	0	0	0	0	0	0	0	0	0	0	0	0	0	0	0	0	1	0	0	0	0	0	0
948	OG0002619	279	3	983	1	1	0	0.114365	1.01823	0	0	0	0	0	0	0	0	0	0	0	0	0	0	0	0	0	0	0	0	0	0	0	0	0	0	0	0	0	0	0	0	0	1	0	0	0	0	0	0
949	OG0002619	282	2	984	1	2	0	0.751458	1.91569	0	0	0	0	0	0	0	0	0	0	0	0	0	0	0	0	0	0	0	0	0	0	0	0	0	0	0	0	0	0	0	0	0	0	0	1	1	0	0	0
950	OG0002619	289	1	985	1	3	0	0.17364	2.01352	0	0	0	0	0	0	0	0	0	0	0	0	0	0	1	1	0	0	0	0	0	0	0	0	0	0	0	0	0	0	0	0	0	0	0	0	0	1	0	0
951	OG0002619	293	1	986	1	1	0	0.0987624	1.02061	0	0	0	0	0	0	0	0	0	0	0	0	0	0	0	0	0	0	0	0	0	1	0	0	0	0	0	0	0	0	0	0	0	0	0	0	0	0	0	0
952	OG0002619	302	2	987	1	1	0	0.0521299	1.02002	0	0	0	0	0	0	0	0	0	0	0	0	0	0	0	0	0	0	0	0	0	0	0	0	0	0	0	0	0	0	0	0	0	0	0	0	1	0	0	0
953	OG0002619	306	1	988	1	13	0	16.3069	0.186408	1	0	1	0	1	1	1	1	0	1	1	0	1	0	0	0	1	0	0	0	0	0	0	1	0	1	0	0	0	1	0	0	0	0	0	0	0	0	0	0
954	OG0002619	311	2	989	1	1	0	0.114365	1.01823	0	0	0	0	0	0	0	0	0	0	0	0	0	0	0	0	0	0	0	0	0	0	0	0	0	0	0	0	0	0	0	0	0	1	0	0	0	0	0	0
955	OG0002619	316	1	990	1	1	0	0.0440849	1.02089	0	0	0	0	0	0	0	0	1	0	0	0	0	0	0	0	0	0	0	0	0	0	0	0	0	0	0	0	0	0	0	0	0	0	0	0	0	0	0	0
956	OG0002619	334	1	991	1	1	1	0.114557	1.02011	0	0	0	0	0	0	0	0.00187897	0	0	0	0	0	0	0	0	0	0	0	0	0	0	0	0	0	0	0	0	0	0	0	0	0	1	0	0	0	0	0	0
957	OG0002619	335	3	992	1	12	1	15.7813	0.18585	0	1	1	0	0	1	1	0.865247	0	1	1	0	0	0	0	0	1	0	0	0	0	1	1	1	1	0	0	0	0	1	0	0	0	0	0	0	0	0	0	0
958	OG0002619	341	1	993	1	1	1	0.052322	1.0219	0	0	0	0	0	0	0	0.00187898	0	0	0	0	0	0	0	0	0	0	0	0	0	0	0	0	0	0	0	0	0	0	0	0	0	0	0	0	1	0	0	0
959	OG0002619	357	1	994	1	4	1	1.55829	3.81557	0	0	0	0	0	0	0	0.00217953	0	0	0	0	0	0	0	0	1	0	0	0	0	0	0	0	0	0	0	0	0	0	0	0	1	0	0	0	1	1	0	0
960	OG0002619	359	2	995	1	2	1	1.15658	1.02447	0	0	0	0	0	1	1	0.223604	0	0	0	0	0	0	0	0	0	0	0	0	0	0	0	0	0	0	0	0	0	0	0	0	0	0	0	0	0	0	0	0
961	OG0002619	360	1	996	1	1	1	0.114557	1.02011	0	0	0	0	0	0	0	0.00187897	0	0	0	0	0	0	0	0	0	0	0	0	0	0	0	0	0	0	0	0	0	0	0	0	0	1	0	0	0	0	0	0
962	OG0002619	370	1	997	1	2	1	0.727132	1.82213	0	0	0	0	0	0	0	0.159019	1	0	1	0	0	0	0	0	0	0	0	0	0	0	0	0	0	0	0	0	0	0	0	0	0	0	0	0	0	0	0	0
963	OG0002619	371	3	998	1	5	1	5.11149	1.03439	1	1	0	0	0	1	1	0.865203	0	1	0	0	0	0	0	0	0	0	0	0	0	0	0	0	0	0	0	0	0	0	0	0	0	0	0	0	0	0	0	0
964	OG0002619	384	1	999	1	11	1	13.4722	0.870923	0	0	0	0	1	1	1	0.865246	0	1	0	0	0	0	1	1	1	0	0	0	1	0	1	1	1	0	0	0	0	0	0	0	0	0	0	0	0	0	0	0
965	OG0002619	387	2	1000	1	2	1	0.0548054	1.02299	0	0	0	0	0	0	0	0.00281164	0	0	0	1	1	0	0	0	0	0	0	0	0	0	0	0	0	0	0	0	0	0	0	0	0	0	0	0	0	0	0	0
966	OG0002619	389	1	1001	1	1	1	0.052322	1.0219	0	0	0	0	0	0	0	0.00187898	0	0	0	0	0	0	0	0	0	0	0	0	0	0	0	0	0	0	0	0	0	0	0	0	0	0	0	0	1	0	0	0
967	OG0002619	394	2	1002	1	1	1	0.368353	1.01974	0	0	0	0	0	0	0	0.00187897	0	0	0	0	0	0	0	0	0	0	0	0	0	0	0	0	0	0	0	0	0	0	0	0	1	0	0	0	0	0	0	0
968	OG0002619	397	2	1003	1	1	1	0.114557	1.02011	0	0	0	0	0	0	0	0.00187897	0	0	0	0	0	0	0	0	0	0	0	0	0	0	0	0	0	0	0	0	0	0	0	0	0	1	0	0	0	0	0	0
969	OG0002619	401	2	1004	1	1	1	0.052322	1.0219	0	0	0	0	0	0	0	0.00187898	0	0	0	0	0	0	0	0	0	0	0	0	0	0	0	0	0	0	0	0	0	0	0	0	0	0	0	0	1	0	0	0
970	OG0002619	406	1	1005	1	6	2	14.8466	0.501899	0	0	1	0	0	1	1	0.865246	0	1	0.719846	0	0	0	0	0	1	0	0	0	0	0	0	0	0	0	0	0	0	1	0	0	0	0	0	0	0	0	0	0
971	OG0002619	430	3	1006	1	9	1	3.35833	1.07361	1	1	1	0	1	1	1	1	0	1	0.719847	0	1	0	0	0	0	0	0	0	0	0	0	0	0	0	0	0	0	0	0	0	0	0	0	0	0	0	0	0
972	OG0002619	435	2	1007	1	1	1	0.0448014	1.02434	0	0	0	0	0	0	0	0	1	0	0.00363414	0	0	0	0	0	0	0	0	0	0	0	0	0	0	0	0	0	0	0	0	0	0	0	0	0	0	0	0	0
973	OG0002619	447	1	1008	1	2	1	0.579373	2.02263	0	0	0	0	0	0	0	0	0	0	0.00376578	0	1	0	0	0	0	0	0	0	0	0	0	0	0	0	0	0	0	0	0	0	0	0	0	0	1	0	0	0
974	OG0002619	450	1	1009	1	1	1	0.114537	1.02171	0	0	0	0	0	0	0	0	0	0	0.00347259	0	0	0	0	0	0	0	0	0	0	0	0	0	0	0	0	0	0	0	0	0	0	1	0	0	0	0	0	0
975	OG0002619	451	2	1010	1	8	1	14.9715	0.836405	0	0	0	0	1	1	1	1	0	1	0.719848	0	0	0	0	0	1	0	0	0	0	1	0	0	1	0	0	0	0	0	0	0	0	0	0	0	0	0	0	0
976	OG0002619	457	2	1011	1	1	1	0.595334	1.02399	0	0	0	0	0	0	0	0	0	0	0.00347395	0	0	0	0	1	0	0	0	0	0	0	0	0	0	0	0	0	0	0	0	0	0	0	0	0	0	0	0	0
977	OG0002619	480	1	1012	1	5	1	3.01275	2.01214	0	0	0	0	0	1	1	1	0	1	0.719831	0	0	0	1	0	0	0	0	0	0	0	0	0	0	0	0	0	0	0	0	0	0	0	0	0	0	0	0	0
978	OG0002619	481	1	1013	1	2	1	0.394393	2.01611	0	0	0	0	0	0	0	0	0	0	0.00347262	0	0	0	0	0	0	0	0	0	0	0	0	0	0	0	0	0	0	0	0	0	1	0	0	0	1	0	0	0
979	OG0002619	484	1	1014	1	1	0	0.12999	1.0141	0	0	0	0	0	0	0	0	0	0	0	0	0	0	0	0	0	0	0	0	0	0	0	0	0	0	0	0	0	0	0	0	0	0	0	0	0	1	0	0
980	OG0002619	495	1	1015	1	6	0	5.47209	1.02118	1	0	0	0	1	1	1	1	0	1	0	0	0	0	0	0	0	0	0	0	0	0	0	0	0	0	0	0	0	0	0	0	0	0	0	0	0	0	0	0
981	OG0002619	495	2	1016	1	2	0	0.987497	2.00701	0	0	0	0	0	0	0	0	0	0	0	0	0	0	0	0	1	0	0	0	0	0	0	0	0	0	0	0	0	0	0	0	0	0	0	1	0	0	0	0
982	OG0002619	497	3	1017	1	1	0	0.0521299	1.02002	0	0	0	0	0	0	0	0	0	0	0	0	0	0	0	0	0	0	0	0	0	0	0	0	0	0	0	0	0	0	0	0	0	0	0	0	1	0	0	0
983	OG0002619	500	1	1018	1	1	0	0.0440849	1.02089	0	0	0	0	0	0	0	0	1	0	0	0	0	0	0	0	0	0	0	0	0	0	0	0	0	0	0	0	0	0	0	0	0	0	0	0	0	0	0	0
984	OG0002619	503	1	1019	1	1	0	0.114365	1.01823	0	0	0	0	0	0	0	0	0	0	0	0	0	0	0	0	0	0	0	0	0	0	0	0	0	0	0	0	0	0	0	0	0	1	0	0	0	0	0	0
985	OG0002619	522	1	1020	1	1	0	0.368161	1.01786	0	0	0	0	0	0	0	0	0	0	0	0	0	0	0	0	0	0	0	0	0	0	0	0	0	0	0	0	0	0	0	0	1	0	0	0	0	0	0	0
986	OG0002619	525	1	1021	1	1	0	0.0987624	1.02061	0	0	0	0	0	0	0	0	0	0	0	0	0	0	0	0	0	0	0	0	0	1	0	0	0	0	0	0	0	0	0	0	0	0	0	0	0	0	0	0
987	OG0002619	542	1	1022	1	12	0	19.6034	0.343327	1	0	0	0	1	0	0	1	0	1	1	1	0	1	0	0	1	0	0	0	0	0	0	1	1	0	0	0	0	1	0	0	0	0	0	0	1	0	0	0
988	OG0002619	543	1	1023	1	1	0	0.0440849	1.02089	0	0	0	0	0	0	0	0	1	0	0	0	0	0	0	0	0	0	0	0	0	0	0	0	0	0	0	0	0	0	0	0	0	0	0	0	0	0	0	0
989	OG0002619	547	2	1024	1	1	0	0.114365	1.01823	0	0	0	0	0	0	0	0	0	0	0	0	0	0	0	0	0	0	0	0	0	0	0	0	0	0	0	0	0	0	0	0	0	1	0	0	0	0	0	0
990	OG0002619	571	2	1025	1	1	1	0.111533	1.03122	0	0	0	0	0	0	0	0	0	0	0	0	0	0	0	0	0.0112734	0	0	0	0	0	0	0	1	0	0	0	0	0	0	0	0	0	0	0	0	0	0	0
991	OG0002619	572	1	1026	1	12	2	15.6706	0.348384	1	0	1	1	1	1	0.96214	1	0	1	1	0	0	0	0	1	0.885429	0	0	0	0	0	0	0	0	1	0	0	0	1	0	0	0	0	0	0	1	0	0	0
992	OG0002619	575	1	1027	1	1	2	0.0699118	1.03263	0	1	0	0	0	0	0.00111559	0	0	0	0	0	0	0	0	0	0.0109233	0	0	0	0	0	0	0	0	0	0	0	0	0	0	0	0	0	0	0	0	0	0	0
993	OG0002619	576	2	1028	1	1	2	0.105272	1.03262	0	0	0	0	0	0	0.0011143	0	0	0	0	0	0	0	0	0	0.0110084	0	0	0	0	1	0	0	0	0	0	0	0	0	0	0	0	0	0	0	0	0	0	0
994	OG0002619	578	2	1029	1	1	2	0.119912	1.03026	0	0	0	0	0	0	0.00111427	0	0	0	0	0	0	0	0	0	0.0109236	0	0	0	0	0	0	0	0	0	0	0	0	0	0	0	0	1	0	0	0	0	0	0
995	OG0002619	580	1	1030	1	1	2	0.111562	1.03233	0	0	0	0	0	0	0.00111439	0	0	0	0	0	0	0	0	0	0.0112735	0	0	0	0	0	0	0	1	0	0	0	0	0	0	0	0	0	0	0	0	0	0	0
996	OG0002620	41	3	1031	1	1	4	0.0991557	1.02681	0	0	0	0	0	0	0.00111599	0	0	0.00196023	0	0	0	0.00306758	0	0	0	0	7.56037e-05	0	0	1	0	0	0	0	0	0	0	0	0	0	0	0	0	0	0	0	0	0
997	OG0002620	55	1	1032	1	14	4	9.46061	0.814672	1	0	1	0	1	1	0.96214	1	0	0.679411	1	1	1	0.539647	0	0	1	0	0.00361142	0	0	1	1	1	1	1	0	0	0	0	0	0	0	0	0	0	0	0	0	0
998	OG0002620	83	2	1033	1	2	2	0.564138	2.02268	0	0	0	0	0	0	0	0	1	0	0	0	0	0.00620525	0	0	1	0	0.000102217	0	0	0	0	0	0	0	0	0	0	0	0	0	0	0	0	0	0	0	0	0
999	OG0002620	91	1	1034	1	1	3	0.098999	1.02485	0	0	0	0	0	0	0.00111427	0	0	0	0	0	0	0.00306724	0	0	0	0	7.56023e-05	0	0	1	0	0	0	0	0	0	0	0	0	0	0	0	0	0	0	0	0	0
1000	OG0002620	102	1	1035	1	1	3	0.562026	1.02406	0	0	0	0	0	0	0.00111698	0	0	0	0	0	0	0.00608994	0	0	1	0	0.000101462	0	0	0	0	0	0	0	0	0	0	0	0	0	0	0	0	0	0	0	0	0
1001	OG0002620	105	1	1036	1	9	3	3.17707	1.04462	1	0	1	0	1	1	0.96214	1	0	1	1	1	1	0.0283848	0	0	0	0	0.000138081	0	0	0	0	0	0	0	0	0	0	0	0	0	0	0	0	0	0	0	0	0
1002	OG0002620	112	2	1037	1	1	2	0.0521991	1.02315	0	0	0	0	0	0	0	0	0	0	0	0	0	0.0030546	0	0	0	0	7.54948e-05	0	0	0	0	0	0	0	0	0	0	0	0	0	0	0	0	0	1	0	0	0
1003	OG0002620	127	2	1038	1	1	2	0.0441445	1.02401	0	0	0	0	0	0	0	0	1	0	0	0	0	0.0030544	0	0	0	0	7.54885e-05	0	0	0	0	0	0	0	0	0	0	0	0	0	0	0	0	0	0	0	0	0
1004	OG0002620	128	3	1039	1	20	2	14.9403	0.110208	1	0	1	0	1	1	1	1	0	1	1	1	0	0.539677	0	0	1	1	0.00361165	0	1	1	1	1	1	0	0	0	0	1	1	1	1	0	0	0	0	0	0	0
1005	OG0002620	131	1	1040	1	2	2	0.656109	2.01636	0	0	0	0	0	0	0	0	0	0	0	0	1	0.0031507	0	0	0	0	7.57441e-05	0	0	0	0	0	0	0	0	0	0	0	0	0	0	0	0	0	0	1	0	0
1006	OG0002620	156	1	1041	1	16	3	14.6792	0.10081	0	0	0	0	0	1	1	1	0	0.679411	1	1	0	0.539657	0	0	1	0	0.00361151	0	0	1	1	1	1	1	0	1	0	1	1	1	1	0	0	0	0	0	0	0
1007	OG0002620	156	3	1042	1	1	3	0.462236	1.01594	0	0	0	0	0	0	0	0	0	0.00195832	0	0	0	0.00305636	0	0	0	0	7.55086e-05	0	0	0	0	0	0	0	0	0	0	0	0	0	0	0	0	1	0	0	0	0
1008	OG0002620	160	1	1043	1	1	3	0.114564	1.02332	0	0	0	0	0	0	0	0	0	0.00195828	0	0	0	0.00305389	0	0	0	0	7.54877e-05	0	0	0	0	0	0	0	0	0	0	0	0	0	0	1	0	0	0	0	0	0
1009	OG0002620	177	2	1045	1	1	2	0.0936662	1.02398	0	0	0	0	0	0	0	0	0	0	1	0	0	0.00311798	0	0	0	0	7.56456e-05	0	0	0	0	0	0	0	0	0	0	0	0	0	0	0	0	0	0	0	0	0
1010	OG0002620	179	1	1046	1	11	2	8.59422	1.9517	1	0	1	0	1	1	1	0	1	1	0	0	0	0.470311	1	1	1	0	0.00315009	0	0	0	0	0	0	0	0	0	0	0	0	0	0	0	0	0	0	1	0	0
1011	OG0002620	191	1	1047	1	1	4	0.439214	1.02625	0	0	0	0	0	0	0	0	0	0	0	1	0	0.00312437	0	0	0	0	7.56654e-05	0	0	0	0	0	0	0	0	0.00101435	0.00261757	0	0	0	0	0	0	0	0	0	0	0
1012	OG0002620	198	3	1048	1	1	2	0.114421	1.02136	0	0	0	0	0	0	0	0	0	0	0	0	0	0.00305371	0	0	0	0	7.54872e-05	0	0	0	0	0	0	0	0	0	0	0	0	0	0	1	0	0	0	0	0	0
1013	OG0002620	215	1	1049	1	15	2	19.6729	0.204108	1	0	0	0	1	1	1	1	1	1	1	0	0	0.539445	0	0	1	0	0.00361127	0	0	0	0	0	1	0	0	0	0	1	1	1	1	0	0	0	0	1	0	0
1014	OG0002620	220	1	1050	1	1	2	0.114421	1.02136	0	0	0	0	0	0	0	0	0	0	0	0	0	0.00305371	0	0	0	0	7.54872e-05	0	0	0	0	0	0	0	0	0	0	0	0	0	0	1	0	0	0	0	0	0
1015	OG0002620	226	2	1051	1	1	2	0.0989714	1.02374	0	0	0	0	0	0	0	0	0	0	0	0	0	0.00306722	0	0	0	0	7.56022e-05	0	0	1	0	0	0	0	0	0	0	0	0	0	0	0	0	0	0	0	0	0
1016	OG0002620	232	3	1052	1	1	2	0.36822	1.02099	0	0	0	0	0	0	0	0	0	0	0	0	0	0.00305393	0	0	0	0	7.54891e-05	0	0	0	0	0	0	0	0	0	0	0	0	0	1	0	0	0	0	0	0	0
1017	OG0002620	240	1	1053	1	11	2	3.24915	2.03406	1	0	1	0	1	1	1	1	0	1	1	1	1	0.0292335	0	0	0	0	0.000143846	0	0	0	0	0	0	0	0	0	0	0	0	0	0	0	0	0	0	1	0	0
1018	OG0002620	246	2	1054	1	1	3	0.12039	1.02409	0	0	0	0	0	0	0	0	0	0	0	0	0	0.00305378	0	0	0	0	7.54878e-05	0	0	0	0	0	0	0	0	0	0	0	0	0.00474679	0	1	0	0	0	0	0	0
1019	OG0002620	248	1	1055	1	3	3	0.107641	1.04098	0	0	0	0	0	0	0	0	0	0	0	0	0	0.00919419	1	1	1	0	0.000128023	0	0	0	0	0	0	0	0	0	0	0	0	0.00294608	0	0	0	0	0	0	0	0
1020	OG0002620	271	1	1056	1	12	5	17.4816	0.0661785	0	0	0	0	0	1	0.962048	1	0.12484	0	1	0	0	0.519311	0	0	0	0	0.00347692	0	0	1	1	1	1	0	0	1	1	0	1	0.831933	0	0	0	0	0	1	1	0
1021	OG0002620	277	2	1057	1	1	5	0.120424	1.04179	0	0	0	0	0	0	0.00111438	0	0.016588	0	0	0	0	0.0030538	0	0	0	0	7.54879e-05	0	0	0	0	0	0	0	0	0	0	0	0	0.00474679	0	1	0	0	0	0	0	0
1022	OG0002620	278	3	1058	1	1	5	0.385083	1.0411	0	0	0	0	0	0	0.00111438	0	0.016588	0	0	0	0	0.0030542	0	0	0	0	7.54912e-05	0	0	0	0	0	0	0	0	0	0	0	0	0.0110725	1	0	0	0	0	0	0	0
1023	OG0002620	282	1	1059	1	10	5	6.73086	1.11296	1	0	1	1	1	1	0.96214	1	0.124841	1	1	0	1	0.477726	0	0	1	0	0.00319104	0	0	0	0	0	0	0	0	0	0	0	0	0.00513809	0	0	0	0	0	0	0	0
1024	OG0002620	306	1	1060	1	5	5	5.37993	1.02769	1	0	0	0	1	0	0.180554	1	0.12484	1	1	0	0	0.0132341	0	0	0	0	0.000100683	0	0	0	0	0	0	0	0	0	0	0	0	0.00292672	0	0	0	0	0	0	0	0
1025	OG0002620	311	3	1061	1	1	5	0.120424	1.04179	0	0	0	0	0	0	0.00111438	0	0.016588	0	0	0	0	0.0030538	0	0	0	0	7.54879e-05	0	0	0	0	0	0	0	0	0	0	0	0	0.00474679	0	1	0	0	0	0	0	0
1026	OG0002620	315	1	1062	1	1	6	0.390842	1.05204	0	0	0	0	0	0	0.00111441	0	0.016588	0	0	0	0	0.0030899	0	0	0.0109622	0	7.57965e-05	0	0	0	0	0	0	0	0	0	0	0	0	0.0110751	1	0	0	0	0	0	0	0
1027	OG0002620	326	1	1063	1	1	7	0.173729	1.06286	0	0	0	0	0	0	0.00111501	0	0.0165888	0	0	0	0	0.00368048	0	0	0.0121134	0	8.08203e-05	0	0	0.0217745	0	0	1	0	0	0	0	0	0	0.00296698	0	0	0	0	0	0	0	0
1028	OG0002626	189	1	1064	1	1	3	0.0478417	1.03453	0	0.00892237	0	0	0	0	0	0.00215101	1	0	0	0	0	0	0	0	0	0	0	0	0	0	0	0	0	0	0	0	0	0	0	0.00290868	0	0	0	0	0	0	0	0
1029	OG0002626	192	1	1065	1	2	1	0.188355	2.01525	0	0	0	0	0	0	0	0.00187929	0	0	0	0	0	0	0	0	0	0	0	0	0	1	0	0	0	0	0	0	0	0	0	0	0	0	0	0	0	1	0	0
1030	OG0002626	200	3	1066	1	1	0	0.114365	1.01823	0	0	0	0	0	0	0	0	0	0	0	0	0	0	0	0	0	0	0	0	0	0	0	0	0	0	0	0	0	0	0	0	0	1	0	0	0	0	0	0
1031	OG0002626	210	1	1067	1	20	0	7.29789	0.817476	1	1	1	0	1	1	1	1	0	1	1	1	1	1	1	1	1	0	0	1	0	0	1	1	1	1	0	0	0	0	0	0	0	0	0	0	0	0	0	0
1032	OG0002626	213	1	1068	1	2	0	0.622617	1.00813	0	0	0	0	0	0	0	0	0	0	0	0	0	0	0	0	0	0	0	0	0	0	0	0	0	0	0	0	0	0	1	1	0	0	0	0	0	0	0	0
1033	OG0002626	219	2	1069	1	1	0	0.0440849	1.02089	0	0	0	0	0	0	0	0	1	0	0	0	0	0	0	0	0	0	0	0	0	0	0	0	0	0	0	0	0	0	0	0	0	0	0	0	0	0	0	0
1034	OG0002626	226	1	1070	1	1	0	0.12999	1.0141	0	0	0	0	0	0	0	0	0	0	0	0	0	0	0	0	0	0	0	0	0	0	0	0	0	0	0	0	0	0	0	0	0	0	0	0	0	1	0	0
1035	OG0002626	231	1	1071	1	6	0	3.2092	1.09437	0	0	0	0	0	1	1	1	0	1	1	1	0	0	0	0	0	0	0	0	0	0	0	0	0	0	0	0	0	0	0	0	0	0	0	0	0	0	0	0
1036	OG0002626	238	1	1072	1	1	0	0.0482346	1.02083	0	0	0	1	0	0	0	0	0	0	0	0	0	0	0	0	0	0	0	0	0	0	0	0	0	0	0	0	0	0	0	0	0	0	0	0	0	0	0	0
1037	OG0002626	240	3	1073	1	1	0	0.156666	1.01986	0	0	0	0	0	0	0	0	0	0	0	0	0	0	0	0	0	0	0	0	1	0	0	0	0	0	0	0	0	0	0	0	0	0	0	0	0	0	0	0
1038	OG0002626	276	2	1074	1	1	3	0.115423	1.03021	0	0.00891935	0	0	0	0	0	0	0	0	0	0	0	0	0	0	0	0	0	0	0	0	0	0	0	0	0	0.00101595	0.00262024	0	0	0	0	1	0	0	0	0	0	0
1039	OG0002626	300	1	1076	1	23	0	14.5792	0.214778	1	1	1	0	1	1	1	1	0	1	1	1	1	0	1	0	1	1	0	0	0	0	1	0	1	0	0	1	1	1	1	1	0	0	0	0	1	1	0	0
1040	OG0002626	307	2	1077	1	1	0	0.0440849	1.02089	0	0	0	0	0	0	0	0	1	0	0	0	0	0	0	0	0	0	0	0	0	0	0	0	0	0	0	0	0	0	0	0	0	0	0	0	0	0	0	0
1041	OG0002626	321	1	1078	1	10	0	3.09951	1.04248	1	1	0	0	1	1	1	1	0	1	1	1	1	0	0	0	0	0	0	0	0	0	0	0	0	0	0	0	0	0	0	0	0	0	0	0	0	0	0	0
1042	OG0002626	336	2	1079	1	2	0	0.099079	2.0206	0	0	0	0	0	0	0	0	1	0	0	0	0	0	0	0	0	0	0	0	0	1	0	0	0	0	0	0	0	0	0	0	0	0	0	0	0	0	0	0
1043	OG0002626	336	3	1080	1	17	0	17.0568	0.331354	0	0	1	0	1	1	1	1	0	1	1	1	0	1	1	1	1	0	0	0	0	0	1	1	0	0	0	1	1	0	0	0	0	0	0	0	1	0	0	0
1044	OG0002626	340	3	1081	1	1	0	0.114365	1.01823	0	0	0	0	0	0	0	0	0	0	0	0	0	0	0	0	0	0	0	0	0	0	0	0	0	0	0	0	0	0	0	0	0	1	0	0	0	0	0	0
1045	OG0002626	341	2	1082	1	1	0	0.462	1.01085	0	0	0	0	0	0	0	0	0	0	0	0	0	0	0	0	0	0	0	0	0	0	0	0	0	0	0	0	0	0	0	0	0	0	0	1	0	0	0	0
1046	OG0002626	355	3	1083	1	1	0	0.0825199	1.01918	0	0	0	0	0	0	0	0	0	0	0	0	0	0	0	0	0	0	0	0	0	0	0	0	0	1	0	0	0	0	0	0	0	0	0	0	0	0	0	0
1047	OG0002626	359	2	1084	1	1	0	0.12999	1.0141	0	0	0	0	0	0	0	0	0	0	0	0	0	0	0	0	0	0	0	0	0	0	0	0	0	0	0	0	0	0	0	0	0	0	0	0	0	1	0	0
1048	OG0002626	364	1	1085	1	2	0	0.622617	1.00813	0	0	0	0	0	0	0	0	0	0	0	0	0	0	0	0	0	0	0	0	0	0	0	0	0	0	0	0	0	0	1	1	0	0	0	0	0	0	0	0
1049	OG0002626	366	1	1086	1	1	0	0.548494	1.01999	0	0	0	0	0	0	0	0	0	0	0	0	0	0	0	0	1	0	0	0	0	0	0	0	0	0	0	0	0	0	0	0	0	0	0	0	0	0	0	0
1050	OG0002626	367	1	1087	1	11	0	2.09951	1.0422	1	1	1	0	1	1	1	1	0	1	1	1	1	0	0	0	0	0	0	0	0	0	0	0	0	0	0	0	0	0	0	0	0	0	0	0	0	0	0	0
1051	OG0002626	392	1	1088	1	1	0	0.0615839	1.02075	0	0	0	0	0	0	0	0	0	0	0	0	0	1	0	0	0	0	0	0	0	0	0	0	0	0	0	0	0	0	0	0	0	0	0	0	0	0	0	0
1052	OG0002626	393	3	1089	1	1	0	0.0440849	1.02089	0	0	0	0	0	0	0	0	1	0	0	0	0	0	0	0	0	0	0	0	0	0	0	0	0	0	0	0	0	0	0	0	0	0	0	0	0	0	0	0
1053	OG0002626	458	3	1090	1	1	0	0.368161	1.01786	0	0	0	0	0	0	0	0	0	0	0	0	0	0	0	0	0	0	0	0	0	0	0	0	0	0	0	0	0	0	0	0	1	0	0	0	0	0	0	0
1054	OG0002626	462	1	1091	1	1	0	0.139557	1.02008	0	0	0	0	0	0	0	0	0	0	0	0	0	0	0	0	0	0	0	0	0	0	0	1	0	0	0	0	0	0	0	0	0	0	0	0	0	0	0	0
1055	OG0002626	463	2	1092	1	1	0	0.114365	1.01823	0	0	0	0	0	0	0	0	0	0	0	0	0	0	0	0	0	0	0	0	0	0	0	0	0	0	0	0	0	0	0	0	0	1	0	0	0	0	0	0
1056	OG0002626	465	2	1093	1	1	0	0.438071	1.02006	0	0	0	0	0	0	0	0	0	0	0	1	0	0	0	0	0	0	0	0	0	0	0	0	0	0	0	0	0	0	0	0	0	0	0	0	0	0	0	0
1057	OG0002626	489	1	1094	1	8	0	2.99805	1.01997	1	1	1	0	0	1	1	1	0	1	1	0	0	0	0	0	0	0	0	0	0	0	0	0	0	0	0	0	0	0	0	0	0	0	0	0	0	0	0	0
1058	OG0002626	502	1	1095	1	14	0	17.3872	0.0489297	0	0	0	0	0	1	1	1	1	1	1	0	1	0	0	0	1	0	0	0	0	0	0	1	1	0	0	0	0	0	1	1	0	0	0	0	1	1	0	0
1059	OG0002626	534	1	1096	1	1	0	0.0521299	1.02002	0	0	0	0	0	0	0	0	0	0	0	0	0	0	0	0	0	0	0	0	0	0	0	0	0	0	0	0	0	0	0	0	0	0	0	0	1	0	0	0
1060	OG0002626	537	1	1097	1	1	0	0.704766	1.01055	0	0	0	0	0	0	0	0	0	0	0	0	0	0	0	0	0	0	0	0	0	0	0	0	0	0	0	0	0	0	0	0	0	0	0	0	0	0	1	0
1061	OG0002626	541	2	1098	1	3	0	0.377637	3.01523	0	0	0	0	1	0	0	0	1	0	0	0	0	0	0	0	0	0	0	0	0	0	0	0	0	0	0	0	0	0	0	0	0	1	0	0	0	0	0	0
1062	OG0002626	544	1	1099	1	6	0	3.22324	1.07366	0	0	0	0	0	1	1	1	0	1	1	0	1	0	0	0	0	0	0	0	0	0	0	0	0	0	0	0	0	0	0	0	0	0	0	0	0	0	0	0
1063	OG0002626	544	3	1100	1	3	0	0.525816	2.02321	1	1	0	0	0	0	0	0	0	0	0	0	0	0	0	0	0	0	0	0	0	0	0	0	0	0	0	0	0	0	0	0	0	0	0	1	0	0	0	0
1064	OG0002626	547	3	1101	1	3	0	1.22118	1.99229	0	0	0	0	0	0	0	0	0	0	0	0	0	0	0	0	1	0	0	0	0	0	0	0	0	0	0	0	0	0	1	1	0	0	0	0	0	0	0	0
1065	OG0002626	555	1	1102	1	4	0	4.54142	2.02318	0	0	0	0	0	1	1	1	0	0	0	0	0	0	0	0	0	0	0	0	0	0	0	0	0	0	0	0	0	0	0	0	1	0	0	0	0	0	0	0
1066	OG0002626	577	1	1103	1	18	0	18.9807	0.0716721	1	1	1	0	1	0	1	0	1	0	1	0	1	0	0	1	1	0	0	0	0	1	1	1	1	0	0	0	0	0	1	1	0	0	0	0	1	1	0	0
1067	OG0002626	595	2	1104	1	7	0	3.28082	2.09156	0	0	0	0	0	1	1	1	0	1	1	1	0	0	0	0	0	0	0	0	0	0	0	0	0	0	0	0	0	0	0	0	0	1	0	0	0	0	0	0
1068	OG0002626	598	2	1105	1	1	0	0.0615839	1.02075	0	0	0	0	0	0	0	0	0	0	0	0	0	1	0	0	0	0	0	0	0	0	0	0	0	0	0	0	0	0	0	0	0	0	0	0	0	0	0	0
1069	OG0002626	601	1	1106	1	1	0	0.704766	1.01055	0	0	0	0	0	0	0	0	0	0	0	0	0	0	0	0	0	0	0	0	0	0	0	0	0	0	0	0	0	0	0	0	0	0	0	0	0	0	1	0
1070	OG0002626	608	2	1107	1	1	0	0.0825199	1.01918	0	0	0	0	0	0	0	0	0	0	0	0	0	0	0	0	0	0	0	0	0	0	0	0	0	1	0	0	0	0	0	0	0	0	0	0	0	0	0	0
1071	OG0002626	617	1	1108	1	2	0	0.622617	1.00813	0	0	0	0	0	0	0	0	0	0	0	0	0	0	0	0	0	0	0	0	0	0	0	0	0	0	0	0	0	0	1	1	0	0	0	0	0	0	0	0
1072	OG0002626	629	1	1109	1	1	0	0.0440849	1.02089	0	0	0	0	0	0	0	0	1	0	0	0	0	0	0	0	0	0	0	0	0	0	0	0	0	0	0	0	0	0	0	0	0	0	0	0	0	0	0	0
1073	OG0002626	630	3	1110	1	1	0	0.0987624	1.02061	0	0	0	0	0	0	0	0	0	0	0	0	0	0	0	0	0	0	0	0	0	1	0	0	0	0	0	0	0	0	0	0	0	0	0	0	0	0	0	0
1074	OG0002626	649	1	1111	1	2	0	0.795141	2.00292	0	0	0	0	0	0	0	0	0	0	0	0	0	0	0	0	0	0	0	0	0	0	0	0	0	0	0	0	0	0	0	0	0	1	0	0	0	0	1	0
1075	OG0002626	653	1	1112	1	4	0	0.879303	1.88851	0	0	0	0	0	0	0	0	0	0	0	0	0	0	1	1	1	0	0	0	0	0	0	0	0	0	0	0	0	1	0	0	0	0	0	0	0	0	0	0
1076	OG0002626	654	1	1113	1	10	0	3.09951	1.04712	1	1	1	0	1	0	1	1	0	1	1	1	1	0	0	0	0	0	0	0	0	0	0	0	0	0	0	0	0	0	0	0	0	0	0	0	0	0	0	0
1077	OG0002626	656	1	1114	1	1	0	0.0987624	1.02061	0	0	0	0	0	0	0	0	0	0	0	0	0	0	0	0	0	0	0	0	0	1	0	0	0	0	0	0	0	0	0	0	0	0	0	0	0	0	0	0
1078	OG0002626	665	1	1115	1	3	0	1.14158	1.87366	0	0	0	0	0	0	0	0	0	0	0	0	0	0	0	0	0	0	0	0	0	0	0	0	0	0	0	0	0	0	1	1	0	0	0	0	0	1	0	0
1079	OG0002626	673	2	1116	1	5	1	11.9109	1.01103	0	0	0	0	0	0	0	1	0	1	1	0	0	1	0	0	0.78165	0	0	0	0	0	0	0	1	0	0	0	0	0	0	0	0	0	0	0	0	0	0	0
1080	OG0002626	684	1	1117	1	1	1	0.162338	1.03077	0	0	0	0	0	0	0	0	0	0	0	0	0	0	0	0	0.0109365	0	0	0	1	0	0	0	0	0	0	0	0	0	0	0	0	0	0	0	0	0	0	0
1081	OG0002627	221	1	1118	1	1	6	0.555311	1.07334	0	0.00893783	0.00264214	0	0	0	0	0	0	0	0	0	0	0.00306365	0	0	0	0	0	1	0	0	0	0	0	0	0.00114123	0	0	0	0	0	0	0	0	0	0.0366081	0	0	0.00130351
1082	OG0002629	258	1	1119	1	6	3	3.09287	1.02287	1	1	1	1	1	0.958061	1	0	0	0.662632	0.702085	0	0	0	0	0	0	0	0	0	0	0	0	0	0	0	0	0	0	0	0	0	0	0	0	0	0	0	0	0
1083	OG0002629	266	1	1120	1	1	1	0.368303	1.01982	0	0	0	0	0	0	0	0	0	0.0019581	0	0	0	0	0	0	0	0	0	0	0	0	0	0	0	0	0	0	0	0	0	0	1	0	0	0	0	0	0	0
1084	OG0002629	277	3	1121	1	11	3	16.3758	0.382011	0	0	0	0	0	1	1	0	0	0.679397	1	0	0	1	0	0	1	0	0	0	0.0536887	0	1	1	1	0.487886	0	0	0	0	1	1	0	1	0	0	0	0	0	0
1085	OG0002629	284	1	1123	1	1	2	0.368545	1.02444	0	0	0	0	0	0	0	0	0	0.0019581	0	0	0	0	0	0	0	0	0	0	0	0	0	0	0	0.00463523	0	0	0	0	0	0	1	0	0	0	0	0	0	0
1086	OG0002629	285	1	1124	1	2	2	0.0524601	1.02769	0	0	0	0	0	0	0	0	0	0.00242175	0	1	1	0	0	0	0	0	0	0	0	0	0	0	0	0.00463684	0	0	0	0	0	0	0	0	0	0	0	0	0	0
1087	OG0002629	295	1	1125	1	1	2	0.13047	1.02066	0	0	0	0	0	0	0	0	0	0.00195811	0	0	0	0	0	0	0	0	0	0	0	0	0	0	0	0.00464341	0	0	0	0	0	0	0	0	0	0	0	1	0	0
1088	OG0002629	295	2	1126	1	12	2	11.5298	0.816339	1	1	1	0	1	1	1	0	1	0.679411	1	0	0	1	0	0	1	0	0	0	0	1	0	1	0	0.487498	0	0	0	0	0	0	0	0	0	0	0	0	0	0
1089	OG0002629	322	1	1127	1	7	2	5.39217	1.09894	1	0	1	0	1	1	1	0	0	0.679409	1	1	0	0	0	0	0	0	0	0	0	0	0	0	0	0.00562081	0	0	0	0	0	0	0	0	0	0	0	0	0	0
1090	OG0002629	327	1	1128	1	1	2	0.114701	1.02481	0	0	0	0	0	0	0	0	0	0.0019581	0	0	0	0	0	0	0	0	0	0	0	0	0	0	0	0.00463065	0	0	0	0	0	0	0	1	0	0	0	0	0	0
1091	OG0002629	336	1	1129	1	3	2	1.12281	1.1235	0	0	0	0	0	0	0	0	0	0.00195841	0	0	0	0	0	0	0	0	0	0	0	0	0	0	0	0.00515168	0	0	0	0	1	1	1	0	0	0	0	0	0	0
1092	OG0002629	347	3	1130	1	1	2	0.114321	1.01683	0	0	0	0	0	0.00149813	0	0	0	0	0	0	0	0	0	0	0	0	0	0	0	0	0	0	0	0.0059855	0	0	0	1	0	0	0	0	0	0	0	0	0	0
1093	OG0002629	348	3	1131	1	7	2	5.12597	1.07837	1	0	1	0	1	0.959741	1	0	0	1	1	0	1	0	0	0	0	0	0	0	0	0	0	0	0	0.00563423	0	0	0	0	0	0	0	0	0	0	0	0	0	0
1094	OG0002629	426	3	1132	1	2	3	0.133119	2.03003	0	0	0	0	0	0.00150449	0	0	1	0	0	0	0	0	0	0	0	0	0	0	0	0	0	0	0	0.00468006	0	0	0	0.0103399	0	0	0	0	0	0	0	1	0	0
1095	OG0002629	432	2	1133	1	22	3	14.8017	0.280651	1	1	1	0	1	0.959741	1	0	0	1	1	1	1	1	0	0	1	0	0	0	1	0	1	1	1	0.487905	0	0	1	0.722657	1	1	0	1	0	1	1	0	1	0
1096	OG0002629	438	1	1134	1	1	1	0.368187	1.01936	0	0	0	0	0	0.00149809	0	0	0	0	0	0	0	0	0	0	0	0	0	0	0	0	0	0	0	0	0	0	0	0	0	0	1	0	0	0	0	0	0	0
1097	OG0002629	447	1	1135	1	1	1	0.111043	1.02233	0	0	0	0	0	0.0014981	0	0	0	0	0	0	0	0	1	0	0	0	0	0	0	0	0	0	0	0	0	0	0	0	0	0	0	0	0	0	0	0	0	0
1098	OG0002629	447	3	1136	1	1	1	0.0521554	1.02152	0	0	0	0	0	0.00149809	0	0	0	0	0	0	0	0	0	0	0	0	0	0	0	0	0	0	0	0	0	0	0	0	0	0	0	0	0	0	1	0	0	0
1099	OG0002629	456	3	1137	1	1	2	0.114573	1.02321	0	0	0	0	0	0.00149999	0	0	0	0	0.00347448	0	0	0	0	0	0	0	0	0	0	0	0	0	0	0	0	0	0	0	0	0	0	1	0	0	0	0	0	0
1100	OG0002629	471	3	1138	1	1	2	0.130198	1.01907	0	0	0	0	0	0.00149999	0	0	0	0	0.00347449	0	0	0	0	0	0	0	0	0	0	0	0	0	0	0	0	0	0	0	0	0	0	0	0	0	0	1	0	0
1101	OG0002629	480	1	1139	1	17	4	17.1882	0.126176	1	0	1	0	1	0.959741	1	0	1	0.670142	0.710027	1	1	1	0	0	1	0	0	0	0	1	0	1	1	0	0	0	0	1	1	1	1	0.413527	0	0	1	0	0	0
1102	OG0002629	490	1	1141	1	1	3	0.0542272	1.0502	0	0	0	0	0	0.00149999	0	0	0	0	0.00347449	0	0	0	0	0	0	0	0	0	0	0	0	0	0	0	0	0	0	0	0	0	0	0.0252968	0	0	1	0	0	0
1103	OG0002629	499	1	1143	1	1	3	0.132058	1.04428	0	0	0	0	0	0.00149999	0	0	0	0	0.00347449	0	0	0	0	0	0	0	0	0	0	0	0	0	0	0	0	0	0	0	0	0	0	0.0252929	0	0	0	1	0	0
1104	OG0002629	515	1	1144	1	17	3	17.7737	0.0464333	1	0	1	0	0	0.95974	1	0	1	0	0.690069	0	0	1	1	1	1	0	0	0	0	1	0	1	1	1	0	0	0	1	0	1	1	0.413429	0	1	1	0	0	0
1105	OG0002629	541	1	1145	1	2	4	0.657587	1.06171	0	0	0	0	0	0.00202661	0.00164297	0	0	0	0	0	0	0	0	0	0	0	0	0	0	0	0	0	0	0	0	0	0	0	1	1	0	0.0559299	0	0	0	0.0329041	0	0
1106	OG0002629	542	2	1146	1	3	4	6.51621	1.15212	0	1	0	0	1	0.791904	0.793872	0	0	1	0	0	0	0	0	0	0	0	0	0	0	0	0	0	0	0	0	0	0	0	0	0	0	0.0252838	0	0	0	0.0303894	0	0
1107	OG0002629	564	1	1147	1	1	3	0.37135	1.05113	0	0	0	0	0	0.00202646	0.00164282	0	0	0	0	0	0	0	0	0	0	0	0	0	0	0	0	0	0	0	0	0	0	0	0	0	1	0	0	0	0	0.0304347	0	0
1108	OG0002629	566	1	1148	1	1	3	0.159477	1.05317	0	0	0	0	0	0.00202648	0.00164284	0	0	0	0	0	0	0	0	0	0	0	0	0	1	0	0	0	0	0	0	0	0	0	0	0	0	0	0	0	0	0.0303812	0	0
1109	OG0002629	566	3	1149	1	1	3	0.0575885	1.05295	0	0	0	0	0	0.00202647	0.00164283	0	0	0	0	0	0	0	0	0	0	0	0	0	0	0	0	0	0	0	0	0	0	0	0	0	0	0	0	0	1	0.0308627	0	0
1110	OG0002629	587	1	1151	1	15	6	16.4481	0.273151	1	1	1	0	1	0.17123	0	0	0	1	0.719826	0	0.245596	1	1	1	0.887271	0	0	0	0	0	0	0	0	1	0	0	1	1	1	1	0	1	0	1	0	0.289021	0	0.0469871
1111	OG0002629	600	3	1152	1	2	4	0.196537	2.03017	0	0	0	0	0	0.00202848	0	0	1	0	0.00799692	1	0.70098	0	0	0	0.0113613	0	0	0	0	0	0	0	0	0	0	0	0	0	0	0	0	0	0	0	0	0	0	0
1112	OG0002646	33	3	1153	1	1	9	0.140024	1.10415	0	0.00891954	0	0	0	0	0	0	0	0.00197103	0	0	0	0	0.00239736	0	0.0127399	0	0	0.001759	0	0	0	0	0	1	0	0	0	0.0137355	0	0	0.0272921	0.030107	0.00110768	0	0	0	0	0
1113	OG0002646	54	2	1154	1	20	7	14.6914	0.0555548	1	0.378411	1	0	1	1	1	1	0	0.679411	1	1	1	1	0.902565	1	0.887177	1	0	0	0	1	1	0	0	0	0	1	1	0.723194	1	1	0	0.0882141	0	0	1	1	0	0.0469891
1114	OG0002646	104	1	1155	1	2	8	1.08434	1.92548	0	0.00892407	0	0	0	0	0	0	0	0.00256443	0	0	0	0	0.85473	1	0.308788	0	0	0	0	0	0	0	0.0326583	1	0	0	0	0.0425549	0	0	0	0.0254862	0	0	0	0	0	0.00347079
1115	OG0002646	105	1	1156	1	7	9	4.42934	1.09591	1	0.378411	1	0	1	1	0	0.865245	0	0.679409	1	1	1	0	0.00281732	0	0.0526842	0	0	0	0	0	0	0	0.00748154	0	0	0	0	0.0150735	0	0	0	0.025314	0	0	0	0	0	0.00163187
1116	OG0002646	192	1	1157	1	2	7	0.61608	2.06756	0	0.00892405	0	0	0	0	0	0	0	0.0025622	0	1	0	0	0.849595	1	0.246697	0	0	0	0	0	0	0	0.00548146	0	0	0	0	0.0109701	0	0	0	0.0252882	0	0	0	0	0	0
1117	OG0002646	352	1	1158	1	1	7	0.318233	1.07002	0	0.00891944	0	0	0	0	0	0	0	0.00195856	0	0	0	0	0.00237894	0	0.0109873	0	0	0	0	0	0	0	0.00507671	0	0	0	0	0.0102529	0	0	1	0.199996	0	0	0	0	0	0
1118	OG0002646	353	2	1159	1	1	7	0.0534492	1.08536	0	0.00892048	0	0	0	0	0	0	1	0.00209529	0	0	0	0	0.00237889	0	0.0109831	0	0	0	0	0	0	0	0.00506912	0	0	0	0	0.010148	0	0	0	0.0252831	0	0	0	0	0	0
1119	OG0002646	355	3	1160	1	1	8	0.140788	1.07844	0	0.00891944	0	0	0	0	0	0	0	0.0019586	0	0	0	0	0.002379	0	0.0109933	0	7.57188e-05	0	0	0	0	0	0.00508246	0	0	0	0	0.0103306	0	0	0	0.0252954	0	0	0	1	0	0
1120	OG0002646	414	1	1161	1	1	5	0.052617	1.08104	0	0.00891972	0	0	0	0	0	0	1	0	0	0	0	0	0	0	0.0109312	0	0	0	0	0	0	0	0.00506895	0	0	0	0	0.0101476	0	0	0	0.0252831	0	0	0	0	0	0
1121	OG0002646	418	1	1162	1	2	5	1.64893	1.20558	0	0.00891936	0	0	0	0	0	0	0	0	0	0	0	0	0	0	0.0113749	0	0	0	0	0	0	0	0.00552144	0	0	0	0	0.0162786	0	1	1	0.38069	0	0	0	0	0	0
1122	OG0002646	527	1	1163	1	1	5	0.112593	1.06557	0	0.00891935	0	0	0	0	0	0	0	0	0	0	0	0	0	0	0.0111909	0	0	0	0	0	0	0	0.00533428	0	0	0	0	0.0137431	0	0	0	0.0253472	0	0	0	0	0	1
1123	OG0002646	530	1	1164	1	14	6	16.6246	0.201388	1	0.378411	1	0	1	1	1	1	0	1	0	0	1	1	1	1	0.887141	0	0	0	0	0	0	0	0.139648	0	0	0	0	0.607601	1	1	0	0.087429	0.0336942	0	1	0	0	0
1124	OG0002646	602	3	1165	1	1	3	0.371869	1.03828	0	0	0	0	0	0	0	0	0	0	0	0.00539051	0	0	0	0	0	0	0	0	0	0	0	0	0.00507122	0	0	0	0	0.0102146	0	0	1	0	0	0	0	0	0	0
1125	OG0002646	608	1	1166	1	15	4	15.8382	0.0260872	1	0	0	0	1	1	1	1	0	1	1	0.724797	1	1	0.902663	1	1	0	0	0	0	0	0	0	0.141927	0	0	0	0	0.620608	1	1	0	0	0	0	1	0	1	0
1126	OG0002646	636	1	1167	1	18	4	15.7341	0.0236669	1	0.378411	1	0	1	1	1	1	0	1	0	1	1	1	0.902663	1	1	0	0	0	0	1	1	0	0.68722	1	0	0	1	0.722628	0	0	0	0	0	0	1	0	1	0
1127	OG0002646	687	2	1168	1	1	8	0.609439	1.05049	0.00712363	0	0.00670963	0	0.00597251	0	0	0.00681259	0	0.00576065	0	0	1	0	0.00232955	0	0	0	0	0	0	0	0	0	0.00507049	0	0	0	0	0.0101503	0	0	0	0	0	0	0	0	0	0
1128	OG0002646	689	2	1170	1	2	3	2.0488	1.6888	0	0	0	0	0	1	0	0	0	1	0	0	0	0	0.00233633	0	0	0	0	0	0	0	0	0	0.00512883	0	0	0	0	0.0102664	0	0	0	0	0	0	0	0	0	0
1129	OG0002646	694	1	1171	1	2	3	0.647532	1.02216	0	0	0	0	0	0	0	0	0	0	0	0	0	0	0.00232938	0	0	0	0	0	0	0	0	0	0.00528235	0	0	0	0	0.0133776	1	1	0	0	0	0	0	0	0	0
1130	OG0002646	724	1	1172	1	1	2	0.044538	1.02827	0	0	0	0	0	0	0	0	1	0	0	0	0	0	0.00232907	0	0	0	0	0	0	0	0	0	0.00506209	0	0	0	0	0	0	0	0	0	0	0	0	0	0	0
1131	OG0002646	739	1	1173	1	18	2	17.7913	0.0239605	1	0	1	0	1	1	1	1	0	0	1	0	0	1	0.902663	1	1	0	0	0	0	1	1	0	0.68722	1	0	0	1	0	1	1	0	0	0	0	1	0	1	0
1132	OG0002646	784	1	1174	1	2	2	0.181597	1.04311	0	0	0	0	0	0	0	0	0	0	0	0	0	0	0.90142	1	1	0	0	0	0	0	0	0	0.0053921	0	0	0	0	0	0	0	0	0	0	0	0	0	0	0
1133	OG0002646	787	1	1175	1	1	3	0.0536129	1.02944	0	0	0	0	0	0	0	0	0	0	0	0	0	0	0.00232908	0	0	0	0	0	0	0	0	0	0.00507001	0	0	0	0.00211063	0	0	0	0	0	0	0	1	0	0	0
1134	OG0002646	789	1	1176	1	1	3	0.115479	1.02769	0	0	0	0	0	0	0	0	0	0	0	0	0	0	0.00232907	0	0	0	0	0	0	0	0	0	0.00506314	0	0	0	0.00208164	0	0	0	0	1	0	0	0	0	0	0
1135	OG0002646	789	2	1177	1	1	3	0.707813	1.01981	0	0	0	0	0	0	0	0	0	0	0	0	0	0	0.00232913	0	0	0	0	0	0	0	0	0	0.00510098	0	0	0	0.00224122	0	0	0	0	0	0	0	0	0	1	0
1136	OG0002646	793	1	1178	1	2	8	0.661042	1.03024	0	0	0	0.00318043	0	0	0	0	0	0	0	0	0	0	0.00232928	0	0	0	0	0	0	0	0	0	0.00521337	0	0	0.00163747	0.00365434	0	1	1	0	0	0.00166523	0.0137168	0	0	0	0.00195655
1137	OG0002646	807	1	1179	1	3	2	0.183746	2.04285	0	0	0	0	0	0	0	0	1	0	0	0	0	0	0.901421	1	1	0	0	0	0	0	0	0	0.00539982	0	0	0	0	0	0	0	0	0	0	0	0	0	0	0
1138	OG0002646	815	2	1180	1	1	2	0.0526705	1.0274	0	0	0	0	0	0	0	0	0	0	0	0	0	0	0.00232908	0	0	0	0	0	0	0	0	0	0.00506818	0	0	0	0	0	0	0	0	0	0	0	1	0	0	0
1139	OG0002646	826	1	1181	1	3	3	1.14786	1.88224	0	0	0	0	0	0	0	0	0	0.00195874	0	0	0	0	0.00232967	0	0	0	0	0	0	0	0	0	0.00549697	0	0	0	0	0	1	1	0	0	0	0	0	1	0	0
1140	OG0002646	874	1	1182	1	1	5	0.333183	1.04031	0	0.0340194	1	0	0.0823816	0	0	0	0	0.00415176	0	0	0	0	0.00232914	0	0	0	0	0	0	0	0	0	0.00506252	0	0	0	0	0	0	0	0	0	0	0	0	0	0	0
1141	OG0002646	876	1	1183	1	16	4	18.4159	0.036999	1	0.378355	0	0	1	1	1	1	0	0.64744	0	1	1	1	0.901795	1	0	1	0	1	0	1	1	0	0.687231	0	0	1	0	0	0	0	0	0	0	0	1	0	1	0
1142	OG0002646	877	1	1184	1	3	3	1.12049	1.12665	0	0	0	0	0	0	0	0	0	0.00195834	0	0	0	0	0.0023293	0	0	0	0	0	0	0	0	0	0.00522531	0	0	0	0	0	1	1	1	0	0	0	0	0	0	0
1143	OG0002646	900	3	1185	1	1	3	0.0528126	1.02936	0	0	0	0	0	0	0	0	0	0.00195811	0	0	0	0	0.00232908	0	0	0	0	0	0	0	0	0	0.00506819	0	0	0	0	0	0	0	0	0	0	0	1	0	0	0
1144	OG0002646	914	2	1186	1	1	3	0.439537	1.0294	0	0	0	0	0	0	0	0	0	0.0021401	0	1	0	0	0.00232921	0	0	0	0	0	0	0	0	0	0.00506301	0	0	0	0	0	0	0	0	0	0	0	0	0	0	0
1145	OG0002646	949	3	1188	1	15	4	18.2194	0.0606738	1	0	0	0	1	1	1	1	0	0.670132	0.710016	0	0	1	0.902663	1	1	1	0	0	0	0	1	0	0.684667	0	0	0	0	0	1	1	1	0	0	0	1	0	1	0
1146	OG0002646	1015	1	1189	1	1	3	0.109174	1.0209	0	0	0	0	0	0	0	0	0	0.00195872	0	0	0	0	0.00232966	0	0	0	0	0	0	0	0	0	0.00548619	0	0	0	0	1	0	0	0	0	0	0	0	0	0	0
1147	OG0002646	1077	3	1190	1	1	7	0.361731	1.08041	0	0	0	0	0	0	0	0	0.0165999	0.0021776	0.0036928	0	0	0	0.00238214	0	0.0112923	0	0	0	0	0	0	0	0.00537526	0	0	0	1	0	0	0	0	0.0253089	0	0	0	0	0	0
1148	OG0002653	366	2	1191	1	1	3	0.311708	1.04277	0	0	0	0	0	0	0	0	0	0.00195811	0	0	0	0	0	0	0	0	0	0	0	0	0	0	0	0	0	0	0	0.0102347	0	0	1	0.199993	0	0	0	0	0	0
1149	OG0002653	369	2	1192	1	16	3	10.604	0.650827	1	1	1	0	1	1	1	1	0	0.679411	1	1	1	0	0	0	1	0	0	1	1	1	1	0	0	1	0	0	0	0.283787	0	0	0	0.0269892	0	0	0	0	0	0
1150	OG0002653	379	1	1193	1	1	3	0.134088	1.05113	0	0	0	0	0	0	0	0	0	0.00195811	0	0	0	0	0	0	0	0	0	0	0	0	0	0	0	0	0	0	0	0.0103057	0	0	0	0.0252951	0	0	0	1	0	0
1151	OG0002653	393	3	1194	1	2	3	0.0546858	1.05833	0	0	0	0	0	0	0	0	0	0.00242162	0	1	1	0	0	0	0	0	0	0	0	0	0	0	0	0	0	0	0	0.0101439	0	0	0	0.0252831	0	0	0	0	0	0
1152	OG0002653	394	1	1195	1	8	3	2.79907	1.05528	1	1	1	0	1	1	1	1	0	0.679385	1	0	0	0	0	0	0	0	0	0	0	0	0	0	0	0	0	0	0	0.0104395	0	0	0	0.0252849	0	0	0	0	0	0
1153	OG0002653	413	2	1196	1	3	0	4.21522	1.02646	0	0	0	0	0	1	1	1	0	0	0	0	0	0	0	0	0	0	0	0	0	0	0	0	0	0	0	0	0	0	0	0	0	0	0	0	0	0	0	0
1154	OG0002653	474	1	1197	1	3	0	1.52573	2.72446	0	0	0	0	0	0	0	0	0	0	0	0	0	0	0	0	0	0	0	0	0	0	0	0	0	0	0	0	0	0	0	0	1	0	0	1	0	1	0	0
1155	OG0002653	515	2	1198	1	1	0	0.114365	1.01823	0	0	0	0	0	0	0	0	0	0	0	0	0	0	0	0	0	0	0	0	0	0	0	0	0	0	0	0	0	0	0	0	0	1	0	0	0	0	0	0
1156	OG0002653	521	3	1199	1	5	2	6.53325	1.08151	1	0	0	0	1	1	0	0.865244	0	0.679407	1	0	1	0	0	0	0	0	0	0	0	0	0	0	0	0	0	0	0	0	0	0	0	0	0	0	0	0	0	0
1157	OG0002653	536	3	1200	1	12	2	16.9214	0.0350666	1	0	0	0	1	1	1	0.865247	0	0.679411	1	0	0	0	0	0	1	0	0	0	0	1	1	0	1	0	0	0	1	1	0	0	0	0	0	0	0	0	0	1
1158	OG0002653	542	2	1201	1	2	1	0.0785232	1.08477	0	0	0	0	0	0	0	0.00187898	0	0	0	0	0	0	0	0	0	0	0	0	0	0	0	0	0	0	0	0	0	0	0	0	1	1	0	0	0	0	0	0
1159	OG0002653	549	1	1202	1	1	1	0.462192	1.01273	0	0	0	0	0	0	0	0.00187901	0	0	0	0	0	0	0	0	0	0	0	0	0	0	0	0	0	0	0	0	0	0	0	0	0	0	0	1	0	0	0	0
1160	OG0002653	560	2	1203	1	1	2	0.049733	1.02473	0	0	0	1	0	0	0	0.00206377	0	0.00211052	0	0	0	0	0	0	0	0	0	0	0	0	0	0	0	0	0	0	0	0	0	0	0	0	0	0	0	0	0	0
1161	OG0002653	569	3	1204	1	12	2	15.2249	0.199335	1	1	1	0	1	1	1	0.865246	0	0.647416	0	1	1	0	0	0	0	0	0	0	0	0	1	0	1	1	0	0	0	1	0	0	0	0	0	0	0	0	0	0
1162	OG0002653	579	1	1205	1	1	1	0.368303	1.01982	0	0	0	0	0	0	0	0	0	0.0019581	0	0	0	0	0	0	0	0	0	0	0	0	0	0	0	0	0	0	0	0	0	0	1	0	0	0	0	0	0	0
1163	OG0002653	591	3	1206	1	4	1	2.93812	1.02039	0	0	0	0	0	1	1	1	0	0.679383	1	0	0	0	0	0	0	0	0	0	0	0	0	0	0	0	0	0	0	0	0	0	0	0	0	0	0	0	0	0
1164	OG0002653	605	1	1207	1	2	1	0.0522156	1.02307	0	0	0	0	0	0	0	0	0	0.00242125	0	1	1	0	0	0	0	0	0	0	0	0	0	0	0	0	0	0	0	0	0	0	0	0	0	0	0	0	0	0
1165	OG0002653	611	2	1208	1	6	1	8.57868	1.43612	1	0	0	0	0	1	1	1	0	0.6794	1	0	0	0	0	0	1	0	0	0	0	0	0	0	0	0	0	0	0	0	0	0	0	0	0	0	0	0	0	0
1166	OG0002653	631	3	1210	1	3	0	0.136471	2.01432	0	0	0	0	0	0	0	0	0	0	0	1	1	0	0	0	0	0	0	0	0	0	0	0	0	0	0	0	0	0	0	0	0	0	0	0	0	1	0	0
1167	OG0002653	632	1	1211	1	12	0	17.2342	0.198495	1	1	1	0	1	0	1	1	0	1	0	0	0	0	0	0	1	0	0	0	0	0	1	0	1	1	0	0	1	0	0	0	0	0	0	0	0	0	0	0
1168	OG0002653	646	2	1212	1	4	0	3.61727	1.02063	0	0	0	0	0	1	1	1	0	0	1	0	0	0	0	0	0	0	0	0	0	0	0	0	0	0	0	0	0	0	0	0	0	0	0	0	0	0	0	0
1169	OG0002653	700	1	1213	1	2	0	1.80683	1.57931	0	0	0	0	0	0	0	0	0	0	0	0	0	0	0	0	0	0	0	0	0	0	0	0	0	1	0	0	0	1	0	0	0	0	0	0	0	0	0	0
1170	OG0002653	706	2	1214	1	1	0	0.114365	1.01823	0	0	0	0	0	0	0	0	0	0	0	0	0	0	0	0	0	0	0	0	0	0	0	0	0	0	0	0	0	0	0	0	0	1	0	0	0	0	0	0
1171	OG0002653	716	1	1215	1	2	0	0.0501703	1.02113	0	0	0	0	0	0	0	0	0	0	0	1	1	0	0	0	0	0	0	0	0	0	0	0	0	0	0	0	0	0	0	0	0	0	0	0	0	0	0	0
1172	OG0002653	717	1	1216	1	8	0	4.18657	2.01285	1	1	1	0	1	1	1	1	0	0	0	0	0	0	0	0	0	0	0	0	0	0	0	0	0	0	0	0	0	0	0	0	0	0	0	0	0	1	0	0
1173	OG0002653	736	1	1217	1	2	0	0.0783312	1.08289	0	0	0	0	0	0	0	0	0	0	0	0	0	0	0	0	0	0	0	0	0	0	0	0	0	0	0	0	0	0	0	0	1	1	0	0	0	0	0	0
1174	OG0002653	737	2	1218	1	6	0	3.24456	1.0425	0	0	0	0	0	1	1	1	0	0	1	1	1	0	0	0	0	0	0	0	0	0	0	0	0	0	0	0	0	0	0	0	0	0	0	0	0	0	0	0
1175	OG0002653	750	1	1220	1	1	1	0.130132	1.01606	0	0	0	0	0	0	0	0	0	0.0019581	0	0	0	0	0	0	0	0	0	0	0	0	0	0	0	0	0	0	0	0	0	0	0	0	0	0	0	1	0	0
1176	OG0002653	752	1	1221	1	1	1	0.0826814	1.02114	0	0	0	0	0	0	0	0	0	0.00195967	0	0	0	0	0	0	0	0	0	0	0	0	0	0	0	1	0	0	0	0	0	0	0	0	0	0	0	0	0	0
1177	OG0002653	755	2	1222	1	1	1	0.548866	1.02195	0	0	0	0	0	0	0	0	0	0.00198268	0	0	0	0	0	0	1	0	0	0	0	0	0	0	0	0	0	0	0	0	0	0	0	0	0	0	0	0	0	0
1178	OG0002653	760	1	1223	1	4	1	2.93812	1.02039	0	0	0	0	0	1	1	1	0	0.679383	1	0	0	0	0	0	0	0	0	0	0	0	0	0	0	0	0	0	0	0	0	0	0	0	0	0	0	0	0	0
1179	OG0002653	775	2	1224	1	1	1	0.114507	1.02019	0	0	0	0	0	0	0	0	0	0.00195809	0	0	0	0	0	0	0	0	0	0	0	0	0	0	0	0	0	0	0	0	0	0	0	1	0	0	0	0	0	0
1180	OG0002653	782	1	1225	1	1	1	0.548866	1.02195	0	0	0	0	0	0	0	0	0	0.00198268	0	0	0	0	0	0	1	0	0	0	0	0	0	0	0	0	0	0	0	0	0	0	0	0	0	0	0	0	0	0
1181	OG0002653	788	2	1226	1	8	2	2.79725	1.03007	1	1	1	0	1	1	1	1	0	0.679385	1	0	0	0	0	0	0	0	0	0	0	0	0	0	0	0	0	0	0	0.0104379	0	0	0	0	0	0	0	0	0	0
1182	OG0002653	799	1	1228	1	1	1	0.130132	1.01606	0	0	0	0	0	0	0	0	0	0.0019581	0	0	0	0	0	0	0	0	0	0	0	0	0	0	0	0	0	0	0	0	0	0	0	0	0	0	0	1	0	0
1183	OG0002653	801	3	1229	1	1	2	0.310345	1.03282	0	0	0	0	0	0	0	0	0	0.0019581	0	0	0	0	0	0	0	0	0	0	0	0	0	0	0	0	0	0	0	0	0	0	1	0.199971	0	0	0	0	0	0
1184	OG0002653	808	1	1230	1	9	2	16.7275	0.183044	0	0	0	0	0	1	1	1	0	0.647439	0	1	1	0	0	0	1	0	0	0	0	0	0	0	1	0	0	0	1	1	0	0	0	0.0291004	0	0	0	0	0	0
1185	OG0002653	820	3	1231	1	2	3	0.828912	2.03214	0	0	0	0	0	0	0	0	0	0.00195822	0	0	0	0	0	0	0	0	0	0	0	0	0	0	0	0	0	0	0	0	0	0	1	0.203405	0	1	0.0444005	0	0	0
1186	OG0002653	869	2	1232	1	1	7	0.761786	1.10056	0	0	0	0.00386075	0	0.0255307	0	1	0	0.123009	0.131466	0	0	0	0	0	0	0	0	0	0	0.00881156	0	0	0	0	0	0	0	0	0	0	0	0.0252834	0	0	0.036602	0	0	0
1187	OG0002653	870	2	1233	1	3	6	2.31245	1.11147	0	1	1	0.143266	1	0	0	0	0	0.0697425	0.0751389	0	0	0	0	0	0	0	0	0	0	0.00880721	0	0	0	0	0	0	0	0	0	0	0	0.0252833	0	0	0.0366007	0	0	0
1188	OG0002653	881	1	1234	1	2	3	0.0543149	1.08486	0	0	0	0	0	0	0	0	0	0.00242127	0	1	1	0	0	0	0	0	0	0	0	0	0	0	0	0	0	0	0	0	0	0	0	0.0252832	0	0	0.0365992	0	0	0
1189	OG0002653	882	1	1235	1	1	3	0.135505	1.07737	0	0	0	0	0	0	0	0	0	0.0019581	0	0	0	0	0	0	0	0	0	0	0	0	0	0	0	0	0	0	0	0	0	0	0	0.0252998	0	0	0.0371827	1	0	0
1190	OG0002653	902	1	1236	1	9	3	15.209	0.185022	0	0	0	1	1	1	1	1	0	0.679411	1	0	0	0	0	0	1	0	0	0	0	0	0	0	0	0	0	0	1	1	0	0	0	0.0296261	0	0	0.111786	0	0	0
1191	OG0002653	907	1	1237	1	1	3	0.135505	1.07737	0	0	0	0	0	0	0	0	0	0.0019581	0	0	0	0	0	0	0	0	0	0	0	0	0	0	0	0	0	0	0	0	0	0	0	0.0252998	0	0	0.0371827	1	0	0
1192	OG0002653	912	3	1238	1	1	3	0.31151	1.06929	0	0	0	0	0	0	0	0	0	0.0019581	0	0	0	0	0	0	0	0	0	0	0	0	0	0	0	0	0	0	0	0	0	0	1	0.2	0	0	0.0367245	0	0	0
1193	OG0002653	913	3	1239	1	1	3	0.0666745	1.08434	0	1	0	0	0	0	0	0	0	0.00196814	0	0	0	0	0	0	0	0	0	0	0	0	0	0	0	0	0	0	0	0	0	0	0	0.0252832	0	0	0.0365989	0	0	0
1194	OG0002653	917	3	1240	1	2	3	0.0543149	1.08486	0	0	0	0	0	0	0	0	0	0.00242127	0	1	1	0	0	0	0	0	0	0	0	0	0	0	0	0	0	0	0	0	0	0	0	0.0252832	0	0	0.0365992	0	0	0
1195	OG0002653	1017	3	1241	1	1	4	0.14344	1.10401	0	0	0	0	0	0	0	0	0	0.0019581	0	0	0	0	0	0	0	0	0	0	0	0	0	0	0	0	0	0	0	0	0	0	0.0272567	0.0300873	0	0	0.0372283	1	0	0
1196	OG0002653	1019	3	1242	1	1	5	1.32213	1.08402	0	0	0	0	0	0	0	0	0	0.00195822	0	0	0	0	0	0	0	0	0	0	0	0	0	0	0	0	0	0	0	0	1	0	0.157925	0.102527	0.00146653	0	0.0405825	0	0	0
1197	OG0002653	1023	1	1243	1	12	5	11.4565	0.891623	1	1	1	1	1	1	1	1	0	0.679411	1	0	0	0	0	0	1	0	0	0	0	0	0	0	1	1	0	0	0	0	0	0	0.0344513	0.0340759	0.00310713	0	0.0573862	0	0	0
1198	OG0002653	1062	3	1244	1	6	5	2.57626	1.13229	0	0	0	0	0	1	1	1	0	0.67941	1	1	1	0	0	0	0	0	0	0.00150633	0	0	0	0	0	0	0	0	0	0	0	0	0.0271613	0.0300344	0	0	0.0366442	0	0	0
1199	OG0002653	1089	3	1245	1	1	7	0.579365	1.13049	0	0	0	0	0	0	0	0.00212204	0.0166252	0.00216967	0	0	0	0	0	0.035997	1	0	0	0	0	0	0	0	0	0	0	0	0	0	0	0	0.0271545	0.0300307	0	0	0.0366252	0	0	0
1200	OG0002653	1375	2	1246	1	1	6	0.132625	1.12963	0	0	0	0	0	1	0	0.0137376	0.0180434	0.0106264	0	0	0	0	0	0	0	0	0	0	0	0	0	0	0	0	0	0	0	0	0	0	0.0271463	0.0300261	0	0	0.0366025	0	0	0
1201	OG0002653	1385	3	1247	1	1	5	0.143917	1.10595	0	0	0	0	0	0	0	0.00194518	0	0.00202429	0	0	0	0	0	0	0	0	0	0	0	0	0	0	0	0	0	0	0	0	0	0	0.0272567	0.0300873	0	0	0.0372283	1	0	0
1202	OG0002653	1403	3	1248	1	6	6	4.44495	2.04552	1	1	1	0	1	0	0	0.860172	0	0.675689	1	0	0	0	0	0	0	0	0	0	0	0	0	0	0	0	0	0	0	1	0	0	0.0286325	0.0308501	0	0.0142601	0.0415471	0	0	0
1203	OG0002653	1473	3	1249	1	1	4	0.123847	1.10107	0	0	0	0	0	0	0	0	0	0.00195869	0	0	0	0	0	0	0	0	0	0	0	0	0	0	0	0	0	0	0	1	0	0	0.0274594	0.0301997	0	0	0.0374767	0	0	0
1204	OG0002653	1474	3	1250	1	8	4	3.95573	1.13075	1	0	1	0	0	1	1	1	0	0.67941	1	1	1	0	0	0	0	0	0	0	0	0	0	0	0	0	0	0	0	0	0	0	0.0271612	0.0300344	0	0	0.0366439	0	0	0
1205	OG0002653	1477	1	1251	1	1	5	1.32012	1.08516	0	0	0	0	0	0	0	0.00194582	0	0.00202481	0	0	0	0	0	0	0	0	0	0	0	0	0	0	0	0	0	0	0	0	1	0	0.157862	0.102491	0	0	0.0404374	0	0	0
1206	OG0002653	1580	3	1252	1	2	8	0.0817138	1.14724	0	0	0	0	0.00255379	0.00205977	0	0.00541012	0	0.00480992	0	1	1	0	0	0	0	0	0	0	0	0	0	0	0	0	0	0	0	0	0	0	0.0271498	0.0300281	0	0	0.036622	0.0304021	0	0
1207	OG0002653	1582	2	1253	1	1	8	0.0859309	1.14676	0	1	0	0	0.00395515	0.00161646	0	0.00247363	0	0.00240856	0	0	0	0	0	0	0	0	0	0	0	0	0	0	0	0	0	0	0	0	0	0	0.0271496	0.030028	0	0	0.0366214	0.0304017	0	0
1208	OG0002653	1642	1	1254	1	1	7	0.451504	1.15112	0	0.00892115	0	0	0	0.00152457	0	0	0	0.00215872	0	1	0	0	0	0	0	0	0	0	0	0	0	0	0	0	0	0	0	0	0	0	0.0271497	0.030028	0	0	0.0366215	0.0304018	0	0
1209	OG0002653	1657	1	1255	1	1	7	0.499392	1.13143	0	0	0	0	0.00207343	0.00150009	0	0	0	0.0019613	0	0	0	0	0	0	0	0	0	0	0	0	0	0	0	0	0	0	0	0	0	0	0.0277018	0.0303341	0	1	0.0397504	0.0326323	0	0
1210	OG0002654	166	3	1256	1	1	8	0.0673671	1.05773	0	0	0	0	0.00259342	0.00210595	0	0.00570312	1	0.00531003	0.00700518	0	0	0	0.00232916	0	0	0	0	0	0	0	0	0	0	0	0	0	0	0	0	0	0.0223875	0	0	0	0	0	0	0.00129782
1211	OG0002654	167	1	1257	1	1	8	0.0945359	1.0565	0	0	0	0	0.00213897	0.00157645	0	0.00234308	0	0.00251192	0.00404633	0	0	0	0.00233085	0	0	0	0	0	0	0	0	0	0	1	0	0	0	0	0	0	0.022417	0	0	0	0	0	0	0.00137833
1212	OG0002654	168	1	1258	1	1	8	0.0632927	1.05738	0	0	0	0	0.00213344	0.00157001	0	0.0023022	0	0.00247787	0.00401033	0	0	0	0.00232909	0	0	0	0	0	0	0	0	0	0	0	0	0	0	0	0	0	0.0224452	0	0	0	1	0	0	0.0013367
1213	OG0002654	171	1	1259	1	1	8	0.111125	1.04504	0	0	0	0	0.00213341	0.00156998	0	0.00230202	0	0.00247773	0.00401018	0	0	0	0.00232908	0	0	0	0	0	0	0	0	0	0	0	0	0	0	0	0	0	0.180784	1	0	0	0	0	0	0.00130565
1214	OG0002654	198	1	1260	1	4	8	9.74456	1.00789	1	0	0	0	0.747854	0.959723	1	0.865223	0	0.670104	0.709987	0	0	1	0.0115709	0	1	0	0	0	0	0	0	0	0	0	0	0	0	0	0	0	0.0232815	0	0	0	0	0	0	0.00373414
1215	OG0002654	199	1	1261	1	1	8	0.0632927	1.05738	0	0	0	0	0.00213344	0.00157001	0	0.0023022	0	0.00247787	0.00401033	0	0	0	0.00232909	0	0	0	0	0	0	0	0	0	0	0	0	0	0	0	0	0	0.0224452	0	0	0	1	0	0	0.0013367
1216	OG0002654	201	3	1262	1	1	8	0.182953	1.05552	0	0	0	0	0.00214022	0.00157791	0	0.00235234	0	0.00251963	0.00405449	0	0	0	0.832549	1	0	0	0	0	0	0	0	0	0	0	0	0	0	0	0	0	0.0223878	0	0	0	0	0	0	0.00129877
1217	OG0002654	202	1	1263	1	1	8	0.0611434	1.05748	0	0	0	0	0.00213405	0.00157073	0	0.00230676	0	0.00248167	0.00401435	0	0	0	0.00232929	0	0	0	0	0	0	0	0	0	0	0	1	0	0	0	0	0	0.0224015	0	0	0	0	0	0	0.00133595
1218	OG0002654	243	1	1264	1	1	8	0.0673671	1.05773	0	0	0	0	0.00259342	0.00210595	0	0.00570312	1	0.00531003	0.00700518	0	0	0	0.00232916	0	0	0	0	0	0	0	0	0	0	0	0	0	0	0	0	0	0.0223875	0	0	0	0	0	0	0.00129782
1219	OG0002654	245	2	1265	1	6	8	7.39877	0.847451	0	0	0	0	0.00258916	0.00210098	0	0.00567162	0	0.0052838	0.00697744	0	0	0	0.00247394	0	0	0	0	0	0	1	1	1	1	0	0	0	0	0	1	1	0.192019	0	0	0	0	0	0	0.0290396
1220	OG0002654	249	1	1266	1	2	8	4.85817	1.05476	0	0	1	0	0.746917	0.956981	1	0.861497	0	0.661843	0.701251	0	0	0	0.00234674	0	0	0	0	0	0	0	0	0	0	0	0	0	0	0	0	0	0.0223904	0	0	0	0	0	0	0.00130584
1221	OG0002654	250	3	1267	1	1	8	0.0632927	1.05738	0	0	0	0	0.00213344	0.00157001	0	0.0023022	0	0.00247787	0.00401033	0	0	0	0.00232909	0	0	0	0	0	0	0	0	0	0	0	0	0	0	0	0	0	0.0224452	0	0	0	1	0	0	0.0013367
1222	OG0002654	253	3	1268	1	1	8	0.472582	1.06069	0	0	0	0	0.00209173	0.00152141	0	0.00199382	0.0166069	0.00206094	0	0	0	0	0.0023291	0	0	0	0	0	0	0	0	0	0	0	0	0	0	0	0	0	0.0225392	0	0	1	0	0	0	0.00139998
1223	OG0002654	283	1	1269	1	8	7	20.9222	0.06368	0	0	1	0	0.749817	0.959712	1	0.865208	0.124827	0.647363	0	0	0	0	0.0115976	0	1	0	0	0	0	1	1	0	0	0	0	0	0	1	1	1	0.230359	0	0	0	0	0	0	0
1224	OG0002654	287	1	1270	1	1	7	0.109443	1.05636	0	0	0	0	0.00209171	0.00152139	0	0.00199364	0.0166069	0.00206081	0	0	0	0	0.00232908	0	0	0	0	0	0	0	0	0	0	0	0	0	0	0	0	0	0.18078	1	0	0	0	0	0	0
1225	OG0002654	296	1	1271	1	1	7	0.809023	1.06883	1	0	0	0	0.051308	0.00432962	0	0.0162688	0.018353	0.0124726	0	0	0	0	0.00232936	0	0	0	0	0	0	0	0	0	0	0	0	0	0	0	0	0	0.0223873	0	0	0	0	0	0	0
1226	OG0002654	301	3	1272	1	1	8	0.191799	1.06942	0	0	0	0	0.00251849	0.00201864	0	0.00514911	0.0170327	0.00459989	0	1	0.700575	0	0.0023295	0	0	0	0	0	0	0	0	0	0	0	0	0	0	0	0	0	0.0223873	0	0	0	0	0	0	0
1227	OG0002654	333	2	1273	1	1	6	0.0613228	1.05213	0	0	0	0	0.00208948	0.00151879	0	0.00197719	0	0.00204757	0	0	0	0	0.00232908	0	0	0	0	0	0	0	0	0	0	0	0	0	0	0	0	0	0.0224434	0	0	0	1	0	0	0
1228	OG0002654	341	1	1274	1	10	6	19.72	0.074094	0	0	1	0	0.749847	0.95974	1	0.865247	0	0.679411	1	0	0	0	0.0115976	0	1	0	0	0	1	1	0	0	1	0	0	0	0	1	1	1	0.230359	0	0	0	0	0	0	0
1229	OG0002654	359	1	1275	1	1	6	0.109365	1.03976	0	0	0	0	0.00208947	0.00151879	0	0.00197714	0	0.00204753	0	0	0	0	0.00232908	0	0	0	0	0	0	0	0	0	0	0	0	0	0	0	0	0	0.18078	1	0	0	0	0	0	0
1230	OG0002654	361	1	1276	1	1	6	0.561768	1.05205	0	0	0	0	0.00211434	0.00154776	0	0.00216099	0	0.00219547	0	0	0	0	0.00686066	0	1	0	0	0	0	0	0	0	0	0	0	0	0	0	0	0	0.0223911	0	0	0	0	0	0	0
1231	OG0002654	363	1	1277	1	4	6	5.70094	1.10559	1	0	0	0	0.74787	0.959739	1	0.865244	0	0.679408	1	0	1	0	0.00237332	0	0	0	0	0	0	0	0	0	0	0	0	0	0	0	0	0	0.0223943	0	0	0	0	0	0	0
1232	OG0002654	366	3	1278	1	3	6	1.3369	1.84031	0	0	0	0	0.00209027	0.00151971	0	0.001983	0	0.00205224	0	0	0	0	0.00232984	0	0	0	0	0	0	0	0	0	0	0	0	0	0	0	1	1	0.144891	0	0	0	1	0	0	0
1233	OG0002654	378	3	1279	1	1	7	0.0589496	1.0825	0	0	0	0	0.00222386	0.00167536	0	0.00297072	1	0.00284702	0	0	0	0	0.0023291	0	0	0	0	0	0	0	0	0	0	0	0	0	0	0	0	0	0.0271428	0.0300242	0	0	0	0	0	0
1234	OG0002654	382	1	1280	1	1	7	0.141024	1.07582	0	0	0	0	0.00208948	0.00151879	0	0.00197717	0	0.00204755	0	0	0	0	0.00232908	0	0	0	0	0	0	0	0	0	0	0	0	0	0	0	0	0	0.0272106	0.0300618	0	0	0	1	0	0
1235	OG0002654	385	3	1282	1	1	7	0.0640746	1.06192	0	0	0	0	0.0020895	0.00151881	0	0.00197733	0	0.00204768	0	0	0	0	0.0023291	0	0	0	0	0	0	0	0	0	0	0	0	0	0	0.0103793	0	0	0.0224548	0	0	0	1	0	0	0
1236	OG0002654	388	1	1283	1	9	7	16.1696	0.129695	0	0	1	0	0.749847	0.959741	1	0.865247	0	0.679411	1	1	1	0	0.011596	0	1	0	0	0	0	0	0	0	0	1	0	0	0	0.601305	1	1	0.227042	0	0	0	0	0	0	0
1237	OG0002654	399	3	1285	1	1	6	0.180812	1.05024	0	0	0	0	0.00209145	0.00152109	0	0.00199176	0	0.00205929	0	0	0	0	0.832545	1	0	0	0	0	0	0	0	0	0	0	0	0	0	0	0	0	0.0223875	0	0	0	0	0	0	0
1238	OG0002654	407	2	1286	1	1	6	0.799853	1.05251	1	0	0	0	0.0500583	0.00403005	0	0.0147424	0	0.0113301	0	0	0	0	0.00232933	0	0	0	0	0	0	0	0	0	0	0	0	0	0	0	0	0	0.0223873	0	0	0	0	0	0	0
1239	OG0002654	410	1	1287	1	2	7	0.0663255	2.0532	0	0	0	0	0.00222393	0.00167544	0	0.00297126	1	0.00284746	0	0	0	0	0.00232911	0	0	0	0	0	0	0	0	0	0	0	0	0	0	0	0	0	0.0224452	0	0	0	1	0	0	0.00133672
1240	OG0002654	440	3	1288	1	2	7	0.692712	1.03324	0	0	0	0	0.0020896	0.00151893	0	0.00197805	0	0.00204826	0	0	0	0	0.0023292	0	0	0	0	0	0	0	0	0	0	0	0	0	0	0	1	1	0.133469	0	0	0	0	0	0	0.00186804
1241	OG0002654	445	1	1289	1	2	6	0.237056	2.01623	0	0	0	0	0.00208958	0.00151892	0	0.00197796	0	0.00204819	0	0	0	0	0.00232918	0	0	0	0	0	0	0	0	0	0	0	0	0	0	0	0	0	0.0231676	0	0	0	1	1	0	0
1242	OG0002654	445	2	1290	1	1	6	0.109365	1.03976	0	0	0	0	0.00208947	0.00151879	0	0.00197714	0	0.00204753	0	0	0	0	0.00232908	0	0	0	0	0	0	0	0	0	0	0	0	0	0	0	0	0	0.18078	1	0	0	0	0	0	0
1243	OG0002654	464	3	1292	1	1	7	0.18289	1.05424	0	0	0	0	0.0021402	0.00157789	0	0.00235221	0	0.00251953	0.00405437	0	0	0	0.832549	1	0	0	0	0	0	0	0	0	0	0	0	0	0	0	0	0	0.0223876	0	0	0	0	0	0	0
1244	OG0002654	466	1	1293	1	2	7	0.0761257	2.05553	0	0	0	0	0.00259365	0.00210622	0	0.00570482	1	0.00531145	0.00700668	0	0	0	0.00232918	0	0	0	0	0	0	0	0	0	0	0	0	0	0	0	0	0	0.0224435	0	0	0	1	0	0	0
1245	OG0002654	496	3	1294	1	3	6	4.60858	1.04922	0	0	1	0	0.749832	0.959726	1	0.865227	0	0.679371	1	0	0	0	0.00234692	0	0	0	0	0	0	0	0	0	0	0	0	0	0	0	0	0	0.0223901	0	0	0	0	0	0	0
1246	OG0002654	497	2	1295	1	1	6	0.0613228	1.05213	0	0	0	0	0.00208948	0.00151879	0	0.00197719	0	0.00204757	0	0	0	0	0.00232908	0	0	0	0	0	0	0	0	0	0	0	0	0	0	0	0	0	0.0224434	0	0	0	1	0	0	0
1247	OG0002654	497	3	1296	1	1	6	0.11425	1.04392	0	0	0	0	0.00209002	0.00151943	0	0.0019812	0	0.00205079	0	0	0	0	0.00232961	0	0	0	0	0	0	0	0	0	0	0	0	0	0	1	0	0	0.0225387	0	0	0	0	0	0	0
1248	OG0002654	500	1	1297	1	1	6	0.139067	1.04622	0	0	0	0	0.00208948	0.00151879	0	0.00197717	0	0.00204755	0	0	0	0	0.00232908	0	0	0	0	0	0	0	0	0	0	0	0	0	0	0	0	0	0.0224277	0	0	0	0	1	0	0
1249	OG0002654	503	3	1298	1	1	7	0.589049	1.08873	0	0	0	0	0.0023329	0.00180242	0	0.00377698	0	0.00349579	0	0	1	0	0.00232933	0	0	0	0	0	0	0	0	0	0	0	0	0	0	0	0	0	0.0223893	0	0	0	0.0366006	0	0	0
1250	OG0002654	517	3	1299	1	1	7	0.112248	1.0699	0	0	0	0	0.00208947	0.00151879	0	0.00197714	0	0.00204753	0	0	0	0	0.00232908	0	0	0	0	0	0	0	0	0	0	0	0	0	0	0	0	0	0.180803	1	0	0	0	0.0304194	0	0
1251	OG0002654	520	1	1300	1	1	7	0.0598725	1.08305	0	0	0	0	0.00222386	0.00167536	0	0.00297073	1	0.00284703	0	0	0	0	0.0023291	0	0	0	0	0	0	0	0	0	0	0	0	0	0	0	0	0	0.0223884	0	0	0	0	0.0303814	0	0
1252	OG0002654	525	2	1301	1	5	7	17.2898	0.120689	0	0	0	0	0.145421	0.94914	1	0.851161	0	0.636833	0	0	0	0	0.0115499	0	1	0	0	0	0	0	0	0	0	0	0	0	0	1	1	1	0.229685	0	0	0	0	0.147402	0	0
1253	OG0002654	527	1	1302	1	1	7	0.0667503	1.08191	0	0	0	0	0.00208948	0.0015188	0	0.00197721	0	0.00204758	0	0	0	0	0.00232908	0	0	0	0	0	0	0	0	0	0	0	0	0	0	0	0	0	0.0224657	0	0	0	1	0.0308849	0	0
1254	OG0002654	530	1	1303	1	1	8	0.457641	1.08364	0	0	0	0	0.00227226	0.00173176	0	0.00332861	0	0.003135	0	1	0	0	0.00232927	0	0	0	0	0	0	0	0	0	0	0	0	0	0	0	0	0	0.0223888	0	0	0	0	0.0303823	0	0.00129873
1255	OG0002654	545	1	1304	1	3	7	0.483984	1.20187	0	0	0	0	0.0020897	0.00151905	0	0.00197883	0	0.00204889	0	0	0	0	0.0023293	0	0	0	0	0	0	0	0	0	0	0	0	0	0	0	1	1	0.635531	1	0	0	0	0.0350523	0	0
1256	OG0002654	551	2	1305	1	1	7	0.0664904	1.08362	0	0	0	0	0.00207936	0.00150701	0	0	0	0.00217106	0.00368589	0	0	0	0.00232908	0	0	0	0	0	0	0	0	0	0	0	0	0	0	0	0	0	0.0224657	0	0	0	1	0.0308848	0	0
1257	OG0002654	551	3	1306	1	2	7	5.95897	1.13181	1	0	0	0	0.71295	0.927875	1	0	0	0.631706	0.669383	0	0	0	0.00234594	0	0	0	0	0	0	0	0	0	0	0	0	0	0	0	0	0	0.0223915	0	0	0	0	0.0303904	0	0
1258	OG0002654	552	3	1307	1	1	7	0.18313	1.08212	0	0	0	0	0.00208028	0.00150807	0	0	0	0.00217926	0.00369456	0	0	0	0.832545	1	0	0	0	0	0	0	0	0	0	0	0	0	0	0	0	0	0.0223888	0	0	0	0	0.0303824	0	0
1259	OG0002654	573	1	1308	1	1	7	0.58666	1.08405	0	0	0	0	0.00219238	0.00163868	0	0	0	0.00318292	0.00475587	0	1	0	0.0023293	0	0	0	0	0	0	0	0	0	0	0	0	0	0	0	0	0	0.0223885	0	0	0	0	0.0303815	0	0
1260	OG0002654	574	1	1309	1	1	7	0.098932	1.0725	0	0	0	0	0.00207941	0.00150707	0	0	0	0.00217151	0.00368637	0	0	0	0.00232919	0	0	0	0	0	0	0	0	0	0	0	0	0	0	0	0	0	0.0226054	0	0	0	0	0.0310183	0	1
1261	OG0002654	579	3	1310	1	11	7	18.5812	0.0691061	0	0	1	0	0.749847	0.959741	1	1	0	0.670124	0.710008	0	0	0	0.0115976	0	1	0	0	0	0	0	1	0	1	0	0	1	1	1	1	1	0.230626	0	0	0	0	0.148523	0	0
1262	OG0002654	589	1	1312	1	1	7	0.111604	1.08452	0	0	0	0	0.00207373	0.00150044	0	0	0.0165906	0.00196385	0	0	0	0	0.00232907	0	0	0	0	0	0	0	0	0	0	0	0	0	0	0	0	0	0.180803	1	0	0	0	0.0304194	0	0
1263	OG0002654	610	2	1313	1	1	7	0.114788	1.09776	0	0	0	0	0.00268775	0.00221586	0	0	0.0174815	0	1	0	0	0	0.00232922	0	0	0	0	0	0	0	0	0	0	0	0	0	0.00208022	0	0	0	0.0223887	0	0	0	0	0.0303822	0	0
1264	OG0002654	619	1	1314	1	7	9	15.9222	0.757886	1	0	1	0	0.752698	0.817301	0.819345	1	0.124827	0	0.689991	0	1	0	0.011259	0	1	0	0	0	0	0	0	0	0	0	0	0	0.122091	0	1	1	0.201113	0	0	0	0	0.113389	0	0
1265	OG0002654	621	1	1316	1	1	8	0.0676358	1.08517	0	0	0	0	0.00208663	0.00208969	0.00170624	0	0	0	0.00353547	0	0	0	0.00232909	0	0	0	0	0	0	0	0	0	0	0	0	0	0.0021227	0	0	0	0.0224677	0	0	0	1	0.0308969	0	0
1266	OG0002654	633	1	1317	1	1	6	0.109209	1.041	0	0	0	0	0.00208661	0.00208963	0.00170618	0	0	0	0.00353541	0	0	0	0.00232907	0	0	0	0	0	0	0	0	0	0	0	0	0	0	0	0	0	0.18078	1	0	0	0	0	0	0
1267	OG0002654	680	1	1318	1	1	4	0.115237	1.02578	0	0	0	0	0.00207608	0.00203067	0.00164705	0	0	0	0	0	0	0	0.00232907	0	0	0	0	0	0	0	0	0	0	0	0	0	0	0	0	0	0	1	0	0	0	0	0	0
1268	OG0002654	690	2	1319	1	1	3	0.0524626	1.02549	0	0	0	0	0	0.00202646	0.00164283	0	0	0	0	0	0	0	0.00232908	0	0	0	0	0	0	0	0	0	0	0	0	0	0	0	0	0	0	0	0	0	1	0	0	0
1269	OG0002654	705	1	1320	1	13	4	16.6714	0.0485019	0	0	1	0	1	0.817306	0.819349	1	0	1	1	0	0	0	0.0115949	0	1	0	0	0	0	0	0	0	0	0	0	1	1	1	1	1	0	0.0882183	0	1	0	1	0	0
1270	OG0002654	710	1	1322	1	1	4	0.310536	1.03634	0	0	0	0	0	0.00202646	0.00164282	0	0	0	0	0	0	0	0.00232907	0	0	0	0	0	0	0	0	0	0	0	0	0	0	0	0	0	1	0.199971	0	0	0	0	0	0
1271	OG0002654	725	3	1323	1	2	3	0.0535479	2.02546	0	0	0	0	0	0.00219596	0.00181283	0	1	0	0	0	0	0	0.00232908	0	0	0	0	0	0	0	0	0	0	0	0	0	0	0	0	0	0	0	0	0	1	0	0	0
1272	OG0002654	730	2	1324	1	1	3	0.172217	1.02355	0	0	0	0	0	0.00202894	0.00164532	0	0	0	0	0	0	0	0.832544	1	0	0	0	0	0	0	0	0	0	0	0	0	0	0	0	0	0	0	0	0	0	0	0	0
1273	OG0002654	796	3	1325	1	1	3	0.571557	1.02551	0	0	0	0	0	0.0023336	0.00195088	0	0	0	0	0	1	0	0.00232925	0	0	0	0	0	0	0	0	0	0	0	0	0	0	0	0	0	0	0	0	0	0	0	0	0
1274	OG0002654	819	2	1326	1	2	3	0.623465	2.02519	1	0	0	0	0	0.00290241	0.00252138	0	0	0	0	0	0	0	0.0023291	0	0	0	0	0	0	0	0	0	0	0	0	0	0	0	0	0	0	0	0	0	1	0	0	0
1275	OG0002654	887	1	1327	1	1	3	0.114698	1.0237	0	0	0	0	0	0.00202645	0.00164282	0	0	0	0	0	0	0	0.00232907	0	0	0	0	0	0	0	0	0	0	0	0	0	0	0	0	0	0	1	0	0	0	0	0	0
1276	OG0002654	889	2	1328	1	1	3	0.104453	1.01741	0	0	0	0	0	0.00202714	0.0016435	0	0	0	0	0	0	0	0.00232958	0	0	0	0	0	0	0	0	0	0	0	0	0	0	1	0	0	0	0	0	0	0	0	0	0
1277	OG0002654	893	2	1329	1	1	3	0.551505	1.02537	0	0	0	0	0	0.00205775	0.00167421	0	0	0	0	0	0	0	0.00685977	0	1	0	0	0	0	0	0	0	0	0	0	0	0	0	0	0	0	0	0	0	0	0	0	0
1278	OG0002654	903	1	1330	1	1	4	0.447044	1.04784	0	0	0	0	0	0.00225698	0.00187403	0	0	0	0	1	0	0	0.0023292	0	0	0	0	0	0	0	0	0	0	0	0	0	0	0	0	0	0.0223872	0	0	0	0	0	0	0
1279	OG0002654	908	3	1331	1	1	4	0.0601403	1.04777	0	0	0	0	0	0.00202646	0.00164283	0	0	0	0	0	0	0	0.00232908	0	0	0	0	0	0	0	0	0	0	0	0	0	0	0	0	0	0.0224434	0	0	0	1	0	0	0
1280	OG0002654	1008	2	1332	1	3	3	0.0621255	2.02569	0	0	0	0	0	0.00261391	0.00223202	0	0	0	0	1	1	0	0.00232946	0	0	0	0	0	0	0	0	0	0	0	0	0	0	0	0	0	0	0	0	0	1	0	0	0
1281	OG0002654	1009	1	1333	1	1	3	0.551505	1.02537	0	0	0	0	0	0.00205775	0.00167421	0	0	0	0	0	0	0	0.00685977	0	1	0	0	0	0	0	0	0	0	0	0	0	0	0	0	0	0	0	0	0	0	0	0	0
1282	OG0002654	1024	3	1334	1	1	3	0.130323	1.01957	0	0	0	0	0	0.00202646	0.00164282	0	0	0	0	0	0	0	0.00232908	0	0	0	0	0	0	0	0	0	0	0	0	0	0	0	0	0	0	0	0	0	0	1	0	0
1283	OG0002654	1029	1	1335	1	1	3	0.0524626	1.02549	0	0	0	0	0	0.00202646	0.00164283	0	0	0	0	0	0	0	0.00232908	0	0	0	0	0	0	0	0	0	0	0	0	0	0	0	0	0	0	0	0	0	1	0	0	0
1284	OG0002654	1118	1	1336	1	1	2	0.130172	1.01793	0	0	0	0	0	0.00149809	0	0	0	0	0	0	0	0	0.00232908	0	0	0	0	0	0	0	0	0	0	0	0	0	0	0	0	0	0	0	0	0	0	1	0	0
1285	OG0002654	1220	2	1337	1	1	3	0.108033	1.03375	0	0	0	0	0	0.00149809	0	0	0	0	0	0	0	0	0.00232907	0	0	0	0	0	0	0	0	0	0	0	0	0	0	0	0	0	0.18078	1	0	0	0	0	0	0
1286	OG0002654	1239	2	1338	1	2	2	0.0504885	1.02495	0	0	0	0	0	0.00152022	0	0	0	0	0	1	1	0	0.00232938	0	0	0	0	0	0	0	0	0	0	0	0	0	0	0	0	0	0	0	0	0	0	0	0	0
1287	OG0002654	1243	1	1339	1	1	2	0.55103	1.02373	0	0	0	0	0	0.00149927	0	0	0	0	0	0	0	0	0.00685962	0	1	0	0	0	0	0	0	0	0	0	0	0	0	0	0	0	0	0	0	0	0	0	0	0
1288	OG0002654	1272	3	1340	1	1	4	0.0528241	1.02949	0	0	0	0	0	0.00150557	0	0	0	0.00216544	0.00367995	0	0	0	0.00232908	0	0	0	0	0	0	0	0	0	0	0	0	0	0	0	0	0	0	0	0	0	1	0	0	0
1289	OG0002654	1280	1	1341	1	1	5	0.132285	1.02581	0	0	0	0	0	0.00155936	0	0.00224806	0	0.00243632	0.00396639	0	0	0	0.00232909	0	0	0	0	0	0	0	0	0	0	0	0	0	0	0	0	0	0	0	0	0	0	1	0	0
1290	OG0002654	1282	1	1342	1	3	5	2.36426	2.0086	0	0	0	0	0	0.641526	1	0.440197	0	0.338544	0.359381	0	0	0	0.00235385	0	0	0	0	0	0	0	0	0	0	0	0	0	0	0	1	1	0	0	0	0	0	0	0	0
1291	OG0002654	1285	1	1343	1	2	3	0.897291	2.02271	0	0	0	0	0	0.00158975	0	0.00244743	0	0	0	0	1	0	0.00232927	0	0	0	0	0	0	0	0	0	0	0	0	0	0	0	0	0	1	0	0	0	0	0	0	0
1292	OG0002654	1292	1	1344	1	3	4	0.205955	2.06343	0	0	0	0	0	0.00152389	0	0.00201529	0	0	0	0	0	0	0.901422	1	1	0	0	0	0	0	0	0	0	0	0	0	0	0	0	0	0	0.0253109	0	0	1	0	0	0
1293	OG0002654	1311	2	1345	1	1	4	0.10454	1.05131	0	0	0	0	0	0.00150417	0	0.00188594	0	0	0	0	0	0	0.0023295	0	0	0	0	0	0	0	0	0	1	0	0	0	0	0	0	0	0	0.0252847	0	0	0	0	0	0
1294	OG0002654	1316	1	1346	1	8	4	3.81092	2.06704	0	0	1	0	1	0.959741	1	0.865247	0	1	1	1	1	0	0.00238008	0	0	0	0	0	0	0	0	0	0	0	0	0	0	0	0	0	0	0.0253104	0	0	1	0	0	0
1295	OG0002654	1316	2	1347	1	1	4	0.310609	1.03658	0	0	0	0	0	0.00150402	0	0.0018849	0	0	0	0	0	0	0.00232907	0	0	0	0	0	0	0	0	0	0	0	0	0	0	0	0	0	1	0.199971	0	0	0	0	0	0
1296	OG0002654	1316	3	1348	1	2	4	0.640341	1.03595	0	0	0	0	0	0.00150405	0	0.00188514	0	0	0	0	0	0	0.00232917	0	0	0	0	0	0	0	0	0	0	0	0	0	0	0	1	1	0	0.0558447	0	0	0	0	0	0
1297	OG0002654	1324	1	1349	1	1	3	0.61055	1.04964	1	0	0	0	0	0.00153112	0	0	0	0	0	0	0	0	0.00232907	0	0	0	0	0	0	0	0	0	0	0	0	0	0	0	0	0	0	0.0252827	0	0	0	0	0	0
1298	OG0002654	1332	1	1350	1	1	3	0.552828	1.04895	0	0	0	0	0	0.00149927	0	0	0	0	0	0	0	0	0.00685962	0	1	0	0	0	0	0	0	0	0	0	0	0	0	0	0	0	0	0.0252836	0	0	0	0	0	0
1299	OG0002654	1332	3	1351	1	1	3	0.132033	1.04313	0	0	0	0	0	0.00149809	0	0	0	0	0	0	0	0	0.00232908	0	0	0	0	0	0	0	0	0	0	0	0	0	0	0	0	0	0	0.0252929	0	0	0	1	0	0
1300	OG0002654	1337	2	1352	1	1	3	0.0542015	1.04905	0	0	0	0	0	0.00149809	0	0	0	0	0	0	0	0	0.00232908	0	0	0	0	0	0	0	0	0	0	0	0	0	0	0	0	0	0	0.0252968	0	0	1	0	0	0
1301	OG0002654	1342	1	1353	1	2	3	0.640114	1.03406	0	0	0	0	0	0.0014981	0	0	0	0	0	0	0	0	0.00232917	0	0	0	0	0	0	0	0	0	0	0	0	0	0	0	1	1	0	0.0558447	0	0	0	0	0	0
1302	OG0002654	1344	1	1354	1	5	3	6.14119	1.95504	0	0	0	0	1	0.170712	0	1	0	1	1	0	0	0	0.839593	1	0	0	0	0	0	0	0	0	0	0	0	0	0	0	0	0	0	0.0253048	0	0	0	0	0	0
1303	OG0002654	1403	2	1355	1	1	3	0.0542015	1.04905	0	0	0	0	0	0.00149809	0	0	0	0	0	0	0	0	0.00232908	0	0	0	0	0	0	0	0	0	0	0	0	0	0	0	0	0	0	0.0252968	0	0	1	0	0	0
1304	OG0002654	1405	3	1356	1	2	3	1.81707	1.60678	0	0	0	0	0	0.00150038	0	0	0	0	0	0	0	0	0.00237358	0	0	0	0	0	0	0	0	0	0	1	0	0	0	1	0	0	0	0.0261895	0	0	0	0	0	0
1305	OG0002654	1408	2	1357	1	1	3	0.173825	1.04713	0	0	0	0	0	0.00149818	0	0	0	0	0	0	0	0	0.832544	1	0	0	0	0	0	0	0	0	0	0	0	0	0	0	0	0	0	0.0252827	0	0	0	0	0	0
1306	OG0002654	1410	1	1358	1	2	3	0.640114	1.03406	0	0	0	0	0	0.0014981	0	0	0	0	0	0	0	0	0.00232917	0	0	0	0	0	0	0	0	0	0	0	0	0	0	0	1	1	0	0.0558447	0	0	0	0	0	0
1307	OG0002654	1436	2	1359	1	1	4	0.558262	1.0579	0	0	0	0	0	0.00149974	0	0	0	0	0	0	0.00908435	0	0.00686016	0	1	0	0	0	0	0	0	0	0	0	0	0	0	0	0	0	0	0.0252836	0	0	0	0	0	0
1308	OG0002654	1460	1	1360	1	4	6	2.84343	1.10904	0	0	0	0	0	0.959674	1	1	0	1	0.719847	0.720782	1	0	0.00237407	0	0	0	0	0	0	0	0	0	0	0	0	0	0	0	0	0	0	0.0252851	0	0	0	0.0304038	0	0
1309	OG0002654	1485	1	1362	1	2	6	0.687931	1.07692	0	0	0	0	0	0	0	0	0	0	0.00347398	0.00539199	0	0	0.00232921	0	0	0	0	0	0	0	0	0	0	0	0	0	0	0	1	1	0	0.0560714	0	0.0144289	0	0.0340571	0	0
1310	OG0002654	1493	1	1363	1	6	4	4.26678	1.07826	0	0	1	0	1	1	1	1	0	1	0.719832	0	0	0	0.00234696	0	0	0	0	0	0	0	0	0	0	0	0	0	0	0	0	0	0	0.0252838	0	0	0	0.0303898	0	0
1311	OG0002654	1496	1	1364	1	1	3	0.0594949	1.07734	0	0	0	0	0	0	0	0	0	0	0	0	0	0	0.00232908	0	0	0	0	0	0	0	0	0	0	0	0	0	0	0	0	0	0	0.0253025	0	0	1	0.0308683	0	0
1312	OG0002654	1509	2	1365	1	2	3	0.577818	2.07471	0	0	0	0	0	0	0	0	0	0	0	0	0	0	0.00686335	0	1	0	0	0	0	0	0	0	0	0	0	0	0	0	0	0	0	0.0253117	0	0	1	0.0310854	0	0
1313	OG0002654	1512	3	1366	1	5	3	5.49348	1.08915	0	0	0	0	1	1	1	1	0	1	0	0	0	0	0.00234696	0	0	0	0	0	0	0	0	0	0	0	0	0	0	0	0	0	0	0.0252838	0	0	0	0.0303898	0	0
1314	OG0002654	1514	1	1367	1	1	3	0.573996	1.07776	0	0	0	0	0	0	0	0	0	0	0	0	1	0	0.00232923	0	0	0	0	0	0	0	0	0	0	0	0	0	0	0	0	0	0	0.025283	0	0	0	0.0303806	0	0
1315	OG0002654	1515	1	1368	1	1	3	0.176435	1.0758	0	0	0	0	0	0	0	0	0	0	0	0	0	0	0.832544	1	0	0	0	0	0	0	0	0	0	0	0	0	0	0	0	0	0	0.0252831	0	0	0	0.0303814	0	0
1316	OG0002654	1542	3	1369	1	1	3	0.0486478	1.0786	0	0	0	0	0	0	0	0	1	0	0	0	0	0	0.00232907	0	0	0	0	0	0	0	0	0	0	0	0	0	0	0	0	0	0	0.025283	0	0	0	0.0303805	0	0
1317	OG0002654	1575	1	1370	1	2	1	0.63993	1.03023	0	0	0	0	0	0	0	0	0	0	0	0	0	0	0	0	0	0	0	0	0	0	0	0	0	0	0	0	0	0	1	1	0	0.0558447	0	0	0	0	0	0
1318	OG0002654	1584	1	1371	1	1	1	0.13185	1.03931	0	0	0	0	0	0	0	0	0	0	0	0	0	0	0	0	0	0	0	0	0	0	0	0	0	0	0	0	0	0	0	0	0	0.0252929	0	0	0	1	0	0
1319	OG0002654	1659	2	1372	1	7	1	3.98362	1.04571	0	0	1	0	1	1	1	1	0	1	1	0	0	0	0	0	0	0	0	0	0	0	0	0	0	0	0	0	0	0	0	0	0	0.0252834	0	0	0	0	0	0
1320	OG0002654	1660	2	1373	1	1	1	0.0458696	1.0461	0	0	0	0	0	0	0	0	1	0	0	0	0	0	0	0	0	0	0	0	0	0	0	0	0	0	0	0	0	0	0	0	0	0.0252827	0	0	0	0	0	0
1321	OG0002654	1660	3	1374	1	1	1	0.13185	1.03931	0	0	0	0	0	0	0	0	0	0	0	0	0	0	0	0	0	0	0	0	0	0	0	0	0	0	0	0	0	0	0	0	0	0.0252929	0	0	0	1	0	0
1322	OG0002654	1665	2	1375	1	2	1	0.0886901	1.04561	0	0	0	0	0	0	0	0	0	0	0	0	0	0	1	1	0	0	0	0	0	0	0	0	0	0	0	0	0	0	0	0	0	0.0252828	0	0	0	0	0	0
1323	OG0002654	1685	2	1376	1	2	1	0.0519552	1.04634	0	0	0	0	0	0	0	0	0	0	0	1	1	0	0	0	0	0	0	0	0	0	0	0	0	0	0	0	0	0	0	0	0	0.0252827	0	0	0	0	0	0
1324	OG0002654	1686	1	1377	1	3	1	2.32181	1.01112	0	0	0	0	0	0	0	0	0	0	0	0	0	0	0	0	0	0	0	0	0	0	1	1	1	0	0	0	0	0	0	0	0	0.0254299	0	0	0	0	0	0
1325	OG0002654	1696	1	1378	1	2	1	0.989801	2.03216	0	0	0	0	0	0	0	0	0	0	0	0	0	0	0	0	1	0	0	0	0	0	0	0	0	0	0	0	0	0	0	0	0	0.0253363	0	1	0	0	0	0
1326	OG0002654	1702	1	1379	1	11	2	6.20881	2.68616	0	0	1	0	1	1	1	1	1	0	1	0	0	0	0.00263856	0	0	0	0	0	0	0	0	0	0	0	0	0	0	0	1	1	1	0.40332	0	0	0	1	0	0
1327	OG0002654	1702	2	1380	1	1	2	0.173798	1.04563	0	0	0	0	0	0	0	0	0	0	0	0	0	0	0.832544	1	0	0	0	0	0	0	0	0	0	0	0	0	0	0	0	0	0	0.0252827	0	0	0	0	0	0
1328	OG0002654	1718	1	1381	1	8	2	16.7887	0.327888	0	0	0	0	0	1	1	1	0	0	1	0	0	1	0.0115982	0	1	0	0	0	0	1	0	0	0	0	0	0	0	1	0	0	0	0.028992	0	0	0	0	0	0
1329	OG0002654	1718	2	1382	1	1	2	0.464206	1.03837	0	0	0	0	0	0	0	0	0	0	0	0	0	0	0.00232909	0	0	0	0	0	0	0	0	0	0	0	0	0	0	0	0	0	0	0.0253198	0	1	0	0	0	0
1330	OG0002654	1734	3	1383	1	1	3	0.0460857	1.04993	0	0	0	0	0	0.00150448	0	0	1	0	0	0	0	0	0.00232907	0	0	0	0	0	0	0	0	0	0	0	0	0	0	0	0	0	0	0.0252827	0	0	0	0	0	0
1331	OG0002654	1773	1	1384	1	13	4	14.2687	0.190013	0	0	1	0	1	0.959741	1	1	0	1	0.719848	1	1	1	0.902663	1	1	0	0	0	0	0	1	0	1	0	0	0	0	1	0	0	0	0.0290266	0	0	0	0	0	0
1332	OG0002654	1775	1	1385	1	1	4	0.0468756	1.05338	0	0	0	0	0	0.00152052	0	0	1	0	0.00365015	0	0	0	0.00232908	0	0	0	0	0	0	0	0	0	0	0	0	0	0	0	0	0	0	0.0252827	0	0	0	0	0	0
1333	OG0002654	1885	2	1386	1	1	5	0.110023	1.09076	0	0	0	0	0	0.00149813	0	0	0	0	0	0	0	0	0.0023797	0	0.0110597	0	0	0	0	1	0	0	0	0	0	0	0	0	0	0	0	0.0252836	0	0	0	0.0303879	0	0
1334	OG0002654	1890	1	1387	1	1	5	0.110023	1.09076	0	0	0	0	0	0.00149813	0	0	0	0	0	0	0	0	0.0023797	0	0.0110597	0	0	0	0	1	0	0	0	0	0	0	0	0	0	0	0	0.0252836	0	0	0	0.0303879	0	0
1335	OG0002664	361	1	1388	1	4	9	1.46959	1.07202	1	0.37841	1	1	1	0	0	0.176792	0	0.129226	0	0	0	0	0	0	0.0140948	0	0	0	0.00326225	0	0	0	0	0	0	0	0	0.0104931	0	0	0.0223979	0	0.00107962	0	0	0	0	0.00132565
1336	OG0002664	545	1	1389	1	1	8	0.937037	1.06814	0	0.00892041	0	0	0	0	0	0.00195302	0	0.00203064	0	0	0	0	0	0	0.011063	0	0	0	0.00326123	0	0	0	0	0	0	0	0	0.0121016	0	1	0.081123	0	0.00125437	0	0	0	0	0
1337	OG0002664	547	1	1390	1	1	8	0.147282	1.07425	0	0.00892037	0	0	0	0	0	0.00194826	0	0.00202673	0	0	0	0	0	0	0.0109424	0	0	0	0.00325787	0	0	0	0	0	0	0	0	0.0103321	0	0	0.0224389	0	0.00112113	0	0	1	0	0
1338	OG0002664	827	2	1391	1	1	8	0.121328	1.08002	0	0.00892009	0	0	0	0	0	0.0019203	0	0	0	0	0	0.00421433	0	0	0.0131446	0	0	0	0.00337159	0	0	0	0	1	0	0	0	0	0	0	0.0224327	0	0.00127228	0.0104599	0	0	0	0
1339	OG0002664	830	2	1392	1	1	8	0.0636614	1.08247	0	0.0089225	0	0	0	0	0	0.00216424	1	0	0	0	0	0.00309762	0	0	0.0109689	0	0	0	0.00325744	0	0	0	0	0	0	0	0	0	0	0	0.022389	0	0.00125316	0.0103014	0	0	0	0
1340	OG0002664	1000	3	1393	1	1	5	0.114309	1.05407	0	0.00891935	0	0	0	0	0	0	0	0	0	0	0	0	0	0	0.0109246	0	0	0	0.00325742	0	0	0	0	0	0	0	0	0	0	0	0.180783	1	0.00107998	0	0	0	0	0
1341	OG0002664	1015	3	1394	1	2	4	0.697815	1.03767	0	0	0	0	0	0	0	0	0	0	0	0	0	0	0	0	0.0110166	0	0	0	0.00326007	0	0	0	0	0	0	0	0	0	1	1	0.13345	0	0.00136208	0	0	0	0	0
1342	OG0002664	1018	1	1395	1	1	4	0.0778523	1.05815	0	1	0	0	0	0	0	0	0	0	0	0	0	0	0	0	0.0109234	0	0	0	0.00325738	0	0	0	0	0	0	0	0	0	0	0	0.0223874	0	0.00107604	0	0	0	0	0
1343	OG0002664	1022	1	1396	1	2	4	0.379517	2.04322	0	0	0	0	0	0	0	0	1	0	0	0	0	0	0	0	0.0109267	0	0	0	0.00325745	0	0	0	0	0	0	0	0	0	0	0	1	0	0.00126147	0.0103704	0	0	0	0
1344	OG0002664	1023	1	1397	1	1	4	0.125874	1.03622	0	0	0	0	0	0	0	0	0	0	0	0	0	0	0	0	0.0113697	0	0	0	0.00327022	0	0	0	0	0	0	0	0	1	0	0	0	0	0.00133193	0.0109543	0	0	0	0
1345	OG0002664	1029	1	1398	1	10	4	20.1698	0.297382	0	0	0	0	0	0	0	1	0	1	0	0	1	0	1	1	0.887164	0	0	0	0.0528616	0	0	1	0	0	0	0	1	0	1	1	0	1	0.0189576	0.15704	0	0	0	0
1346	OG0002664	1249	1	1399	1	4	6	3.96436	1.08806	0	0	0	0	0	0	0	1	0	1	0	1	1	0	0.0023751	0	0	0	0	0	0	0	0	0	0	0	0	0	0.00219546	0	0	0	0.0224029	0	0.00126086	0.0103652	0	0	0.00379644	0
1347	OG0002664	1267	3	1400	1	1	4	0.109067	1.03538	0	0	0	0	0	0	0	0	0	0	0	0	0	0	0.00232907	0	0	0	0	0	0	0	0	0	0	0	0	0	0.00208563	0	0	0	0.180786	1	0.00108011	0	0	0	0	0
1348	OG0002664	1268	1	1401	1	1	4	0.139119	1.0418	0	0	0	0	0	0	0	0	0	0	0	0	0	0	0.00232908	0	0	0	0	0	0	0	0	0	0	0	0	0	0.00210252	0	0	0	0.0224305	0	0.00111441	0	0	1	0	0
1349	OG0002664	1279	2	1402	1	1	4	0.363302	1.05051	0	0	0	0	0	0	0	0	0	0	0	0	0	0	0.00232941	0	0	0	0	0	0	0	0	0	0	0	0	0	1	0	0	0	0.0225022	0	0.00130271	0.0107122	0	0	0	0
1350	OG0002664	1279	3	1403	1	17	4	16.8902	0.0409367	1	1	0	1	1	0	0	1	1	1	0	1	1	0	0.0115982	0	1	0	0	0	0	0	1	1	1	1	0	0	0	0	1	1	0.23196	0	0.0383528	0.317792	0	0	1	0
1351	OG0002664	1280	3	1404	1	1	4	0.125864	1.05678	0	0	1	0	0	0	0	0	0	0	0	0	0	0	0.00232908	0	0	0	0	0	0	0	0	0	0	0	0	0	0	0	0	0	0.0223889	0	0.00125311	0.010301	0	0	0	0
1352	OG0002664	1295	1	1405	1	1	4	0.183891	1.05399	0	0	0	0	0	0	0	0	0	0	0	0	0	0	0.832544	1	0	0	0	0	0	0	0	0	0	0	0	0	0	0	0	0	0.0223892	0	0.00125326	0.0103023	0	0	0	0
1353	OG0002664	1301	1	1406	1	1	3	0.138262	1.03976	0	0	0	0	0	0	0	0	0	0	0	0	0	0	0.00232908	0	0	0	0	0	0	0	0	0	0	0	0	0	0	0	0	0	0.0224293	0	0.0011135	0	0	1	0	0
1354	OG0002664	1347	3	1407	1	1	3	0.108382	1.03332	0	0	0	0	0	0	0	0	0	0	0	0	0	0	0.00232907	0	0	0	0	0	0	0	0	0	0	0	0	0	0	0	0	0	0.180782	1	0.00107995	0	0	0	0	0
1355	OG0002664	1348	1	1408	1	1	3	0.0518519	1.0466	0	0	0	0	0	0	0	0	1	0	0	0	0	0	0.00232907	0	0	0	0	0	0	0	0	0	0	0	0	0	0	0	0	0	0.0223873	0	0.00107603	0	0	0	0	0
1356	OG0002664	1349	1	1409	1	1	3	0.715882	1.03589	0	0	0	0	0	0	0	0	0	0	0	0	0	0	0.00232911	0	0	0	0	0	0	0	0	0	0	0	0	0	0	0	0	0	0.0226904	0	0.00134634	0	0	0	1	0
1357	OG0002664	1486	1	1411	1	1	4	0.076368	1.05651	0	1	0	0	0	0	0	0	0	0	0	0	0	0	0.00232907	0	0	0	0	0	0	0	0	0	0	0	0	0	0	0	0	0	0.0223889	0	0.00125311	0.010301	0	0	0	0
1358	OG0002664	1491	3	1412	1	1	4	0.123701	1.04693	0	0	0	0	0	0	0	0	0	0	0	0	0	0	0.00232962	0	0	0	0	0	0	0	0	0	0	0	0	0	0	1	0	0	0.0225694	0	0.00133213	0.010956	0	0	0	0
1359	OG0002664	1502	1	1413	1	4	3	5.11412	2.08623	0	0	0	0	0	0	0	1	0	1	0	1	0	0	0.00245355	0	0	0	0	0	0	0	0	0	0	0	0	0	0	0	0	0	0.022841	0	0.00123071	0	0	0	0	1
1360	OG0002664	1507	1	1414	1	1	3	0.108382	1.03332	0	0	0	0	0	0	0	0	0	0	0	0	0	0	0.00232907	0	0	0	0	0	0	0	0	0	0	0	0	0	0	0	0	0	0.180782	1	0.00107995	0	0	0	0	0
1361	OG0002664	1520	3	1415	1	17	3	15.9846	0.0632763	1	1	0	0	1	0	0	1	0	1	0	0	0	1	0.902663	1	1	1	0	0	0	1	1	1	1	1	0	0	1	0	1	1	0.230353	0	0.0147602	0	0	0	0	0
1362	OG0002664	1521	3	1416	1	1	3	0.121621	1.04659	0	0	1	0	0	0	0	0	0	0	0	0	0	0	0.00232908	0	0	0	0	0	0	0	0	0	0	0	0	0	0	0	0	0	0.0223873	0	0.00107603	0	0	0	0	0
1363	OG0002664	1529	2	1417	1	2	3	0.138572	2.03975	0	0	0	0	0	0	0	0	1	0	0	0	0	0	0.00232908	0	0	0	0	0	0	0	0	0	0	0	0	0	0	0	0	0	0.0224293	0	0.0011135	0	0	1	0	0
1364	OG0002664	1546	1	1418	1	2	3	0.69083	1.02593	0	0	0	0	0	0	0	0	0	0	0	0	0	0	0.00232918	0	0	0	0	0	0	0	0	0	0	0	0	0	0	0	1	1	0.13344	0	0.00136075	0	0	0	0	0
1365	OG0002664	1605	1	1419	1	1	5	0.140534	1.0471	0	0	0	0	0	0	0	0	0	0.00195908	0	0.00539147	0	0	0.00232908	0	0	0	0	0	0	0	0	0	0	0	0	0	0	0	0	0	0.0224293	0	0.0011135	0	0	1	0	0
1366	OG0002664	1614	3	1421	1	13	5	17.3194	0.213788	1	1	0	0	1	0	0	1	0.124834	0.647404	0	0	0	1	0.902663	1	1	0	0	0	0	1	0	1	1	1	0	0	0	0	1	1	0.222531	0	0.0136788	0	0	0	0	0
1367	OG0002664	1615	3	1422	1	1	5	0.125737	1.06512	0	0	1	0	0	0	0	0	0.0166761	0.00247345	0	0	0	0	0.00232909	0	0	0	0	0	0	0	0	0	0	0	0	0	0	0	0	0	0.0223873	0	0.00107603	0	0	0	0	0
1368	OG0002664	1721	3	1423	1	17	4	15.9466	0.193017	1	0	0	0	1	0	0	1	0	1	0	1	1	1	0.902663	1	1	0	0	1	0	1	1	1	1	1	0	0	0	0	1	1	0.223534	0	0.0161521	0	0	0	0.107397	0
1369	OG0002664	1722	3	1424	1	1	4	0.124107	1.05029	0	0	1	0	0	0	0	0	0	0	0	0	0	0	0.00232908	0	0	0	0	0	0	0	0	0	0	0	0	0	0	0	0	0	0.0223885	0	0.00107704	0	0	0	0.00374235	0
1370	OG0002664	1743	1	1426	1	1	4	0.109386	1.04331	0	0	0	0	0	0	0	0	0	0	0	0	0	0	0.00232908	0	0	0	0	0	0	0	0	0	0	0	0	0	0	0.0101891	0	0	0.180811	1	0.00108117	0	0	0	0	0
1371	OG0002664	1750	2	1427	1	1	3	0.0518519	1.0466	0	0	0	0	0	0	0	0	1	0	0	0	0	0	0.00232907	0	0	0	0	0	0	0	0	0	0	0	0	0	0	0	0	0	0.0223873	0	0.00107603	0	0	0	0	0
1372	OG0002664	1776	1	1428	1	14	4	21.0016	0.1128	1	1	0	0	1	0	0	1	0	1	0	1	1	0	0.902557	1	0.887079	0	0	1	0	0	0	1	0	0	0	0	0	0	1	1	0.687758	1	0.0367523	0	0	0	1	0
1373	OG0002664	1777	1	1429	1	1	4	0.127237	1.05755	0	0	1	0	0	0	0	0	0	0	0	0	0	0	0.00237882	0	0.0109763	0	0	0	0	0	0	0	0	0	0	0	0	0	0	0	0.0223874	0	0.00107604	0	0	0	0	0
1374	OG0002664	1800	1	1430	1	1	9	0.148287	1.10117	0	0.00891935	0	0	0	0	0	0	0	0	0	0	0	0	0.00237902	0	0.0109956	0	0	0	0	0	0	0	0	0	0	0	0	0.0104268	0	0	0.0272634	0.0300911	0.00114159	0	0	1	0.0358532	0.001357
1375	OG0002666	708	1	1431	1	1	9	0.933662	1.08332	0	0	0	0	0	0	0.00113692	0.00198642	0	0	0.00357448	0.00539946	0	0	0.00232916	0	0	0	0	0	0	0	0	0	0	0	0.00115807	0	0	0	0	1	0.0812122	0	0.00132195	0	0.0391016	0	0	0
1376	OG0002666	723	1	1432	1	1	8	1.31536	1.07673	0	0	0	0	0	0	0.00113696	0.00198667	0	0	0.0035747	0.00539955	0	0	0.00232919	0	0	0	0	0	0	0	0	0	0	0	0	0	0	0	1	0	0.106769	0	0.00142738	0	0.0401814	0	0	0
1377	OG0002666	823	1	1433	1	1	4	0.0727792	1.08243	0	1	0	0	0	0	0	0.00191693	0	0	0	0	0	0	0	0	0	0	0	0	0	0	0	0	0	0	0	0	0	0	0	0	0.0223895	0	0.00107793	0	0.0366023	0	0	0
1378	OG0002666	829	2	1434	1	1	4	0.930445	1.0698	0	0	0	0	0	0	0	0.00187912	0	0	0	0	0	0	0	0	0	0	0	0	0	0	0	0	0	0	0	0	0	0	0	1	0.0812085	0	0.00132151	0	0.0390971	0	0	0
1379	OG0002666	830	1	1435	1	1	4	0.738468	1.06873	0	0	0	0	0	0	0	0.00187911	0	0	0	0	0	0	0	0	0	0	0	0	0	0	0	0	0	0	0	0	0	0	0	0	0.0228812	0	0.00151656	0	0.0410948	0	1	0
1380	OG0002666	830	2	1436	1	1	4	0.109182	1.06938	0	0	0	0	0	0	0	0.00187897	0	0	0	0	0	0	0	0	0	0	0	0	0	0	0	0	0	0	0	0	0	0	0	0	0.180822	1	0.00108433	0	0.0366678	0	0	0
1381	OG0002666	832	1	1437	1	1	4	0.121878	1.07254	0	0	0	0	0	0	0	0.00188017	0	0	0	0	0	0	0	0	0	0	0	0	0	0	0	0	0	0	0	0	0	1	0	0	0.0225799	0	0.0011632	0	0.0374757	0	0	0
1382	OG0002666	837	3	1438	1	6	3	5.61457	1.10204	0	0	1	1	0	0	0	0	0	1	1	1	1	0	0	0	0	0	0	0.00150621	0	0	0	0	0	0	0	0	0	0	0	0	0	0	0.00108164	0	0.0366403	0	0	0
1383	OG0002666	847	1	1439	1	3	2	0.240697	2.02124	0	0	0	0	0	0	0	0	0	0	0	0	0	0	1	1	0	1	0	0	0	0	0	0	0	0	0	0	0	0	0	0	0	0	0.00109372	0	0.036764	0	0	0
1384	OG0002666	853	3	1440	1	2	2	0.649138	1.04257	0	0	0	0	0	0	0	0	0	0	0	0	0	0	0	0	0	0	0	0	0	0	0	0	0	0	0	0	0	0	1	1	0	0	0.00148688	0	0.0407909	0	0	0
1385	OG0002666	891	2	1441	1	1	2	0.0488975	1.05846	0	0	0	1	0	0	0	0	0	0	0	0	0	0	0	0	0	0	0	0	0	0	0	0	0	0	0	0	0	0	0	0	0	0	0.00107773	0	0.0366001	0	0	0
1386	OG0002666	892	1	1442	1	11	2	17.5391	0.0917368	0	0	1	0	0	0	0	1	0	1	1	1	0	0	0	0	1	0	0	0	0	0	0	0	0	0	0	0	0	1	1	1	1	1	0.0192109	0	0.222327	0	0	0
1387	OG0002666	953	2	1443	1	1	2	0.115192	1.05585	0	0	0	0	0	0	0	0	0	0	0	0	0	0	0	0	0	0	0	0	0	0	0	0	0	0	0	0	0	0	0	0	0	1	0.00107978	0	0.0366212	0	0	0
1388	OG0002666	957	1	1444	1	11	3	21.6099	0.172391	1	0	0	0	0	0	0	1	0	1	1	1	1	0	0	0	1	0	0	0	0	0	0	0	1	0	0	0	0	0.619074	1	1	0	0	0.0347131	0	0.381106	1	0	0
1389	OG0002666	1155	2	1445	1	4	8	2.63536	1.095	0	0	0	0	0	1	1	0.865152	0.12483	1	1	0	0	0	0	0	0	0	8.73651e-05	0.00149652	0	0	0	0	0	0	0	0	0	0	0	0	0	0.0252851	0	0.010168	0.0366461	0	0	0.0013104
1390	OG0002666	1156	2	1446	1	1	7	0.579475	1.09657	0	0	0	0	0	0	0	0.00236731	0	0	0	0	1	0	0	0	0	0	7.55845e-05	0.00148982	0	0	0	0	0	0	0	0	0	0	0	0	0	0.0252839	0	0.0101484	0.0366227	0	0	0.00130071
1391	OG0002666	1157	2	1447	1	1	6	0.862947	1.06215	0	0	0	0	0	0	0	0.00187914	0	0	0	0	0	0	0	0	0	0	7.55129e-05	0.00149301	0	0	0	0	0	0	0	0	0	0	0	1	0	0	0	0.0126544	0.039624	0	0	0.00167841
1392	OG0002666	1158	2	1448	1	1	6	1.24849	1.05752	0	0	0	0	0	0	0	0.00187922	0	0	0	0	0	0	0	0	0	0	7.55372e-05	0.00149456	0	0	0	0	0	0	0	0	0	0	1	0	0	0	0	0.013842	0.0410464	0	0	0.00185744
1393	OG0002666	1159	2	1449	1	1	5	0.128206	1.05883	0	0	0	0	0	0	0	0	0	0	0	0	0	0	0	0	0	0	7.58706e-05	0.00151608	0	0	0	0	0	0	0	0	0	1	0	0	0	0	0	0.0111772	0.0378548	0	0	0.00181305
1394	OG0002666	1160	2	1450	1	1	5	0.443566	1.0695	0	0	0	0	0	0	0	0	0	0	0	1	0	0	0	0	0	0	7.55421e-05	0.0014898	0	0	0	0	0	0	0	0	0	0	0	0	0	0	0	0.0101477	0.0366218	0	0	0.00130058
1395	OG0002666	1169	3	1452	1	1	1	0.0528698	1.03086	0	0	0	0	0	0	0	0	0	0	0	0	0	0	0	0	0	1	0	0	0	0	0	0	0	0	0	0	0	0	0	0	0	0	0	0.0101273	0	0	0	0
1396	OG0002666	1191	3	1453	1	11	3	17.5163	0.150684	0	0	1	0	0	0	0	1	0	1	0.719848	0.724797	1	1	0	0	1	0	0	0	0	0	0	0	0	0	0	0	0	1	1	1	0.687806	1	1	0	0	0	0	0
1397	OG0002666	1195	3	1454	1	1	3	0.0740288	1.05178	0	1	0	0	0	0	0	0	0	0	0.00348657	0.00539262	0	0	0	0	0	0	0	0	0	0	0	0	0	0	0	0	0	0	0	0	0.0223872	0	0	0	0	0	0	0
1398	OG0002666	1198	3	1455	1	1	2	0.0544334	1.02888	0	0	0	0	0	0	0	0	0	0	0.00347378	0.00539168	0	0	0	0	0	0	0	0	0	0	0	0	0	0	0	0	0	0	0	0	0	0	0	0	1	0	0	0
1399	OG0002666	1200	3	1456	1	3	2	0.176014	2.02238	0	0	0	0	0	0	0	0	0	0	0.003477	0.00539682	0	0	1	1	0	0	0	0	0	0	0	0	0	0	0	0	0	0	0	0	0	0	0	0	0	1	0	0
1400	OG0002666	1284	1	1457	1	12	2	15.5259	0.0673273	0	0	1	0	0	0	0	1	0	1	0.719848	0.724797	1	1	0	0	1	0	0	0	0	0	0	0	0	1	0	1	1	1	1	1	0	0	0	0	0	0	0	0
1401	OG0002666	1288	1	1458	1	1	2	0.0544334	1.02888	0	0	0	0	0	0	0	0	0	0	0.00347378	0.00539168	0	0	0	0	0	0	0	0	0	0	0	0	0	0	0	0	0	0	0	0	0	0	0	0	1	0	0	0
1402	OG0002666	1306	1	1459	1	6	2	7.3791	2.97374	0	0	1	0	0	0	0	1	0	1	0.719832	0	1	0	0	0	0	0	0	0	0	0	0	0	0	0	0	0	1	0	0	0	0	1	0	0	0	0	0	0.00382499
1403	OG0002666	1367	1	1461	1	1	2	0.0526041	1.02565	0	0	0	0	0	0	0	0	0	0.00215987	0.00367405	0	0	0	0	0	0	0	0	0	0	0	0	0	0	0	0	0	0	0	0	0	0	0	0	0	1	0	0	0
1404	OG0002666	1369	1	1462	1	1	2	0.130464	1.01973	0	0	0	0	0	0	0	0	0	0.00215986	0.00367405	0	0	0	0	0	0	0	0	0	0	0	0	0	0	0	0	0	0	0	0	0	0	0	0	0	0	1	0	0
1405	OG0002666	1379	1	1463	1	9	2	6.40698	4.13767	0	1	0	0	0	0	0	0	0	0.0820781	0.088183	1	1	0	1	1	0	0	0	0	0	0	0	0	0	0	0	0	0	1	0	0	1	1	0	0	1	0	0	0
1406	OG0002666	1392	3	1464	1	1	2	0.462475	1.01649	0	0	0	0	0	0	0	0	0	0.00215991	0.0036741	0	0	0	0	0	0	0	0	0	0	0	0	0	0	0	0	0	0	0	0	0	0	0	0	1	0	0	0	0
1407	OG0002666	1397	3	1465	1	1	1	0.183748	1.02378	0	0	0	0	0	0	0	0	0	1	0.0967378	0	0	0	0	0	0	0	0	0	0	0	0	0	0	0	0	0	0	0	0	0	0	0	0	0	0	0	0	0
1408	OG0002666	1398	1	1466	1	9	1	18.5592	0.0863051	0	0	1	0	0	0	0	1	0	0	0.689995	1	0	1	0	0	1	0	0	0	0	0	0	0	0	0	0	0	1	1	1	1	0	0	0	0	0	0	0	0
1409	OG0002666	1656	3	1467	1	1	5	0.110009	1.07393	0	0	0	0	0	0	0	0.00195903	0	0	0.00355252	0	0	0	0	0	0	0	0	0	0	0	0	0	0	0	0	0	0.0020881	0	0	0	0.180822	1	0	0	0.0366661	0	0	0
1410	OG0002666	1660	3	1468	1	3	6	2.85571	1.293	0	0	0.0797291	0	0	0	0	0.643516	0	1	0.597492	1	1	0	0	0	0	0	0	0	0	0	0	0	0	0	0	0	0.00216841	0	0	0	0.0223982	0	0	0	0.0366407	0	0	0
1411	OG0002666	2207	1	1469	1	1	8	0.19885	1.09832	0	0.00894394	0.00266334	0	0	0	0	0.00198689	0	0	0.00357491	0	0	0	0	0	0	0	0	0	0	0	1	0	0	0	0.00123456	0	0.00238572	0	0	0	0.0224197	0	0	0	0.0367375	0	0	0
1412	OG0002666	2207	2	1470	1	1	8	0.114492	1.09927	0	0.00894371	0.00266257	0	0	0	0	0.00198177	0	0	0.00357049	0	0	0	0	0	0	0	0	0	0	0	0	0	1	0	0.00117701	0	0.00220893	0	0	0	0.0224022	0	0	0	0.0366588	0	0	0
1413	OG0002667	900	1	1471	1	1	2	0.373884	1.0314	0	0	0.00262354	0	0	0	0	0	0	0	0	0	0	0	0	0	0.010925	0	0	0	0	0	0	0	0	0	0	0	0	0	0	0	1	0	0	0	0	0	0	0
1414	OG0002667	901	3	1472	1	2	2	0.20043	1.01337	0	0	0.00262379	0	0	0	0	0	0	0	0	0	0	0	0	0	0.0119062	0	0	0	0	0	0	0	0	0	0	1	1	0	0	0	0	0	0	0	0	0	0	0
1415	OG0002667	910	3	1473	1	1	3	0.0582443	1.03759	0	0	0.00416681	1	0	0	0	0	0	0	0	0	0	0	0	0	0.0109236	0	0	0	0.00325738	0	0	0	0	0	0	0	0	0	0	0	0	0	0	0	0	0	0	0
1416	OG0002667	912	2	1474	1	1	3	0.0582893	1.0368	0	0	0.00262354	0	0	0	0	0	0	0	0	0	0	0	0	0	0.0109293	0	0	0	0.00325755	0	0	0	0	0	0	0	0	0	0	0	0	0	0	0	1	0	0	0
1417	OG0002667	915	3	1475	1	1	3	0.050197	1.03768	0	0	0.00262849	0	0	0	0	0	1	0	0	0	0	0	0	0	0.0109244	0	0	0	0.00325738	0	0	0	0	0	0	0	0	0	0	0	0	0	0	0	0	0	0	0
1418	OG0002667	920	1	1476	1	2	3	0.0579	1.03789	0	0	0.00264109	0	0	0	0	0	0	0	0	1	1	0	0	0	0.0111805	0	0	0	0.00325768	0	0	0	0	0	0	0	0	0	0	0	0	0	0	0	0	0	0	0
1419	OG0002667	922	1	1477	1	20	3	15.2662	0.16253	1	1	0.80247	0	1	1	1	1	0	0	1	0	0	1	1	1	0.887273	1	0	1	0.258965	1	1	1	1	0	0	0	0	0	1	1	1	0	0	0	1	0	0	0
1420	OG0002667	985	1	1478	1	2	2	0.057528	1.03464	0	0	0.00264109	0	0	0	0	0	0	0	0	1	1	0	0	0	0.0111802	0	0	0	0	0	0	0	0	0	0	0	0	0	0	0	0	0	0	0	0	0	0	0
1421	OG0002667	994	3	1479	1	1	2	0.120068	1.03177	0	0	0.00262354	0	0	0	0	0	0	0	0	0	0	0	0	0	0.0109236	0	0	0	0	0	0	0	0	0	0	0	0	0	0	0	0	1	0	0	0	0	0	0
1422	OG0002667	995	1	1480	1	3	2	1.12568	1.13084	0	0	0.00262358	0	0	0	0	0	0	0	0	0	0	0	0	0	0.0110834	0	0	0	0	0	0	0	0	0	0	0	0	0	1	1	1	0	0	0	0	0	0	0
1423	OG0002667	998	1	1481	1	7	2	3.75427	1.03052	1	1	0.80247	0	1	1	1	1	0	0	1	0	0	0	0	0	0.0255136	0	0	0	0	0	0	0	0	0	0	0	0	0	0	0	0	0	0	0	0	0	0	0
1424	OG0002667	1000	2	1482	1	1	2	0.0579182	1.03355	0	0	0.00262354	0	0	0	0	0	0	0	0	0	0	0	0	0	0.0109292	0	0	0	0	0	0	0	0	0	0	0	0	0	0	0	0	0	0	0	1	0	0	0
1425	OG0002667	1003	2	1483	1	1	2	0.467932	1.02437	0	0	0.00262354	0	0	0	0	0	0	0	0	0	0	0	0	0	0.010939	0	0	0	0	0	0	0	0	0	0	0	0	0	0	0	0	0	0	1	0	0	0	0
1426	OG0002667	1004	2	1484	1	1	2	0.0498287	1.03442	0	0	0.00262849	0	0	0	0	0	1	0	0	0	0	0	0	0	0.0109244	0	0	0	0	0	0	0	0	0	0	0	0	0	0	0	0	0	0	0	0	0	0	0
1427	OG0002667	1053	1	1485	1	1	2	0.0579182	1.03355	0	0	0.00262354	0	0	0	0	0	0	0	0	0	0	0	0	0	0.0109292	0	0	0	0	0	0	0	0	0	0	0	0	0	0	0	0	0	0	0	1	0	0	0
1428	OG0002667	1057	2	1486	1	1	2	0.114526	1.02509	0	0	0.00262365	0	0	0	0	0	0	0	0	0	0	0	0	0	0.0113395	0	0	0	0	0	0	0	0	0	0	0	0	1	0	0	0	0	0	0	0	0	0	0
1429	OG0002667	1062	3	1487	1	1	2	0.135753	1.02763	0	0	0.00262354	0	0	0	0	0	0	0	0	0	0	0	0	0	0.0109275	0	0	0	0	0	0	0	0	0	0	0	0	0	0	0	0	0	0	0	0	1	0	0
1430	OG0002667	1066	3	1488	1	1	2	0.120068	1.03177	0	0	0.00262354	0	0	0	0	0	0	0	0	0	0	0	0	0	0.0109236	0	0	0	0	0	0	0	0	0	0	0	0	0	0	0	0	1	0	0	0	0	0	0
1431	OG0002667	1068	1	1489	1	1	2	0.0579182	1.03355	0	0	0.00262354	0	0	0	0	0	0	0	0	0	0	0	0	0	0.0109292	0	0	0	0	0	0	0	0	0	0	0	0	0	0	0	0	0	0	0	1	0	0	0
1432	OG0002667	1072	1	1490	1	7	2	3.75427	1.03052	1	1	0.80247	0	1	1	1	1	0	0	1	0	0	0	0	0	0.0255136	0	0	0	0	0	0	0	0	0	0	0	0	0	0	0	0	0	0	0	0	0	0	0
1433	OG0002667	1198	1	1491	1	1	2	0.114526	1.02509	0	0	0.00262365	0	0	0	0	0	0	0	0	0	0	0	0	0	0.0113395	0	0	0	0	0	0	0	0	0	0	0	0	1	0	0	0	0	0	0	0	0	0	0
1434	OG0002667	1209	1	1492	1	8	2	2.75427	1.03026	1	1	0.802471	1	1	1	1	1	0	0	1	0	0	0	0	0	0.0255136	0	0	0	0	0	0	0	0	0	0	0	0	0	0	0	0	0	0	0	0	0	0	0
1435	OG0002667	1211	1	1493	1	1	2	0.0579182	1.03355	0	0	0.00262354	0	0	0	0	0	0	0	0	0	0	0	0	0	0.0109292	0	0	0	0	0	0	0	0	0	0	0	0	0	0	0	0	0	0	0	1	0	0	0
1436	OG0002667	1239	1	1494	1	2	2	1.07432	1.94837	0	0	0.00262397	0	0	0	0	0	0	0	0	0	0	0	0	0	0.0125695	0	0	0	0	0	0	0	0	0	0	1	0	0	0	0	0	0	0	1	0	0	0	0
1437	OG0002667	1250	1	1495	1	10	2	12.5226	1.55392	0	0	0.137757	0	0	1	1	1	0	0	0	1	1	0	0	0	0.820967	1	0	0	0	0	1	1	1	0	0	0	0	0	0	0	1	0	0	0	0	0	0	0
1438	OG0002667	1256	1	1496	1	3	2	0.3343	2.0384	1	1	0.0976417	0	0	0	0	0	0	0	0	0	0	0	0	0	0.010948	0	0	0	0	0	0	0	0	0	0	0	0	0	0	0	0	0	0	0	0	1	0	0
1439	OG0002667	1257	1	1497	1	1	2	0.0579182	1.03355	0	0	0.00262354	0	0	0	0	0	0	0	0	0	0	0	0	0	0.0109292	0	0	0	0	0	0	0	0	0	0	0	0	0	0	0	0	0	0	0	1	0	0	0
1440	OG0002667	1258	3	1498	1	1	2	0.467932	1.02437	0	0	0.00262354	0	0	0	0	0	0	0	0	0	0	0	0	0	0.010939	0	0	0	0	0	0	0	0	0	0	0	0	0	0	0	0	0	0	1	0	0	0	0
1441	OG0002667	1262	2	1499	1	2	2	0.629388	1.02158	0	0	0.00262356	0	0	0	0	0	0	0	0	0	0	0	0	0	0.0110043	0	0	0	0	0	0	0	0	0	0	0	0	0	1	1	0	0	0	0	0	0	0	0
1442	OG0002667	1308	1	1500	1	3	3	1.02778	2.02266	0	0	0.00263101	0	0	0	0	0	0	0	0	1	0	0	0.0023826	0	0.0113358	0	0	0	0	0	0	0	0	0	0	0	0	0	1	1	0	0	0	0	0	0	0	0
1443	OG0002667	1309	2	1501	1	1	3	0.355239	1.03085	0	0	0.00262361	0	0	0	0	0	0	0	0	0	0	0	0.00238155	0	0.0112362	0	0	0	0	0	0	0	0	0	0	0	1	0	0	0	0	0	0	0	0	0	0	0
1444	OG0002667	1310	1	1502	1	1	3	0.0581263	1.03593	0	0	0.00262354	0	0	0	0	0	0	0	0	0	0	0	0.00237885	0	0.0109786	0	0	0	0	0	0	0	0	0	0	0	0	0	0	0	0	0	0	0	1	0	0	0
1445	OG0002667	1310	2	1503	1	1	3	0.0753588	1.03648	0	1	0.00470448	0	0	0	0	0	0	0	0	0	0	0	0.00237879	0	0.0109729	0	0	0	0	0	0	0	0	0	0	0	0	0	0	0	0	0	0	0	0	0	0	0
1446	OG0002667	1311	2	1504	1	6	3	4.75529	1.03317	1	0	0.802432	0	1	1	1	1	0	0	1	0	0	0	0.00253358	0	0.0256959	0	0	0	0	0	0	0	0	0	0	0	0	0	0	0	0	0	0	0	0	0	0	0
1447	OG0002667	1326	1	1505	1	1	4	0.13619	1.03894	0	0.00893783	0.00264214	0	0	0	0	0	0	0	0	0	0	0	0.00237883	0	0.0109769	0	0	0	0	0	0	0	0	0	0	0	0	0	0	0	0	0	0	0	0	1	0	0
1448	OG0002667	1327	1	1506	1	1	7	0.374951	1.06937	0	0.00893786	0.00264225	0	0	0	0	0	0.016588	0	0	0	0	0	0.00237881	0	0.0109755	0	0	0	0	0.00880336	0	0	0	0	0	0	0	0	0	0	1	0	0	0	0	0	0	0.00130909
1449	OG0002667	1328	3	1507	1	4	7	3.90225	1.05258	0	0.0571673	0.170121	0	0	1	1	1	0.124828	0	1	0	0	0	0.00253646	0	0.0259697	0	0	0	0	0.00909856	0	0	0	0	0	0	0	0	0	0	0	0	0	0	0	0	0	0.00134453
1450	OG0002667	1376	3	1508	1	1	5	0.0605568	1.06993	0	0	0.00262354	0	0	0	0	0	0	0	0	0	0	0	0.00237886	0	0.0109798	0	0	0	0	0.00880537	0	0	0	0	0	0	0	0	0	0	0	0.0252969	0	0	1	0	0	0
1451	OG0002667	1418	2	1509	1	1	4	0.374119	1.03696	0	0	0.00262846	0.00318534	0	0	0	0	0	0	0	0	0	0	0.0023788	0	0.0109743	0	0	0	0	0	0	0	0	0	0	0	0	0	0	0	1	0	0	0	0	0	0	0
1452	OG0002667	1507	3	1510	1	1	4	0.27409	1.03657	0	0	0.00263761	0	0	0	0	0	0	0	0	0.582785	1	0	0.00238097	0	0.0111803	0	0	0	0	0	0	0	0	0	0	0	0	0	0	0	0	0	0	0	0	0	0	0
1453	OG0002667	1510	3	1511	1	1	4	0.116992	1.03285	0	0	0.0026237	0	0	0	0	0	0	0	0	0.00539716	0	0	0.00238326	0	0.0113981	0	0	0	0	0	0	0	0	0	0	0	0	1	0	0	0	0	0	0	0	0	0	0
1454	OG0002667	1512	3	1512	1	2	3	0.629607	1.02396	0	0	0.00262356	0	0	0	0	0	0	0	0	0	0	0	0.00237964	0	0.0110544	0	0	0	0	0	0	0	0	0	0	0	0	0	1	1	0	0	0	0	0	0	0	0
1455	OG0002667	1514	1	1513	1	3	3	6.81605	1.04289	0	0	0.733406	0	1	0	1	1	0	0	0	0	0	0	0.00252219	0	0.0246122	0	0	0	0	0	0	0	0	0	0	0	0	0	0	0	0	0	0	0	0	0	0	0
1456	OG0002667	1519	2	1514	1	1	3	0.173688	1.02733	0	0	0.00262402	0	0	0	0	0	0	0	0	0	0	0	0.849241	1	0.242421	0	0	0	0	0	0	0	0	0	0	0	0	0	0	0	0	0	0	0	0	0	0	0
1457	OG0002667	1537	2	1515	1	1	4	0.120505	1.04308	0	0.00893783	0.00264214	0	0	0	0	0	0	0	0	0	0	0	0.00237879	0	0.0109729	0	0	0	0	0	0	0	0	0	0	0	0	0	0	0	0	1	0	0	0	0	0	0
1458	OG0002667	1594	2	1516	1	1	4	0.0584974	1.03918	0	0	0.00262354	0	0	0	0	0	0	0	0	0	0	0	0.00237885	0	0.0109786	0	0	0	0.00325756	0	0	0	0	0	0	0	0	0	0	0	0	0	0	0	1	0	0	0
1459	OG0002667	1607	1	1517	1	1	4	0.120644	1.0374	0	0	0.00262354	0	0	0	0	0	0	0	0	0	0	0	0.00237879	0	0.010973	0	0	0	0.00325739	0	0	0	0	0	0	0	0	0	0	0	0	1	0	0	0	0	0	0
1460	OG0002667	1608	1	1518	1	1	4	0.468517	1.03001	0	0	0.00262354	0	0	0	0	0	0	0	0	0	0	0	0.00237895	0	0.0109885	0	0	0	0.00325784	0	0	0	0	0	0	0	0	0	0	0	0	0	0	1	0	0	0	0
1461	OG0002667	1610	1	1519	1	2	3	0.629607	1.02396	0	0	0.00262356	0	0	0	0	0	0	0	0	0	0	0	0.00237964	0	0.0110544	0	0	0	0	0	0	0	0	0	0	0	0	0	1	1	0	0	0	0	0	0	0	0
1462	OG0002667	1613	1	1520	1	1	4	0.17408	1.03059	0	0	0.00262402	0	0	0	0	0	0	0	0	0	0	0	0.849241	1	0.242422	0	0	0	0.00325954	0	0	0	0	0	0	0	0	0	0	0	0	0	0	0	0	0	0	0
1463	OG0002667	1614	3	1521	1	1	4	0.0584974	1.03918	0	0	0.00262354	0	0	0	0	0	0	0	0	0	0	0	0.00237885	0	0.0109786	0	0	0	0.00325756	0	0	0	0	0	0	0	0	0	0	0	0	0	0	0	1	0	0	0
1464	OG0002667	1618	3	1522	1	1	5	0.13636	1.03438	0	0	0.0026237	0	0	0	0.00111443	0	0	0	0	0	0	0	0.00237883	0	0.0109769	0	0	0	0.00325751	0	0	0	0	0	0	0	0	0	0	0	0	0	0	0	0	1	0	0
1465	OG0002667	1620	2	1523	1	2	6	4.43173	1.10581	0	0	0.104776	0	0	0	0.136771	1	0	0	1	0	0	0	0.0025255	0	0.0249271	0	0	0	0.00327371	0	0	0	0	0	0	0	0	0	0	0	0	0	0	0.0101832	0	0	0	0
1466	OG0002667	1623	1	1524	1	1	8	0.145383	1.06295	0	0	0.00455675	0	0	1	0.263445	0	0	0	0	0	0	0	0.00238119	0	0.0112018	0	0	0	0.00325794	0	0	0	0	0	0	0	0.00214357	0.0102315	0	0	0	0	0	0.0101363	0	0	0	0
1467	OG0002667	1733	3	1525	1	1	5	0.120673	1.03852	0	0	0.0026237	0	0	0	0.00111442	0	0	0	0	0	0	0	0.00237879	0	0.010973	0	0	0	0.00325739	0	0	0	0	0	0	0	0	0	0	0	0	1	0	0	0	0	0	0
1468	OG0002667	1736	1	1526	1	1	5	0.0585262	1.0403	0	0	0.0026237	0	0	0	0.00111443	0	0	0	0	0	0	0	0.00237885	0	0.0109786	0	0	0	0.00325756	0	0	0	0	0	0	0	0	0	0	0	0	0	0	0	1	0	0	0
1469	OG0002667	1736	2	1527	1	1	5	0.468546	1.03112	0	0	0.0026237	0	0	0	0.00111443	0	0	0	0	0	0	0	0.00237895	0	0.0109885	0	0	0	0.00325784	0	0	0	0	0	0	0	0	0	0	0	0	0	0	1	0	0	0	0
1470	OG0002667	1798	1	1528	1	1	6	0.122803	1.0439	0	0	0.00262374	0	0	0	0.00111448	0	0	0	0	0.00539113	0	0	0.00237879	0	0.0109735	0	0	0	0.00325739	0	0	0	0	0	0	0	0	0	0	0	0	1	0	0	0	0	0	0
1471	OG0002680	384	1	1529	1	2	4	0.468523	2.02238	0	0	0	0	0	0.0014981	0	0	0	0	0	0	0	0.00305635	0	0	0	0	0	0	0	0.00880845	0	0	0	0	0	0	0	0	0	0	1	0	0	0	0	1	0	0.00138832
1472	OG0002680	387	1	1530	1	10	4	1.79645	1.98807	1	1	1	1	1	0.959741	1	1	0	1	1	0	0	0.0253384	0	0	0	0	0	0	0	0.0104111	0	0	0	0	1	0	0	0	0	0	0	0	0	0	0	0	0	0.00229103
1473	OG0002680	388	3	1531	1	1	2	0.569582	1.02283	0	0	0	0	0	0.00150967	0	0	0	0	0	0	1	0	0	0	0	0	0	0	0	0	0	0	0	0	0	0	0	0	0	0	0	0	0	0	0	0	0	0.0012976
1474	OG0002680	389	1	1532	1	3	2	4.77571	0.92752	0	0	0	0	0	0.00150365	0	0	0	0	0	0	0	0	0	0	0	0	0	0	0	1	0	1	0	1	0	0	0	0	0	0	0	0	0	0	0	0	0	0.00703535
1475	OG0002680	413	1	1533	1	1	1	0.368187	1.01936	0	0	0	0	0	0.00149809	0	0	0	0	0	0	0	0	0	0	0	0	0	0	0	0	0	0	0	0	0	0	0	0	0	0	1	0	0	0	0	0	0	0
1476	OG0002680	415	1	1534	1	1	1	0.130016	1.0156	0	0	0	0	0	0.00149809	0	0	0	0	0	0	0	0	0	0	0	0	0	0	0	0	0	0	0	0	0	0	0	0	0	0	0	0	0	0	0	1	0	0
1477	OG0002680	415	3	1535	1	2	1	0.0733996	1.03257	0	0	0	0	0	0.00149809	0	0	0	0	0	0	0	0	0	0	0	0	0	0	0	0	0	0	0	0	0	0	0	0	0	0	0	0	1	1	0	0	0	0
1478	OG0002680	424	1	1536	1	4	2	4.20232	2.00687	0	0	0	0	0	0.95966	1	1	0	1	0	0	0	0	0	0	0	0	0	0	0	0	0	1	0	0	0	0	0	0	0	0	0	0	0	0	0.0374326	0	0	0
1479	OG0002680	450	1	1538	1	1	4	0.143375	1.03133	0	0	0	0	0	0.323712	1	0	0	0	0	0.00616767	0	0.00322331	0	0	0	0.00106308	0	0	0	0	0	0	0	0	0	0	0	0	0	0	0	0	0	0	0	0	0	0
1480	OG0002680	452	1	1539	1	9	5	14.1086	0.217346	0	0	0	0	0	0.133062	0	1	0	1	1	0.724794	1	0.539507	0	0	1	0.0897891	0	0	0	0	0	0	0	1	0	0	0	0	1	1	0.68455	1	0	0	0	0	0	0
1481	OG0002680	454	3	1541	1	1	5	0.299181	1.05413	0	0	0	0	1	0.0015796	0	0	0	0	0	0.00541422	0	0.00305979	0	0	0	0.00105236	0	0	0	0	0	0	0	0	0	0	0	0	0	0	0.0223872	0	0	0	0	0	0	0
1482	OG0002680	456	1	1542	1	1	5	0.139782	1.04738	0	0	0	0	0	0.00149815	0	0	0	0	0	0.00539096	0	0.00305554	0	0	0	0.0010522	0	0	0	0	0	0	0	0	0	0	0	0	0	0	0.0224277	0	0	0	0	1	0	0
1483	OG0002680	462	2	1543	1	1	1	0.0441444	1.02238	0	0	0	0	0	0.00150448	0	0	1	0	0	0	0	0	0	0	0	0	0	0	0	0	0	0	0	0	0	0	0	0	0	0	0	0	0	0	0	0	0	0
1484	OG0002680	488	2	1544	1	1	3	0.101967	1.05312	0	0	0	0	0	0	0	0	0	0	0	0	0	0	0	0	0	0	0	0	0	1	0	0	0	0	0	0	0	0	0	0	0	0	0.00107804	0	0	0.0303889	0	0.00130427
1485	OG0002680	492	1	1545	1	1	5	0.117017	1.05073	0	0	0	0	0	0	0	0	0	0	0	0.0175901	0.021129	0	0	0	0	0	0	0.00922241	0	1	0	0	0	0	0	0	0	0	0	0	0	0	0.00107682	0	0	0	0	0.00130442
1486	OG0002680	506	1	1546	1	1	6	0.569979	1.0478	0	0	0	0	0	0	0	0	0	0	0	0.017589	0.0211276	0	0	0	0	0	0	0.00149169	0	0	0	0	0	0	0	0	0	0	0	0	0	0	0.00137552	0	0	0.236238	1	0.00152387
1487	OG0002680	506	2	1547	1	1	6	0.119778	1.08089	0	0	0	0	0	0	0	0	0	0	0	0.0175902	0.021129	0	0	0	0	0	0	0.00922406	0	1	0	0	0	0	0	0	0	0	0	0	0	0	0.00107826	0	0	0.0303905	0	0.00130567
1488	OG0002680	529	1	1548	1	1	3	0.139069	1.0626	0	0	0	0	0	0	0	0	0	0	0	0	0	0	1	0	0.0316422	0	0	0	0	0	0	0	0	0	0	0	0	0	0	0	0	0	0	0	0	0.0303817	0	0.00129899
1489	OG0002680	562	2	1550	1	1	4	0.118947	1.08851	0	0	0	0	0.00207169	0	0	0	0	0	0	0	0	0	0	0	0	0	0	0.00148977	0	0	0	0	0	0	0	0	0	0	0	0	0	1	0	0	0.0366438	0.0304177	0	0
1490	OG0002680	578	1	1551	1	1	2	0.101599	1.05206	0	0	0	0	0	0	0	0	0	0	0	0	0	0	0	0	0	0	0	0	0	1	0	0	0	0	0	0	0	0	0	0	0	0	0	0	0	0.0303875	0	0.00130411
1491	OG0002680	579	1	1552	1	15	2	14.2218	0.237298	1	1	1	1	1	1	1	1	0	1	1	0	1	0	0	0	1	0	0	0	0	0	0	0	0	1	0	0	0	0	1	1	0	0	0	0	0	0.138826	0	0.0431704
1492	OG0002680	581	3	1553	1	1	2	0.472094	1.04123	0	0	0	0	0	0	0	0	0	0	0	0	0	0	0	0	0	0	0	0	0	0	0	0	0	0	0	0	0	0	0	0	0	0	0	1	0	0.0316832	0	0.00143303
1493	OG0002680	590	2	1554	1	1	3	0.119299	1.08888	0	0	0	0	0	0	0	0	0	1	0	0	0	0	0	0	0	0	0	0	0	0	0	0	0	0	0	0	0	0	0	0	0	0	0	0	0.036618	0.0303993	0	0.00130031
1494	OG0002680	594	3	1555	1	1	3	0.372604	1.08573	0	0	0	0	0	0	0	0	0	0	0	0	0	0	0	0	0	0	0	0	0	0	0	0	0	0	0	0	0	0	0	0	1	0	0	0	0.0367459	0.0304905	0	0.00131673
1495	OG0002680	595	3	1556	1	1	3	0.102242	1.08861	0	0	0	0	0	0	0	0	0	0	0	0	0	0	0	0	0	0	0	0	0	1	0	0	0	0	0	0	0	0	0	0	0	0	0	0	0.0366327	0.0304098	0	0.0013067
1496	OG0002680	598	1	1557	1	1	3	0.117768	1.08622	0	0	0	0	0	0	0	0	0	0	0	0	0	0	0	0	0	0	0	0	0	0	0	0	0	0	0	0	0	0	0	0	0	1	0	0	0.0366464	0.0304196	0	0.00130392
1497	OG0002680	599	1	1558	1	1	3	0.102242	1.08861	0	0	0	0	0	0	0	0	0	0	0	0	0	0	0	0	0	0	0	0	0	1	0	0	0	0	0	0	0	0	0	0	0	0	0	0	0.0366327	0.0304098	0	0.0013067
1498	OG0002680	608	3	1559	1	1	3	0.067448	1.08863	0	1	0	0	0	0	0	0	0	0	0	0	0	0	0	0	0	0	0	0	0	0	0	0	0	0	0	0	0	0	0	0	0	0	0	0	0.0366178	0.0303991	0	0.00130022
1499	OG0002680	614	2	1560	1	2	3	0.0532703	1.08915	0	0	0	0	0	0	0	0	0	0	0	1	1	0	0	0	0	0	0	0	0	0	0	0	0	0	0	0	0	0	0	0	0	0	0	0	0.0366181	0.0303994	0	0.00130038
1500	OG0002680	614	3	1561	1	1	3	0.159819	1.08788	0	0	0	0	0	0	0	0	0	0	0	0	0	0	0	0	0	0	0	0	1	0	0	0	0	0	0	0	0	0	0	0	0	0	0	0	0.0366201	0.0304008	0	0.00130123
1501	OG0002680	637	1	1562	1	1	1	0.114821	1.05479	0	0	0	0	0	0	0	0	0	0	0	0	0	0	0	0	0	0	0	0	0	0	0	0	0	0	0	0	0	0	0	0	0	1	0	0	0.0366186	0	0	0
1502	OG0002680	648	1	1563	1	18	0	18.2897	0.106654	1	0	1	0	1	1	1	1	0	1	1	0	0	1	1	1	1	0	0	0	0	0	0	1	1	0	0	0	1	0	1	1	0	0	0	0	1	0	0	0
1503	OG0002680	677	1	1564	1	1	0	0.0643586	1.0206	0	1	0	0	0	0	0	0	0	0	0	0	0	0	0	0	0	0	0	0	0	0	0	0	0	0	0	0	0	0	0	0	0	0	0	0	0	0	0	0
1504	OG0002680	681	1	1565	1	2	0	0.0783312	1.08289	0	0	0	0	0	0	0	0	0	0	0	0	0	0	0	0	0	0	0	0	0	0	0	0	0	0	0	0	0	0	0	0	1	1	0	0	0	0	0	0
1505	OG0002680	750	1	1566	1	1	4	0.137927	1.06244	0	0	0	0	0	0	0	0	0	0	0	0	0	0	0	0	0	0	0	0.00149095	0	0	0	0	0	0	0	0	0	0.0104279	0	0	0	0	0.00114736	0	0.0373134	1	0	0
1506	OG0002680	763	2	1567	1	1	8	0.076065	1.10697	0	0	0	0	0	0	0	0	1	0	0	0	0	0	0	0	0	0	0	0.00173722	0.00350432	0	0	0	0	0	0	0	0	0	0.0217618	0.0204744	0.0309399	0.0321292	0	0	0	0	0.00380633	0.00131447
1507	OG0002680	782	1	1568	1	1	0	0.368161	1.01786	0	0	0	0	0	0	0	0	0	0	0	0	0	0	0	0	0	0	0	0	0	0	0	0	0	0	0	0	0	0	0	0	1	0	0	0	0	0	0	0
1508	OG0002680	856	1	1569	1	1	8	0.632745	1.11033	1	0	0	0	0	0.00153202	0	0	0	0	0	0	0	0	0.0165578	0.0167427	0.0148552	0	0	0.00149003	0	0	0	0	0	0	0	0	0	0	0.0177332	0.0167797	0	0	0	0	0.0366728	0	0	0
1509	OG0002680	857	1	1570	1	1	8	0.122251	1.11056	0	0	0	0	0	0.00205982	0	0	0	0	1	0	0	0	0.016635	0.0168271	0.0150333	0	0	0.0014905	0	0	0	0	0	0	0	0	0	0	0.0177405	0.0167864	0	0	0	0	0.0366752	0	0	0
1510	OG0002681	782	3	1571	1	1	2	0.130174	1.01754	0	0	0	0	0	0	0.00111425	0	0	0	0	0	0	0	0.00232908	0	0	0	0	0	0	0	0	0	0	0	0	0	0	0	0	0	0	0	0	0	0	1	0	0
1511	OG0002681	787	1	1572	1	1	2	0.0523139	1.02346	0	0	0	0	0	0	0.00111425	0	0	0	0	0	0	0	0.00232908	0	0	0	0	0	0	0	0	0	0	0	0	0	0	0	0	0	0	0	0	0	1	0	0	0
1512	OG0002681	789	1	1573	1	1	2	0.368345	1.02131	0	0	0	0	0	0	0.00111425	0	0	0	0	0	0	0	0.00232907	0	0	0	0	0	0	0	0	0	0	0	0	0	0	0	0	0	1	0	0	0	0	0	0	0
1513	OG0002681	797	3	1574	1	9	3	3.13824	1.04829	1	0	1	0	1	1	0.96214	1	0	1	1	1	1	0	0.00237422	0	0	0	0	0	0.00326523	0	0	0	0	0	0	0	0	0	0	0	0	0	0	0	0	0	0	0
1514	OG0002681	799	3	1575	1	1	3	0.104269	1.02722	0	0	0	0	0	0	0.00111426	0	0	0	0	0	0	0	0.00232919	0	0	0	0	0	0.00703079	1	0	0	0	0	0	0	0	0	0	0	0	0	0	0	0	0	0	0
1515	OG0002681	804	1	1576	1	1	2	0.104293	1.01538	0	0	0	0	0	0	0.00111428	0	0	0	0	0	0	0	0.00232957	0	0	0	0	0	0	0	0	0	0	0	0	0	0	1	0	0	0	0	0	0	0	0	0	0
1516	OG0002681	833	1	1577	1	1	1	0.0521572	1.02113	0	0	0	0	0	0	0.00111425	0	0	0	0	0	0	0	0	0	0	0	0	0	0	0	0	0	0	0	0	0	0	0	0	0	0	0	0	0	1	0	0	0
1517	OG0002681	837	1	1578	1	3	1	3.65515	1.02092	0	0	0	0	0	1	0.96203	1	0	1	0	0	0	0	0	0	0	0	0	0	0	0	0	0	0	0	0	0	0	0	0	0	0	0	0	0	0	0	0	0
1518	OG0002681	847	1	1579	1	1	1	0.0441485	1.022	0	0	0	0	0	0	0.00112108	0	1	0	0	0	0	0	0	0	0	0	0	0	0	0	0	0	0	0	0	0	0	0	0	0	0	0	0	0	0	0	0	0
1519	OG0002681	848	1	1580	1	1	1	0.156693	1.02097	0	0	0	0	0	0	0.00111425	0	0	0	0	0	0	0	0	0	0	0	0	0	1	0	0	0	0	0	0	0	0	0	0	0	0	0	0	0	0	0	0	0
1520	OG0002681	858	1	1581	1	20	1	15.791	0.0782608	1	0	1	0	1	1	0.96214	1	0	0	1	1	1	1	1	1	1	0	0	0	0	1	1	1	0	1	0	1	1	0	1	0	1	0	0	0	0	0	0	0
1521	OG0002681	863	2	1582	1	1	1	0.826583	1.01548	0	0	0	0	0	0	0.00111425	0	0	0	0	0	0	0	0	0	0	0	0	0	0	0	0	0	0	0	0	0	0	0	0	1	0	0	0	0	0	0	0	0
1522	OG0002681	865	2	1583	1	1	1	0.0824528	1.01053	0	0	0	0	0	0	0.00111426	0	0	0	0	0	0	0	0	0	0	0	0	0	0	0	0	0	0	0	0	0	0	0	0	0	0	0	0	0	0	0	0	1
1523	OG0002681	884	3	1584	1	1	2	0.462326	1.01318	0	0	0	0	0	0	0.00111425	0	0	0	0	0	0	0	0	0	0	0	0	0	0	0	0.00122628	0	0	0	0	0	0	0	0	0	0	0	0	1	0	0	0	0
1524	OG0002681	915	1	1586	1	1	3	0.0551871	1.03216	0	0	0	0	0	0	0.00111425	0	0	0	0	0	0	0	0	0	0	0	0	0	0	0	0	0	0	0	0	0	0	0.0103829	0	0	0	0	0	0	1	0	0	0.00135021
1525	OG0002681	946	2	1587	1	6	8	6.36356	1.12685	1	0	1	0	1	1	0.962139	0	0	1	0	0	1	0	0	0	0.0549194	0.0058747	0	0.00167737	0	0	0	0	0	0.0108303	0.0014124	0	0	0	0	0	0	0	0	0.0105007	0	0.0307034	0	0
1526	OG0002681	946	3	1588	1	1	8	0.167729	1.07947	0	0	0	0	0	0	0.00111429	0	0	0	0	0	0	0	0	0	0.0109823	0.00106187	0	0.0721573	1	0	0	0	0	0.00488466	0.00114081	0	0	0	0	0	0	0	0	0.0101448	0	0.0303996	0	0
1527	OG0002685	8	1	1589	1	1	4	0.47392	1.05408	0	0	0.00262353	0	0	0	0	0	0	0	0	0	0	0	0.0023291	0	0	0	0	0	0.00325798	0	0	0	0	0	0	0	0	0	0	0	0	0	0	1	0.0387003	0	0	0
1528	OG0002685	15	1	1590	1	1	3	0.0528406	1.02823	0	0	0.00262353	0	0	0	0	0	0	0	0	0	0	0	0.00232908	0	0	0	0	0	0.00325749	0	0	0	0	0	0	0	0	0	0	0	0	0	0	0	1	0	0	0
1529	OG0002685	22	1	1591	1	1	3	0.570215	1.02825	0	0	0.00263238	0	0	0	0	0	0	0	0	0	1	0	0.00232923	0	0	0	0	0	0.00325737	0	0	0	0	0	0	0	0	0	0	0	0	0	0	0	0	0	0	0
1530	OG0002685	23	1	1592	1	14	3	10.3904	0.813969	1	0	0.802432	0	1	1	1	1	0	1	1	0	0	0	0.902663	1	1	0	0	1	0.258965	1	1	0	1	1	0	0	0	0	0	0	0	0	0	0	0	0	0	0
1531	OG0002685	25	1	1593	1	1	3	0.1307	1.02231	0	0	0.00262353	0	0	0	0	0	0	0	0	0	0	0	0.00232908	0	0	0	0	0	0.00325745	0	0	0	0	0	0	0	0	0	0	0	0	0	0	0	0	1	0	0
1532	OG0002685	30	1	1594	1	3	1	0.932821	1.40661	0	0	0.00262354	0	0	0	0	0	0	0	0	0	0	0	0	0	0	0	0	0	0	0	0	0	0	0	0	0	0	0	1	1	0	1	0	0	0	0	0	0
1533	OG0002685	32	1	1595	1	2	1	0.52216	2.00195	0	0	0.00262358	0	0	0	0	0	0	0	0	0	0	0	0	0	0	0	0	0	0	0	0	0	0	0	1	0	0	0	0	0	0	0	0	1	0	0	0	0
1534	OG0002685	37	1	1596	1	1	1	0.0523138	1.02264	0	0	0.00262353	0	0	0	0	0	0	0	0	0	0	0	0	0	0	0	0	0	0	0	0	0	0	0	0	0	0	0	0	0	0	0	0	0	1	0	0	0
1535	OG0002685	41	2	1597	1	2	1	0.0504888	1.02375	0	0	0.00264043	0	0	0	0	0	0	0	0	1	1	0	0	0	0	0	0	0	0	0	0	0	0	0	0	0	0	0	0	0	0	0	0	0	0	0	0	0
1536	OG0002685	102	3	1598	1	1	1	0.0696328	1.02319	0	1	0.00470414	0	0	0	0	0	0	0	0	0	0	0	0	0	0	0	0	0	0	0	0	0	0	0	0	0	0	0	0	0	0	0	0	0	0	0	0	0
1537	OG0002685	110	1	1599	1	1	1	0.462183	1.01348	0	0	0.00262353	0	0	0	0	0	0	0	0	0	0	0	0	0	0	0	0	0	0	0	0	0	0	0	0	0	0	0	0	0	0	0	0	1	0	0	0	0
1538	OG0002685	121	3	1600	1	2	1	0.0504888	1.02375	0	0	0.00264043	0	0	0	0	0	0	0	0	1	1	0	0	0	0	0	0	0	0	0	0	0	0	0	0	0	0	0	0	0	0	0	0	0	0	0	0	0
1539	OG0002685	126	1	1601	1	1	1	0.114549	1.02086	0	0	0.00262353	0	0	0	0	0	0	0	0	0	0	0	0	0	0	0	0	0	0	0	0	0	0	0	0	0	0	0	0	0	0	1	0	0	0	0	0	0
1540	OG0002685	133	2	1602	1	14	2	18.5634	0.0647317	1	0	0.802432	0	1	1	1	1	0	0	0.690042	0	0	1	1	1	1	0	0	0	0	0	0	0	1	1	0	0	1	0	1	1	0	0	0	0	0	0	0	0
1541	OG0002685	206	3	1603	1	12	3	15.009	1.18979	0	1	0.80038	0	1	1	1	1	0	0.67014	0.710025	0	1	1	0	0	1	0	0	0	0	1	1	0	1	0	0	0	0	0	0	0	0	0	0	0	1	0	0	0
1542	OG0002685	245	3	1605	1	1	1	0.0523138	1.02264	0	0	0.00262353	0	0	0	0	0	0	0	0	0	0	0	0	0	0	0	0	0	0	0	0	0	0	0	0	0	0	0	0	0	0	0	0	0	1	0	0	0
1543	OG0002685	286	1	1606	1	1	1	0.114549	1.02086	0	0	0.00262353	0	0	0	0	0	0	0	0	0	0	0	0	0	0	0	0	0	0	0	0	0	0	0	0	0	0	0	0	0	0	1	0	0	0	0	0	0
1544	OG0002685	291	3	1607	1	1	2	0.130394	1.01798	0	0	0.00262353	0	0	0	0	0	0	0	0	0	0	0	0	0	0	0	0	0	0	0	0	0	0	0	0	0	0	0	0	0	0	0	0	0	0	1	0	0.00132439
1545	OG0002685	304	3	1608	1	16	2	17.0356	0.0484723	1	0	0.802434	1	1	1	1	1	0	0	1	0	0	1	0	0	1	0	0	0	0	1	0	0	1	1	0	0	1	1	1	1	0	0	0	0	0	0	0	0.0468468
1546	OG0002685	318	1	1609	1	2	2	0.574831	2.02273	0	0	0.00270313	0	0	0	0	0	1	0	0	0	1	0	0	0	0	0	0	0	0	0	0	0	0	0	0	0	0	0	0	0	0	0	0	0	0	0	0	0.00129762
1547	OG0002685	329	1	1610	1	2	3	0.0856902	1.02817	0	0	0.00262406	0	0	0	0	0	0	0	0	0	0	0	1	1	0.257319	0	0	0	0	0	0	0	0	0	0	0	0	0	0	0	0	0	0	0	0	0	0	0.00130355
1548	OG0002685	332	1	1611	1	1	3	0.468586	1.02555	0	0	0.00262354	0	0	0	0	0	0	0	0	0	0	0	0	0	0.0109398	0	0	0	0	0	0	0	0	0	0	0	0	0	0	0	0	0	0	1	0	0	0	0.00139633
1549	OG0002685	333	2	1612	1	1	3	0.0582089	1.03479	0	0	0.00262354	0	0	0	0	0	0	0	0	0	0	0	0	0	0.0109296	0	0	0	0	0	0	0	0	0	0	0	0	0	0	0	0	0	0	0	1	0	0	0.00133521
1550	OG0002685	381	1	1613	1	1	3	0.0498802	1.0357	0	0	0.00262849	0	0	0	0	0	1	0	0	0	0	0	0	0	0.0109245	0	0	0	0	0	0	0	0	0	0	0	0	0	0	0	0	0	0	0	0	0	0	0.00129764
1551	OG0002685	399	3	1614	1	1	3	0.135977	1.02888	0	0	0.00262354	0	0	0	0	0	0	0	0	0	0	0	0	0	0.0109279	0	0	0	0	0	0	0	0	0	0	0	0	0	0	0	0	0	0	0	0	1	0	0.00132471
1552	OG0002685	587	3	1615	1	1	5	0.0831656	1.06775	0	1	0.00470452	0	0	0	0	0	0	0	0	0	0	0	0	0	0.0109283	0	0	0	0	0	0	0	0	0	0	0	0	0.0101483	0	0	0.0223892	0	0	0	0	0	0	0.00130246
1553	OG0002685	850	1	1616	1	1	9	0.94917	1.07931	0	0	0.00265904	0	0	0.00222032	0.00183726	0.00208173	0	0	0	0	0	0	0	0	0.0110008	0	0	0	0	0	0	0	0.00513291	0	0	0	0	0	0	1	0.119888	0.08144	0	0	0	0	0	0.00164564
1554	OG0002685	975	1	1617	1	1	9	0.726138	1.11181	1	0	0.0560228	0	0	0	0	0	0	0	0	0	0	0	0	0	0.0109446	0	0	0.00149878	0	0	0	0	0.00507993	0	0.00113816	0	0	0.0101687	0	0	0.022392	0	0	0	0.0366127	0	0	0.00130507
1555	OG0002693	196	2	1618	1	1	5	0.223538	1.07051	0	0	0	0	0.00422233	0	0	0	0	1	0.0980836	0	0	0	0	0	0	0	0	0	0	0	0	0	0	0	0	0	0	0	0.0197516	0.0186308	0.024645	0	0	0	0	0	0	0
1556	OG0002693	197	2	1619	1	13	5	11.9601	0.736923	1	0	1	0	0.752699	1	1	1	0	0	0.69007	1	1	1	0	0	1	0	0	0	0	1	1	1	1	0	0	0	0	0	0.149005	0.13717	0.0575236	0	0	0	0	0	0	0
1557	OG0002693	267	1	1620	1	1	3	0.142455	1.04883	0	0	0	0	0	0	0	0	0	0	0.00347522	0	0.00897554	0	0	0	0	0	0	0	0	0	0	0	0	0	0	0	0	0	0	0	0.0224277	0	0	0	0	1	0	0
1558	OG0002693	375	1	1621	1	1	3	0.0950916	1.05391	0	0	0	0	0	0	0	0	0	0	0.00347773	0	0.00898323	0	0	0	0	0	0	0	0	0	0	0	0	1	0	0	0	0	0	0	0.0224153	0	0	0	0	0	0	0
1559	OG0002693	376	2	1622	1	12	3	19.6724	0.174298	1	0	1	0	1	1	1	1	0	0	0.690049	0	0.245595	1	0	0	1	0	0	0	0	0	1	1	0	0	0	0	0	1	0	0	0.0595771	0	0	1	0	0	0	0
1560	OG0002693	379	3	1623	1	1	3	0.0569145	1.05562	0	0	0	0	0	0	0	0	1	0	0.00365636	0	0.0090038	0	0	0	0	0	0	0	0	0	0	0	0	0	0	0	0	0	0	0	0.0223872	0	0	0	0	0	0	0
1561	OG0002693	461	3	1624	1	2	3	0.243326	2.03657	0	0	0	0	0	0	0	0	0	0	0.00396661	1	0.700138	0	0	0	0	0	0	0	0	0	0	0	0	0	0	0	0	1	0	0	0.0225456	0	0	0	0	0	0	0
1562	OG0002693	462	2	1625	1	5	4	4.96484	1.04954	1	0	0	0	1	1	1	0.865246	0	1	0.719833	0	0.116187	0	0	0	0	0	0	0	0	0	0	0	0	0	0	0	0	0	0	0	0.0223905	0	0	0	0	0	0	0
1563	OG0002693	470	2	1626	1	1	4	0.0609064	1.05745	0	0	0	0	0	0	0	0.00294321	1	0	0.00441307	0	0.00912196	0	0	0	0	0	0	0	0	0	0	0	0	0	0	0	0	0	0	0	0.0223872	0	0	0	0	0	0	0
1564	OG0002693	473	3	1627	1	1	4	0.143064	1.0508	0	0	0	0	0	0	0	0.00197315	0	0	0.00356486	0	0.00898955	0	0	0	0	0	0	0	0	0	0	0	0	0	0	0	0	0	0	0	0.0224277	0	0	0	0	1	0	0
1565	OG0002693	566	1	1628	1	1	3	0.142455	1.04883	0	0	0	0	0	0	0	0	0	0	0.00347522	0	0.00897554	0	0	0	0	0	0	0	0	0	0	0	0	0	0	0	0	0	0	0	0.0224277	0	0	0	0	1	0	0
1566	OG0002693	569	1	1629	1	1	4	0.06116	1.06564	0	0	0	0	0	0	0	0	1	0	0.00365636	0	0.0090038	0	0	0	0	0	0	0	0	0	0	0	0	0	0	0	0	0	0	0	0.0223887	0	0	0.0101256	0	0	0	0
1567	OG0002693	571	1	1630	1	8	6	2.85562	1.08095	1	0	1	1	1	1	1	1	0	1	0.719834	0	0.116213	0	0	0	0	0	0	0	0	0	0	0	0	0	0	0	0	0	0.0199767	0.0188372	0.0247023	0	0	0.0102355	0	0	0	0
1568	OG0002693	577	1	1631	1	1	6	0.62557	1.07869	0	0	0	0	0	0	0	0	0	0	0.00347709	0	0.00898125	0	0	1	0	0	0	0	0	0	0	0	0	0	0	0	0	0	0.0197605	0.018639	0.0246473	0	0.00108199	0	0	0	0	0
1569	OG0002693	612	1	1632	1	2	3	0.693615	1.03516	0	0	0	0	0	0	0	0	0	0	0.0034754	0	0.00897609	0	0	0	0	0	0	0	0	0	0	0	0	0	0	0	0	0	1	1	0.133412	0	0	0	0	0	0	0
1570	OG0002693	632	2	1633	1	1	5	0.0594557	1.0592	0	0	0	0	0	0	0	0	1	0.0027004	0.00424564	0	0.00906872	0	0	0	0	0	0	0.00148973	0	0	0	0	0	0	0	0	0	0	0	0	0.0223872	0	0	0	0	0	0	0
1571	OG0002693	737	2	1634	1	1	3	0.0647101	1.05474	0	0	0	0	0	0	0	0	0	0	0.00347523	0	0.00897555	0	0	0	0	0	0	0	0	0	0	0	0	0	0	0	0	0	0	0	0.0224434	0	0	0	1	0	0	0
1572	OG0002693	758	1	1635	1	1	5	0.0590166	1.09427	0	0	0	0	0	0	0	0	1	0.00270041	0.00424565	0	0.00906872	0	0	0	0	0	0	0	0	0	0	0	0	0	0	0	0	0	0	0	0.0223893	0	0	0	0.0366004	0	0	0
1573	OG0002693	760	3	1636	1	6	5	4.14179	1.08563	1	0	1	0	1	1	1	1	0	0.665303	0.70491	0	0.115416	0	0	0	0	0	0	0	0	0	0	0	0	0	0	0	0	0	0	0	0.0223934	0	0	0	0.0366188	0	0	0
1574	OG0002693	762	3	1637	1	1	4	0.113089	1.04453	0	0	0	0	0	0	0	0	0	0.00216758	0.00368221	0	0.00898321	0	0	0	0	0	0	0	0	0	0	0	0	0	0	0	0	0	0	0	0.18078	1	0	0	0	0	0	0
1575	OG0002693	767	1	1638	1	4	4	0.490236	2.00932	0	0	0	0	0	0	0	0	0	0.012793	0.014918	1	0.708003	0	1	1	1	0	0	0	0	0	0	0	0	0	0	0	0	0	0	0	0.0224372	0	0	0	0	0	0	0
1576	OG0002693	809	1	1639	1	6	5	4.14179	1.08563	1	0	1	0	1	1	1	1	0	0.665303	0.70491	0	0.115416	0	0	0	0	0	0	0	0	0	0	0	0	0	0	0	0	0	0	0	0.0223934	0	0	0	0.0366188	0	0	0
1577	OG0002693	813	1	1640	1	2	5	0.720578	1.07057	0	0	0	0	0	0	0	0	0	0.00216825	0.00368292	0	0.00898407	0	0	0	0	0	0	0	0	0	0	0	0	0	0	0	0	0	1	1	0.133884	0	0	0	0.0411615	0	0	0
1578	OG0002693	876	1	1641	1	1	5	0.188118	1.05961	0	0	0	0	0	0	0	0	0	0.00355757	0.00515205	1	0.700319	0	0	0	0.0112033	0	0	0	0	0	0	0	0	0	0	0	0	0	0	0	0.0223875	0	0	0	0	0	0	0
1579	OG0002701	915	1	1642	1	2	3	0.625395	1.01208	0	0	0	0	0.00207186	0	0.00111443	0	0	0	0	0	0	0	0	0	0	0	0	0	0	0	0	0	0	0	0	0	0	0	1	1	0	0	0	0	0	0	0	0.00180235
1580	OG0002701	921	2	1643	1	1	1	0.462027	1.01197	0	0	0	0	0	0	0.00111425	0	0	0	0	0	0	0	0	0	0	0	0	0	0	0	0	0	0	0	0	0	0	0	0	0	0	0	0	1	0	0	0	0
1581	OG0002701	923	3	1644	1	2	1	0.0869327	1.02151	0	0	0	0	0	0	0.00111436	0	0	0	0	0	0	0	1	1	0	0	0	0	0	0	0	0	0	0	0	0	0	0	0	0	0	0	0	0	0	0	0	0
1582	OG0002701	925	3	1645	1	1	1	0.0987898	1.02173	0	0	0	0	0	0	0.00111426	0	0	0	0	0	0	0	0	0	0	0	0	0	0	1	0	0	0	0	0	0	0	0	0	0	0	0	0	0	0	0	0	0
1583	OG0002701	931	1	1646	1	2	2	0.188475	2.02148	0	1	0	0	0	0	0.00116031	0	0	0	0	1	0.700019	0	0	0	0	0	0	0	0	0	0	0	0	0	0	0	0	0	0	0	0	0	0	0	0	0	0	0
1584	OG0002701	934	1	1647	1	1	2	0.11911	1.02831	0	0	0	0	0	0	0.00111436	0	0	0	0	0	0.00897301	0	0	0	0	0	0	0	0	0	0	0	0	0	0	0	0	0	0	0	0	1	0	0	0	0	0	0
1585	OG0002701	935	3	1648	1	2	2	0.627369	1.01821	0	0	0	0	0	0	0.00111437	0	0	0	0	0	0.00897348	0	0	0	0	0	0	0	0	0	0	0	0	0	0	0	0	0	1	1	0	0	0	0	0	0	0	0
1586	OG0002701	936	2	1649	1	1	2	0.10888	1.02201	0	0	0	0	0	0	0.0011144	0	0	0	0	0	0.00897543	0	0	0	0	0	0	0	0	0	0	0	0	0	0	0	0	1	0	0	0	0	0	0	0	0	0	0
1587	OG0002701	945	1	1650	1	1	3	0.37307	1.0299	0	0	0	0	0	0	0.00111624	0	0	0.00196215	0	0	0.00897538	0	0	0	0	0	0	0	0	0	0	0	0	0	0	0	0	0	0	0	1	0	0	0	0	0	0	0
1588	OG0002701	947	2	1651	1	1	3	0.107244	1.03243	0	0	0	0	0	0	0.00111633	0	0	0.0019628	0	0	0.00897756	0	0	0	0	0	0	0	0	0	0	0	1	0	0	0	0	0	0	0	0	0	0	0	0	0	0	0
1589	OG0002701	971	3	1653	1	2	2	0.0526196	1.02419	0	0	0	0	0	0	0.00118286	0	0	0.00246615	0	1	1	0	0	0	0	0	0	0	0	0	0	0	0	0	0	0	0	0	0	0	0	0	0	0	0	0	0	0
1590	OG0002701	975	3	1654	1	1	2	0.548941	1.02307	0	0	0	0	0	0	0.00111948	0	0	0.00198665	0	0	0	0	0	0	1	0	0	0	0	0	0	0	0	0	0	0	0	0	0	0	0	0	0	0	0	0	0	0
1591	OG0002701	1023	2	1655	1	2	2	0.622798	1.0112	0	0	0	0	0	0	0.00111594	0	0	0.00195988	0	0	0	0	0	0	0	0	0	0	0	0	0	0	0	0	0	0	0	0	1	1	0	0	0	0	0	0	0	0
1592	OG0002701	1161	1	1656	1	2	3	0.0528384	1.03311	0	0.0089238	0	0	0	0	0.00118367	0	0	0.00246908	0	1	1	0	0	0	0	0	0	0	0	0	0	0	0	0	0	0	0	0	0	0	0	0	0	0	0	0	0	0
1593	OG0002701	1173	1	1657	1	1	3	0.368524	1.02985	0	0.00891947	0	0	0	0	0.00111596	0	0	0.00195988	0	0	0	0	0	0	0	0	0	0	0	0	0	0	0	0	0	0	0	0	0	0	1	0	0	0	0	0	0	0
1594	OG0002701	1350	3	1658	1	1	8	0.0713777	1.07137	0	0.00891947	0	0	0	0	0.00111601	0	0	0.00196025	0	0	0	0	0	0	0.0109336	0	0	0	0	0	0	0	0	0	0	0	0.00212035	0	0	0.00331775	0.0226752	0	0	0	1	0	0	0.00134647
1595	OG0002702	101	1	1660	1	1	9	0.219129	1.15858	0	0	0	0	0	0	0	0	0	0	0.00347467	0	0	0	0	0	0	0	0	0	0	0	0.0199204	0	1	0	0	0	0	0.0131006	0.0053704	0	0.0281243	0.0305683	0	0	0.0373691	0.031912	0.00526782	0
1596	OG0002702	104	3	1661	1	2	6	0.0583813	1.10133	0	0	0	0	0	0	0	0	0	0	0.00403283	1	1	0	0	0	0	0	0	0	0	0	0.00122222	0	0	0	0	0	0	0.0101642	0	0	0	0.0252843	0	0	0.0366273	0	0.00376526	0
1597	OG0002702	107	3	1662	1	2	6	2.0014	1.59707	0	0	0	0	0	0	0	0	0	0	0.00353744	0	0	0	0	0	0	0	0	0	0	0	0.0401924	0	0	1	1	0	0	0.170203	0	0	0	0.0265252	0	0	0.0612359	0	0.0202855	0
1598	OG0002702	116	2	1663	1	10	4	4.07066	2.12137	1	0	1	0	1	1	1	1	1	1	0.719848	0	1	0	0	0	0	0	0	1	0	0	0	0	0	0	0	0	0	0.0153958	0	0	0	0.025321	0	0	0.0372527	0	0	0
1599	OG0002702	116	3	1664	1	1	4	0.313183	1.08072	0	0	0	0	0	0	0	0	0	0	0.00347261	0	0	0	0	0	0	0	0	0	0	0	0	0	0	0	0	0	0	0.0102659	0	0	1	0.200028	0	0	0.0367549	0	0	0
1600	OG0002702	123	3	1665	1	1	3	0.102667	1.07048	0	0	0	0	0	0	0	0	0	0	0.00347278	0	0	0	0	0	0	0	0	0	0	1	0	0	0	0	0	0	0	0.010369	0	0	0	0	0	0	0.0366338	0	0	0
1601	OG0002702	128	1	1666	1	2	3	0.171799	2.06097	0	0	0	0	0	0	0	0	0	0	0.00355936	0	0	1	0	0	0	0	0	0	0	0	0	0	0	0	0	0	0	0.0112497	0	0	0	0	0	0	0.0376758	1	0	0
1602	OG0002702	146	3	1667	1	1	3	0.571985	1.07012	0	0	0	0	0	0	0	0	0	0	0.00376572	0	1	0	0	0	0	0	0	0	0	0	0	0	0	0	0	0	0	0.0101495	0	0	0	0	0	0	0.036607	0	0	0
1603	OG0002702	152	3	1668	1	1	3	0.55724	1.06969	0	0	0	0	0	0	0	0	0	0	0.00347273	0	0	0	0	0	0	0	0	1	0	0	0	0	0	0	0	0	0	0.0103025	0	0	0	0	0	0	0.0366257	0	0	0
1604	OG0002702	154	2	1669	1	2	3	0.0831819	1.13246	0	0	0	0	0	0	0	0	0	0	0.00347262	0	0	0	0	0	0	0	0	0	0	0	0	0	0	0	0	0	0	0.0104011	0	0	1	1	0	0	0.0369225	0	0	0
1605	OG0002702	155	1	1670	1	1	3	0.158279	1.06991	0	0	0	0	0	0	0	0	0	0	0.00347262	0	0	0	0	0	0	0	0	0	1	0	0	0	0	0	0	0	0	0.0101811	0	0	0	0	0	0	0.0366108	0	0	0
1606	OG0002702	156	3	1671	1	13	3	20.0801	0.145304	1	0	1	0	0	1	1	1	0	1	0.719848	1	0	0	0	1	1	0	0	0	0	0	1	0	0	0	0	1	1	0.723035	0	0	0	0	0	1	0.379617	0	0	0
1607	OG0002702	159	2	1672	1	1	3	0.0662147	1.0706	0	0	0	0	0	0	0	0	0	0	0.00354846	0	0	1	0	0	0	0	0	0	0	0	0	0	0	0	0	0	0	0.0103854	0	0	0	0	0	0	0.0366358	0	0	0
1608	OG0002702	175	2	1673	1	7	2	5.09082	2.02618	1	0	0	0	1	1	1	1	0	1	0.719832	0	0	0	0	0	0	0	0	0	0	0	0	0	1	0	0	0	0	0	0	0	0	0	0	0	0.0371221	0	0	0
1609	OG0002702	190	3	1674	1	1	2	0.439589	1.06009	0	0	0	0	0	0	0	0	0	0	0.0036924	1	0	0	0	0	0	0	0	0	0	0	0	0	0	0	0	0	0	0	0	0	0	0	0	0	0.0365985	0	0	0
1610	OG0002702	203	1	1675	1	7	2	3.75321	1.05705	1	0	1	0	1	1	1	1	0	1	0.719832	0	0	0	0	0	0	0	0	0	0	0	0	0	0	0	0	0	0	0	0	0	0	0	0	0	0.0366136	0	0	0
1611	OG0002702	204	1	1676	1	1	2	0.473374	1.04934	0	0	0	0	0	0	0	0	0	0	0.00347263	0	0	0	0	0	0	0	0	0	0	0	0	0	0	0	0	0	0	0	0	0	0	0	0	1	0.0387	0	0	0
1612	OG0002702	223	2	1677	1	1	2	0.114993	1.05826	0	0	0	0	0	0	0	0	0	0	0.00347259	0	0	0	0	0	0	0	0	0	0	0	0	0	0	0	0	0	0	0	0	0	0	1	0	0	0.0366186	0	0	0
1613	OG0002702	239	1	1678	1	3	2	0.412734	2.05729	0	0	0	0	0	0	0	0	0	0	0.00347531	0	0	0	1	1	0	0	0	0	0	0	0	0	0	0	0	0	0	0	0	0	1	0	0	0	0.0366939	0	0	0
1614	OG0002702	239	2	1679	1	10	2	2.38056	1.07901	1	0	1	0	1	1	1	1	1	1	0.719848	1	1	0	0	0	0	0	0	0	0	0	0	0	0	0	0	0	0	0	0	0	0	0	0	0	0.0366367	0	0	0
1615	OG0002702	248	1	1680	1	1	2	0.549548	1.06001	0	0	0	0	0	0	0	0	0	0	0.00350243	0	0	0	0	0	1	0	0	0	0	0	0	0	0	0	0	0	0	0	0	0	0	0	0	0	0.0366181	0	0	0
1616	OG0002702	263	1	1681	1	5	2	4.5702	2.03439	0	0	0	0	0	1	1	0	0	1	0.715124	0	0	0	0	0	0	0	0	0	0	0	0	0	0	0	0	0	0	0	1	1	0	0	0	0	0.0419243	0	0	0
1617	OG0002702	265	3	1682	1	2	2	0.0805435	1.12271	0	0	0	0	0	0	0	0	0	0	0.0034726	0	0	0	0	0	0	0	0	0	0	0	0	0	0	0	0	0	0	0	0	0	1	1	0	0	0.0368671	0	0	0
1618	OG0002702	268	1	1683	1	1	2	0.595654	1.06055	0	0	0	0	0	0	0	0	0	0	0.00347396	0	0	0	0	1	0	0	0	0	0	0	0	0	0	0	0	0	0	0	0	0	0	0	0	0	0.0365993	0	0	0
1619	OG0002702	279	1	1684	1	2	2	1.22027	2.04924	0	0	0	0	0	0	0	0	1	0	0.00363511	0	0	0	0	0	0	0	0	0	0	0	0	0	0	0	0	0	0	0	1	0	0	0	0	0	0.0395615	0	0	0
1620	OG0002702	283	1	1685	1	1	2	0.549548	1.06001	0	0	0	0	0	0	0	0	0	0	0.00350243	0	0	0	0	0	1	0	0	0	0	0	0	0	0	0	0	0	0	0	0	0	0	0	0	0	0.0366181	0	0	0
1621	OG0002702	285	1	1686	1	1	2	0.13363	1.05368	0	0	0	0	0	0	0	0	0	0	0.0034726	0	0	0	0	0	0	0	0	0	0	0	0	0	0	0	0	0	0	0	0	0	0	0	0	0	0.0371758	1	0	0
1622	OG0002702	290	1	1687	1	3	3	3.03005	1.05792	0	0	0	0	0	1	1	0.864369	0	1	0.719188	0	0	0	0	0	0	0	0	0	0	0	0	0	0	0	0	0	0	0	0	0	0	0	0	0	0.0366135	0	0	0
1623	OG0002702	292	3	1688	1	2	3	1.06644	1.87684	0	0	0	0	0	0	0	0.00209229	0	0	0.00366904	0	0	0	0	0	0	0	0	0	0	1	0	0	0	1	0	0	0	0	0	0	0	0	0	0	0.0385106	0	0	0
1624	OG0002702	294	1	1689	1	1	3	0.103999	1.06233	0	0	0	0	0	0	0	0.00196199	0	0	0.00355511	0	0	0	0	0	0	0	0	0	0	0	0	0	1	0	0	0	0	0	0	0	0	0	0	0	0.0366411	0	0	0
1625	OG0002702	314	2	1690	1	1	2	0.118428	1.06091	0	0	1	0	0	0	0	0	0	0	0.00402429	0	0	0	0	0	0	0	0	0	0	0	0	0	0	0	0	0	0	0	0	0	0	0	0	0	0.0365984	0	0	0
1626	OG0002702	420	3	1692	1	1	2	0.294855	1.06086	0	0	0	0	1	0	0	0	0	0	0.00423478	0	0	0	0	0	0	0	0	0	0	0	0	0	0	0	0	0	0	0	0	0	0	0	0	0	0.0365984	0	0	0
1627	OG0002702	422	1	1693	1	1	2	0.611233	1.06063	1	0	0	0	0	0	0	0	0	0	0.00380091	0	0	0	0	0	0	0	0	0	0	0	0	0	0	0	0	0	0	0	0	0	0	0	0	0	0.0365984	0	0	0
1628	OG0002702	422	3	1694	1	1	1	0.114537	1.02171	0	0	0	0	0	0	0	0	0	0	0.00347259	0	0	0	0	0	0	0	0	0	0	0	0	0	0	0	0	0	0	0	0	0	0	1	0	0	0	0	0	0
1629	OG0002702	424	1	1695	1	2	1	0.0526445	1.02459	0	0	0	0	0	0	0	0	0	0	0.00403211	1	1	0	0	0	0	0	0	0	0	0	0	0	0	0	0	0	0	0	0	0	0	0	0	0	0	0	0	0
1630	OG0002702	424	2	1696	1	1	1	0.704939	1.01402	0	0	0	0	0	0	0	0	0	0	0.00347264	0	0	0	0	0	0	0	0	0	0	0	0	0	0	0	0	0	0	0	0	0	0	0	0	0	0	0	1	0
1631	OG0002702	424	3	1697	1	4	1	0.674518	2.00977	0	0	0	0	0	0	0	0	0	0	0.00347984	0	0	0	1	1	0	0	0	0	0	0	0	0	0	0	0	0	0	0	1	1	0	0	0	0	0	0	0	0
1632	OG0002702	437	3	1698	1	1	2	0.549548	1.06001	0	0	0	0	0	0	0	0	0	0	0.00350243	0	0	0	0	0	1	0	0	0	0	0	0	0	0	0	0	0	0	0	0	0	0	0	0	0	0.0366181	0	0	0
1633	OG0002702	439	1	1699	1	1	2	0.13363	1.05368	0	0	0	0	0	0	0	0	0	0	0.0034726	0	0	0	0	0	0	0	0	0	0	0	0	0	0	0	0	0	0	0	0	0	0	0	0	0	0.0371758	1	0	0
1634	OG0002702	445	3	1700	1	2	2	0.0529551	1.06115	0	0	0	0	0	0	0	0	0	0	0.00403213	1	1	0	0	0	0	0	0	0	0	0	0	0	0	0	0	0	0	0	0	0	0	0	0	0	0.0365987	0	0	0
1635	OG0002702	449	1	1701	1	1	2	0.111859	1.05105	0	0	0	0	0	0	0	0	0	0	0.00347329	0	0	0	0	0	0	0	0	0	0	0	0	0	0	0	0	0	0	1	0	0	0	0	0	0	0.037405	0	0	0
1636	OG0002702	458	1	1702	1	6	4	4.76503	1.08962	1	0	0	0	1	1	1	1	0	1	0.719832	0	0	0	0	0	0	0	0	0	0	0	0	0	0	0	0	0	0	0.0104792	0	0	0.0224004	0	0	0	0.0366504	0	0	0
1637	OG0002702	459	2	1703	1	1	5	0.0548212	1.12289	0	0	0	0	0	0	0	0	1	0	0.00363421	0	0	0	0	0	0	0	0	0	0	0	0	0	0	0	0	0	0	0.0101501	0	0	0.0271494	0.0300279	0	0	0.0366112	0	0	0
1638	OG0002702	460	2	1705	1	1	5	0.128147	1.1229	0	0	1	0	0	0	0	0	0	0	0.00402449	0	0	0	0	0	0	0	0	0	0	0	0	0	0	0	0	0	0	0.0101503	0	0	0.0271494	0.0300279	0	0	0.0366112	0	0	0
1639	OG0002702	503	2	1706	1	1	3	0.133825	1.0563	0	0	0.00262498	0	0	0	0	0	0	0	0.00347405	0	0	0	0	0	0	0	0	0	0	0	0	0	0	0	0	0	0	0	0	0	0	0	0	0	0.0371758	1	0	0
1640	OG0002702	506	1	1707	1	2	3	1.178	2.01157	0	0	0.002625	0	0	0	0	0	0	0	0.00347428	0	0	0	0	0	0	0	0	0	0	0	0	0	0	0	0	0	0	0	0	0	1	0	0	0	0.04865	0	1	0
1641	OG0002702	506	2	1708	1	1	3	0.54978	1.06263	0	0	0.00262788	0	0	0	0	0	0	0	0.00350587	0	0	0	0	0	1	0	0	0	0	0	0	0	0	0	0	0	0	0	0	0	0	0	0	0	0.0366181	0	0	0
1642	OG0002702	513	3	1709	1	6	4	4.51887	1.11744	1	0	0	0	0.747872	0.95974	1	1	1	1	0.719848	0	1	0	0	0	0	0	0	0	0	0	0	0	0	0	0	0	0	0	0	0	0	0	0	0	0.036636	0	0	0
1643	OG0002702	517	3	1710	1	2	4	0.647325	1.04882	0	0	0	0	0.00207377	0.00150049	0	0	0	0	0.00347657	0	0	0	0	0	0	0	0	0	0	0	0	0	0	0	0	0	0	0	1	1	0	0	0	0	0.0406383	0	0	0
1644	OG0002702	626	3	1711	1	1	4	0.136066	1.07636	0	0	0	0	0.00287531	0.00243439	0	0	0	1	0	0	0	0	0	0	0	0	0	0	0	0	0	0	0	0	0	0	0	0	0	0	0.0271429	0.0300242	0	0	0	0	0	0
1645	OG0002702	629	1	1712	1	3	6	3.78456	1.12721	0	0	0	0	0.147502	0.958372	1	1	1	0	0	0	0	0	0	0	0	0	0	0	0	0	0	0	0	0	0	0	0	0	0	0.00329021	0.0274619	0.0302011	0	0	0.0366304	0	0	0
1646	OG0002702	633	3	1713	1	1	6	0.113075	1.11614	0	0	0	0	0.00262034	0.00213731	0	0	0	0	1	0	0	0	0	0	0	0	0	0	0	0	0	0	0	0	0	0	0	0	0	0.00327466	0.0274516	0.0301954	0	0	0.0366114	0	0	0
1647	OG0002702	635	1	1714	1	2	7	1.96067	1.75932	0	0	0	0	0.00207968	0.00150737	0	0	0	0	0.00353086	0	0	0	0	0	0	0	0	0	0	0	0	0	0	1	0	0	1	0	0	0.0166386	0.0363452	0.0351258	0	0	0.052946	0	0	0
1648	OG0002702	639	1	1715	1	1	7	0.225412	1.11792	0	0	0	0	0.002074	0.00150076	0	0	0	0	0.00347867	0	0	0	0	0	0	0	0	0	0	0	0	0.0378588	1	0	0	0	0	0	0	0	0.0272037	0.030058	0	0	0.0367628	0	0	0
1649	OG0002702	639	3	1716	1	1	7	0.144515	1.11274	0	0	0	0	0.00207376	0.00150047	0	0	0	0	0.00347641	0	0	0	0	0	0	0	0	0	0	0	0	0.00367297	0	0	0	0	0	0	0	0	0.0272574	0.0300877	0	0	0.037232	1	0	0
1650	OG0002702	662	3	1717	1	4	4	6.04762	1.1092	1	0	1	0	0	0.959721	1	0	0	1	0	0	0	0	0	0	0	0	0	0	0	0	0	0	0	0	0	0	0	0	0	0	0.0271521	0.0300294	0	0	0.0366188	0	0	0
1651	OG0002702	667	1	1718	1	2	4	1.3143	2.08554	0	0	0	0	0	0.00150066	0	0	0	0	0	0	0	0	0	0	1	0	0	0	0	0	0	0	0	0	0	0	0	0	0	0	0.0282757	0.0306523	0	0	0.0429775	0	1	0
1652	OG0002702	674	1	1719	1	1	5	1.32003	1.08483	0	0	0	0	0.00207185	0.00149826	0	0	0	0	0	0	0	0	0	0	0	0	0	0	0	0	0	0	0	0	0	0	0	0	1	0	0.157862	0.102491	0	0	0.0404372	0	0	0
1653	OG0002702	723	1	1720	1	3	7	1.50718	1.82238	0	0	0	0	0.00207356	0.00150024	0	0	0	0.00196241	0	0	0	0	0	0	0	0	0	0	0	0	0	0	0	0	0	0	0	0	1	1	0.214224	0.133737	0.00687016	0	0.0959286	1	0	0
1654	OG0002702	752	1	1721	1	1	9	0.567315	1.13662	0	0.00893365	0	0	0.00209087	0.00150433	0	0	0	0.00199174	0	0	0	0	0	0	1	0	0	0	0	0	0	0	0	0	0	0	0	0	0	0	0.0271659	0.030037	0	0.010206	0.0366916	0	0.00380848	0
1655	OG0002702	1034	1	1722	1	1	9	0.0660919	1.09343	0	0	0	0	0.00207343	0.00150009	0	0	0	0.00196128	0	0	0	0	0	0	0	0	7.54835e-05	0	0	0	0	0	0.0050854	0	0.00114451	0	0	0.0104116	0	0	0.0272579	0.030088	0	0	1	0	0	0
1656	OG0002702	1056	1	1723	1	1	6	0.0625579	1.07749	0	0	0	0	0.00207343	0.00150009	0	0	0	0.00196125	0	0	0	0	0	0	0	0	7.54662e-05	0	0	0	0	0	0	0	0	0	0	0	0	0	0.0272369	0.0300763	0	0	1	0	0	0
1657	OG0002702	1186	1	1724	1	1	7	0.148741	1.07695	0	0	0	0	0.00207343	0.00150009	0	0	0	0.00196125	0	0	0	0	0	0	0	0	0	0	0	0	0	0	0	0	0	0	0	0	0.0049395	0	0.027916	0.0304529	0	0	0	1	0	0.0013395
1658	OG0002702	1310	2	1726	1	1	8	0.5858	1.05903	0	0	0	0	0.00210638	0.00153849	0	0	0	0.00224637	0	0	1	0	0	0.00218537	0	0	0	0	0	0	0	0.00366562	0	0	0.00113538	0	0	0	0.00423189	0	0.0227424	0	0	0	0	0	0	0
1659	OG0002702	1370	1	1727	1	1	4	0.0623951	1.07545	0	0	0	0	0.00207185	0.00149825	0	0	0	0	0	0	0	0	0	0	0	0	0	0	0	0	0	0	0	0	0	0	0	0	0	0	0.0272369	0.0300763	0	0	1	0	0	0
1660	OG0002702	1383	1	1728	1	3	5	0.0936547	1.09193	0	0	0	0	0.00207447	0.00150131	0	0	0	0	0	0	0	0	1	1	1	0.00190793	0	0	0	0	0	0	0	0	0	0	0	0	0	0	0.0271565	0.0300318	0	0	0	0	0	0
1661	OG0002702	1394	3	1729	1	6	4	3.6518	1.07268	1	0	1	0	0.752699	0.959741	1	1	1	1	0	0	0	0	0	0	0	0	0	0	0	0	0	0	0	0	0	0	0	0	0	0	0.0271476	0.0300268	0	0	0	0	0	0
1662	OG0002702	1409	3	1730	1	1	5	0.165135	1.0843	0	0	0	0	0.0020719	0.00149831	0	0	0	0	0	0	0	0	0	0	0	0	0	0	0	0	0	1	0	0	0	0	0	0.0115632	0	0	0.0272029	0.0300575	0	0	0	0	0	0
1663	OG0002702	1416	3	1731	1	1	5	0.0652384	1.08522	0	0	0	0	0.00207185	0.00149825	0	0	0	0	0	0	0	0	0	0	0	0	0	0	0	0	0	0	0	0	0	0	0	0.01039	0	0	0.027256	0.0300869	0	0	1	0	0	0
1664	OG0002702	1430	1	1732	1	3	4	6.11689	1.0794	0	0	1	0	0.74879	0.171042	0	1	0	1	0	0	0	0	0	0	0	0	0	0	0	0	0	0	0	0	0	0	0	0	0	0	0.0271476	0.0300268	0	0	0	0	0	0
1665	OG0002702	1435	2	1733	1	1	4	0.0623951	1.07545	0	0	0	0	0.00207185	0.00149825	0	0	0	0	0	0	0	0	0	0	0	0	0	0	0	0	0	0	0	0	0	0	0	0	0	0	0.0272369	0.0300763	0	0	1	0	0	0
1666	OG0002702	1436	3	1734	1	1	4	0.558126	1.0755	0	0	0	0	0.00207303	0.00149963	0	0	0	0	0	0	0	0	0	0	1	0	0	0	0	0	0	0	0	0	0	0	0	0	0	0	0.027149	0.0300276	0	0	0	0	0	0
1667	OG0002702	1437	1	1735	1	1	4	0.938837	1.05828	0	0	0	0	0.00207185	0.00149825	0	0	0	0	0	0	0	0	0	0	0	0	0	0	0	0	0	0	0	0	0	0	0	0	0	1	0.119793	0.0813869	0	0	0	0	0	0
1668	OG0002702	1450	1	1736	1	2	3	0.774328	1.93745	0	0	0	0	0.00207187	0.00149827	0	0	0	0	0	0	0	0	0	0	0	0	0	0	0	0	0	0	0	0	0	0	0	0	0	0	0.0249707	0	0	1	1	0	0	0
1669	OG0002702	1461	1	1737	1	5	4	4.64124	1.0796	1	0	0	0	0.747872	0.95974	1	1	1	1	0	0	0	0	0	0	0	0	0	0	0	0	0	0	0	0	0	0	0	0	0	0	0.0271476	0.0300268	0	0	0	0	0	0
1670	OG0002702	1468	1	1738	1	1	4	0.558126	1.0755	0	0	0	0	0.00207303	0.00149963	0	0	0	0	0	0	0	0	0	0	1	0	0	0	0	0	0	0	0	0	0	0	0	0	0	0	0.027149	0.0300276	0	0	0	0	0	0
1671	OG0002702	1485	2	1739	1	2	5	0.067044	1.08753	0	0	0	0	0.00209495	0.00152517	0	0	0	0	0	1	1	0	0	0	0.0111818	0	0	0	0	0	0	0	0	0	0	0	0	0	0	0	0.0271433	0.0300245	0	0	0	0	0	0
1672	OG0002702	1492	1	1740	1	2	5	0.0949632	1.07978	0	0	0	0	0.00207254	0.00149906	0	0	0	0	0	0	0	0	1	1	0.257319	0	0	0	0	0	0	0	0	0	0	0	0	0	0	0	0.0271464	0.0300262	0	0	0	0	0	0
1673	OG0002702	1494	2	1741	1	1	5	0.116409	1.08727	0	0	0	0	0.0026285	0.00214682	0	0	0	0	1	0	0	0	0	0	0.0110324	0	0	0	0	0	0	0	0	0	0	0	0	0	0	0	0.0271431	0.0300243	0	0	0	0	0	0
1674	OG0002702	1494	3	1742	1	5	5	4.73645	1.08266	1	0	1	0	0.752699	0.959741	1	1	0	1	0	0	0	0	0	0	0.0255387	0	0	0	0	0	0	0	0	0	0	0	0	0	0	0	0.0271688	0.0300386	0	0	0	0	0	0
1675	OG0002702	1497	1	1743	1	1	5	0.126397	1.07764	0	0	0	0	0.00207201	0.00149844	0	0	0	0	0	0	0	0	0	0	0.0113521	0	0	0	0	0	0	0	0	0	0	0	0	1	0	0	0.0274071	0.0301707	0	0	0	0	0	0
1676	OG0002702	1509	1	1745	1	1	5	0.453891	1.08648	0	0	0	0	0.00208093	0.00150883	0	0	0	0	0	1	0	0	0	0	0.0110248	0	0	0	0	0	0	0	0	0	0	0	0	0	0	0	0.0271431	0.0300243	0	0	0	0	0	0
1677	OG0002702	1543	1	1746	1	1	5	0.111419	1.08624	0	0	0	0	0	0.00149853	0	0	0	0	0	0	0	0	0	0	0.0121763	0	0	0	0	0	0	0	0	1	0	0	0	0	0	0.00341155	0.0275427	0.0302459	0	0	0	0	0	0
1678	OG0002710	559	1	1747	1	1	6	0.0622887	1.07917	0	0	0	0	0	0	0.00111425	0	0	0	0	0	0	0	0	0	0	0.0010515	7.54724e-05	0	0	0	0	0	0.00506884	0	0	0	0	0	0	0	0.0272374	0.0300766	0	0	1	0	0	0
1679	OG0002710	581	1	1748	1	5	9	5.18632	1.15433	1	1	1	0	1	0	0.168017	0	0	1	0	0	0	0	0.00234827	0	0	0.00136859	8.81044e-05	0.00151868	0	0	0	0	0.0052178	0	0.00114908	0	0	0	0	0	0.0271491	0.0300277	0	0	0	0	0	0
1680	OG0002710	582	1	1749	1	1	7	0.0738247	1.08218	0	1	0	0	0	0	0.00111556	0	0	0	0	0	0	0	0.00232908	0	0	0.00105134	7.54662e-05	0	0	0	0	0	0.0050622	0	0	0	0	0	0	0	0.0271429	0.0300242	0	0	0	0	0	0
1681	OG0002710	584	1	1750	1	1	6	0.561445	1.07916	0	0	0	0	0	0	0.00111569	0	0	0	0	0	0	0	0	0	1	0.00149208	9.28665e-05	0	0	0	0	0	0.00524326	0	0	0	0	0	0	0	0.0271507	0.0300286	0	0	0	0	0	0
1682	OG0002710	585	3	1751	1	1	6	0.126731	1.11533	0	0	0	0	0	1	0.261948	0	0	0	0	0	0	0	0	0	0	0	7.56002e-05	0	0	0	0	0	0.00506387	0	0	0	0	0	0	0	0.0271464	0.0300262	0	0	0.0366028	0	0	0
1683	OG0002710	627	1	1753	1	7	6	9.42524	0.0810899	0	0	0	0	0	0	0.00112456	0	0	0	0	0	0	0	0	0	0	0	0.000199122	1	0	1	1	1	0.687232	1	0	0	0	1	1	0.831175	0	0.0875884	0	0	0.217387	0	0	0
1684	OG0002710	628	1	1754	1	7	6	3.51721	1.09049	1	0	1	0	1	1	0.96214	1	0	1	1	0	0	0	0	0	0	0	8.77479e-05	0	0	0	0	0	0.00519405	0	0	0	0	0	0	0.00297475	0	0.025331	0	0	0.0366256	0	0	0
1685	OG0002710	637	2	1755	1	2	4	0.0524491	1.05259	0	0	0	0	0	0	0.00113792	0	0	0	0	1	1	0	0	0	0	0	7.56736e-05	0	0	0	0	0	0.0050643	0	0	0	0	0	0	0	0	0.0252827	0	0	0	0	0	0
1686	OG0002710	641	1	1756	1	2	4	0.680158	2.01537	0	0	0	0	0	0	0.00111426	0	0	0	0	0	0	0	0	0	0	0	7.55057e-05	0	0	0	0	0	0.00511051	0	0	0	0	0	0	0	1	0.201616	1	0	0	0	0	0
1687	OG0002710	644	2	1757	1	1	4	0.0544319	1.05147	0	0	0	0	0	0	0.00111425	0	0	0	0	0	0	0	0	0	0	0	7.54676e-05	0	0	0	0	0	0.00506826	0	0	0	0	0	0	0	0	0.0252969	0	0	1	0	0	0
1688	OG0002710	644	3	1758	1	1	4	0.552351	1.05142	0	0	0	0	0	0	0.00111556	0	0	0	0	0	0	0	0	0	1	0	9.12977e-05	0	0	0	0	0	0.00522612	0	0	0	0	0	0	0	0	0.0252838	0	0	0	0	0	0
1689	OG0002710	649	1	1759	1	3	4	4.27747	2.06636	0	0	0	0	0	1	0.945876	1	0	0	0	0	0	0	0	0	0	0	8.76493e-05	0	0	0	0	0	0.00522699	0	0	0	0	0	0	0	0	0.0252972	0	0	0	1	0	0
1690	OG0002710	651	3	1760	1	1	4	0.123042	1.05232	0	0	0	0	0	0	0.00196977	0	0	1	0	0	0	0	0	0	0	0	7.55841e-05	0	0	0	0	0	0.00506337	0	0	0	0	0	0	0	0	0.0252827	0	0	0	0	0	0
1691	OG0002710	769	1	1762	1	4	7	7.07697	1.1362	0	0	0	0	0	1	0.962047	1	0	0	1	0	0	1	0.00838126	0	0.581897	0	0.00256533	0	0	0	0	0	0.0312052	0	0	0	0	0	0	0	0.028275	0.0306518	0	0	0	0	0	0
1692	OG0002710	771	1	1763	1	3	7	2.37781	2.93003	0	0	0	0	0	0	0.00113338	0	0	0	0	0	1	0	0.0024	0	0.0129909	0	8.443e-05	0	0	0	0	0	0.0057872	0	0	0	0	0	1	0	0.169569	0.108982	0	0	0	1	0	0
1693	OG0002710	781	3	1764	1	3	7	9.25367	0.452831	0	0	0	0	0	0	0.00115827	0	0	0	0	0	0	0	0.00365125	0	0.132003	0	0.000603419	0	0	1	0	1	0.676877	0	0	0	0	1	0	0	0.0486906	0.0419698	0	0	0	0	0	0
1694	OG0002710	783	3	1765	1	1	7	0.0681421	1.09141	0	0	0	0	0	0	0.00111427	0	0	0	0	0	0	0	0.00237888	0	0.0109822	0	7.56705e-05	0	0	0	0	0	0.00507166	0	0	0	0	0	0	0	0.027238	0.030077	0	0	1	0	0	0
1695	OG0002710	793	1	1766	1	1	6	0.145522	1.08314	0	0	0	0	0	0	0.00111427	0	0	0	0	0	0	0	0	0	0.0109307	0	7.56592e-05	0	0	0	0	0	0.00506949	0	0	0	0	0	0	0	0.0272114	0.0300622	0	0	0	1	0	0
1696	OG0002710	818	2	1767	1	1	6	0.131822	1.07986	0	0	0	0	0	0	0.00111445	0	0	0	0	0	0	0	0	0	0.0114241	0	7.78121e-05	0	0	0	0	0	0.0055696	0	0	0	0	1	0	0	0.0274196	0.0301777	0	0	0	0	0	0
1697	OG0002710	836	3	1768	1	5	7	4.81451	1.08779	1	0	1	0	1	1	0.962139	1	0	0	0.673739	0	0	0	0	0	0.0257884	0	0.000140493	0	0	0	0	0	0.00574496	0	0	0	0	0	0	0	0.0271725	0.0300406	0	0	0	0	0	0
1698	OG0002710	839	3	1769	1	2	7	3.96257	1.16412	0	0	0	0	0	0	0.00119682	0	0	0	0.00412277	0	0	0	0	0	0.0802666	0	0.000378217	0	0	0	0	1	0.566309	1	0	0	0	0	0	0	0.0301675	0.031701	0	0	0	0	0	0
1699	OG0002710	859	1	1770	1	1	6	0.0791984	1.08971	0	1	0	0	0	0	0.00111559	0	0	0	0	0	0	0	0	0	0.0109254	0	7.56359e-05	0	0	0	0	0	0.00506397	0	0	0	0	0	0	0	0.027143	0.0300243	0	0	0	0	0	0
1700	OG0002710	860	1	1771	1	5	6	1.70381	2.80118	0	0	0	0	0	0	0.00112429	0	0	0	0	0	0	0	1	1	0.277249	0	0.00019597	0	0	0	0	0	0.00997378	0	0	0	0	0	1	1	0.210474	0.131658	0	0	0	1	0	0
1701	OG0002710	907	2	1772	1	4	6	3.52805	0.965465	0	0	0	0	0	0	0.00114463	0	0	0	0	0	0	0	0	0	0.0943991	0	0.000439887	0	0	1	1	1	0.687231	1	0	0	0	0	0	0	0.0308072	0.0320556	0	0	0	0	0	0
1702	OG0002710	910	1	1773	1	5	6	9.44441	1.96156	0	0	0	0	0	1	0.962038	1	0	1	0	0	0	0	0	0	0.341205	0	0.00151686	0	0	0	0	0	0.0607273	0	0	0	0	1	0	0	0.0497319	0.042547	0	0	1	0	0	0
1703	OG0002710	939	2	1774	1	1	8	0.498824	1.11783	0	0	0	0	0	0	0.00111429	0	0	0	0	0	0	0	0	0	0.0110023	0	7.59715e-05	0	0	0	0	0	0.00514204	0	0	0	0	0.0111381	0	0	0.0275564	0.0302535	0	1	0	0.032037	0	0
1704	OG0002710	1005	1	1775	1	2	6	0.668575	1.05727	0	0	0	0	0	0	0.00111431	0	0	0	0	0	0	0	0	0	0.0110411	0	7.61409e-05	0	0	0	0	0	0.00518138	0	0	0	0	0	1	1	0.195279	0.123234	0	0	0	0	0	0
1705	OG0002710	1005	2	1776	1	4	6	9.00932	0.254369	0	0	0	0	0	0	0.00116277	0	0	0	0	0	0	0	0	0	0.14424	0	0.000657378	0	0	1	1	0	0.687182	1	0	0	0	1	0	0	0.0510432	0.043274	0	0	0	0	0	0
1706	OG0002710	1032	1	1777	1	1	7	0.148099	1.09296	0	0	0	0	0	0	0.00111427	0	0	0	0	0	0	0	0	0	0.0109446	0	7.57198e-05	0	0	0	0	0	0.00508358	0	0	0	0	0.0103464	0	0	0.0272273	0.030071	0	0	0	1	0	0
1707	OG0002710	1033	1	1778	1	2	7	0.0993655	1.09223	0	0	0	0	0	0	0.0011151	0	0	0	0	0	0	0	1	1	0.257559	0	8.57201e-05	0	0	0	0	0	0.00520084	0	0	0	0	0.0104168	0	0	0.0271565	0.0300318	0	0	0	0	0	0
1708	OG0002710	1033	3	1779	1	10	6	2.3412	1.10674	1	1	1	0	1	1	0.96214	1	0	1	1	1	1	0	0	0	0.0485432	0	0.000239787	0	0	0	0	0	0.00678753	0	0	0	0	0	0	0	0.0272176	0.0300657	0	0	0	0	0	0
1709	OG0002710	1104	2	1780	1	1	6	0.130427	1.0873	0	0	0	0	0	0	0.00111485	0	0	0	0	0	0	0	0	0	0.012521	0	8.25985e-05	0	0	0	0	0	0.00934682	1	0	0	0	0	0	0	0.027213	0.0300631	0	0	0	0	0	0
1710	OG0002710	1105	1	1781	1	2	6	0.0668196	1.09021	0	0	0	0	0	0	0.00113888	0	0	0	0	1	1	0	0	0	0.0111939	0	7.68076e-05	0	0	0	0	0	0.00507627	0	0	0	0	0	0	0	0.0271435	0.0300246	0	0	0	0	0	0
1711	OG0002710	1133	1	1782	1	3	6	2.66954	1.76816	0	0	0	0	0	0	0.00112203	0	0	0	0	0	0	0	0	0	0.032266	0	0.000168759	0	0	0	1	0	0.159451	0	0	0	0	0	1	1	0.213016	0.133067	0	0	0	0	0	0
1712	OG0002710	1156	3	1783	1	8	6	4.34119	1.10712	1	0	1	0	1	1	0.96214	1	0	1	0	1	1	0	0	0	0.0485431	0	0.000239787	0	0	0	0	0	0.00678752	0	0	0	0	0	0	0	0.0272176	0.0300657	0	0	0	0	0	0
1713	OG0002710	1296	1	1784	1	1	6	0.145168	1.0893	0	0	0	0	0	0	0.00111436	0	0	0	0	0	0	0	0	0	0.011197	0	7.68212e-05	0	0	1	0	0	0.012431	0	0	0	0	0	0	0	0.0271549	0.0300309	0	0	0	0	0	0
1714	OG0002710	1306	1	1785	1	3	8	3.75883	1.0913	0	0	0	0	0	1	0.962022	1	0	0	1	0	0	0	0.00254092	0	0.0263946	0	0.000142881	0	0	0	0	0	0.00577755	0	0.00120845	0	0	0	0	0	0.0271753	0.0300422	0	0	0	0	0	0
1715	OG0002712	27	1	1786	1	1	3	0.164143	1.0463	0	0	0.00262368	0	0	0.00149824	0	0	0	0	0	0	0	0	0	0	0	0	0	0	1	0	0	0	0	0	0	0	0	0	0	0	0.0223875	0	0	0	0	0	0	0
1716	OG0002712	29	1	1787	1	1	3	0.106264	1.04705	0	0	0.00262368	0	0	0.00149824	0	0	0	0	0	0	0	0	0	0	0	0	0	0	0	1	0	0	0	0	0	0	0	0	0	0	0.0223892	0	0	0	0	0	0	0
1717	OG0002712	33	1	1788	1	1	2	0.130201	1.01822	0	0	0.00262368	0	0	0.00149824	0	0	0	0	0	0	0	0	0	0	0	0	0	0	0	0	0	0	0	0	0	0	0	0	0	0	0	0	0	0	0	1	0	0
1718	OG0002712	36	1	1789	1	1	2	0.0503759	1.02422	0	0	0.00262368	0	0	0.00149825	0	0	0	0	0	0	0	0	0	0	0	0	0	0	0	0	0	0	0	0	1	0	0	0	0	0	0	0	0	0	0	0	0	0
1719	OG0002712	44	2	1790	1	20	3	13.8418	0.0298438	1	0	1	1	1	0.959741	1	1	0	0.679411	1	1	1	0	0	0	1	0	0	0	1	1	1	1	1	1	0	0	1	0.722658	0	0	0	0	0	1	0	0	1	1
1720	OG0002712	62	1	1791	1	14	3	17.0396	0.687214	1	0	1	0	1	0.959741	1	1	0	0.679411	1	0	1	0	0	0	1	0	0	0	0	1	1	1	0	1	0	0	1	0.718932	0	0	1	0	0	0	0	0	0	0
1721	OG0002712	73	2	1792	1	1	1	0.114507	1.02019	0	0	0	0	0	0	0	0	0	0.00195809	0	0	0	0	0	0	0	0	0	0	0	0	0	0	0	0	0	0	0	0	0	0	0	1	0	0	0	0	0	0
1722	OG0002712	84	1	1793	1	1	1	0.826698	1.01632	0	0	0	0	0	0	0	0	0	0.00195815	0	0	0	0	0	0	0	0	0	0	0	0	0	0	0	0	0	0	0	0	0	1	0	0	0	0	0	0	0	0
1723	OG0002712	86	1	1794	1	1	1	0.130132	1.01606	0	0	0	0	0	0	0	0	0	0.0019581	0	0	0	0	0	0	0	0	0	0	0	0	0	0	0	0	0	0	0	0	0	0	0	0	0	0	0	1	0	0
1724	OG0002712	94	1	1795	1	19	1	15.316	0.149253	1	0	1	0	1	1	1	1	0	0.679411	1	1	1	0	0	0	1	0	0	0	0	1	1	1	1	1	0	1	1	1	0	0	0	0	0	1	0	0	0	0
1725	OG0002712	102	1	1796	1	1	1	0.368303	1.01982	0	0	0	0	0	0	0	0	0	0.0019581	0	0	0	0	0	0	0	0	0	0	0	0	0	0	0	0	0	0	0	0	0	0	1	0	0	0	0	0	0	0
1726	OG0002712	112	2	1797	1	1	1	0.826698	1.01632	0	0	0	0	0	0	0	0	0	0.00195815	0	0	0	0	0	0	0	0	0	0	0	0	0	0	0	0	0	0	0	0	0	1	0	0	0	0	0	0	0	0
1727	OG0002712	130	2	1798	1	11	1	13.2569	0.814591	1	0	1	0	1	1	1	1	0	0.647376	0	0	0	0	1	1	1	0	0	0	0	0	0	1	1	0	0	0	0	0	0	0	0	0	0	0	0	0	0	0
1728	OG0002712	146	3	1799	1	1	0	0.114365	1.01823	0	0	0	0	0	0	0	0	0	0	0	0	0	0	0	0	0	0	0	0	0	0	0	0	0	0	0	0	0	0	0	0	0	1	0	0	0	0	0	0
1729	OG0002712	150	1	1800	1	2	0	1.88787	1.23546	0	0	0	0	0	0	0	0	0	0	0	0	0	0	0	0	0	0	0	0	0	0	0	0	0	0	0	0	0	0	0	1	1	0	0	0	0	0	0	0
1730	OG0002712	154	1	1801	1	2	0	0.0501703	1.02113	0	0	0	0	0	0	0	0	0	0	0	1	1	0	0	0	0	0	0	0	0	0	0	0	0	0	0	0	0	0	0	0	0	0	0	0	0	0	0	0
1731	OG0002712	163	3	1802	1	1	0	0.12999	1.0141	0	0	0	0	0	0	0	0	0	0	0	0	0	0	0	0	0	0	0	0	0	0	0	0	0	0	0	0	0	0	0	0	0	0	0	0	0	1	0	0
1732	OG0002712	172	3	1803	1	1	0	0.368161	1.01786	0	0	0	0	0	0	0	0	0	0	0	0	0	0	0	0	0	0	0	0	0	0	0	0	0	0	0	0	0	0	0	0	1	0	0	0	0	0	0	0
1733	OG0002712	178	1	1804	1	16	0	18.8085	0.103339	1	0	1	0	1	1	1	0	0	1	1	1	0	0	1	1	1	0	0	0	0	1	0	1	1	0	0	0	0	1	0	1	0	0	0	0	0	0	0	0
1734	OG0002712	194	3	1805	1	1	0	0.114365	1.01823	0	0	0	0	0	0	0	0	0	0	0	0	0	0	0	0	0	0	0	0	0	0	0	0	0	0	0	0	0	0	0	0	0	1	0	0	0	0	0	0
1735	OG0002712	215	1	1806	1	3	0	0.996728	2.85884	0	0	0	0	0	0	0	0	0	0	0	0	0	0	0	0	0	0	0	0	0	0	0	0	0	0	0	0	0	1	0	0	1	0	0	0	0	1	0	0
1736	OG0002712	220	2	1807	1	1	1	0.550939	1.02538	0	0	0	0	0	0	0	0	0	0	0	0.00544045	0	0	0	0	1	0	0	0	0	0	0	0	0	0	0	0	0	0	0	0	0	0	0	0	0	0	0	0
1737	OG0002712	220	3	1808	1	9	1	3.37277	1.0512	1	0	1	0	1	1	1	1	0	1	1	0.720782	1	0	0	0	0	0	0	0	0	0	0	0	0	0	0	0	0	0	0	0	0	0	0	0	0	0	0	0
1738	OG0002712	223	1	1809	1	1	0	0.826555	1.01436	0	0	0	0	0	0	0	0	0	0	0	0	0	0	0	0	0	0	0	0	0	0	0	0	0	0	0	0	0	0	0	1	0	0	0	0	0	0	0	0
1739	OG0002712	260	1	1810	1	1	0	0.12999	1.0141	0	0	0	0	0	0	0	0	0	0	0	0	0	0	0	0	0	0	0	0	0	0	0	0	0	0	0	0	0	0	0	0	0	0	0	0	0	1	0	0
1740	OG0002712	275	1	1811	1	16	0	14.7261	0.193037	1	0	1	1	1	1	1	1	0	0	1	0	1	0	0	0	1	0	0	0	1	1	1	1	1	0	0	0	0	1	0	0	0	0	0	0	0	0	0	0
1741	OG0002712	287	1	1813	1	2	0	1.88787	1.23546	0	0	0	0	0	0	0	0	0	0	0	0	0	0	0	0	0	0	0	0	0	0	0	0	0	0	0	0	0	0	0	1	1	0	0	0	0	0	0	0
1742	OG0002712	291	1	1814	1	1	0	0.114365	1.01823	0	0	0	0	0	0	0	0	0	0	0	0	0	0	0	0	0	0	0	0	0	0	0	0	0	0	0	0	0	0	0	0	0	1	0	0	0	0	0	0
1743	OG0002712	305	1	1815	1	1	0	0.12999	1.0141	0	0	0	0	0	0	0	0	0	0	0	0	0	0	0	0	0	0	0	0	0	0	0	0	0	0	0	0	0	0	0	0	0	0	0	0	0	1	0	0
1744	OG0002712	311	3	1816	1	1	0	0.114365	1.01823	0	0	0	0	0	0	0	0	0	0	0	0	0	0	0	0	0	0	0	0	0	0	0	0	0	0	0	0	0	0	0	0	0	1	0	0	0	0	0	0
1745	OG0002712	321	3	1817	1	11	0	6.82361	1.22715	1	0	1	1	1	1	1	1	0	1	1	0	1	0	0	0	1	0	0	0	0	0	0	0	0	0	0	0	0	0	0	0	0	0	0	0	0	0	0	0
1746	OG0002712	335	1	1818	1	1	0	0.12999	1.0141	0	0	0	0	0	0	0	0	0	0	0	0	0	0	0	0	0	0	0	0	0	0	0	0	0	0	0	0	0	0	0	0	0	0	0	0	0	1	0	0
1747	OG0002712	337	3	1819	1	1	0	0.114365	1.01823	0	0	0	0	0	0	0	0	0	0	0	0	0	0	0	0	0	0	0	0	0	0	0	0	0	0	0	0	0	0	0	0	0	1	0	0	0	0	0	0
1748	OG0002712	339	1	1820	1	1	0	0.368161	1.01786	0	0	0	0	0	0	0	0	0	0	0	0	0	0	0	0	0	0	0	0	0	0	0	0	0	0	0	0	0	0	0	0	1	0	0	0	0	0	0	0
1749	OG0002712	357	1	1821	1	16	0	18.3059	0.167197	1	0	1	0	1	1	1	1	0	1	1	0	1	0	1	1	1	0	0	0	0	0	0	1	1	0	0	0	0	1	0	0	0	0	0	1	0	0	0	0
1750	OG0002712	375	3	1822	1	1	0	0.12999	1.0141	0	0	0	0	0	0	0	0	0	0	0	0	0	0	0	0	0	0	0	0	0	0	0	0	0	0	0	0	0	0	0	0	0	0	0	0	0	1	0	0
1751	OG0002712	377	3	1823	1	1	0	0.114365	1.01823	0	0	0	0	0	0	0	0	0	0	0	0	0	0	0	0	0	0	0	0	0	0	0	0	0	0	0	0	0	0	0	0	0	1	0	0	0	0	0	0
1752	OG0002712	397	1	1824	1	9	1	3.9973	1.95328	1	1	1	0	1	1	1	0	0	1	1	0	0.120578	0	0	0	0	0	0	0	0	0	0	0	0	0	0	0	0	1	0	0	0	0	0	0	0	0	0	0
1753	OG0002712	397	2	1825	1	1	1	0.119082	1.0272	0	0	0	0	0	0	0	0	0	0	0	0	0.0089729	0	0	0	0	0	0	0	0	0	0	0	0	0	0	0	0	0	0	0	0	1	0	0	0	0	0	0
1754	OG0002712	404	3	1826	1	1	1	0.119082	1.0272	0	0	0	0	0	0	0	0	0	0	0	0	0.0089729	0	0	0	0	0	0	0	0	0	0	0	0	0	0	0	0	0	0	0	0	1	0	0	0	0	0	0
1755	OG0002712	418	1	1827	1	2	1	2.05331	1.80219	0	0	0	0	0	0	0	0	0	0	0	0	0.00897661	0	0	0	0	0	0	0	0	0	0	0	0	0	0	0	0	0	0	1	0	0	0	1	0	0	0	0
1756	OG0002712	432	3	1828	1	1	1	0.119082	1.0272	0	0	0	0	0	0	0	0	0	0	0	0	0.0089729	0	0	0	0	0	0	0	0	0	0	0	0	0	0	0	0	0	0	0	0	1	0	0	0	0	0	0
1757	OG0002712	434	3	1829	1	1	1	0.372878	1.02683	0	0	0	0	0	0	0	0	0	0	0	0	0.00897291	0	0	0	0	0	0	0	0	0	0	0	0	0	0	0	0	0	0	0	1	0	0	0	0	0	0	0
1758	OG0002712	437	1	1830	1	1	1	0.134707	1.02306	0	0	0	0	0	0	0	0	0	0	0	0	0.00897293	0	0	0	0	0	0	0	0	0	0	0	0	0	0	0	0	0	0	0	0	0	0	0	0	1	0	0
1759	OG0002712	440	3	1831	1	15	1	15.1081	0.172974	1	0	1	0	1	1	1	1	0	1	1	0	0.245602	1	1	1	1	0	0	0	0	1	0	0	1	0	0	0	0	1	0	0	0	0	0	0	0	0	0	0
1760	OG0002712	445	2	1832	1	1	1	0.831276	1.02333	0	0	0	0	0	0	0	0	0	0	0	0	0.00897313	0	0	0	0	0	0	0	0	0	0	0	0	0	0	0	0	0	0	1	0	0	0	0	0	0	0	0
1761	OG0002712	466	1	1833	1	1	1	0.372878	1.02683	0	0	0	0	0	0	0	0	0	0	0	0	0.00897291	0	0	0	0	0	0	0	0	0	0	0	0	0	0	0	0	0	0	0	1	0	0	0	0	0	0	0
1762	OG0002712	474	1	1834	1	1	1	0.0690815	1.02957	0	1	0	0	0	0	0	0	0	0	0	0	0.00897356	0	0	0	0	0	0	0	0	0	0	0	0	0	0	0	0	0	0	0	0	0	0	0	0	0	0	0
1763	OG0002712	478	2	1835	1	1	1	0.134707	1.02306	0	0	0	0	0	0	0	0	0	0	0	0	0.00897293	0	0	0	0	0	0	0	0	0	0	0	0	0	0	0	0	0	0	0	0	0	0	0	0	1	0	0
1764	OG0002712	481	1	1836	1	1	1	0.831276	1.02333	0	0	0	0	0	0	0	0	0	0	0	0	0.00897313	0	0	0	0	0	0	0	0	0	0	0	0	0	0	0	0	0	0	1	0	0	0	0	0	0	0	0
1765	OG0002712	510	1	1837	1	1	1	0.831276	1.02333	0	0	0	0	0	0	0	0	0	0	0	0	0.00897313	0	0	0	0	0	0	0	0	0	0	0	0	0	0	0	0	0	0	1	0	0	0	0	0	0	0	0
1766	OG0002712	510	3	1838	1	1	1	0.119082	1.0272	0	0	0	0	0	0	0	0	0	0	0	0	0.0089729	0	0	0	0	0	0	0	0	0	0	0	0	0	0	0	0	0	0	0	0	1	0	0	0	0	0	0
1767	OG0002712	513	2	1839	1	1	1	0.134707	1.02306	0	0	0	0	0	0	0	0	0	0	0	0	0.00897293	0	0	0	0	0	0	0	0	0	0	0	0	0	0	0	0	0	0	0	0	0	0	0	0	1	0	0
1768	OG0002712	519	1	1840	1	14	1	16.7814	0.704765	1	0	1	0	1	1	1	1	0	1	1	1	0.853134	1	0	0	1	0	0	0	0	0	0	1	0	0	0	0	0	1	0	0	1	0	0	0	0	0	0	0
1769	OG0002712	553	1	1841	1	1	0	0.1023	1.02039	0	0	0	0	0	0	0	0	0	0	0	0	0	0	0	0	0	0	0	0	0	0	0	0	1	0	0	0	0	0	0	0	0	0	0	0	0	0	0	0
1770	OG0002713	76	1	1842	1	1	2	0.0551254	1.03239	0	0	0	0	0	0	0	0	0	0	0	0	0	0	0.00232925	0	0	0	0	0	0	0	0	0	0	0	1	0	0	0	0	0	0	0	0	0.0101769	0	0	0	0
1771	OG0002713	80	1	1843	1	1	2	0.373034	1.03017	0	0	0	0	0	0	0	0	0	0	0	0	0	0	0.00232907	0	0	0	0	0	0	0	0	0	0	0	0	0	0	0	0	0	1	0	0	0.0101916	0	0	0	0
1772	OG0002713	101	1	1844	1	1	2	0.0484757	1.03324	0	0	0	0	0	0	0	0	1	0	0	0	0	0	0.00232907	0	0	0	0	0	0	0	0	0	0	0	0	0	0	0	0	0	0	0	0	0.010124	0	0	0	0
1773	OG0002713	104	1	1845	1	1	2	0.118867	1.03058	0	0	0	0	0	0	0	0	0	0	0	0	0	0	0.00232907	0	0	0	0	0	0	0	0	0	0	0	0	0	0	0	0	0	0	1	0	0.0101392	0	0	0	0
1774	OG0002713	229	2	1846	1	1	3	0.119355	1.03937	0	0	0	0	0	0	0	0	0	0	0	0	0	0	0.00232907	0	0	0	0	0	0	0.00880187	0	0	0	0	0	0	0	0	0	0	0	1	0	0.0101392	0	0	0	0
1775	OG0002713	236	1	1847	1	1	2	0.0597851	1.03195	0	0	0	0	0	0	0	0	0	0	0	0	0	0	0.00232908	0	0	0	0	0	0	0	0	0	0	0	0	0	0	0	0	0	0	0	0	0.0107223	1	0	0	0
1776	OG0002713	237	2	1848	1	1	2	0.0881957	1.03141	0	0	0	0	0	0	0	0	0	0	0	0	0	0	0.00233057	0	0	0	0	0	0	0	0	0	0	1	0	0	0	0	0	0	0	0	0	0.0102356	0	0	0	0
1777	OG0002713	244	1	1849	1	1	1	0.0933374	1.02318	0	0	0	0	0	0	0	0	0	0	1	0	0	0	0.00232918	0	0	0	0	0	0	0	0	0	0	0	0	0	0	0	0	0	0	0	0	0	0	0	0	0
1778	OG0002713	247	2	1850	1	1	2	0.044428	1.03213	0	0.00891971	0	0	0	0	0	0	1	0	0	0	0	0	0.00232907	0	0	0	0	0	0	0	0	0	0	0	0	0	0	0	0	0	0	0	0	0	0	0	0	0
1779	OG0002713	248	1	1851	1	1	2	0.13033	1.02534	0	0.00891935	0	0	0	0	0	0	0	0	0	0	0	0	0.00232908	0	0	0	0	0	0	0	0	0	0	0	0	0	0	0	0	0	0	0	0	0	0	1	0	0
1780	OG0002713	248	3	1852	1	1	2	1.2006	1.02263	0	0.00891935	0	0	0	0	0	0	0	0	0	0	0	0	0.00232914	0	0	0	0	0	0	0	0	0	0	0	0	0	0	0	1	0	0	0	0	0	0	0	0	0
1781	OG0002713	251	2	1853	1	1	2	0.569777	1.03129	0	0.00892001	0	0	0	0	0	0	0	0	0	0	1	0	0.00232923	0	0	0	0	0	0	0	0	0	0	0	0	0	0	0	0	0	0	0	0	0	0	0	0	0
1782	OG0002713	272	2	1854	1	1	1	0.114522	1.02056	0	0	0	0	0	0	0	0	0	0	0	0	0	0	0.00232907	0	0	0	0	0	0	0	0	0	0	0	0	0	0	0	0	0	0	1	0	0	0	0	0	0
1783	OG0002713	279	1	1855	1	23	2	14.5809	0.0625988	1	1	1	0	1	1	1	1	0	1	1	0	1	1	0.902663	1	1	0	0	0	1	1	1	1	1	0.487905	0	1	1	0	1	0	0	0	0	0	1	1	0	0
1784	OG0002713	306	1	1856	1	1	2	0.0599643	1.04463	0	0	0	0	0	0	0	0	0	0	0	0	0	0	0.00232908	0	0	0	0	0	0	0	0	0	0	0	0	0	0	0	0	0	0.0224434	0	0	0	1	0	0	0
1785	OG0002713	306	2	1857	1	1	2	0.0691101	1.0454	0	0	0	0	0	0	0	0	0	0	0	0	0	1	0.00234204	0	0	0	0	0	0	0	0	0	0	0	0	0	0	0	0	0	0.0223893	0	0	0	0	0	0	0
1786	OG0002713	310	2	1858	1	2	2	0.0575919	1.04577	0	0	0	0	0	0	0	0	0	0	0	1	1	0	0.00232938	0	0	0	0	0	0	0	0	0	0	0	0	0	0	0	0	0	0.0223873	0	0	0	0	0	0	0
1787	OG0002713	319	1	1859	1	1	2	0.137709	1.03872	0	0	0	0	0	0	0	0	0	0	0	0	0	0	0.00232908	0	0	0	0	0	0	0	0	0	0	0	0	0	0	0	0	0	0.0224277	0	0	0	0	1	0	0
1788	OG0002713	328	3	1860	1	21	1	14.4297	0.0301024	1	1	1	0	1	1	1	1	1	1	1	0	0	1	0	0	1	0	0	0	0	1	1	1	1	1	0	0	0	1	1	0	0.231591	0	0	0	1	0	1	0
1789	OG0002713	334	2	1862	1	1	0	0.368161	1.01786	0	0	0	0	0	0	0	0	0	0	0	0	0	0	0	0	0	0	0	0	0	0	0	0	0	0	0	0	0	0	0	0	1	0	0	0	0	0	0	0
1790	OG0002713	338	3	1863	1	2	0	0.0501703	1.02113	0	0	0	0	0	0	0	0	0	0	0	1	1	0	0	0	0	0	0	0	0	0	0	0	0	0	0	0	0	0	0	0	0	0	0	0	0	0	0	0
1791	OG0002713	344	1	1864	1	4	0	0.820302	2.92932	0	0	0	0	0	0	0	0	0	0	0	0	0	0	1	1	0	0	0	0	0	0	0	0	0	0	0	0	0	0	0	0	0	0	0	1	0	1	0	0
1792	OG0002713	351	1	1865	1	1	0	0.0521299	1.02002	0	0	0	0	0	0	0	0	0	0	0	0	0	0	0	0	0	0	0	0	0	0	0	0	0	0	0	0	0	0	0	0	0	0	0	0	1	0	0	0
1793	OG0002713	359	1	1866	1	1	0	0.548494	1.01999	0	0	0	0	0	0	0	0	0	0	0	0	0	0	0	0	1	0	0	0	0	0	0	0	0	0	0	0	0	0	0	0	0	0	0	0	0	0	0	0
1794	OG0002713	363	1	1867	1	1	0	0.114365	1.01823	0	0	0	0	0	0	0	0	0	0	0	0	0	0	0	0	0	0	0	0	0	0	0	0	0	0	0	0	0	0	0	0	0	1	0	0	0	0	0	0
1795	OG0002713	365	2	1868	1	1	0	0.0501651	1.0201	0	0	0	0	0	0	0	0	0	0	0	0	0	0	0	0	0	0	0	0	0	0	0	0	0	0	1	0	0	0	0	0	0	0	0	0	0	0	0	0
1796	OG0002713	375	1	1869	1	1	0	0.0825199	1.01918	0	0	0	0	0	0	0	0	0	0	0	0	0	0	0	0	0	0	0	0	0	0	0	0	0	1	0	0	0	0	0	0	0	0	0	0	0	0	0	0
1797	OG0002713	391	3	1870	1	1	0	0.114365	1.01823	0	0	0	0	0	0	0	0	0	0	0	0	0	0	0	0	0	0	0	0	0	0	0	0	0	0	0	0	0	0	0	0	0	1	0	0	0	0	0	0
1798	OG0002713	392	3	1871	1	1	0	0.368161	1.01786	0	0	0	0	0	0	0	0	0	0	0	0	0	0	0	0	0	0	0	0	0	0	0	0	0	0	0	0	0	0	0	0	1	0	0	0	0	0	0	0
1799	OG0002713	409	1	1872	1	1	2	0.130689	1.01747	0	0	0	0	0	0	0	0	0	0	0	0	0	0	0.00232908	0	0	0	0	0	0	0	0	0	0	0	0	0	0	0	0	0	0	0	0.00111181	0	0	1	0	0
1800	OG0002713	478	1	1873	1	1	2	0.114878	1.02163	0	0	0	0	0	0	0	0	0	0	0	0	0	0	0.00232907	0	0	0	0	0	0	0	0	0	0	0	0	0	0	0	0	0	0	1	0.00107716	0	0	0	0	0
1801	OG0002713	493	1	1874	1	1	2	0.368705	1.02125	0	0	0	0	0	0	0	0	0	0	0	0	0	0	0.00232907	0	0	0	0	0	0	0	0	0	0	0	0	0	0	0	0	0	1	0	0.00108153	0	0	0	0	0
1802	OG0002713	514	1	1875	1	1	1	0.114522	1.02056	0	0	0	0	0	0	0	0	0	0	0	0	0	0	0.00232907	0	0	0	0	0	0	0	0	0	0	0	0	0	0	0	0	0	0	1	0	0	0	0	0	0
1803	OG0002713	523	3	1876	1	1	1	0.082689	1.02151	0	0	0	0	0	0	0	0	0	0	0	0	0	0	0.00233055	0	0	0	0	0	0	0	0	0	0	1	0	0	0	0	0	0	0	0	0	0	0	0	0	0
1804	OG0002713	528	1	1877	1	2	1	0.46733	2.01024	0	0	0	0	0	0	0	0	0	0	0	0	0	0	0.00232909	0	0	0	0	0	0	0	0	0	0	0	0	0	0	0	0	0	1	0	0	0	0	1	0	0
1805	OG0002713	534	3	1878	1	1	1	0.569588	1.02238	0	0	0	0	0	0	0	0	0	0	0	0	1	0	0.00232923	0	0	0	0	0	0	0	0	0	0	0	0	0	0	0	0	0	0	0	0	0	0	0	0	0
1806	OG0002713	547	1	1879	1	1	2	0.114664	1.02252	0	0	0	0	0	0	0	0	0	0.00195809	0	0	0	0	0.00232907	0	0	0	0	0	0	0	0	0	0	0	0	0	0	0	0	0	0	1	0	0	0	0	0	0
1807	OG0002713	553	3	1881	1	21	3	14.5384	0.0659013	1	1	1	0	1	1	1	1	1	0.679411	1	0	0	1	0.902565	1	0.887175	0	0	0	1	0	1	1	1	0	0	1	1	1	1	0	0	0	0	1	1	0	0	0
1808	OG0002713	581	3	1882	1	5	2	6.98627	2.05449	1	0	0	0	0	1	1	1	0	0	0	0	0	0	0.00252788	0	0.0251543	0	0	0	0	0	0	0	0	0	0	0	0	0	0	0	1	0	0	0	0	0	0	0
1809	OG0002713	593	1	1883	1	6	3	4.07916	1.03481	0	0	1	0	1	0	0	1	1	1	1	0	0	0	0.0025354	0	0.025869	0	0	0	0	0	0	0	0	0	0	0	0.00229354	0	0	0	0	0	0	0	0	0	0	0
1810	OG0002713	598	1	1884	1	2	3	0.058108	1.03646	0	0	0	0	0	0	0	0	0	0	0	1	1	0	0.00238154	0	0.0112348	0	0	0	0	0	0	0	0	0	0	0	0.0020833	0	0	0	0	0	0	0	0	0	0	0
1811	OG0002713	604	2	1885	1	1	3	0.106488	1.03592	0	0	0	0	0	0	0	0	0	0	0	0	0	0	0.00237974	0	0.0110632	0	0	0	0	1	0	0	0	0	0	0	0.00211044	0	0	0	0	0	0	0	0	0	0	0
1812	OG0002714	83	2	1887	1	1	6	0.259873	1.04352	0	0	0	0	0	0	0	0	0	0	0	0	0	0	0	0	0.0124816	0	0	0	0	0	1	0	0	0	0.00151939	0.0024871	0.00506797	0.0146773	0	0	0	0	0	0	0	0	0.00403945	0
1813	OG0002714	97	2	1888	1	1	2	0.0502703	1.04185	0	0	0	0	0	0	0	0	1	0	0	0	0	0	0	0	0.0109286	0	0	0	0	0	0	0	0	0	0	0	0	0.0101422	0	0	0	0	0	0	0	0	0	0
1814	OG0002714	98	3	1889	1	1	2	0.722038	1.03018	0	0	0	0	0	0	0	0	0	0	0	0	0	0	0	0	0.011009	0	0	0	0	0	0	0	0	0	0	0	0	0.0113863	0	0	0	0	0	0	0	0	1	0
1815	OG0002714	157	2	1890	1	7	2	6.67335	1.01997	0	0	0	0	0	0	0	0	0	0	0	0	0	0	0	0	0.1212	0	0	1	1	1	1	0	1	1	0	0	0	0.373684	0	0	0	0	0	0	1	0	0	0
1816	OG0002714	176	1	1891	1	2	5	0.0634256	1.0488	0	0	0	0	0	0	0.00118579	0	0	0.00248829	0	1	1	0	0	0	0.0112318	0	0	0	0	0	0	0	0	0	0	0	0	0.0101792	0	0	0	0	0	0	0	0	0.00374729	0
1817	OG0002714	177	1	1892	1	9	5	2.29364	2.03491	1	1	1	1	1	1	0.96214	1	0	0.679385	1	0	0	0	0	0	0.028586	0	0	0	0	0	0	0	0	0	0	0	0	0.0132054	0	0	1	0	0	0	0	0	0.00415388	0
1818	OG0002714	189	3	1893	1	1	5	0.0535363	1.0486	0	0	0	0	0	0	0.00113562	0	1	0.00210876	0	0	0	0	0	0	0.0109318	0	0	0	0	0	0	0	0	0	0	0	0	0.0101472	0	0	0	0	0	0	0	0	0.00374506	0
1819	OG0002714	201	1	1894	1	7	3	5.3318	1.08794	1	0	0	0	1	1	0.96214	1	0	1	1	0	1	0	0	0	0.0494272	0	0	0	0	0	0	0	0	0	0	0	0	0.0140957	0	0	0	0	0	0	0	0	0	0
1820	OG0002714	206	3	1895	1	5	2	8.99036	0.148551	0	0	0	0	0	0	0	0	0	0	0	0	0	0	0	0	0.145624	0	0	0	0	1	0	0	1	1	0	1	1	0.720163	0	0	0	0	0	0	0	0	0	0
1821	OG0002714	207	1	1896	1	1	2	0.137794	1.03486	0	0	0	0	0	0	0	0	0	0	0	0	0	0	0	0	0.0109387	0	0	0	0	0	0	0	0	0	0	0	0	0.0103147	0	0	0	0	0	0	0	1	0	0
1822	OG0002714	210	1	1897	1	1	3	0.377928	1.0424	0	0	0	0	0	0	0	0	0	0	0	0	0	0	0	0	0.0109331	0	0	0	0	0	0	0	0	0	0	0	0	0.0102282	0	0	1	0	0	0	0	0	0.00380413	0
1823	OG0002714	212	1	1898	1	1	3	0.447574	1.0447	0	0	0	0	0	0	0	0	0	0	0	1	0	0	0	0	0.0110383	0	0	0	0	0	0	0	0	0	0	0	0	0.0101586	0	0	0	0	0	0	0	0	0.00374585	0
1824	OG0002714	220	2	1899	1	8	3	3.58049	1.04249	1	0	1	0	1	1	1	1	0	1	1	0	0	0	0	0	0.0269276	0	0	0	0	0	0	0	0	0	0	0	0	0.011853	0	0	0	0	0	0	0	0	0.00386397	0
1825	OG0002714	222	2	1900	1	1	3	0.123303	1.04287	0	0	0	0	0	0	0	0	0	0	0	0	0	0	0	0	0.0109289	0	0	0	0	0	0	0	0	0	0	0	0	0.010165	0	0	0	1	0	0	0	0	0.00375826	0
1826	OG0002714	222	3	1901	1	1	3	0.377928	1.0424	0	0	0	0	0	0	0	0	0	0	0	0	0	0	0	0	0.0109331	0	0	0	0	0	0	0	0	0	0	0	0	0.0102282	0	0	1	0	0	0	0	0	0.00380413	0
1827	OG0002714	267	1	1902	1	1	2	0.0502703	1.04185	0	0	0	0	0	0	0	0	1	0	0	0	0	0	0	0	0.0109286	0	0	0	0	0	0	0	0	0	0	0	0	0.0101422	0	0	0	0	0	0	0	0	0	0
1828	OG0002714	267	2	1903	1	1	2	0.374965	1.03874	0	0	0	0	0	0	0	0	0	0	0	0	0	0	0	0	0.0109322	0	0	0	0	0	0	0	0	0	0	0	0	0.0102145	0	0	1	0	0	0	0	0	0	0
1829	OG0002714	278	3	1904	1	7	2	5.80348	1.08721	0	0	1	0	1	1	1	0	0	1	1	0	1	0	0	0	0.0494272	0	0	0	0	0	0	0	0	0	0	0	0	0.0140957	0	0	0	0	0	0	0	0	0	0
1830	OG0002714	279	1	1905	1	3	2	4.60476	2.08704	0	0	0	0	0	0	0	0	0	0	0	0	0	0	0	0	0.0506445	0	0	0	0	0	1	0	0	0	0	0	0	0.193748	0	0	0	0	0	1	1	0	0	0
1831	OG0002714	287	3	1906	1	1	2	0.120683	1.03918	0	0	0	0	0	0	0	0	0	0	0	0	0	0	0	0	0.0109285	0	0	0	0	0	0	0	0	0	0	0	0	0.0101583	0	0	0	1	0	0	0	0	0	0
1832	OG0002714	299	1	1907	1	3	2	4.26505	2.09568	0	0	0	0	0	0	0	1	0	0	1	0	0	0	0	0	0.0289458	0	0	0	0	0	0	0	0	0	0	0	0	0.014325	0	0	0	0	0	0	0	1	0	0
1833	OG0002714	301	1	1908	1	1	2	0.374965	1.03874	0	0	0	0	0	0	0	0	0	0	0	0	0	0	0	0	0.0109322	0	0	0	0	0	0	0	0	0	0	0	0	0.0102145	0	0	1	0	0	0	0	0	0	0
1834	OG0002714	306	2	1909	1	6	3	6.61472	1.09219	1	0	1	0	1	0	1	0	0	0.6794	1	0	1	0	0	0	0.0494265	0	0	0	0	0	0	0	0	0	0	0	0	0.0140957	0	0	0	0	0	0	0	0	0	0
1835	OG0002714	319	3	1910	1	6	3	11.3752	0.0296953	0	0	0	0	0	0	0	0	0	0	0	0	0	0	0	0	0.14577	0	0	0	0	0	0	1	1	0	0	1	1	0.723108	0	0	0	0	0	1	1	0	0.252349	0
1836	OG0002714	329	1	1911	1	6	3	3.44581	1.09038	0	0	0	0	0	1	1	1	0	1	1	0	1	0	0	0	0.0496505	0	0	0	0	0	0	0	0	0	0	0	0	0.0142762	0	0	0	0	0	0	0	0	0.00403289	0
1837	OG0002714	329	2	1912	1	1	3	0.0730499	1.04526	0	1	0	0	0	0	0	0	0	0	0	0	0	0	0	0	0.0109278	0	0	0	0	0	0	0	0	0	0	0	0	0.0101468	0	0	0	0	0	0	0	0	0.00374503	0
1838	OG0002714	375	1	1913	1	1	2	0.374965	1.03874	0	0	0	0	0	0	0	0	0	0	0	0	0	0	0	0	0.0109322	0	0	0	0	0	0	0	0	0	0	0	0	0.0102145	0	0	1	0	0	0	0	0	0	0
1839	OG0002714	378	1	1914	1	1	3	0.13685	1.0358	0	0	0	0	0	0	0	0	0	0	0	0	0	0	0	0	0.0109428	0	0	0	0	0	0	0	0	0	0	0	0	0.0103764	0	0	0	0	0	0	0	1	0.0357906	0
1840	OG0002714	388	3	1915	1	8	4	3.5817	1.04484	1	0	1	0	1	1	1	1	0	1	1	0	0	0	0.00254858	0	0.0271226	0	0	0	0	0	0	0	0	0	0	0	0	0.0118675	0	0	0	0	0	0	0	0	0.00386498	0
1841	OG0002714	389	1	1916	1	7	4	7.48101	0.049303	0	0	0	0	0	0	0	0	0	0	0	0	0	0	0.00380864	0	0.146973	0	0	0	0	1	1	1	1	1	0	1	0	0.722244	0	0	0	0	0	0	0	0	0.0511878	1
1842	OG0002714	391	1	1917	1	2	4	0.206872	2.0345	0	0	0	0	0	0	0	0	0	0	0	0	0	0	0.84931	1	0.24326	0	0	0	0	0	0	0	0	0	0	0	0	0.0113235	0	0	0	0	0	0	1	0	0.00454403	0
1843	OG0002714	391	3	1918	1	1	4	0.123511	1.04525	0	0	0	0	0	0	0	0	0	0	0	0	0	0	0.00237884	0	0.0109783	0	0	0	0	0	0	0	0	0	0	0	0	0.0101651	0	0	0	1	0	0	0	0	0.00375826	0
1844	OG0002714	394	2	1919	1	1	4	0.378137	1.04478	0	0	0	0	0	0	0	0	0	0	0	0	0	0	0.00237889	0	0.0109825	0	0	0	0	0	0	0	0	0	0	0	0	0.0102283	0	0	1	0	0	0	0	0	0.00380414	0
1845	OG0002714	429	1	1920	1	8	3	3.98168	2.04059	1	1	0	0	0	1	1	1	0.12484	1	1	0	0	0	0.0025534	0	0.0275813	0	0	0	0	0	0	0	0	0	0	0	0	0	0	0	0	0	0	0	1	0	0	0
1846	OG0002714	430	3	1921	1	1	3	0.114606	1.04143	0	0	0	0	0	0	0	0	0.0165881	0	0	0	0	0	0.0023832	0	0.0113927	0	0	0	0	0	0	0	0	0	0	0	0	1	0	0	0	0	0	0	0	0	0	0
1847	OG0002714	442	3	1922	1	2	4	0.379813	2.04489	0	0	0	0	1	0	0	0	0.0166306	0	0	0	0	0	0.00237891	0	0.010985	0	0	0	0	0	0	0	0	0	0	0	0	0	0	0	0	0	0	0	0	1	0.0357308	0
1848	OG0002714	445	2	1923	1	1	4	0.121286	1.04466	0	0	0	0	0	0	0	0	0.0165881	0	0	0	0	0	0.0023834	0	0.0114114	0	0	0	0	0	0	0	0	0	0	0	0	1	0	0	0	0	0	0	0	0	0.00420272	0
1849	OG0002714	449	1	1924	1	1	4	0.376744	1.05141	0	0	0	0	0	0	0	0	0.0165879	0	0	0	0	0	0.00237881	0	0.0109747	0	0	0	0	0	0	0	0	0	0	0	0	0	0	0	1	0	0	0	0	0	0.00379032	0
1850	OG0002714	449	2	1925	1	1	4	0.122653	1.05181	0	0	0	0	0	0	0	0	0.0165879	0	0	0	0	0	0.00237879	0	0.0109731	0	0	0	0	0	0	0	0	0	0	0	0	0	0	0	0	1	0	0	0	0	0.00375152	0
1851	OG0002714	450	1	1926	1	8	4	2.96191	1.03594	1	1	1	0	0	1	1	1	0.12484	1	1	0	0	0	0.00253398	0	0.0257344	0	0	0	0	0	0	0	0	0	0	0	0	0	0	0	0	0	0	0	0	0	0.00378617	0
1852	OG0002714	480	1	1927	1	4	4	2.61613	1.03296	0	0	0	0	0	1	0.962049	1	0.12484	1	1	0	0	0	0.0025336	0	0.0256977	0	0	0	0	0	0	0	0	0	0	0	0	0	0	0	0	0	0	0	0	0	0	0
1853	OG0002714	493	1	1928	1	1	4	0.330092	1.04641	0	0	0	0	0	0	0.00111448	0	0.0165881	0	0	0	0	0	0.00238133	0	0.0112148	0	0	0	0	0	0	0	0	0	0	1	0	0	0	0	0	0	0	0	0	0	0	0
1854	OG0002714	495	1	1929	1	1	4	0.373941	1.04885	0	0	0	0	0	0	0.00111438	0	0.016588	0	0	0	0	0	0.0023788	0	0.0109744	0	0	0	0	0	0	0	0	0	0	0	0	0	0	0	1	0	0	0	0	0	0	0
1855	OG0002714	500	1	1930	1	1	4	0.13581	1.04509	0	0	0	0	0	0	0.00111438	0	0.016588	0	0	0	0	0	0.00237883	0	0.0109769	0	0	0	0	0	0	0	0	0	0	0	0	0	0	0	0	0	0	0	0	1	0	0
1856	OG0002714	506	1	1931	1	8	5	3.34373	1.08343	1	1	0	1	1	0.817306	0.81935	1	0.124841	1	1	0	1	0	0.00275433	0	0.0466923	0	0	0	0	0	0	0	0	0	0	0	0	0	0	0	0	0	0	0	0	0	0	0
1857	OG0002714	512	2	1932	1	1	4	0.120123	1.04961	0	0	0	0	0	0.00149821	0	0	0.016588	0	0	0	0	0	0.00237879	0	0.0109729	0	0	0	0	0	0	0	0	0	0	0	0	0	0	0	0	1	0	0	0	0	0	0
1858	OG0002714	518	1	1933	1	8	4	2.4735	1.0327	1	1	1	0	1	0.959741	1	1	0.12484	1	1	0	0	0	0.0025336	0	0.0256977	0	0	0	0	0	0	0	0	0	0	0	0	0	0	0	0	0	0	0	0	0	0	0
1859	OG0002714	523	3	1934	1	8	3	10.2692	0.0419708	0	0	0	0	0	0	0	0	0.0166524	0	0	0	0	0	0.00380941	0	0.147046	0	0	0	0	1	0	1	1	1	0	0	0	1	0	0	0	0	0	1	1	0	1	0
1860	OG0002714	527	1	1935	1	1	3	0.373913	1.04774	0	0	0	0	0	0	0	0	0.0165879	0	0	0	0	0	0.0023788	0	0.0109743	0	0	0	0	0	0	0	0	0	0	0	0	0	0	0	1	0	0	0	0	0	0	0
1861	OG0002714	535	2	1936	1	9	3	2.43324	1.0325	1	1	1	0	1	1	1	1	0.12484	1	1	0	0	0	0.0025336	0	0.0256977	0	0	0	0	0	0	0	0	0	0	0	0	0	0	0	0	0	0	0	0	0	0	0
1862	OG0002714	540	2	1937	1	1	2	0.173498	1.02471	0	0	0	0	0	0	0	0	0	0	0	0	0	0	0.849241	1	0.242421	0	0	0	0	0	0	0	0	0	0	0	0	0	0	0	0	0	0	0	0	0	0	0
1863	OG0002714	542	1	1938	1	1	2	0.120092	1.03152	0	0	0	0	0	0	0	0	0	0	0	0	0	0	0.00237879	0	0.0109729	0	0	0	0	0	0	0	0	0	0	0	0	0	0	0	0	1	0	0	0	0	0	0
1864	OG0002714	554	1	1939	1	9	3	10.2087	0.0326591	0	0	0	0	0	0	0	0	0	0	0	0.00735671	0	0	0.00382298	0	0.148337	0	0	0	0	1	0	1	1	1	0	0	1	1	0	0	0	0	0	1	1	0	1	0
1865	OG0002714	555	1	1940	1	1	3	0.137907	1.03277	0	0	0	0	0	0	0	0	0	0	0	0.00539109	0	0	0.00237883	0	0.0109775	0	0	0	0	0	0	0	0	0	0	0	0	0	0	0	0	0	0	0	0	1	0	0
1866	OG0002714	555	3	1941	1	1	3	0.273791	1.03395	0	0	0	0	0	0	0	0	0	0	0	0.582783	1	0	0.00238096	0	0.0111798	0	0	0	0	0	0	0	0	0	0	0	0	0	0	0	0	0	0	0	0	0	0	0
1867	OG0002717	243	3	1942	1	1	7	0.454102	1.10535	0	0	0	0	0	0	0	0	0	0.00214846	0	1	0	0	0.00238012	0	0.0110996	0	0	0	0	0	0	0	0	0	0.00113853	0	0	0.0101692	0	0	0.0223917	0	0	0	0.0366116	0	0	0
1868	OG0002717	244	2	1943	1	1	7	0.498413	1.09322	0	0	0	0	0	0	0	0	0	0.00195894	0	0	0	0	0.00237963	0	0.0110534	0	0	0	0	0	0	0	0	0	0.00116808	0	0	0.0112413	0	0	0.0226775	0	0	1	0.0392232	0	0	0
1869	OG0002717	262	1	1944	1	1	5	0.121063	1.04465	0	0	0	0	0	0	0	0	0	0.00195841	0	0	0	0	0.00237885	0	0.0109786	0	0	0	0	0	0	0	0	0	0.00113738	0	0	0.0101605	0	0	0	1	0	0	0	0	0	0
1870	OG0002717	285	1	1945	1	1	5	0.138226	1.04033	0	0	0	0	0	0	0	0	0	0.00195848	0	0	0	0	0.00237896	0	0.0109896	0	0	0	0	0	0	0	0	0	0.0011419	0	0	0.0103198	0	0	0	0	0	0	0	1	0	0
1871	OG0002717	307	1	1946	1	1	9	0.0650223	1.05432	0	0	0	0.00324213	0.00213479	0	0	0	0	0.00196023	0	0	0	0	0.00237917	0	0.0110095	0	0	0	0	0	0	0	0	0	0.00115002	0.00120915	0.00294168	0.0106748	0	0	0	0	0	0	1	0	0	0
1872	OG0002717	391	2	1947	1	1	4	0.16367	1.04387	0	0	0	0	0	0	0	0	0	0.00195853	0	0	0	0	0	0	0.0109471	0	0	0	1	0	0	0	0	0	0.00114052	0	0	0.0101834	0	0	0	0	0	0	0	0	0	0
1873	OG0002717	394	2	1948	1	1	4	0.138016	1.03795	0	0	0	0	0	0	0	0	0	0.00195848	0	0	0	0	0	0	0.0109402	0	0	0	0	0	0	0	0	0	0.00114189	0	0	0.0103197	0	0	0	0	0	0	0	1	0	0
1874	OG0002717	395	1	1949	1	2	4	0.136747	2.03989	0	0	0	0	0	0	0	0	0	0.00195857	0	0	0	0	0	0	0.0109533	0	0	0	0	0	0	0	0	0	0.0011473	0	0	0.0105102	0	0	0	1	0	0	1	0	0	0
1875	OG0002717	412	3	1950	1	1	6	0.111141	1.04822	0	0	0	0	0	0	0	0	0	0.00195936	0	0	0	0	0	0.00257649	0.0114401	0	0	0	0	1	0	0	0	0	0.00116142	0	0	0.0104148	0	0	0	0	0	0	0	0	0	0.00132007
1876	OG0002717	416	2	1951	1	1	6	0.0628328	1.04758	0	0	0	0	0	0	0	0	0	0.00195855	0	0	0	0	0	0.00256783	0.0113263	0	0	0	0	0	0	0	0	0	0.0011444	0	0	0.0104052	0	0	0	0	0	0	1	0	0	0.00135182
1877	OG0002717	422	3	1952	1	1	5	0.376757	1.04439	0	0	0	0	0	0	0	0	0	0.00195846	0	0	0	0	0	0.00256679	0.0113126	0	0	0	0	0	0	0	0	0	0.00113905	0	0	0.0102183	0	0	1	0	0	0	0	0	0	0
1878	OG0002717	423	1	1953	1	1	5	0.618374	1.0472	1	0	0	0	0	0	0	0	0	0.00223511	0	0	0	0	0	0.00256694	0.0113146	0	0	0	0	0	0	0	0	0	0.00113701	0	0	0.0101452	0	0	0	0	0	0	0	0	0	0
1879	OG0002717	426	3	1954	1	1	5	0.0723795	1.04721	0	1	0	0	0	0	0	0	0	0.00196865	0	0	0	0	0	0.0025664	0.0113075	0	0	0	0	0	0	0	0	0	0.00113694	0	0	0.0101444	0	0	0	0	0	0	0	0	0	0
1880	OG0002717	434	2	1955	1	1	5	0.122454	1.04482	0	0	0	0	0	0	0	0	0	0.00195843	0	0	0	0	0	0.00256647	0.0113084	0	0	0	0	0	0	0	0	0	0.00113741	0	0	0.0101609	0	0	0	1	0	0	0	0	0	0
1881	OG0002717	437	2	1956	1	13	7	14.7425	0.122232	0	0	0	0.00798714	0	1	1	1	0	0.679411	1	1	1	1	1	0.983039	0.887049	0	0	0	0	1	1	0	0	1	0.0556002	0	0	0.604908	1	1	0	0	0	0	0.212523	0	0	0
1882	OG0002717	456	3	1957	1	1	5	0.142507	1.07392	0	0	0	0	0	0	0	0	0	0.00195854	0	0	0	0	0	0	0.0109484	0	0	0	0	0	0	0	0	0	0.00114528	0	0	0.0104391	0	0	0	0	0	0	0.0372961	1	0	0
1883	OG0002717	463	3	1958	1	1	5	0.121438	1.07881	0	0	0	0	0	0	0	0	0	0.00195841	0	0	0	0	0	0	0.0109301	0	0	0	0	0	0	0	0	0	0.00113774	0	0	0.0101733	0	0	0	1	0	0	0.0366315	0	0	0
1884	OG0002717	464	3	1959	1	1	5	0.376373	1.07831	0	0	0	0	0	0	0	0	0	0.00195844	0	0	0	0	0	0	0.010935	0	0	0	0	0	0	0	0	0	0.00113974	0	0	0.0102439	0	0	1	0	0	0	0.0367154	0	0	0
1885	OG0002717	470	3	1960	1	2	5	0.0609537	1.08167	0	0	0	0	0	0	0	0	0	0.00244185	0	1	1	0	0	0	0.0112339	0	0	0	0	0	0	0	0	0	0.00114039	0	0	0.0101882	0	0	0	0	0	0	0.0366117	0	0	0
1886	OG0002745	830	3	1961	1	1	4	0.169993	1.04528	0	0	0	0	0	0	0	0	0	0	0.00347981	0	0	0	0.00238727	0	0.0117797	0	0	0	0	0	0	1	0	0	0	0	0	0.0117441	0	0	0	0	0	0	0	0	0	0
1887	OG0002745	839	1	1962	1	1	4	0.224071	1.0442	0	0	0	0	0	0	0	0	0	0	0.00348291	0	0	0	0.00239108	0	0.0121424	0	0	0	0	0	1	0	0	0	0	0	0	0.0124678	0	0	0	0	0	0	0	0	0	0
1888	OG0002745	839	2	1963	1	1	4	0.107484	1.03257	0	0	0	0	0	0	0	0	0	0	0.0034749	0	0	0	0.00238123	0	0.0112048	0	0	0	0	0	0	0	0	0	0	0	0	0.0135632	0	0	0	0	0	0	0	0	0	1
1889	OG0002745	884	2	1965	1	1	4	0.37764	1.0376	0	0	0	0	0	0	0	0	0	0	0.00347323	0	0	0	0.00237917	0	0.0110096	0	0	0	0	0	0	0	0	0	0	0	0	0.0106306	0	0	0	0	1	0	0	0	0	0
1890	OG0002745	896	2	1966	1	1	3	0.10725	1.03019	0	0	0	0	0	0	0	0	0	0	0.00347488	0	0	0	0	0	0.0111534	0	0	0	0	0	0	0	0	0	0	0	0	0.0135617	0	0	0	0	0	0	0	0	0	1
1891	OG0002745	898	1	1967	1	7	3	9.05162	1.00475	1	0	0	0	0	1	1	1	0	0	0.690045	1	1	1	0	0	0.62156	0	0	0	0	0	0	0	0	0	0	0	0	0.0728491	0	0	0	0	0	0	0	0	0	0
1892	OG0002745	907	1	1968	1	1	3	0.0607401	1.04418	0	0	0	0	0	0	0	0	0	0	0.00347308	0	0	0	0	0	0.0109436	0	0	0	0	0	0	0	0	0	0	0	0	0.0103817	0	0	0	0	0	0	1	0	0	0
1893	OG0002745	912	1	1969	1	7	3	1.74014	3.72539	0	1	0	0	0	0	0	0	0	0	0.00459407	1	0	0	0	0	0.0183289	0	0	0	0	0	0	0	0	0	0	0	0	0.0454987	1	1	1	1	0	0	0	1	0	0
1894	OG0002745	918	1	1970	1	2	3	0.0887191	1.03758	0	0	0	0	0	0	0	0	0	0	0.00349157	0	0	0	1	1	0.257472	0	0	0	0	0	0	0	0	0	0	0	0	0.0103658	0	0	0	0	0	0	0	0	0	0
1895	OG0002745	927	1	1971	1	1	3	0.0510156	1.0453	0	0	0	0	0	0	0	0	1	0	0.00363719	0	0	0	0	0	0.0109316	0	0	0	0	0	0	0	0	0	0	0	0	0.0101426	0	0	0	0	0	0	0	0	0	0
1896	OG0002745	931	2	1972	1	2	3	0.0609066	1.04549	0	0	0	0	0	0	0	0	0	0	0.0040564	1	1	0	0	0	0.011231	0	0	0	0	0	0	0	0	0	0	0	0	0.0101733	0	0	0	0	0	0	0	0	0	0
1897	OG0002745	942	2	1973	1	12	3	18.6673	0.469696	1	0	1	0	0	0	0	1	0	0	0.69003	0	0	1	0	0	0.821147	0	0	0	0	1	1	1	1	1	0	0	0	0.584135	0	0	1	1	0	0	1	0	0	0
1898	OG0002745	951	1	1974	1	1	3	0.137971	1.03834	0	0	0	0	0	0	0	0	0	0	0.00347304	0	0	0	0	0	0.0109392	0	0	0	0	0	0	0	0	0	0	0	0	0.0103148	0	0	0	0	0	0	0	1	0	0
1899	OG0002745	956	1	1975	1	7	3	6.33675	1.69579	0	0	0	0	0	1	1	1	0	0	0.689527	1	1	0	0	0	0.181113	0	0	0	0	0	0	0	0	0	0	0	0	0.120036	1	1	0	0	0	0	0	0	0	0
1900	OG0002745	993	1	1976	1	1	3	0.375142	1.04222	0	0	0	0	0	0	0	0	0	0	0.00347299	0	0	0	0	0	0.0109326	0	0	0	0	0	0	0	0	0	0	0	0	0.0102145	0	0	1	0	0	0	0	0	0	0
1901	OG0002745	994	3	1977	1	1	3	0.137971	1.03834	0	0	0	0	0	0	0	0	0	0	0.00347304	0	0	0	0	0	0.0109392	0	0	0	0	0	0	0	0	0	0	0	0	0.0103148	0	0	0	0	0	0	0	1	0	0
1902	OG0002745	995	1	1978	1	5	3	5.31382	1.06765	1	0	0	0	0	1	1	1	1	0	0.688099	0	0	0	0	0	0.0267868	0	0	0	0	0	0	0	0	0	0	0	0	0.0117707	0	0	0	0	0	0	0	0	0	0
1903	OG0002745	996	1	1979	1	1	3	0.578295	1.04445	0	0	0	0	0	0	0	0	0	0	0.00377838	0	1	0	0	0	0.0110865	0	0	0	0	0	0	0	0	0	0	0	0	0.0101585	0	0	0	0	0	0	0	0	0	0
1904	OG0002745	1005	1	1980	1	1	3	0.120859	1.04265	0	0	0	0	0	0	0	0	0	0	0.00347296	0	0	0	0	0	0.0109289	0	0	0	0	0	0	0	0	0	0	0	0	0.0101584	0	0	0	1	0	0	0	0	0	0
1905	OG0002745	1008	1	1981	1	3	3	1.38923	1.82142	0	0	0	0	0	0	0	0	0	0	0.00348503	0	0	0	0	0	0.0123404	0	0	0	0	0	0	0	0	0	0	0	0	0.0315498	1	1	0	0	0	0	1	0	0	0
1906	OG0002745	1025	1	1982	1	12	3	11.8328	0.629599	1	1	1	0	0	1	1	1	1	0	0.690071	0	0	1	1	1	0.887263	0	0	0	0	0	0	1	1	0	0	0	0	0.282982	0	0	0	0	0	0	0	0	0	0
1907	OG0002745	1028	3	1983	1	1	3	0.120859	1.04265	0	0	0	0	0	0	0	0	0	0	0.00347296	0	0	0	0	0	0.0109289	0	0	0	0	0	0	0	0	0	0	0	0	0.0101584	0	0	0	1	0	0	0	0	0	0
1908	OG0002745	1035	1	1984	1	1	3	0.137971	1.03834	0	0	0	0	0	0	0	0	0	0	0.00347304	0	0	0	0	0	0.0109392	0	0	0	0	0	0	0	0	0	0	0	0	0.0103148	0	0	0	0	0	0	0	1	0	0
1909	OG0002745	1040	1	1985	1	3	3	2.85837	1.41391	0	0	0	0	0	0	0	1	0	0	0.441966	1	1	0	0	0	0.0360906	0	0	0	0	0	0	0	0	0	0	0	0	0.0127262	0	0	0	0	0	0	0	0	0	0
1910	OG0002745	1049	1	1986	1	1	3	0.375142	1.04222	0	0	0	0	0	0	0	0	0	0	0.00347299	0	0	0	0	0	0.0109326	0	0	0	0	0	0	0	0	0	0	0	0	0.0102145	0	0	1	0	0	0	0	0	0	0
1911	OG0002745	1049	2	1987	1	1	3	0.0510156	1.0453	0	0	0	0	0	0	0	0	1	0	0.00363719	0	0	0	0	0	0.0109316	0	0	0	0	0	0	0	0	0	0	0	0	0.0101426	0	0	0	0	0	0	0	0	0	0
1912	OG0002745	1057	1	1988	1	1	3	0.137971	1.03834	0	0	0	0	0	0	0	0	0	0	0.00347304	0	0	0	0	0	0.0109392	0	0	0	0	0	0	0	0	0	0	0	0	0.0103148	0	0	0	0	0	0	0	1	0	0
1913	OG0002745	1060	1	1989	1	3	3	0.976015	1.42189	0	0	0	0	0	0	0	0	0	0	0.00347594	0	0	0	0	0	0.0112778	0	0	0	0	0	0	0	0	0	0	0	0	0.0154458	1	1	0	1	0	0	0	0	0	0
1914	OG0002745	1072	3	1990	1	2	3	0.0887191	1.03758	0	0	0	0	0	0	0	0	0	0	0.00349157	0	0	0	1	1	0.257472	0	0	0	0	0	0	0	0	0	0	0	0	0.0103658	0	0	0	0	0	0	0	0	0	0
1915	OG0002745	1075	1	1991	1	7	3	17.8854	1.3463	1	0	1	0	0	1	1	0	0	0	0.689918	0	0	1	0	0	0.806252	0	0	0	0	0	0	1	0	0	0	0	0	0.346021	0	0	1	0	0	0	0	0	0	0
1916	OG0002745	1098	2	1992	1	6	2	5.19559	1.05676	1	1	0	1	0	1	1	1	0	0	0	0	0	0	0	0	0.0256777	0	0	0	0	0	0	0	0	0	0	0	0	0.0116569	0	0	0	0	0	0	0	0	0	0
1917	OG0002745	1133	1	1993	1	18	2	15.2651	0.0452165	0	0	0	0	0	1	1	1	1	0	0	1	1	0	1	1	0.887185	0	0	0	1	1	1	1	1	0	0	0	0	0.621832	1	1	1	1	0	0	0	0	1	0
1918	OG0002745	1146	3	1994	1	1	2	0.137794	1.03486	0	0	0	0	0	0	0	0	0	0	0	0	0	0	0	0	0.0109387	0	0	0	0	0	0	0	0	0	0	0	0	0.0103147	0	0	0	0	0	0	0	1	0	0
1919	OG0002745	1147	1	1995	1	1	2	0.0605622	1.04071	0	0	0	0	0	0	0	0	0	0	0	0	0	0	0	0	0.0109431	0	0	0	0	0	0	0	0	0	0	0	0	0.0103815	0	0	0	0	0	0	1	0	0	0
1920	OG0002745	1167	1	1996	1	1	3	0.120891	1.04155	0	0	0	0	0	0	0	0	0	0	0	0	0	0	0.00237884	0	0.0109778	0	0	0	0	0	0	0	0	0	0	0	0	0.0101584	0	0	0	1	0	0	0	0	0	0
1921	OG0002745	1196	3	1997	1	1	3	0.474147	1.03351	0	0	0	0	0	0	0	0	0	0	0	0	0	0	0.00237926	0	0.0110184	0	0	0	0	0	0	0	0	0	0	0	0	0.0107712	0	0	0	0	0	1	0	0	0	0
1922	OG0002745	1211	1	1998	1	1	4	0.178146	1.05977	0	0	0	0	0	0	0	0	0	0	0	0	0	0	0.849253	1	0.242561	0	0	0	0	0	0	0	0	0	0	0	0	0.010352	0	0	0	0.0252844	0	0	0	0	0	0
1923	OG0002745	1213	1	1999	1	7	4	11.2343	2.05195	1	0	1	0	0	0	0	1	1	0	0	0	0	0	0.00511604	0	0.271326	0	0	0	0	0	0	0	0	0	0	0	0	0.210993	1	1	0	0.0679564	0	0	0	1	0	0
1924	OG0002745	1262	3	2001	1	14	3	19.0246	0.187854	1	1	1	0	0	1	1	1	0	0	0	1	1	1	0.902564	1	0.887168	0	0	0	0	0	0	0	1	0	0	0	0	0.617444	1	1	0	0	0	0	0	1	0	0
1925	OG0002745	1267	1	2002	1	1	3	0.120891	1.04155	0	0	0	0	0	0	0	0	0	0	0	0	0	0	0.00237884	0	0.0109778	0	0	0	0	0	0	0	0	0	0	0	0	0.0101584	0	0	0	1	0	0	0	0	0	0
1926	OG0002745	1272	3	2003	1	1	3	0.163669	1.04316	0	0	0	0	0	0	0	0	0	0	0	0	0	0	0.00237902	0	0.0109953	0	0	0	1	0	0	0	0	0	0	0	0	0.0101794	0	0	0	0	0	0	0	0	0	0
1927	OG0002745	1311	1	2004	1	1	3	0.138004	1.03724	0	0	0	0	0	0	0	0	0	0	0	0	0	0	0.00237895	0	0.0109882	0	0	0	0	0	0	0	0	0	0	0	0	0.0103148	0	0	0	0	0	0	0	1	0	0
1928	OG0002745	1313	3	2005	1	1	3	0.474147	1.03351	0	0	0	0	0	0	0	0	0	0	0	0	0	0	0.00237926	0	0.0110184	0	0	0	0	0	0	0	0	0	0	0	0	0.0107712	0	0	0	0	0	1	0	0	0	0
1929	OG0002745	1314	1	2006	1	2	3	0.652958	1.02806	0	0	0	0	0	0	0	0	0	0	0	0	0	0	0.00238108	0	0.0111907	0	0	0	0	0	0	0	0	0	0	0	0	0.0133772	1	1	0	0	0	0	0	0	0	0
1930	OG0002745	1324	3	2007	1	1	3	0.120891	1.04155	0	0	0	0	0	0	0	0	0	0	0	0	0	0	0.00237884	0	0.0109778	0	0	0	0	0	0	0	0	0	0	0	0	0.0101584	0	0	0	1	0	0	0	0	0	0
1931	OG0002752	120	2	2008	1	3	7	2.24506	1.09936	0	1	1	0	1	0	0	0	0.0208826	0.0275565	0	0	0.0132286	0	0	0	0	0	0	0	0	0	0	0	0	0	0	0	0	0.0101609	0	0.00310054	0.0225715	0	0.00107724	0	0	0	0	0
1932	OG0002752	123	2	2009	1	1	6	0.626586	1.06801	1	0	0	0	0	0	0	0	0	0.00226511	0	0	0.00902575	0	0	0	0	0	0	0	0	0	0	0	0	0	0	0	0	0.010146	0	0.00309923	0.0225709	0	0.00107711	0	0	0	0	0
1933	OG0002752	127	2	2010	1	1	6	0.570428	1.06698	0	0	0	0	0	0	0	0	0	0.0019959	0	0	0.00910534	0	0	0	1	0	0	0	0	0	0	0	0	0	0	0	0	0.0105769	0	0.00313701	0.0225889	0	0.00108106	0	0	0	0	0
1934	OG0002752	129	1	2011	1	3	6	0.935083	2.88049	0	0	0	0	0	0	0	0	0	0.00197114	0	0	0.00901479	0	0	0	0	0	0	0	0	1	0	0	0	0	0	0	0	0.042833	0	0.012239	0.0269332	0	0.00331508	0	0	1	0	1
1935	OG0002752	134	1	2012	1	1	6	0.12435	1.05431	0	0	0	0	0	0	0	0	0	0.00196029	0	0	0.00897513	0	0	0	0	0	0	0	0	0	0	0	0	0	0	0	0	0.0102334	0	0.00884983	0.184173	1	0.00108533	0	0	0	0	0
1936	OG0002752	178	1	2013	1	1	9	0.180968	1.09392	0	0	0	0	0	0	0	0	0	0.00196041	0	0	0.00897558	0	0.0130197	0.0128765	0	0	0	0	0	0	0	0	0	0	0	0	0	0.010738	0.021912	0.0206121	0.0251946	0	0.00121174	0	0	1	0	0
1937	OG0002752	208	1	2014	1	1	7	0.588449	1.08225	0	0	0	0	0	0	0	0	0	0.00199281	0	0.00545569	0	0	0	0	1	0	0	0	0	0	0	0	0	0	0	0	0	0.0108997	0.0202396	0.0190783	0.0247692	0	0.00109324	0	0	0	0	0
1938	OG0002752	393	1	2015	1	2	5	0.0632525	1.05956	0	0	0	0	0	0	0	0	0	0.00242167	0	1	1	0	0	0	0	0	0	0	0	0	0	0	0	0	0	0	0	0.0101518	0	0.00309974	0.0225711	0	0.00107716	0	0	0	0	0
1939	OG0002752	393	3	2016	1	1	5	0.144576	1.05215	0	0	0	0	0	0	0	0	0	0.00195812	0	0	0	0	0	0	0	0	0	0	0	0	0	0	0	0	0	0	0	0.0103526	0	0.00328459	0.0226593	0	0.00112791	0	0	1	0	0
1940	OG0002752	419	3	2017	1	1	3	0.483799	1.04506	0	0	0	0	0	0	0	0	0	0	0	0	0	0	0	0	0	0	0	0	0	0	0	0	0	0	0	0	0	0.010871	0	0.00374916	0.0228811	0	0	1	0	0	0	0
1941	OG0002752	429	3	2018	1	1	3	0.837937	1.03036	0	0	0	0	0	0	0	0	0	0	0	0	0	0	0	0	0	0	0	0	0	0	0	0	0	0	0	0	0	0.0134637	1	0.789876	0.128059	0	0	0	0	0	0	0
1942	OG0002752	431	3	2019	1	1	3	0.143776	1.04917	0	0	0	0	0	0	0	0	0	0	0	0	0	0	0	0	0	0	0	0	0	0	0	0	0	0	0	0	0	0.0103445	0	0.0032773	0.0226559	0	0	0	0	1	0	0
1943	OG0002752	432	1	2020	1	1	3	0.0671416	1.05495	0	0	0	0	0	0	0	0	0	0	0	0	0	0	0	0	0	0	0	0	0	0	0	0	0	0	0	0	0	0.0104217	0	0.00334648	0.0226889	0	0	0	1	0	0	0
1944	OG0002752	449	1	2021	1	8	3	3.48725	1.0553	1	1	1	0	1	1	1	0	0	1	1	0	0	0	0	0	0	0	0	0	0	0	0	0	0	0	0	0	0	0.010467	0	0.00312665	0.0225839	0	0	0	0	0	0	0
1945	OG0002752	459	3	2022	1	1	3	0.10885	1.0565	0	0	0	0	0	0	0	0	0.0165879	0	0	0	0	0	0	0	0	0	0	0	0	0	0	0	0	0	0	0	0	0.0101879	0	0	0.180808	1	0	0	0	0	0	0
1946	OG0002752	519	2	2023	1	1	8	0.15942	1.08997	0	0.00902724	0	0	0	0	0	0	0.018958	0.059061	1	0.0065204	0	0	0	0	0	0	0	0.00149018	0	0	0	0	0	0	0	0	0	0.0101531	0	0.00309936	0.0225709	0	0	0	0	0	0	0
1947	OG0002752	577	1	2024	1	1	7	0.840886	1.04116	0	0	0	0	0	0.00151695	0	0.00196975	0	0.00204289	0	0.00539894	0	0	0	0	0	0	0	0	0	0	0	0	0	0	0	0	0	0.0134657	1	0.789876	0.128059	0	0	0	0	0	0	0
1948	OG0002752	700	1	2025	1	1	5	0.628128	1.0594	1	0	0	0	0	0.00174733	0	0.00312122	0	0	0	0	0	0	0	0	0	0	0	0	0	0	0	0	0	0	0	0	0	0.0101456	0	0.00309871	0.0225706	0	0	0	0	0	0	0
1949	OG0002752	704	1	2026	1	1	5	0.094383	1.0747	0	0	0	0	0	1	0	0.00627033	0.0171059	0	0	0	0	0	0	0	0	0	0	0	0	0	0	0	0	0	0	0	0	0.0101467	0	0.00309881	0.0225707	0	0	0	0	0	0	0
1950	OG0002752	793	2	2027	1	1	8	0.431317	1.04556	0	0	0	0	0	0.00150485	0	0.00189039	0	0	0	0.00539568	0	0	0	0	0	0	7.62284e-05	0	0	0	0	0	0	0	0	1	0	0.0327518	0	0.0042991	0.0231435	0	0	0	0	0	0	0.00222905
1951	OG0002752	868	3	2028	1	1	6	0.838749	1.03394	0	0	0	0	0	0.00149811	0	0	0	0	0	0	0	0	0	0	0	0.00105662	0	0	0	0	0	0	0	0	0.00122317	0	0	0.0135213	1	0.78988	0.128069	0	0	0	0	0	0	0
1952	OG0002752	1058	3	2029	1	2	7	0.0964849	1.10162	0	0	0	0	0	0.00149999	0	0	0	0.0019623	0	0	0	0	1	1	0	0	7.69704e-05	0	0	0.00881243	0	0	0	0	0	0	0	0.0101902	0	0	0.0223923	0	0	0	0.0366142	0	0	0
1953	OG0002752	1212	1	2031	1	1	9	0.281165	1.08648	0	0	0	0	0	0.00155638	0	0	0.0166665	0.00241594	0	0.582826	1	0	0	0	0	0	0	0.00155945	0	0.00887362	0	0	0	0	0	0	0	0.0101532	0	0.00309937	0.0225709	0	0	0	0	0	0	0
1954	OG0002752	1215	1	2032	1	1	8	0.123677	1.07837	0	0	0	0	0	0.0015005	0	0	0.0165911	0.00196646	0	0.00539686	0	0	0	0	0	0	0	0.00173604	0	0	0	0	0	1	0	0	0	0.0133561	0	0.00337779	0.0227038	0	0	0	0	0	0	0
1955	OG0002752	1314	1	2034	1	1	3	0.616496	1.05446	1	0	0	0	0	0.00153112	0	0	0	0	0	0	0	0	0	0	0	0	0	0	0	0	0	0	0	0	0	0	0	0.0101395	0	0	0.0223887	0	0	0	0	0	0	0
1956	OG0002752	1676	2	2035	1	1	2	0.108844	1.03992	0	0	0	0	0	0	0	0	0	0	0	0	0	0	0	0	0	0	0	0	0	0	0	0	0	0	0	0	0	0.0101879	0	0	0.180808	1	0	0	0	0	0	0
1957	OG0002752	1676	3	2036	1	2	2	0.712956	1.02915	0	0	0	0	0	0	0	0	0	0	0	0	0	0	0	0	0	0	0	0	0	0	0	0	0	0	0	0	0	0.0136432	1	1	0.133765	0	0	0	0	0	0	0
1958	OG0002752	1709	2	2037	1	3	3	9.37057	0.963358	0	0	0	0	0	0.00172697	0	0	0	0	0	0	0	0	0	0	1	0	0	0	0	0	0	0	1	1	0	0	0	0.253794	0	0	0.0283503	0	0	0	0	0	0	0
1959	OG0002752	1721	1	2038	1	2	3	0.712982	1.03065	0	0	0	0	0	0.00149811	0	0	0	0	0	0	0	0	0	0	0	0	0	0	0	0	0	0	0	0	0	0	0	0.0136432	1	1	0.133765	0	0	0	0	0	0	0
1960	OG0002752	1722	1	2039	1	1	3	0.577454	1.05391	0	0	0	0	0	0.00150968	0	0	0	0	0	0	1	0	0	0	0	0	0	0	0	0	0	0	0	0	0	0	0	0.0101422	0	0	0.0223888	0	0	0	0	0	0	0
1961	OG0002752	1747	3	2040	1	1	3	0.443544	1.03438	0	0	0	0	0	0.00149815	0	0	0	0	0	0	0	0	0	0	0	0	0	0	0	0	0	0	0	0	0	0	1	0.033143	0	0	0.0227208	0	0	0	0	0	0	0
1962	OG0002752	1751	2	2041	1	1	5	0.584456	1.06499	0	0	0	0	0	0.00149943	0	0	0	0	0	0	0	0	0	0.0360047	1	0	0	0	0	0	0	0	0	0	0	0	0	0.0105781	0	0	0.0224022	0	0	0.0101733	0	0	0	0
1963	OG0002752	1760	3	2042	1	1	5	0.450459	1.06523	0	0	0	0	0	0.00150679	0	0	0	0	0	1	0	0	0	0	0	0	0	0	0	0	0	0	0	0	0	0	0	0.0101528	0	0	0.0223909	0	0	0.0101335	0	0	0	0.00130366
1964	OG0002752	1763	3	2043	1	2	6	0.125403	1.08738	1	1	0	0	0	0.00156657	0	0	0	0	0	0	0.00901318	0	0	0	0	0	0	0	0	0	0	0	0	0	0	0	0	0.0101507	0	0	0.0223909	0	0	0.0101333	0	0	0	0.00130352
1965	OG0002752	2202	3	2044	1	1	9	0.576858	1.13001	0	0	0	0	0	0.001502	0	0	0.0165931	0	0	0.0179634	0.0215679	0	0.00686424	0	1	0	0	0	0	0	0	0	0	0	0	0	0	0.0106284	0	0	0.0224033	0	0	0	0	0.0304251	0	0.00133555
1966	OG0002752	2209	1	2045	1	1	4	0.173951	1.04576	0	0	0	0	0	0.00151619	0	0	0	0	0	1	0.699996	0	0	0	0	0	0	0	0	0	0	0	0	0	0.00113507	0	0	0	0	0	0.0223873	0	0	0	0	0	0	0
1967	OG0002752	2211	1	2046	1	1	4	0.142321	1.04798	0	0	0	0	0	0.0014982	0	0	0	0	0	0	0.00897303	0	0	0	0	0	0	0	0	0	0	0	0	0	0.00113662	0	0	0	0	0	0.0224278	0	0	0	0	1	0	0
1968	OG0002752	2253	2	2047	1	3	4	0.0896844	1.09688	0	0	0	0	0	0.00150049	0	0	0	0	0	0	0	0	1	1	1	0	0	0	0	0	0	0	0	0	0.00116698	0	0	0	0	0	0.022399	0	0	0	0.0366442	0	0	0
1969	OG0002752	2448	1	2048	1	1	8	0.125408	1.08481	0	0	0	0	0	0.00150025	0	0	0	0	0.00347672	0.00539323	0	0	0.00232968	0	0	0	0	0.0015147	0	0	0	0	0	0	0.001311	0	0	1	0	0	0.0225797	0	0	0	0.0374575	0	0	0
1970	OG0002752	2450	1	2049	1	1	8	0.739443	1.08137	0	0	0	0	0	0.00150015	0	0	0	0	0.00347588	0.00539198	0	0	0.00232914	0	0	0	0	0.00149261	0	0	0	0	0	0	0.00115523	0	0	0	0	0	0.0228643	0	0	0	0.04094	0	1	0
1971	OG0002752	2455	1	2050	1	1	4	0.472655	1.04343	0	0	0	0	0	0.00150014	0	0	0	0	0.0034758	0.00539186	0	0	0	0	0	0	0	0	0	0	0	0	0	0	0	0	0	0	0	0	0.0225347	0	0	1	0	0	0	0
1972	OG0002752	2499	3	2051	1	2	4	0.691049	1.03308	0	0	0	0	0	0.00150016	0	0	0	0	0.00347595	0.00539207	0	0	0	0	0	0	0	0	0	0	0	0	0	0	0	0	0	0	1	1	0.133412	0	0	0	0	0	0	0
1973	OG0002754	78	2	2052	1	21	7	12.5964	0.0273831	1	0	1	1	0.850586	0.959741	1	1	1	0.670142	0.710027	1	1	0	0.0115986	0	1	1	0	0	0.108734	1	1	1	1	0.487905	1	1	1	1	1	0	0	0	0	1	1	0	0	0
1974	OG0002754	314	3	2053	1	20	3	15.2738	0.0980983	1	1	1	0	1	1	1	1	0	0.670132	0.710016	0	0	1	0.0115986	0	1	0	0	1	1	1	1	1	0	0	0	0	0	1	1	1	1	1	0	0	1	0	0	0
1975	OG0002754	318	1	2054	1	1	3	0.172573	1.02604	0	0	0	0	0	0	0	0	0	0.00216683	0.00368142	0	0	0	0.832545	1	0	0	0	0	0	0	0	0	0	0	0	0	0	0	0	0	0	0	0	0	0	0	0	0
1976	OG0002754	326	1	2055	1	2	4	0.0599943	1.03166	0	0	0.00279326	0	0	0	0	0	0	0.00391772	0.00553289	1	1	0	0.00232949	0	0	0	0	0	0	0	0	0	0	0	0	0	0	0	0	0	0	0	0	0	0	0	0	0
1977	OG0002754	361	1	2056	1	1	2	0.0449619	1.02545	0	0	0.00263854	0	0	0	0	0	1	0.00210195	0	0	0	0	0	0	0	0	0	0	0	0	0	0	0	0	0	0	0	0	0	0	0	0	0	0	0	0	0	0
1978	OG0002754	364	1	2057	1	1	2	0.439415	1.02464	0	0	0.00264352	0	0	0	0	0	0	0.00215339	0	1	0	0	0	0	0	0	0	0	0	0	0	0	0	0	0	0	0	0	0	0	0	0	0	0	0	0	0	0
1979	OG0002754	370	1	2058	1	2	2	0.420639	2.01811	0	0	0.00262492	0	0	0	0	0	0	0.00196125	0	0	0	0	0	0	0	0	0	0	0	0	0	0	0	1	0	0	0	0	0	0	1	0	0	0	0	0	0	0
1980	OG0002754	373	1	2059	1	1	2	0.130325	1.01868	0	0	0.00262473	0	0	0	0	0	0	0.0019593	0	0	0	0	0	0	0	0	0	0	0	0	0	0	0	0	0	0	0	0	0	0	0	0	0	0	0	1	0	0
1981	OG0002754	467	1	2061	1	1	2	0.1147	1.02282	0	0	0.00262473	0	0	0	0	0	0	0.00195929	0	0	0	0	0	0	0	0	0	0	0	0	0	0	0	0	0	0	0	0	0	0	0	1	0	0	0	0	0	0
1982	OG0002754	471	1	2062	1	15	1	17.3406	0.268433	1	1	1	0	1	1	1	1	0	0.647439	0	0	1	1	1	1	1	0	0	0	0	0	0	1	0	0	0	0	0	0	1	1	0	0	0	0	0	0	0	0
1983	OG0002754	499	3	2063	1	20	1	13.4641	0.0290836	1	0	1	0	1	1	1	1	0	0.679411	1	0	0	1	1	1	1	0	0	0	0	0	1	1	1	1	0	0	0	1	1	1	1	1	0	0	0	0	0	0
1984	OG0002754	546	1	2064	1	1	1	0.548866	1.02195	0	0	0	0	0	0	0	0	0	0.00198268	0	0	0	0	0	0	1	0	0	0	0	0	0	0	0	0	0	0	0	0	0	0	0	0	0	0	0	0	0	0
1985	OG0002754	549	3	2065	1	3	1	0.563751	3.00733	0	1	0	0	0	0	0	0	0	0.00196819	0	0	0	0	0	0	0	0	0	0	0	0	0	0	0	0	0	0	0	0	0	0	0	1	0	1	0	0	0	0
1986	OG0002754	599	1	2066	1	2	3	0.0788395	1.09263	0	0	0	0.00318046	0	0	0	0	0	0.00195815	0	0	0	0	0	0	0	0	0	0	0	0	0	0	0	0.00464686	0	0	0	0	0	0	1	1	0	0	0	0	0	0
1987	OG0002754	603	1	2067	1	15	3	16.9487	0.0538981	1	0	1	0	1	1	1	1	0	0.679411	1	0	1	0	0	0	1	0	0	0	0	0	1	1	0	0.487903	1	0	0	1	1	1	0	0	0	0	0	0	0	0.0468466
1988	OG0002754	609	1	2068	1	1	5	0.0547919	1.04298	0	0	0	0	0	0	0	0	0	0.00195815	0	0	0	0	0.0130169	0.0128734	0	0	0	0	0	0	0	0	0	0.00465102	0	0	0	0	0	0	0	0	0	0	1	0	0	0.00133617
1989	OG0002754	642	1	2069	1	3	2	0.623043	2.02468	0	0	0	0	0	0	0	0	0	0.00228662	0	0	1	0	1	1	0	0	0	0	0	0	0	0	0	0.00482026	0	0	0	0	0	0	0	0	0	0	0	0	0	0
1990	OG0002754	652	1	2070	1	2	3	0.0797668	1.08785	0	0	0	0	0	0	0	0	0	0.00195811	0	0	0	0	0	0	0	0	0	0	0	0	0	0	0	0	0	0.00104531	0.00266909	0	0	0	1	1	0	0	0	0	0	0
1991	OG0002754	655	2	2071	1	1	4	0.144629	1.03572	0	0	0	0	0	0	0	0	0	0.00195901	0	0	0	0	0	0	0	0	0	0	0	0	0	0	0	0	0	0.00668622	0.0120545	1	0	0	0	0.0253479	0	0	0	0	0	0
1992	OG0002754	657	1	2072	1	1	2	0.0663649	1.04778	0	1	0	0	0	0	0	0	0	0.00196814	0	0	0	0	0	0	0	0	0	0	0	0	0	0	0	0	0	0	0	0	0	0	0	0.0252827	0	0	0	0	0	0
1993	OG0002754	664	2	2073	1	2	2	0.640074	1.03219	0	0	0	0	0	0	0	0	0	0.0019582	0	0	0	0	0	0	0	0	0	0	0	0	0	0	0	0	0	0	0	0	1	1	0	0.0558447	0	0	0	0	0	0
1994	OG0002754	666	1	2074	1	1	2	0.550665	1.04717	0	0	0	0	0	0	0	0	0	0.00198268	0	0	0	0	0	0	1	0	0	0	0	0	0	0	0	0	0	0	0	0	0	0	0	0.0252836	0	0	0	0	0	0
1995	OG0002754	724	1	2075	1	1	1	0.548866	1.02195	0	0	0	0	0	0	0	0	0	0.00198268	0	0	0	0	0	0	1	0	0	0	0	0	0	0	0	0	0	0	0	0	0	0	0	0	0	0	0	0	0	0
1996	OG0002754	733	1	2076	1	1	5	0.570572	1.06869	0	0	0	0	0	0	0	0	0.0165949	0.00198906	0	0	0	0	0	0	1	0	0	0	0	0	0	0	0	0	0	0	0	0	0.0178556	0.016892	0	0	0	0.0102166	0	0	0	0
1997	OG0002754	735	1	2078	1	2	9	0.669687	2.10045	0	0	0.00266121	0.00318886	0	0	0	0	0.0166405	0.00226095	0	0	1	0	1	0	0	0	0	0.00149015	0	0	0	0	0	0	0	0	0	0	0.0198169	0.0186907	0.0246617	0	0	0.0101965	0	0	0	0
1998	OG0002754	760	1	2079	1	1	5	0.0664632	1.04679	0	1	0	0	0	0	0	0.00207248	0.0166165	0.00211831	0	0	0	0	0	0	0	0	0	0	0	0	0	0	0	0.00462947	0	0	0	0	0	0	0	0	0.00107595	0	0	0	0	0
[truncated: 6,906 more rows]
[truncated: 180 more columns]
