# Supplementary material for: Dynamics of genomic innovation in the unicellular ancestry of animals
Source: eLife. 2017 Jul 20;6:e26036. doi: 10.7554/eLife.26036 (PMC5560861; doi:10.7554/eLife.26036)
Supplement: Figure 7—source data 1. — Used in Figures 7, 8 and 9. DOI: http://dx.doi.org/10.7554/eLife.26036.027 [file elife-26036-fig7-data1.xlsx]

## Sheet: Full1
	Result summary														Rates
Species or LCA name	node code	node order	Ancestor? (0/1)	node age (order)	contraction	expansion	gain	loss	multi	present	percentage gain	percentage loss	log(gain/loss)	gain-loss	Gain (t)	Duplication (lambda)	Loss (mu)	Transfer (kappa)		Note: gains, duplications and transfers normalized to loss=1
Homo sapiens	Hsap	1	0	1	95.708	1934.67	2825.92	633.621	3551	8770	0.322226	0.0722487	0.64933	2192.3	0.213686	3.19791	1	0.115926
Ciona intestinalis	Cint	2	0	1	374.117	115.726	374.762	2713.47	749	4239	0.0884081	0.64012	-0.859769	-2338.71	0.651459	0.222136	1	0.00615429		|variation	duplication	1	1
Chordata	CHORD	3	1	2	150.567	7.43118	192.787	576.756	1107.92	6577.71	0.0293091	0.0876834	-0.475914	-383.969	0.121714	0.00221151	1	0.0141524		|variation	loss	1	1
Saccoglossus kowalevskii	Skow	4	0	1	351.869	410.736	2436.73	2035.4	1551	7363	0.330943	0.276436	0.0781576	401.33	0.515945	0.882505	1	0.0468263		|variation	transfer	1	1
Deuterostomia	DEUTERO	5	1	3	4.21795	7.44694	269.02	15.4037	1261.2	6961.67	0.038643	0.00221264	1.24216	253.616	0.00305009	1.01028e-05	1	0.731611		|variation	length	1	1
Drosophila melanogaster	Dmel	6	0	1	294.168	245.182	609.36	1964.77	1039	5014	0.121532	0.391857	-0.508438	-1355.41	0.512299	0.378357	1	0.0119287		|root	Poisson	0.0263303
Lottia gigantea	Lgig	7	0	1	256.538	232.668	686.385	1616.79	1136	5439	0.126197	0.297259	-0.372086	-930.405	0.378733	0.662273	1	0.0169731
Protostomia	PROTOS	8	1	3	88.4595	1.0182	41.7384	380.389	1166.72	6369.41	0.00655295	0.0597212	-0.959692	-338.651	0.0731041	1.01565e-05	1	0.00505609
Bilateria	BILATERIA	9	1	4	33.9988	71.4206	726.672	101.251	1257.66	6708.06	0.108328	0.0150939	0.855939	625.421	0.0228934	1.1629	1	0.254634
Nematostella vectensis	Nvec	10	0	1	291.703	264.015	967.208	1949.21	1067	5216	0.185431	0.373698	-0.304339	-982.002	0.489964	0.497423	1	0.0195597
Aiptasia sp.	Aipt	11	0	1	226.383	850.085	4045.05	1306.05	2495	8937	0.452618	0.14614	0.490964	2739	0.458919	1.55988	1	0.0848461
Cnidaria	CNIDARIA	12	1	4	122.547	88.1613	546.91	431.548	1184.26	6198	0.0882398	0.069627	0.102887	115.362	0.0973902	0.300733	1	0.0501396
Bilateria+Cnidaria	EUMET	13	1	5	14.6554	182.706	593.133	45.1727	1210.91	6082.64	0.0975124	0.0074265	1.11828	547.96	0.0117381	8.40189	1	0.400303
Trichoplax	Tadh	14	0	1	286.024	197.194	633.926	1916.6	873	4252	0.149089	0.450753	-0.480493	-1282.67	0.591665	0.51359	1	0.0109762
Bilateria+Cnidaria+Placozoa	EUMPLA	15	1	6	23.2419	131.357	465.062	80.883	1024.15	5534.68	0.0840269	0.0146139	0.759654	384.179	0.0207824	3.14916	1	0.178027
Mnemiopsis leidyi	Mlei	16	0	1	310.721	138.31	1686.56	2512.06	643	4325	0.389956	0.580823	-0.173028	-825.5	0.89204	0.369353	1	0.0219488
Oscarella carmela	Ocar	17	0	1	412.119	88.3416	2069.62	2571.82	511	4451	0.464979	0.577807	-0.09435	-502.2	0.93195	0.115083	1	0.026813
Amphimedon queenslandica	Aque	18	0	1	286.595	484.518	2047.62	1347.82	1397	5653	0.362218	0.238426	0.181617	699.8	0.58426	1.15891	1	0.0350538
Porifera	PORIFERA	19	1	6	75.1072	227.727	118.516	315.816	1057.44	4953.2	0.0239272	0.06376	-0.425657	-197.3	0.0840153	0.984936	1	0.0134685
Metazoa	METAZOA	20	1	7	68.4798	207.576	1177.4	259.387	902.224	5150.5	0.228599	0.0503615	0.656976	918.013	0.089427	1.56805	1	0.10818
Monosiga brevicollis	Mbre	21	0	1	140.447	71.0243	1219.48	1120.46	493	3896	0.313008	0.287592	0.0367783	99.02	0.395958	0.225341	1	0.0290587
Salpingoeca rosetta	Sros	22	0	1	90.9577	210.366	1242.62	553.602	781	4486	0.277	0.123407	0.351141	689.018	0.199705	1.05358	1	0.0530842
Choanoflagellata	CHOANOS	23	1	4	160.134	75.4483	499.743	935.252	584.346	3796.98	0.131616	0.246315	-0.272182	-435.509	0.280698	0.211768	1	0.0165723
Metazoa+Choanoflagellata	CHOAZOA	24	1	7	82.4789	63.5366	242.644	352.124	669.952	4232.49	0.0573289	0.0831955	-0.161726	-109.48	0.110003	0.348667	1	0.0184721
Capsaspora owczarzaki	Cowc	25	0	1	211.362	155.904	1030.65	1356.62	664	4016	0.256636	0.337804	-0.119347	-325.97	0.509947	0.404566	1	0.0200804
Filozoa (Met+Cho+Capsaspora)	FILOZOA	26	1	8	46.8492	45.6947	364.16	207.851	686.67	4341.97	0.0838698	0.0478702	0.24354	156.309	0.0644009	0.299517	1	0.0473223
Sphaeroforma arctica	Sarc	27	0	1	215.19	35.6771	208.932	1148.6	360	2091	0.0999197	0.549307	-0.740164	-939.668	0.580928	0.156984	1	0.00365284
Creolimax fragrantissima	Cfra	28	0	1	67.0812	24.779	343.387	251.06	573	3123	0.109954	0.0803907	0.136006	92.327	0.107371	0.11097	1	0.0263073
Sphaeroforma+Creolimax	ICCFSA	29	1	2	96.9033	136.917	235.82	440.6	619.138	3030.67	0.0778112	0.14538	-0.271464	-204.78	0.18765	0.500749	1	0.0110123
Ichthyophonus hoferi	Ihof	30	0	1	223.891	58.9329	261.02	1682.47	250	1814	0.143892	0.927492	-0.809274	-1421.45	0.891084	0.0999401	1	0.00342905
Ichthyophonida	ICHPHO	31	1	3	106.982	87.4834	94.1255	620.315	574.131	3235.45	0.0290919	0.191724	-0.818905	-526.189	0.235428	0.190907	1	0.00380546
Chromosphaera perkinsii	Nk52	32	0	1	132.022	160.382	841.873	863.515	672	3740	0.2251	0.230886	-0.0110233	-21.642	0.338075	0.867665	1	0.0224603
Ichthyosporea	ICHTHY	33	1	4	9.34474	0.000617871	0.0164125	46.9559	602.367	3761.64	4.36312e-06	0.0124828	-3.45652	-46.9395	0.0140636	1.0166e-05	1	1.01484e-05
Corallochytrium limacisporum	Clim	34	0	1	220.243	67.3973	326.672	1367.25	411	2768	0.118017	0.493949	-0.621736	-1040.58	0.552224	0.115736	1	0.00601289
Teretosporea	TERETO	35	1	5	66.8141	0.53087	32.1384	409.217	611.776	3808.58	0.00843842	0.107446	-1.10493	-377.079	0.113781	1.01571e-05	1	0.00239621
Holozoa	HOLOZOA	36	1	9	18.6112	20.6745	525.519	73.4446	683.499	4185.66	0.125552	0.0175467	0.854629	452.074	0.0232497	0.303437	1	0.180667
Schizosaccharomyces pombe	Spom	37	0	1	110.308	154.737	178.237	686.897	425	2276	0.0783115	0.3018	-0.585894	-508.66	0.359351	0.343763	1	0.00456642
Neurospora crassa	Ncra	38	0	1	101.689	141.987	415.19	389.85	484	2810	0.147754	0.138737	0.0273493	25.34	0.19634	0.7385	1	0.0180021
Ascomycota	ASCOMY	39	1	2	36.2718	0.237114	15.6619	153.155	403.769	2784.66	0.00562435	0.0549995	-0.990287	-137.493	0.0652967	1.0166e-05	1	0.00198866
Cryptococcus neoformans	Cneo	40	0	1	155.384	47.863	232.183	715.337	324	2439	0.095196	0.293291	-0.48868	-483.154	0.342802	0.207026	1	0.00621744
Dikarya	DIKARYA	41	1	3	218.666	5.83369	82.5402	745.988	440.565	2922.15	0.0282464	0.255287	-0.956066	-663.448	0.338413	0.00987465	1	0.00230339
Mortierella verticillata	Mver	42	0	1	160.886	364.087	427.625	846.226	911	3167	0.135025	0.267201	-0.296423	-418.601	0.400641	0.760727	1	0.00994332
Spizellomyces punctatus	Spun	43	0	1	201.531	90.6045	626.691	734.292	587	3478	0.180187	0.211125	-0.0688153	-107.601	0.299921	0.437358	1	0.0187021
Gonapodya prolifera	Gpro	44	0	1	193.667	132.358	435.817	1361.42	580	2660	0.163841	0.511812	-0.494688	-925.603	0.582783	0.375017	1	0.00759687
Fungi	FUNGI	45	1	7	63.5187	138.46	390.735	247.192	676.576	3585.6	0.108973	0.0689402	0.198848	143.543	0.0989846	0.853856	1	0.0326013
Fonticula alba	Falb	46	0	1	256.266	16.6522	179.574	2009.63	199	1612	0.111398	1.24667	-1.04887	-1830.06	1.023	0.0499974	1	0.00218436
Holomycota	HOLOMYC	47	1	8	85.3918	0.565837	35.7586	327.286	588.168	3442.06	0.0103887	0.0950843	-0.961547	-291.527	0.116494	1.0166e-05	1	0.00264818
Opisthokinta	OPISTO	48	1	10	47.5146	3.97145	322.009	124.4	677.617	3733.59	0.0862465	0.0333191	0.413048	197.609	0.0463049	1.01701e-05	1	0.0558287
Thecamonas trahens	Ttra	49	0	1	237.523	128.959	1959.62	1326.59	652	4169	0.470046	0.318203	0.169435	633.03	0.596149	0.445765	1	0.0335757
Obazoa (Opistho+Apusomonadida)	OBAZOA	50	1	11	0.768966	156.044	34.3265	3.18968	722.174	3535.98	0.00970778	0.000902064	1.03188	31.1368	0.00101303	97.8723	1	0.267301
Dictyostelium discoideum	Ddis	51	0	1	68.2991	169.679	466.565	239.758	731	3274	0.142506	0.0732309	0.289139	226.807	0.130067	2.5422	1	0.0294521
Polysphondylium pallidum	Ppal	52	0	1	59.8657	101.379	1196.97	354.16	668	3890	0.307704	0.0910437	0.528884	842.81	0.148427	0.830267	1	0.0674867
Dictyostelia	DICTYOS	53	1	2	158.834	191.843	434.303	759.145	605.322	3047.19	0.142526	0.24913	-0.242532	-324.842	0.360045	0.742765	1	0.0111662
Acanthamoeba castellanii	Acas	54	0	1	158.155	333.696	2131.14	986.178	938	4517	0.471804	0.218326	0.334657	1144.96	0.514422	0.978657	1	0.0403988
Amoebozoa	AMOEBO	55	1	5	85.7083	82.8211	282.675	415.48	568.381	3372.03	0.0838293	0.123214	-0.167263	-132.805	0.158038	0.300948	1	0.0161208
Unikonta/Amorphea	UNIK	56	1	12	0.248448	380.577	308.296	21.4841	565.56	3504.84	0.0879629	0.00612984	1.15685	286.812	0.00870127	22.4377	1	0.27797
Arabidopsis thaliana	Atha	57	0	1	110.771	715.1	1122.37	367.18	1840	4113	0.272884	0.089273	0.485257	755.19	0.306025	3.37263	1	0.0321156
Physcomitrella patens	Ppat	58	0	1	40.1545	887.068	840.285	229.091	2035	3969	0.211712	0.0577201	0.564419	611.194	0.125459	4.67585	1	0.0552631
Embryophyta/Land plants	EMBPHY	59	1	4	140.19	429.343	599.622	580.136	1040.03	3357.81	0.178575	0.172772	0.0143477	19.486	0.347901	1.16621	1	0.0158436
Chlamydomonas reinhardtii	Crei	60	0	1	172.904	80.6615	564.38	888.867	436	2473	0.228217	0.359429	-0.197265	-324.487	0.480082	0.407123	1	0.0113727
Chlorella variabilis	Cvar	61	0	1	160.771	61.33	558.422	814.909	418	2541	0.219765	0.320704	-0.164147	-256.487	0.450162	0.141693	1	0.012008
Chlorophyta	CHLORO	62	1	4	139.485	25.5065	59.9987	600.832	536.579	2797.49	0.0214473	0.214775	-1.00061	-540.833	0.232488	0.0784525	1	0.00246141
Viridiplantae	VIRIDI	63	1	5	136.341	25.4434	367.154	424.298	663.191	3338.32	0.109982	0.127099	-0.0628227	-57.144	0.174577	0.0760556	1	0.0188943
Toxoplasma gondii	Tgon	64	0	1	166.001	80.2376	323.156	1017.68	333	1724	0.187445	0.590302	-0.498199	-694.524	0.68836	0.253104	1	0.00496445
Tetrahymena thermophila	Tthe	65	0	1	123.646	248.448	1105.14	843.659	674	2680	0.412366	0.314798	0.11725	261.481	0.780642	1.32157	1	0.0145639
Alveolata	ALVEO	66	1	5	306.295	0.615099	63.9016	970.954	477.456	2418.52	0.0264218	0.401466	-1.18169	-907.052	0.453113	1.0166e-05	1	0.00157049
Bigelowiella natans	Bnat	67	0	1	251.182	162.676	1070.56	1323.14	725	3073	0.348376	0.430569	-0.0919948	-252.58	0.677309	0.357258	1	0.0166797
Ectocarpus siliculosus	Esil	68	0	1	230.414	223.443	1026.68	857.598	721	3531	0.290762	0.242877	0.0781513	169.082	0.433055	0.652294	1	0.0224238
Phytophthora infestans	Pinf	69	0	1	213.35	270.21	1185.54	879.457	823	3668	0.323212	0.239765	0.129702	306.083	0.471834	0.778875	1	0.0241272
Stramenopila/Heterokonta	STRAM	70	1	5	150.693	4.52941	375.085	338.746	710.297	3361.91	0.111569	0.10076	0.0442555	36.339	0.141361	1.01629e-05	1	0.0238534
SAR (Stram+Alveolata+Rhizaria)	SAR	71	1	6	53.4454	137.576	61.7077	131.597	864.223	3325.57	0.0185555	0.0395713	-0.328907	-69.8893	0.0528281	1.81538	1	0.00962384
Bikonta/Diaphoratickes	BIKONT	72	1	12	2.04739	585.35	337.354	159.918	780.452	3395.46	0.0993544	0.0470976	0.324189	177.436	0.0619986	5.63705	1	0.0440052
Naegleria gruberi	Ngru	73	0	1	13.9355	405.358	1135.48	1346.51	686	3007	0.377612	0.447792	-0.0740301	-211.03	0.699548	1.0009	1	0.0167547
Ancestral eukaryote (root)	LECA	74	1	13	0	0	0	0	177.348	3218.03	0	0
