# Supplementary material for: Dynamics of genomic innovation in the unicellular ancestry of animals
Source: eLife. 2017 Jul 20;6:e26036. doi: 10.7554/eLife.26036 (PMC5560861; doi:10.7554/eLife.26036)
Supplement: Figure 7—source data 2. — Used in Figures 7, 8, 9 and 10. DOI: http://dx.doi.org/10.7554/eLife.26036.028 [file elife-26036-fig7-data2.xlsx]

## Sheet: Full1
orthogroup	dom1	dom2	Gains	Losses	Expansions	Contractions	CHORD:gain	DEUTERO:gain	PROTOS:gain	BILATERIA:gain	CNIDARIA:gain	EUMET:gain	EUMPLA:gain	PORIFERA:gain	METAZOA:gain	CHOANOS:gain	CHOAZOA:gain	FILOZOA:gain	ICCFSA:gain	ICHPHO:gain	ICHTHY:gain	TERETO:gain	HOLOZOA:gain	ASCOMY:gain	DIKARYA:gain	FUNGI:gain	HOLOMYC:gain	OPISTO:gain	OBAZOA:gain	DICTYOS:gain	AMOEBO:gain	UNIK:gain	EMBPHY:gain	CHLORO:gain	VIRIDI:gain	ALVEO:gain	STRAM:gain	SAR:gain	BIKONT:gain
OG0000000	AAA_16	Ank_2	3.00064	0.103055	0.000107675	0.000269345	0.000106458	0.0107196	3.83073e-05	0.00467441	0.000471584	0.000654873	0.000206318	0.00923909	0.00269236	0.000208105	0.000172962	0.000198404	7.86574e-05	8.96941e-05	1.06848e-08	9.46302e-06	7.21768e-05	0.00857322	0.0119376	0.00116988	7.80375e-05	3.50634e-05	6.24744e-06	4.21841e-05	0.000222251	1.11616e-05	6.54594e-05	6.42195e-05	0.000239908	0.000110687	0.000332578	2.37271e-05	4.71728e-05
OG0000000	AAA_16	Ank_4	1.43194	1.53852	0.000618541	0.00158349	4.59407e-05	0.00462208	0.00668597	0.480811	0.000429774	0.0655581	0.0190882	0.000221557	0.00613107	0.00020805	0.000340098	0.000282092	7.86574e-05	8.96939e-05	1.06847e-08	9.46295e-06	8.74926e-05	6.07865e-06	2.02535e-05	2.74534e-05	1.81661e-05	1.81525e-05	5.56428e-06	4.21842e-05	0.000222252	9.9909e-06	6.54594e-05	6.42195e-05	0.000239908	0.000110687	0.000332578	2.37271e-05	4.71728e-05
OG0000000	AAA_16	Ank_5	1.00275	0.0190602	3.39113e-05	0.000184367	0.000108397	0.000134412	3.8589e-05	6.15261e-05	0.000472854	2.65435e-05	2.37337e-05	0.00925644	0.000956137	0.000208134	8.85112e-05	0.000156118	7.86575e-05	8.96944e-05	1.06848e-08	9.46319e-06	6.44397e-05	6.07865e-06	2.02535e-05	2.74534e-05	1.81662e-05	1.58922e-05	5.47297e-06	4.21842e-05	0.000222252	9.83443e-06	6.54594e-05	6.42195e-05	0.000239908	0.000110687	0.000332578	2.37271e-05	4.71728e-05
OG0000000	ACBP	Ank_2	2.00277	0.237685	0.143183	6.27195e-05	0.000108399	0.000134416	3.85899e-05	6.15308e-05	0.00047289	2.65497e-05	2.37573e-05	0.000223024	3.21799e-05	0.000208147	4.35904e-05	0.000133611	7.8657e-05	8.96924e-05	1.06845e-08	9.46212e-06	6.03053e-05	6.07087e-06	1.98874e-05	0.0169104	0.000902959	0.000268595	1.56811e-05	4.21834e-05	0.00022224	2.7326e-05	0.13046	6.31043e-05	0.016596	0.000110634	0.00033242	2.37033e-05	0.000996
OG0000000	ACBP	Ank_4	2.00071	0.0999742	6.20486e-05	0.000216712	0.000108399	0.000134416	3.85899e-05	6.15308e-05	0.00047289	2.65498e-05	2.37573e-05	0.000223024	3.218e-05	0.000208148	4.35915e-05	0.000133619	7.86573e-05	8.96935e-05	1.06847e-08	9.46272e-06	6.03152e-05	6.07865e-06	2.02534e-05	2.74521e-05	1.81636e-05	1.54693e-05	5.44954e-06	4.12699e-05	0.0206	0.000330645	6.53975e-05	6.41588e-05	0.000239139	0.0438677	0.000330727	0.00239595	0.00227341
OG0000000	ACBP	Ank_5	2.00289	0.0838065	3.01866e-05	0.000140019	0.000108399	0.000134416	3.85899e-05	6.15308e-05	0.00047289	2.65498e-05	2.37573e-05	0.000223024	3.21801e-05	0.000208149	4.35921e-05	0.000133624	7.86575e-05	8.96942e-05	1.06848e-08	9.46307e-06	6.03211e-05	5.89944e-06	0.0267593	0.00259071	0.0001525	5.39167e-05	7.00902e-06	4.21841e-05	0.00022225	1.24665e-05	0.0204664	6.40506e-05	0.00272066	0.000110679	0.000332554	2.37236e-05	0.000190994
OG0000000	AMP_N	Peptidase_M24	1.00277	0.0941205	0.000139619	0.000236203	0.000108399	0.000134416	3.85899e-05	6.15308e-05	0.00047289	2.65498e-05	2.37573e-05	0.000223024	3.21801e-05	0.000208149	4.35924e-05	0.000133626	7.86575e-05	8.96945e-05	1.06848e-08	9.46322e-06	6.03237e-05	6.07865e-06	2.02535e-05	2.74534e-05	1.81661e-05	1.54883e-05	5.45656e-06	4.21839e-05	0.000222247	9.80589e-06	6.35121e-05	0.0231351	0.0282928	0.000110599	0.000332313	2.36871e-05	0.00167354
OG0000000	Ank_2	ALAD	1.00275	0.0320682	6.79224e-05	0.000372428	0.000108394	0.000134409	3.8588e-05	6.15212e-05	0.000472817	2.6537e-05	2.37092e-05	0.0186145	0.0019133	0.000208118	0.000135044	0.000179418	7.86575e-05	8.96943e-05	1.06848e-08	9.46314e-06	6.87035e-05	6.07865e-06	2.02535e-05	2.74534e-05	1.81661e-05	1.63102e-05	5.48986e-06	4.21842e-05	0.000222252	9.86337e-06	6.54594e-05	6.42195e-05	0.000239908	0.000110687	0.000332578	2.37271e-05	4.71728e-05
OG0000000	Ank_2	AMP_N	1.00277	0.0941205	0.000139619	0.000236203	0.000108399	0.000134416	3.85899e-05	6.15308e-05	0.00047289	2.65498e-05	2.37573e-05	0.000223024	3.21801e-05	0.000208149	4.35924e-05	0.000133626	7.86575e-05	8.96945e-05	1.06848e-08	9.46322e-06	6.03237e-05	6.07865e-06	2.02535e-05	2.74534e-05	1.81661e-05	1.54883e-05	5.45656e-06	4.21839e-05	0.000222247	9.80589e-06	6.35121e-05	0.0231351	0.0282928	0.000110599	0.000332313	2.36871e-05	0.00167354
OG0000000	Ank_2	Ank	9.52657e-05	2	0.220337	5.90739	0	0	0	0	0	0	0	0	0	0	0	0	9.192e-13	0	0	0	0	8.17696e-05	3.79751e-13	6.35313e-07	0	0	0	5.56804e-14	0	7.10455e-10	0	0	0	0	0	0	7.10455e-10
OG0000000	Ank_2	Ank_3	0.0496175	13.3469	3.42588	5.95237	1.14804e-14	2.52405e-13	6.05045e-15	1.88208e-13	1.85368e-13	5.98162e-12	9.43702e-15	7.24398e-15	6.41413e-09	1.08495e-09	2.99131e-11	9.07556e-13	2.89785e-05	3.0069e-11	8.86283e-15	8.52084e-13	2.1571e-08	5.63961e-06	5.95266e-07	0.000101773	1.21625e-11	6.39196e-12	1.0767e-09	1.12729e-07	1.06913e-09	0.000128284	2.15096e-08	5.22618e-07	7.87739e-09	7.82691e-12	2.01052e-08	7.14778e-09	0.00012828
OG0000000	Ank_2	Ank_4	0.00310213	4.45031	0.152276	5.05678	0	0	0	0	0	0	0	0	0	0	0	0	2.29472e-12	0	0	0	0	1.87314e-08	1.90379e-11	5.09404e-11	0	0	0	0	0	1.85657e-09	0	0	0	0	0	0	1.85657e-09
OG0000000	Ank_2	Ank_5	0.0141147	5.98693	1.25109	8.25608	0	0	0	0	0	0	0	0	0	0	0	0	1.39409e-07	0	0	0	2.35266e-13	0.000114525	1.50507e-09	1.26412e-05	1.18468e-14	1.40056e-14	1.24317e-12	3.41386e-09	1.23583e-12	1.34504e-07	4.37791e-11	4.53343e-12	4.22316e-14	0	0	4.24706e-14	1.34504e-07
OG0000000	Ank_2	Atg14	1.00268	0.029026	7.37438e-06	9.95656e-05	0.000108399	0.000134416	3.85899e-05	6.15308e-05	0.00047289	2.65498e-05	2.37573e-05	0.000223024	3.21801e-05	0.000208149	4.35921e-05	0.000133624	7.86575e-05	8.96942e-05	1.06848e-08	9.46307e-06	6.03211e-05	6.07865e-06	2.02535e-05	2.7453e-05	1.81654e-05	1.54826e-05	5.45445e-06	4.13064e-05	0.0206186	0.000330962	6.54591e-05	6.42192e-05	0.000239903	0.000110686	0.000332575	2.37267e-05	4.71688e-05
OG0000000	Ank_2	ATP-grasp_4	1.0025	0.0352999	9.0889e-06	9.43399e-05	0.000108367	0.000134373	3.85777e-05	6.14692e-05	0.02612	0.000746335	0.00023311	0.000223008	9.91501e-05	0.000208148	4.68482e-05	0.000135256	7.86575e-05	8.96945e-05	1.06848e-08	9.46323e-06	6.06221e-05	6.07865e-06	2.02535e-05	2.74534e-05	1.81662e-05	1.55178e-05	5.45785e-06	4.21842e-05	0.000222252	9.80852e-06	6.54594e-05	6.42195e-05	0.000239908	0.000110687	0.000332578	2.37271e-05	4.71728e-05
OG0000000	Ank_2	BET	1.01715	0.14429	0.00150595	0.0132887	0.000108399	0.000134416	3.85899e-05	6.15308e-05	0.00047289	2.65497e-05	2.37573e-05	0.000223024	3.21799e-05	0.000208147	4.35906e-05	0.000133612	7.8657e-05	8.96926e-05	1.06845e-08	9.46222e-06	6.03069e-05	6.07864e-06	2.02534e-05	2.74508e-05	1.81611e-05	1.54509e-05	5.44272e-06	0.853943	0.128547	0.00203065	6.54572e-05	6.42173e-05	0.00023988	0.000110681	0.000332559	2.37244e-05	4.71476e-05
OG0000000	Ank_2	BRCT	2.84984	3.81507	0.0296299	0.0483024	9.8967e-05	0.0099649	3.56102e-05	0.00433591	0.000437434	0.00060346	0.000184093	0.00824382	0.00230929	0.000178496	0.0001166	6.98428e-05	0.000341118	0.022969	8.19808e-07	0.327443	0.583464	6.07791e-06	2.02188e-05	2.6859e-05	1.69939e-05	0.057225	0.00231665	4.21089e-05	0.000221139	0.00397044	6.5455e-05	6.42152e-05	0.000239853	0.000110675	0.000332542	2.37217e-05	4.71234e-05
OG0000000	Ank_2	Bromodomain	1.98655	0.41908	0.0125403	0.0415178	0.000108399	0.000134416	3.85899e-05	6.15307e-05	0.00047289	2.65497e-05	2.37572e-05	0.000223022	3.21751e-05	0.000208117	4.35513e-05	0.000133315	7.86468e-05	8.96534e-05	1.0679e-08	9.44122e-06	5.99564e-05	6.07858e-06	2.02502e-05	2.73973e-05	1.80555e-05	1.46678e-05	5.15301e-06	0.061674	0.881587	0.0139539	6.46642e-05	6.34393e-05	0.000230068	0.0422219	0.000318318	0.00230507	0.00218075
OG0000000	Ank_2	BTB	1.9156	0.453887	0.95358	0.0698985	0.000108399	0.000134416	3.85899e-05	6.15307e-05	0.00047289	2.65497e-05	2.37572e-05	0.000223022	3.21738e-05	0.000208108	4.354e-05	0.000133229	7.86438e-05	8.96421e-05	1.06774e-08	9.43512e-06	5.98547e-05	6.07856e-06	2.02493e-05	2.73818e-05	1.80249e-05	1.44441e-05	5.07029e-06	0.020636	0.908183	0.0148735	6.43807e-05	6.31612e-05	0.000226561	0.00010426	0.000313267	0.00290257	0.0027388
OG0000000	Ank_2	C2	2.86432	0.569443	0.00171219	0.00473574	0.000108399	0.000134416	3.85899e-05	6.15308e-05	0.00047289	2.65497e-05	2.37573e-05	0.000223023	3.21785e-05	0.000208139	4.35794e-05	0.000133528	7.86541e-05	8.96815e-05	1.0683e-08	9.45625e-06	6.02072e-05	6.07862e-06	2.02525e-05	2.74356e-05	1.81311e-05	1.52281e-05	5.3603e-06	4.0607e-05	0.0202627	0.000324885	6.4278e-05	6.30605e-05	0.000225287	0.0110538	0.0523711	0.0450564	0.0426048
OG0000000	Ank_2	Calpain_III	1.00268	0.029026	7.37438e-06	9.95656e-05	0.000108399	0.000134416	3.85899e-05	6.15308e-05	0.00047289	2.65498e-05	2.37573e-05	0.000223024	3.21801e-05	0.000208149	4.35921e-05	0.000133624	7.86575e-05	8.96942e-05	1.06848e-08	9.46307e-06	6.03211e-05	6.07865e-06	2.02535e-05	2.7453e-05	1.81654e-05	1.54826e-05	5.45445e-06	4.13064e-05	0.0206186	0.000330962	6.54591e-05	6.42192e-05	0.000239903	0.000110686	0.000332575	2.37267e-05	4.71688e-05
OG0000000	Ank_2	CARD	1.00291	0.0833496	1.49883e-05	1.77291e-05	0.000106636	0.000132119	0.0153537	0.0144245	0.000471603	0.00198338	0.000592909	0.00022298	0.000214247	0.000208146	5.24437e-05	0.000138058	7.86575e-05	8.96945e-05	1.06848e-08	9.46322e-06	6.11348e-05	6.07865e-06	2.02535e-05	2.74534e-05	1.81662e-05	1.55681e-05	5.45988e-06	4.21842e-05	0.000222252	9.812e-06	6.54594e-05	6.42195e-05	0.000239908	0.000110687	0.000332578	2.37271e-05	4.71728e-05
OG0000000	Ank_2	Caskin1-CID	1.00281	0.0591088	7.87219e-06	1.19546e-05	0.0195698	0.00835384	3.84255e-05	0.00364362	0.000472569	0.000514576	0.000165702	0.000223013	7.7587e-05	0.000208148	4.57999e-05	0.000134732	7.86575e-05	8.96945e-05	1.06848e-08	9.46323e-06	6.05261e-05	6.07865e-06	2.02535e-05	2.74534e-05	1.81662e-05	1.55084e-05	5.45747e-06	4.21842e-05	0.000222252	9.80787e-06	6.54594e-05	6.42195e-05	0.000239908	0.000110687	0.000332578	2.37271e-05	4.71728e-05
OG0000000	Ank_2	Caskin-Pro-rich	1.00281	0.108486	0.0621135	1.11442e-05	0.0378397	0.0160789	3.82707e-05	0.0070138	0.000472267	0.000974256	0.000299469	0.000223002	0.000120383	0.000208147	4.78805e-05	0.000135773	7.86575e-05	8.96945e-05	1.06848e-08	9.46323e-06	6.07167e-05	6.07865e-06	2.02535e-05	2.74534e-05	1.81662e-05	1.55271e-05	5.45822e-06	4.21842e-05	0.000222252	9.80916e-06	6.54594e-05	6.42195e-05	0.000239908	0.000110687	0.000332578	2.37271e-05	4.71728e-05
OG0000000	Ank_2	Caskin-tail	1.00281	0.108486	0.0621135	1.11442e-05	0.0378397	0.0160789	3.82707e-05	0.0070138	0.000472267	0.000974256	0.000299469	0.000223002	0.000120383	0.000208147	4.78805e-05	0.000135773	7.86575e-05	8.96945e-05	1.06848e-08	9.46323e-06	6.07167e-05	6.07865e-06	2.02535e-05	2.74534e-05	1.81662e-05	1.55271e-05	5.45822e-06	4.21842e-05	0.000222252	9.80916e-06	6.54594e-05	6.42195e-05	0.000239908	0.000110687	0.000332578	2.37271e-05	4.71728e-05
OG0000000	Ank_2	CCDC144C	1.00277	0.504776	0.300966	0.000160218	0.183414	0.0780679	3.70193e-05	0.0342324	0.000469804	0.00471283	0.00139071	0.000222918	0.000469773	0.000208142	6.48697e-05	0.00014428	7.86575e-05	8.96944e-05	1.06848e-08	9.46321e-06	6.22735e-05	6.07865e-06	2.02535e-05	2.74534e-05	1.81662e-05	1.56798e-05	5.46439e-06	4.21842e-05	0.000222252	9.81973e-06	6.54594e-05	6.42195e-05	0.000239908	0.000110687	0.000332578	2.37271e-05	4.71728e-05
OG0000000	Ank_2	CH	1.00275	0.0320682	6.79224e-05	0.000372428	0.000108394	0.000134409	3.8588e-05	6.15212e-05	0.000472817	2.6537e-05	2.37092e-05	0.0186145	0.0019133	0.000208118	0.000135044	0.000179418	7.86575e-05	8.96943e-05	1.06848e-08	9.46314e-06	6.87035e-05	6.07865e-06	2.02535e-05	2.74534e-05	1.81661e-05	1.63102e-05	5.48986e-06	4.21842e-05	0.000222252	9.86337e-06	6.54594e-05	6.42195e-05	0.000239908	0.000110687	0.000332578	2.37271e-05	4.71728e-05
OG0000000	Ank_2	Chromo	1.0383	0.167655	0.00224093	0.0211311	0.000108399	0.000134416	3.85899e-05	6.15308e-05	0.00047289	2.65498e-05	2.37573e-05	0.000223024	3.21801e-05	0.000208149	4.35924e-05	0.000133626	7.86575e-05	8.96944e-05	1.06848e-08	9.4632e-06	6.03233e-05	6.07865e-06	2.02535e-05	2.74533e-05	1.8166e-05	1.54875e-05	5.45627e-06	4.21831e-05	0.000222235	9.80426e-06	0.853354	5.71186e-05	0.104507	0.00011036	0.000331594	2.35783e-05	0.00609267
OG0000000	Ank_2	COR	2.47102	2.76556	0.871372	0.00841813	8.31982e-05	0.00837608	2.99324e-05	0.00362335	0.000365547	0.000495254	0.000137445	0.0738568	0.0233328	0.163024	0.198929	0.100614	7.85632e-05	8.93337e-05	1.06338e-08	9.26968e-06	0.0184752	6.07862e-06	2.02524e-05	2.74347e-05	1.81292e-05	0.00182128	7.84086e-05	4.21818e-05	0.000222216	0.000134822	6.54593e-05	6.42194e-05	0.000239906	0.000110686	0.000332576	2.3727e-05	4.71712e-05
OG0000000	Ank_2	Death	1.02231	5.13185	3.42769	0.403902	7.23449e-08	3.16399e-06	8.85201e-08	0.000454679	1.19693e-05	0.00197009	0.000558386	0.00250129	0.915233	0.000191085	0.0510133	0.025883	7.86334e-05	8.9602e-05	1.06717e-08	9.41363e-06	0.00477932	6.07864e-06	2.02532e-05	2.74486e-05	1.81567e-05	0.00047824	2.41512e-05	4.21836e-05	0.000222243	4.18429e-05	6.54594e-05	6.42195e-05	0.000239907	0.000110687	0.000332577	2.37271e-05	4.71724e-05
OG0000000	Ank_2	DIL	1.13241	1.91879	0.000188261	0.00295919	0.000108399	0.000134416	3.85899e-05	6.15307e-05	0.00047289	2.65497e-05	2.3757e-05	0.000223021	3.21689e-05	0.000208076	4.34996e-05	0.000132923	7.86333e-05	8.96017e-05	1.06717e-08	9.41346e-06	5.9493e-05	5.70413e-06	2.62702e-06	0.813823	0.0426989	0.012225	0.000498682	4.21681e-05	0.000222014	0.000854983	6.54585e-05	6.42186e-05	0.000239896	0.000110684	0.00033257	2.3726e-05	4.71622e-05
OG0000000	Ank_2	DNA_pol_A_exo1	1.00289	0.0914131	9.60298e-05	0.000359828	0.000108399	0.000134416	3.85899e-05	6.15308e-05	0.00047289	2.65497e-05	2.37573e-05	0.000223023	3.2179e-05	0.000208142	4.35837e-05	0.00013356	0.058328	0.0113477	4.1154e-07	0.000308343	0.000505339	6.07865e-06	2.02535e-05	2.7453e-05	1.81653e-05	5.91233e-05	7.21936e-06	4.21841e-05	0.000222251	1.2827e-05	6.54594e-05	6.42195e-05	0.000239908	0.000110687	0.000332578	2.37271e-05	4.71727e-05
OG0000000	Ank_2	DUF2199	1.00268	0.029026	7.37438e-06	9.95656e-05	0.000108399	0.000134416	3.85899e-05	6.15308e-05	0.00047289	2.65498e-05	2.37573e-05	0.000223024	3.21801e-05	0.000208149	4.35921e-05	0.000133624	7.86575e-05	8.96942e-05	1.06848e-08	9.46307e-06	6.03211e-05	6.07865e-06	2.02535e-05	2.7453e-05	1.81654e-05	1.54826e-05	5.45445e-06	4.13064e-05	0.0206186	0.000330962	6.54591e-05	6.42192e-05	0.000239903	0.000110686	0.000332575	2.37267e-05	4.71688e-05
OG0000000	Ank_2	DUF3496	1.00281	0.108486	0.0621135	1.11442e-05	0.0378397	0.0160789	3.82707e-05	0.0070138	0.000472267	0.000974256	0.000299469	0.000223002	0.000120383	0.000208147	4.78805e-05	0.000135773	7.86575e-05	8.96945e-05	1.06848e-08	9.46323e-06	6.07167e-05	6.07865e-06	2.02535e-05	2.74534e-05	1.81662e-05	1.55271e-05	5.45822e-06	4.21842e-05	0.000222252	9.80916e-06	6.54594e-05	6.42195e-05	0.000239908	0.000110687	0.000332578	2.37271e-05	4.71728e-05
OG0000000	Ank_2	EF-hand_5	1.00285	0.0243052	8.00531e-06	2.2208e-05	0.000108399	0.000134416	3.85899e-05	6.15308e-05	0.00047289	2.65498e-05	2.37573e-05	0.000223024	3.21801e-05	0.000208149	4.35924e-05	0.000133626	7.86575e-05	8.96945e-05	1.06848e-08	9.46323e-06	6.03238e-05	6.07865e-06	2.02535e-05	2.74534e-05	1.81661e-05	1.54885e-05	5.45663e-06	4.21841e-05	0.00022225	9.80627e-06	6.5447e-05	6.42073e-05	0.000239753	0.0123479	0.000332142	0.000687161	0.000669827
OG0000000	Ank_2	EF-hand_8	1.00284	0.0271566	3.16613e-05	0.000110647	0.000108399	0.000134416	3.85899e-05	6.15308e-05	0.00047289	2.65498e-05	2.37573e-05	0.000223024	3.21801e-05	0.000208149	4.35924e-05	0.000133626	7.86575e-05	8.96944e-05	1.06848e-08	9.46322e-06	6.03236e-05	6.07865e-06	2.02535e-05	2.74534e-05	1.81661e-05	1.54881e-05	5.45648e-06	4.21837e-05	0.000222244	9.80544e-06	6.54022e-05	6.41634e-05	0.000239197	0.000110022	0.000330581	0.00306446	0.00290099
OG0000000	Ank_2	F5_F8_type_C	1.00295	0.0486775	2.3405e-05	9.18962e-06	0.000108399	0.000134416	3.85899e-05	6.15307e-05	0.00047289	2.65496e-05	2.37569e-05	0.000223019	3.21625e-05	0.000208035	4.34466e-05	0.000132523	7.83959e-05	8.8694e-05	1.05432e-08	0.00500188	0.00749375	6.07864e-06	2.02531e-05	2.74458e-05	1.81512e-05	0.000744352	3.49002e-05	4.21832e-05	0.000222237	6.02597e-05	6.54594e-05	6.42195e-05	0.000239907	0.000110687	0.000332577	2.37271e-05	4.71722e-05
OG0000000	Ank_2	F-box-like	1.99835	0.159862	0.0616989	0.000213241	0.000108399	0.000134416	3.85899e-05	6.15308e-05	0.00047289	2.65497e-05	2.37573e-05	0.000223024	3.21798e-05	0.000208147	4.35902e-05	0.000133609	7.86569e-05	8.96922e-05	1.06845e-08	9.46201e-06	6.03034e-05	6.07864e-06	2.02533e-05	2.74503e-05	1.816e-05	1.5443e-05	5.4398e-06	3.95424e-05	0.0597536	0.000963261	6.53902e-05	6.41516e-05	0.000239049	0.000110106	0.0582713	0.00172503	0.00164353
OG0000000	Ank_2	FH2	1.0026	0.0509894	0.0408144	3.07809e-05	0.000108399	0.000134416	3.85899e-05	6.15308e-05	0.00047289	2.65498e-05	2.37573e-05	0.000223024	3.218e-05	0.000208148	4.35918e-05	0.000133622	7.86574e-05	8.96939e-05	1.06847e-08	9.46291e-06	6.03185e-05	6.07865e-06	2.02535e-05	2.74526e-05	1.81646e-05	1.54767e-05	5.45225e-06	4.04508e-05	0.0404944	0.000649365	6.54587e-05	6.42188e-05	0.000239899	0.000110685	0.000332572	2.37263e-05	4.71648e-05
OG0000000	Ank_2	Fic	1.00258	0.077892	1.99892e-05	7.05679e-05	0.000108399	0.000134416	3.85899e-05	6.15308e-05	0.00047289	2.65498e-05	2.37573e-05	0.000223024	3.21801e-05	0.000208149	4.35924e-05	0.000133626	7.86575e-05	8.96945e-05	1.06848e-08	9.46322e-06	6.03237e-05	6.07865e-06	2.02535e-05	2.74534e-05	1.81661e-05	1.54883e-05	5.45656e-06	4.21839e-05	0.000222247	9.8059e-06	6.54274e-05	6.41881e-05	0.00023951	0.000110314	0.0583817	0.00172835	0.00164702
OG0000000	Ank_2	Filamin	1.00268	0.029026	7.37438e-06	9.95656e-05	0.000108399	0.000134416	3.85899e-05	6.15308e-05	0.00047289	2.65498e-05	2.37573e-05	0.000223024	3.21801e-05	0.000208149	4.35921e-05	0.000133624	7.86575e-05	8.96942e-05	1.06848e-08	9.46307e-06	6.03211e-05	6.07865e-06	2.02535e-05	2.7453e-05	1.81654e-05	1.54826e-05	5.45445e-06	4.13064e-05	0.0206186	0.000330962	6.54591e-05	6.42192e-05	0.000239903	0.000110686	0.000332575	2.37267e-05	4.71688e-05
OG0000000	Ank_2	fn2	1.00281	0.109373	1.43706e-05	2.2807e-05	0.0381896	0.0162178	3.82681e-05	0.00707082	0.000472262	0.0009815	0.000301509	0.000223002	0.00012103	0.000208147	4.7912e-05	0.000135789	7.86575e-05	8.96945e-05	1.06848e-08	9.46323e-06	6.07196e-05	6.07865e-06	2.02535e-05	2.74534e-05	1.81662e-05	1.55274e-05	5.45823e-06	4.21842e-05	0.000222252	9.80918e-06	6.54594e-05	6.42195e-05	0.000239908	0.000110687	0.000332578	2.37271e-05	4.71728e-05
OG0000000	Ank_2	fn3	1.00277	0.0103961	7.34276e-06	8.60116e-06	0.000108399	0.000134416	3.85899e-05	6.15308e-05	0.00047289	2.65498e-05	2.37573e-05	0.000223024	3.218e-05	0.000208148	4.35913e-05	0.000133618	7.86572e-05	8.96934e-05	1.06846e-08	9.46264e-06	6.03139e-05	6.07864e-06	2.02534e-05	2.74519e-05	1.81632e-05	1.54664e-05	0.000458406	4.21694e-05	0.000222033	0.00078596	6.54586e-05	6.42187e-05	0.000239897	0.000110685	0.000332571	2.37261e-05	4.71631e-05
OG0000000	Ank_2	FYVE	1.4489	9.3466	0.0289385	0.0499607	0.000108394	0.000134409	3.85881e-05	6.15213e-05	0.000472817	2.65372e-05	2.37096e-05	0.000222576	3.03792e-05	0.0001965	2.86602e-05	2.07047e-05	6.20532e-05	2.62114e-05	1.70208e-09	0.000781467	0.00108848	5.64669e-06	7.12965e-10	0.138436	0.00724312	0.0996445	0.00402746	1.08667e-05	0.00512912	0.233199	5.63309e-05	5.52639e-05	0.000126981	5.92683e-05	0.0313666	0.000916324	0.000793663
OG0000000	Ank_2	GATA	1.72434	1.08152	0.00110741	0.00109123	0.000108395	0.00013441	3.85883e-05	6.15225e-05	0.000472827	2.65388e-05	2.37157e-05	0.000222633	3.06092e-05	0.000197988	3.05754e-05	0.0178594	7.20353e-05	6.43739e-05	2.99385e-06	0.00222473	0.254825	6.07832e-06	2.02383e-05	2.71938e-05	1.76542e-05	0.0249998	0.00101483	4.21513e-05	0.000221765	0.00173963	6.54575e-05	6.42177e-05	0.000239884	0.000110682	0.000332562	2.37248e-05	4.71512e-05
OG0000000	Ank_2	GDPD	1.00305	6.46111	1.0294	0.0739421	0.000108384	0.000134396	3.85844e-05	6.15029e-05	0.000472676	2.65127e-05	2.36169e-05	0.000221706	2.68924e-05	0.000173946	1.67269e-07	2.36948e-06	3.19088e-06	7.34942e-06	1.00669e-07	4.40736e-05	0.00968753	1.40029e-07	2.85994e-07	0.00992653	0.000486092	0.877641	0.0355143	4.10253e-05	0.000205116	0.0609798	6.53917e-05	6.41531e-05	0.000239067	0.000110504	0.000332028	2.36439e-05	4.6412e-05
OG0000000	Ank_2	Gtr1_RagA	1.00275	0.0320682	6.79224e-05	0.000372428	0.000108394	0.000134409	3.8588e-05	6.15212e-05	0.000472817	2.6537e-05	2.37092e-05	0.0186145	0.0019133	0.000208118	0.000135044	0.000179418	7.86575e-05	8.96943e-05	1.06848e-08	9.46314e-06	6.87035e-05	6.07865e-06	2.02535e-05	2.74534e-05	1.81661e-05	1.63102e-05	5.48986e-06	4.21842e-05	0.000222252	9.86337e-06	6.54594e-05	6.42195e-05	0.000239908	0.000110687	0.000332578	2.37271e-05	4.71728e-05
OG0000000	Ank_2	HECT	2.00234	0.121095	4.54294e-05	8.31896e-05	0.000108399	0.000134416	3.85899e-05	6.15307e-05	0.00047289	2.65496e-05	2.37569e-05	0.000223019	3.21623e-05	0.000208034	4.34449e-05	0.00013251	7.8394e-05	8.86867e-05	1.05422e-08	0.00500139	0.00749299	6.07864e-06	2.0253e-05	2.74449e-05	1.81494e-05	0.000744265	3.48961e-05	4.21814e-05	0.000222211	6.02501e-05	6.54254e-05	6.41861e-05	0.000239485	0.000110303	0.0583759	0.00172818	0.00164683
OG0000000	Ank_2	HSF_DNA-bind	1.00258	0.077892	1.99892e-05	7.05679e-05	0.000108399	0.000134416	3.85899e-05	6.15308e-05	0.00047289	2.65498e-05	2.37573e-05	0.000223024	3.21801e-05	0.000208149	4.35924e-05	0.000133626	7.86575e-05	8.96945e-05	1.06848e-08	9.46322e-06	6.03237e-05	6.07865e-06	2.02535e-05	2.74534e-05	1.81661e-05	1.54883e-05	5.45656e-06	4.21839e-05	0.000222247	9.8059e-06	6.54274e-05	6.41881e-05	0.00023951	0.000110314	0.0583817	0.00172835	0.00164702
OG0000000	Ank_2	HTH_3	1.00275	0.0320682	6.79224e-05	0.000372428	0.000108394	0.000134409	3.8588e-05	6.15212e-05	0.000472817	2.6537e-05	2.37092e-05	0.0186145	0.0019133	0.000208118	0.000135044	0.000179418	7.86575e-05	8.96943e-05	1.06848e-08	9.46314e-06	6.87035e-05	6.07865e-06	2.02535e-05	2.74534e-05	1.81661e-05	1.63102e-05	5.48986e-06	4.21842e-05	0.000222252	9.86337e-06	6.54594e-05	6.42195e-05	0.000239908	0.000110687	0.000332578	2.37271e-05	4.71728e-05
OG0000000	Ank_2	Ion_trans	1.1101	4.36985	1.35833	2.59948	1.83955e-09	1.4551e-08	6.84852e-10	2.46359e-07	6.97601e-08	2.17581e-05	2.08538e-07	5.23182e-07	0.0974017	0.00874941	0.548132	0.294035	7.83787e-05	8.86283e-05	1.0534e-08	8.89159e-06	0.0544428	6.07858e-06	2.02503e-05	2.7398e-05	1.80568e-05	0.00535164	0.000221105	4.21771e-05	0.000222148	0.000379524	6.5459e-05	6.42191e-05	0.000239903	0.000110686	0.000332574	2.37266e-05	4.71682e-05
OG0000000	Ank_2	IQ	1.84178	11.296	2.9551	0.517899	1.60637e-05	0.000550105	5.21267e-08	0.000107332	1.86098e-05	0.000357465	2.81329e-05	1.62176e-05	0.000829797	0.000968249	0.0336292	0.0171017	5.64257e-05	4.85685e-06	6.74713e-07	0.000473955	0.720611	6.07603e-06	2.01305e-05	2.53487e-05	1.40234e-05	0.0708194	0.00286881	3.98594e-05	0.000187896	0.00492172	6.21563e-05	6.09789e-05	0.000199091	8.94069e-05	0.756706	0.0222769	0.0209663
OG0000000	Ank_2	KAP_NTPase	1.18001	2.25624	0.011684	0.0310003	5.68895e-05	0.00194563	2.43472e-05	0.15703	0.0041584	0.604025	0.176151	0.000209469	0.0564098	0.000207234	0.00278482	0.00150622	7.86563e-05	8.96896e-05	1.06841e-08	9.46059e-06	0.000311505	6.07865e-06	2.02535e-05	2.74532e-05	1.81657e-05	4.01174e-05	6.45159e-06	4.21841e-05	0.000222251	1.15113e-05	6.54594e-05	6.42195e-05	0.000239908	0.000110687	0.000332578	2.37271e-05	4.71728e-05
OG0000000	Ank_2	KH_1	2.02455	5.14486	2.00677	0.14037	3.39035e-07	5.13812e-06	9.38924e-08	0.000287508	2.1783e-05	0.00312393	0.000846289	7.41847e-05	0.922558	0.00019287	0.0451065	0.0227045	7.86309e-05	8.95928e-05	1.06704e-08	9.40866e-06	0.0041908	6.07863e-06	2.02526e-05	2.74381e-05	1.8136e-05	0.000420336	2.18033e-05	4.12579e-05	0.0205939	0.00127717	6.5458e-05	6.42182e-05	0.00023989	0.000110683	0.000332566	2.37254e-05	4.7157e-05
OG0000000	Ank_2	Kinesin	1.00256	0.0961057	2.48065e-05	8.83711e-05	0.000108399	0.000134416	3.85899e-05	6.15308e-05	0.00047289	2.65498e-05	2.37573e-05	0.000223024	3.21801e-05	0.000208149	4.35924e-05	0.000133626	7.86575e-05	8.96945e-05	1.06848e-08	9.46322e-06	6.03236e-05	6.07865e-06	2.02535e-05	2.74534e-05	1.81661e-05	1.54882e-05	5.45654e-06	4.21838e-05	0.000222246	9.80575e-06	6.54192e-05	6.41801e-05	0.000239408	0.000110219	0.0731705	0.00216263	0.0020546
OG0000000	Ank_2	Lipase_3	1.00268	0.029026	7.37438e-06	9.95656e-05	0.000108399	0.000134416	3.85899e-05	6.15308e-05	0.00047289	2.65498e-05	2.37573e-05	0.000223024	3.21801e-05	0.000208149	4.35921e-05	0.000133624	7.86575e-05	8.96942e-05	1.06848e-08	9.46307e-06	6.03211e-05	6.07865e-06	2.02535e-05	2.7453e-05	1.81654e-05	1.54826e-05	5.45445e-06	4.13064e-05	0.0206186	0.000330962	6.54591e-05	6.42192e-05	0.000239903	0.000110686	0.000332575	2.37267e-05	4.71688e-05
OG0000000	Ank_2	Mcp5_PH	1.00277	0.102733	0.0867095	7.30566e-06	0.000108399	0.000134415	3.85898e-05	6.15301e-05	0.000472885	2.65488e-05	2.37538e-05	0.000222991	3.20484e-05	0.0857905	0.0025954	0.00141345	7.86563e-05	8.96899e-05	1.06842e-08	9.46077e-06	0.000294592	6.07865e-06	2.02535e-05	2.74532e-05	1.81657e-05	3.84595e-05	6.38462e-06	4.21841e-05	0.000222251	1.13966e-05	6.54594e-05	6.42195e-05	0.000239908	0.000110687	0.000332578	2.37271e-05	4.71728e-05
OG0000000	Ank_2	Methyltransf_16	1.00256	0.0961057	2.48065e-05	8.83711e-05	0.000108399	0.000134416	3.85899e-05	6.15308e-05	0.00047289	2.65498e-05	2.37573e-05	0.000223024	3.21801e-05	0.000208149	4.35924e-05	0.000133626	7.86575e-05	8.96945e-05	1.06848e-08	9.46322e-06	6.03236e-05	6.07865e-06	2.02535e-05	2.74534e-05	1.81661e-05	1.54882e-05	5.45654e-06	4.21838e-05	0.000222246	9.80575e-06	6.54192e-05	6.41801e-05	0.000239408	0.000110219	0.0731705	0.00216263	0.0020546
OG0000000	Ank_2	OST-HTH	1.00291	0.0335454	2.92036e-05	0.00013258	0.000108399	0.000134416	3.85899e-05	6.15308e-05	0.00047289	2.65498e-05	2.37573e-05	0.000223024	3.21801e-05	0.000208149	4.35924e-05	0.000133626	7.86575e-05	8.96945e-05	1.06848e-08	9.46323e-06	6.03238e-05	6.07865e-06	2.02535e-05	2.74534e-05	1.81662e-05	1.54886e-05	5.45666e-06	4.21841e-05	0.000222251	9.80644e-06	0.0204665	6.40506e-05	0.00272067	0.000110679	0.000332554	2.37236e-05	0.000190995
OG0000000	Ank_2	PARP	1.06719	5.53437	1.03246	0.0653054	8.53434e-06	0.000287809	6.09122e-06	0.0231434	1.11812e-05	0.00311173	0.000832349	0.000466684	0.904316	0.000193453	0.0440894	0.022191	7.86369e-05	8.96154e-05	1.06736e-08	9.42081e-06	0.00409685	6.07864e-06	2.02533e-05	2.74493e-05	1.8158e-05	0.000411279	2.14453e-05	4.21837e-05	0.000222244	3.72039e-05	6.54594e-05	6.42195e-05	0.000239908	0.000110687	0.000332577	2.37271e-05	4.71724e-05
OG0000000	Ank_2	PDZ	1.04516	6.46033	1.06057	0.12322	2.06592e-05	2.03769e-06	1.52245e-06	3.23725e-05	4.86158e-05	0.00394566	0.00107551	8.97677e-05	0.0196921	0.0232346	0.608432	0.305205	7.83714e-05	8.86005e-05	1.053e-08	8.87631e-06	0.0559008	6.07858e-06	2.02502e-05	2.73965e-05	1.8054e-05	0.00549085	0.000226645	4.2177e-05	0.000222145	0.000388829	6.5459e-05	6.42191e-05	0.000239903	0.000110686	0.000332574	2.37266e-05	4.71681e-05
OG0000000	Ank_2	Peptidase_M24	1.00277	0.0941205	0.000139619	0.000236203	0.000108399	0.000134416	3.85899e-05	6.15308e-05	0.00047289	2.65498e-05	2.37573e-05	0.000223024	3.21801e-05	0.000208149	4.35924e-05	0.000133626	7.86575e-05	8.96945e-05	1.06848e-08	9.46322e-06	6.03237e-05	6.07865e-06	2.02535e-05	2.74534e-05	1.81661e-05	1.54883e-05	5.45656e-06	4.21839e-05	0.000222247	9.80589e-06	6.35121e-05	0.0231351	0.0282928	0.000110599	0.000332313	2.36871e-05	0.00167354
OG0000000	Ank_2	Pex24p	1.00296	0.0614448	3.11273e-06	1.63104e-05	0.000108399	0.000134416	3.85899e-05	6.15308e-05	0.00047289	2.65497e-05	2.37573e-05	0.000223024	3.21799e-05	0.000208147	4.35906e-05	0.000133612	7.86571e-05	8.96927e-05	1.06845e-08	9.46225e-06	6.03075e-05	6.07129e-06	1.99068e-05	0.0160346	0.000857059	0.000255467	1.5151e-05	4.21839e-05	0.000222247	2.64182e-05	6.54594e-05	6.42195e-05	0.000239908	0.000110687	0.000332577	2.37271e-05	4.71726e-05
OG0000000	Ank_2	PGG	1.00252	0.291867	0.685371	0.000778227	0.000108399	0.000134416	3.85899e-05	6.15308e-05	0.00047289	2.65498e-05	2.37573e-05	0.000223024	3.21801e-05	0.000208149	4.35923e-05	0.000133625	7.86575e-05	8.96944e-05	1.06848e-08	9.46318e-06	6.03229e-05	6.07865e-06	2.02535e-05	2.74533e-05	1.81659e-05	1.54867e-05	5.45596e-06	4.21822e-05	0.000222223	9.80247e-06	0.804184	5.1675e-05	0.184317	0.0001101	0.000330815	2.34613e-05	0.0108415
OG0000000	Ank_2	PH	2.1192	1.73486	0.990284	0.110741	0.00010839	0.000134404	3.85865e-05	6.15135e-05	0.000472757	2.65268e-05	2.36703e-05	0.000222206	2.88989e-05	0.0806628	0.0023337	0.0012475	7.80961e-05	8.75481e-05	1.03811e-08	8.31261e-06	0.000247977	6.0768e-06	2.01665e-05	2.59648e-05	1.52343e-05	1.32538e-05	0.000184563	0.00763429	0.335741	0.518538	6.48802e-05	6.36512e-05	0.000232712	0.000109123	0.000327878	2.30155e-05	4.06652e-05
OG0000000	Ank_2	PID	2.5289	1.78442	0.00114211	0.00181771	0.010659	0.00454694	0.0065652	0.367044	0.000429854	0.0500486	0.0145742	0.000217101	0.00466786	0.0875052	0.0161257	0.00819306	7.865e-05	8.96656e-05	1.06807e-08	9.44773e-06	0.00153539	6.07864e-06	2.02534e-05	2.74519e-05	1.81632e-05	0.000160123	1.12994e-05	4.2184e-05	0.000222249	1.98185e-05	6.54594e-05	6.42195e-05	0.000239908	0.000110687	0.000332578	2.37271e-05	4.71727e-05
OG0000000	Ank_2	Pkinase	0.10095	18.0287	4.02559	0.276367	0.000729651	0.000305086	1.40332e-06	1.1348e-05	0.00128968	0.000744485	0.000148535	7.87614e-05	0.00445204	1.38193e-06	2.01087e-06	1.38089e-06	0.00133186	5.52718e-05	3.85848e-11	4.53019e-07	0.00146158	6.0671e-06	1.971e-05	1.81825e-05	2.65829e-08	2.63158e-05	8.97274e-05	2.71165e-05	8.50881e-08	0.000133951	4.61698e-05	4.52953e-05	1.70067e-06	8.68627e-07	0.00735173	0.000190293	1.14687e-05
OG0000000	Ank_2	Pkinase_Tyr	3.52852	0.227592	0.00306081	0.0333956	0.00010828	0.00013426	3.85454e-05	6.13057e-05	0.00047116	2.62509e-05	2.26253e-05	0.424208	0.0440992	0.000207403	0.00218666	0.00120667	7.86557e-05	8.96873e-05	1.06838e-08	9.4594e-06	0.000256664	6.07864e-06	2.02534e-05	2.74508e-05	1.81611e-05	3.47069e-05	6.22717e-06	4.12744e-05	0.0206023	0.000375658	6.54131e-05	6.41741e-05	0.000239333	0.000110234	0.0583394	0.00172708	0.00164568
OG0000000	Ank_2	PUFD	1.00275	0.0320682	6.79224e-05	0.000372428	0.000108394	0.000134409	3.8588e-05	6.15212e-05	0.000472817	2.6537e-05	2.37092e-05	0.0186145	0.0019133	0.000208118	0.000135044	0.000179418	7.86575e-05	8.96943e-05	1.06848e-08	9.46314e-06	6.87035e-05	6.07865e-06	2.02535e-05	2.74534e-05	1.81661e-05	1.63102e-05	5.48986e-06	4.21842e-05	0.000222252	9.86337e-06	6.54594e-05	6.42195e-05	0.000239908	0.000110687	0.000332578	2.37271e-05	4.71728e-05
OG0000000	Ank_2	PX	1.00268	0.029026	7.37438e-06	9.95656e-05	0.000108399	0.000134416	3.85899e-05	6.15308e-05	0.00047289	2.65498e-05	2.37573e-05	0.000223024	3.21801e-05	0.000208149	4.35921e-05	0.000133624	7.86575e-05	8.96942e-05	1.06848e-08	9.46307e-06	6.03211e-05	6.07865e-06	2.02535e-05	2.7453e-05	1.81654e-05	1.54826e-05	5.45445e-06	4.13064e-05	0.0206186	0.000330962	6.54591e-05	6.42192e-05	0.000239903	0.000110686	0.000332575	2.37267e-05	4.71688e-05
OG0000000	Ank_2	RA	2.05987	0.0831203	0.989868	0.146932	0.000108394	0.000134409	3.85879e-05	6.15207e-05	0.000472813	2.65364e-05	2.37066e-05	0.0186125	0.00191299	0.000208085	0.000134987	0.00017926	7.86534e-05	8.96788e-05	1.06826e-08	9.45481e-06	6.8557e-05	6.07862e-06	2.02524e-05	2.74338e-05	1.81274e-05	1.6021e-05	5.38765e-06	0.0603898	0.920485	0.0147321	6.54431e-05	6.42035e-05	0.000239705	0.000110643	0.000332445	2.3707e-05	4.69891e-05
OG0000000	Ank_2	RabGAP-TBC	1.0026	0.0509894	0.0408144	3.07809e-05	0.000108399	0.000134416	3.85899e-05	6.15308e-05	0.00047289	2.65498e-05	2.37573e-05	0.000223024	3.218e-05	0.000208148	4.35918e-05	0.000133622	7.86574e-05	8.96939e-05	1.06847e-08	9.46291e-06	6.03185e-05	6.07865e-06	2.02535e-05	2.74526e-05	1.81646e-05	1.54767e-05	5.45225e-06	4.04508e-05	0.0404944	0.000649365	6.54587e-05	6.42188e-05	0.000239899	0.000110685	0.000332572	2.37263e-05	4.71648e-05
OG0000000	Ank_2	Ras	1.00251	0.0724319	0.0598719	7.30259e-05	0.000108399	0.000134416	3.85899e-05	6.15308e-05	0.00047289	2.65498e-05	2.37573e-05	0.000223024	3.218e-05	0.000208148	4.35915e-05	0.000133619	7.86573e-05	8.96936e-05	1.06847e-08	9.46275e-06	6.03158e-05	6.07865e-06	2.02534e-05	2.74522e-05	1.81638e-05	1.54708e-05	5.45007e-06	3.96166e-05	0.0598665	0.00096512	6.54584e-05	6.42185e-05	0.000239895	0.000110684	0.000332569	2.37258e-05	4.71609e-05
OG0000000	Ank_2	RasGEF	1.00258	0.077892	1.99892e-05	7.05679e-05	0.000108399	0.000134416	3.85899e-05	6.15308e-05	0.00047289	2.65498e-05	2.37573e-05	0.000223024	3.21801e-05	0.000208149	4.35924e-05	0.000133626	7.86575e-05	8.96945e-05	1.06848e-08	9.46322e-06	6.03237e-05	6.07865e-06	2.02535e-05	2.74534e-05	1.81661e-05	1.54883e-05	5.45656e-06	4.21839e-05	0.000222247	9.8059e-06	6.54274e-05	6.41881e-05	0.00023951	0.000110314	0.0583817	0.00172835	0.00164702
OG0000000	Ank_2	RGS	1.001	0.0134793	0.00200383	5.19331e-06	0.000108399	0.000134416	3.85899e-05	6.15308e-05	0.00047289	2.65498e-05	2.37573e-05	0.000223024	3.218e-05	0.000208148	4.3592e-05	0.000133623	7.86574e-05	8.9694e-05	1.06847e-08	9.46298e-06	6.03196e-05	6.07865e-06	2.02535e-05	2.74528e-05	1.81649e-05	1.54793e-05	5.45322e-06	4.21747e-05	0.000222111	9.787e-06	6.54511e-05	6.42114e-05	0.000239804	0.000110664	0.00033251	2.37169e-05	4.7079e-05
OG0000000	Ank_2	Ribonuc_2-5A	2.6477	2.13569	0.518208	0.010129	0.0141206	0.00602583	2.77172e-05	0.00259171	0.251277	0.151056	0.0447666	0.000202165	0.0143423	0.000190779	0.00071818	0.0878893	7.85752e-05	8.93796e-05	1.06403e-08	9.29431e-06	0.016132	6.07863e-06	2.02525e-05	2.7437e-05	1.81339e-05	0.00159143	6.91212e-05	4.21821e-05	0.000222221	0.000118903	6.54593e-05	6.42194e-05	0.000239906	0.000110687	0.000332577	2.3727e-05	4.71714e-05
OG0000000	Ank_2	RNA_GG_bind	1.00279	0.0698923	2.58649e-05	7.7902e-05	0.000108399	0.000134416	3.85899e-05	6.15308e-05	0.00047289	2.65498e-05	2.37573e-05	0.000223024	3.21801e-05	0.000208149	4.35924e-05	0.000133626	7.86575e-05	8.96945e-05	1.06848e-08	9.46322e-06	6.03236e-05	6.07865e-06	2.02535e-05	2.74534e-05	1.81661e-05	1.54882e-05	5.45652e-06	4.21838e-05	0.000222246	9.80567e-06	6.54148e-05	6.41757e-05	0.000239353	0.0439065	0.000331019	0.00239809	0.00227559
OG0000000	Ank_2	Roc	2.152	4.18394	1.54412	0.01531	6.39552e-05	0.0128013	2.32542e-05	0.00553395	0.000284913	0.000743895	0.00019439	0.0654303	0.0343561	0.127826	0.290133	0.14681	7.85198e-05	8.91677e-05	1.06103e-08	9.18065e-06	0.0269453	6.07861e-06	2.02519e-05	2.7426e-05	1.81121e-05	0.00265189	0.000111965	4.21807e-05	0.0002222	0.000192328	6.54592e-05	6.42193e-05	0.000239905	0.000110686	0.000332576	2.37269e-05	4.71705e-05
OG0000000	Ank_2	RRM_1	1.00288	0.096744	9.53542e-05	0.000442563	0.000108399	0.000134416	3.85899e-05	6.15308e-05	0.00047289	2.65498e-05	2.37573e-05	0.000223024	3.21801e-05	0.000208149	4.35924e-05	0.000133626	7.86575e-05	8.96945e-05	1.06848e-08	9.46323e-06	6.03238e-05	6.07865e-06	2.02535e-05	2.74534e-05	1.81661e-05	1.54885e-05	5.45663e-06	4.21841e-05	0.00022225	9.80632e-06	0.0684527	6.36532e-05	0.00855578	0.000110661	0.000332499	2.37153e-05	0.000529285
OG0000000	Ank_2	SAM_1	2.00382	2.39103	2.05987	2.55991	6.52115e-10	4.22788e-09	1.31687e-10	5.39768e-08	5.25034e-09	4.66423e-08	1.18025e-09	1.09122e-09	9.41959e-05	9.21949e-05	0.00673838	0.815062	7.7833e-05	8.65434e-05	1.0239e-08	7.77828e-06	0.158392	6.07842e-06	2.02429e-05	2.72717e-05	1.78081e-05	0.0155989	0.000636291	4.21314e-05	0.000221471	0.00109368	6.53851e-05	6.41466e-05	0.000238987	0.000110077	0.0582562	0.00172458	0.00164305
OG0000000	Ank_2	SAM_2	2.16939	4.23383	1.06005	0.287086	2.34217e-07	1.58104e-06	2.65973e-08	4.50918e-07	3.90535e-07	2.81223e-06	0.000139832	2.64263e-06	0.152334	3.17396e-05	0.00727895	0.700779	7.79967e-05	8.71678e-05	1.03273e-08	8.1077e-06	0.128429	6.07848e-06	2.02455e-05	2.73165e-05	1.78962e-05	0.0126032	0.000513978	4.21575e-05	0.000221858	0.00088122	6.54331e-05	6.41937e-05	0.000239582	0.0123394	0.000331914	0.000686671	0.000669228
OG0000000	Ank_2	Sec7	1.03265	0.0588632	0.953546	0.0481162	0.000108399	0.000134416	3.85899e-05	6.15308e-05	0.00047289	2.65497e-05	2.37573e-05	0.000223023	3.21784e-05	0.000208138	4.35782e-05	0.000133518	7.86538e-05	8.96802e-05	1.06828e-08	9.4556e-06	6.01964e-05	6.07862e-06	2.02524e-05	2.7434e-05	1.81278e-05	1.52042e-05	5.35145e-06	0.0327686	0.947364	0.0152556	6.54425e-05	6.42029e-05	0.000239697	0.000110641	0.00033244	2.37063e-05	4.69824e-05
OG0000000	Ank_2	SH3_1	2.98844	0.164925	0.0315258	0.00028584	0.000108364	0.00013437	3.85769e-05	6.1465e-05	0.000472385	2.64625e-05	2.34275e-05	0.0190027	0.00206071	0.000204683	0.000137964	0.0336785	7.8618e-05	8.95434e-05	1.06634e-08	9.38219e-06	0.00620051	6.07862e-06	2.02522e-05	2.74308e-05	1.81216e-05	0.00061733	2.97585e-05	4.12343e-05	0.0205819	0.00173761	6.54575e-05	6.42177e-05	0.000239884	0.000110682	0.000332562	2.37248e-05	4.71512e-05
OG0000000	Ank_2	SH3_2	1.12404	7.77068	1.03736	0.0927272	2.88141e-05	5.54127e-06	2.18681e-06	0.000316951	0.000378582	0.0392566	0.011419	1.13452e-05	0.00284461	0.0038067	0.00822546	0.789701	7.79162e-05	8.68597e-05	1.02837e-08	7.94245e-06	0.144749	6.07846e-06	2.02449e-05	2.7306e-05	1.78754e-05	0.0142038	0.000578643	4.21655e-05	0.000221976	0.000992057	6.54584e-05	6.42185e-05	0.000239894	0.000110684	0.000332569	2.37258e-05	4.71605e-05
OG0000000	Ank_2	SH3_9	2.8361	0.51484	0.00148182	0.00237693	0.000108386	0.000134399	3.85851e-05	6.15062e-05	0.000472702	2.65172e-05	2.36339e-05	0.000221865	2.7528e-05	0.0373174	0.00107446	0.120662	7.84377e-05	8.88539e-05	1.05659e-08	9.0124e-06	0.0221325	6.07835e-06	2.02397e-05	2.72169e-05	1.77e-05	0.00217684	0.00780225	4.19295e-05	0.000218487	0.0134055	6.54446e-05	6.42049e-05	0.000239723	0.000110647	0.000332457	2.37088e-05	4.70056e-05
OG0000000	Ank_2	SNCAIP_SNCA_bd	1.00281	0.0591088	7.87219e-06	1.19546e-05	0.0195698	0.00835384	3.84255e-05	0.00364362	0.000472569	0.000514576	0.000165702	0.000223013	7.7587e-05	0.000208148	4.57999e-05	0.000134732	7.86575e-05	8.96945e-05	1.06848e-08	9.46323e-06	6.05261e-05	6.07865e-06	2.02535e-05	2.74534e-05	1.81662e-05	1.55084e-05	5.45747e-06	4.21842e-05	0.000222252	9.80787e-06	6.54594e-05	6.42195e-05	0.000239908	0.000110687	0.000332578	2.37271e-05	4.71728e-05
OG0000000	Ank_2	SOCS_box	1.20514	5.95923	1.27553	3.14864	1.21758e-15	2.85766e-15	2.79965e-15	3.83404e-10	3.67616e-10	1.00209e-05	4.30148e-06	5.97273e-06	0.0174605	0.00156908	0.0974485	0.052296	5.92984e-05	1.56902e-05	7.28188e-07	0.000517647	0.750056	6.0777e-06	2.02088e-05	2.66878e-05	1.66565e-05	0.0736767	0.00298389	4.20871e-05	0.000220816	0.00511966	6.54538e-05	6.4214e-05	0.000239837	0.000110672	0.000332532	2.37202e-05	4.7109e-05
OG0000000	Ank_2	START	1.001	0.0134793	0.00200383	5.19331e-06	0.000108399	0.000134416	3.85899e-05	6.15308e-05	0.00047289	2.65498e-05	2.37573e-05	0.000223024	3.218e-05	0.000208148	4.3592e-05	0.000133623	7.86574e-05	8.9694e-05	1.06847e-08	9.46298e-06	6.03196e-05	6.07865e-06	2.02535e-05	2.74528e-05	1.81649e-05	1.54793e-05	5.45322e-06	4.21747e-05	0.000222111	9.787e-06	6.54511e-05	6.42114e-05	0.000239804	0.000110664	0.00033251	2.37169e-05	4.7079e-05
OG0000000	Ank_2	SUFU	1.00268	0.029026	7.37438e-06	9.95656e-05	0.000108399	0.000134416	3.85899e-05	6.15308e-05	0.00047289	2.65498e-05	2.37573e-05	0.000223024	3.21801e-05	0.000208149	4.35921e-05	0.000133624	7.86575e-05	8.96942e-05	1.06848e-08	9.46307e-06	6.03211e-05	6.07865e-06	2.02535e-05	2.7453e-05	1.81654e-05	1.54826e-05	5.45445e-06	4.13064e-05	0.0206186	0.000330962	6.54591e-05	6.42192e-05	0.000239903	0.000110686	0.000332575	2.37267e-05	4.71688e-05
OG0000000	Ank_2	Thioredoxin	1.00277	0.0103961	7.34276e-06	8.60116e-06	0.000108399	0.000134416	3.85899e-05	6.15308e-05	0.00047289	2.65498e-05	2.37573e-05	0.000223024	3.218e-05	0.000208148	4.35913e-05	0.000133618	7.86572e-05	8.96934e-05	1.06846e-08	9.46264e-06	6.03139e-05	6.07864e-06	2.02534e-05	2.74519e-05	1.81632e-05	1.54664e-05	0.000458406	4.21694e-05	0.000222033	0.00078596	6.54586e-05	6.42187e-05	0.000239897	0.000110685	0.000332571	2.37261e-05	4.71631e-05
OG0000000	Ank_2	TIR_2	2.98704	0.408298	0.252321	0.00103822	0.000108399	0.000134415	3.85898e-05	6.15303e-05	0.000472887	2.65491e-05	2.3755e-05	0.000223002	3.20936e-05	0.0435066	0.00128967	0.000757309	7.86523e-05	8.96743e-05	1.06819e-08	9.45239e-06	0.00017432	6.07863e-06	2.02526e-05	2.74387e-05	1.81371e-05	2.64618e-05	0.000492867	4.2061e-05	0.000220431	0.000845035	6.51822e-05	6.39475e-05	0.000236518	0.000108353	0.232187	0.00699946	0.00681538
OG0000000	Ank_2	TPP1	1.00282	0.0506463	2.10748e-05	4.75628e-05	0.000108399	0.000134415	3.85898e-05	6.153e-05	0.000472884	2.65487e-05	2.37532e-05	0.000222985	3.20242e-05	0.00020714	4.22993e-05	0.0247826	7.86344e-05	8.96061e-05	1.06723e-08	9.41582e-06	0.00457102	6.07864e-06	2.02532e-05	2.74488e-05	1.81571e-05	0.000457772	2.33234e-05	4.21836e-05	0.000222243	4.04222e-05	6.54594e-05	6.42195e-05	0.000239907	0.000110687	0.000332577	2.37271e-05	4.71724e-05
OG0000000	Ank_2	TPR_1	1.9785	0.291486	0.000646991	0.00180659	0.000108399	0.000134416	3.85899e-05	6.15308e-05	0.00047289	2.65498e-05	2.37573e-05	0.000223024	3.21801e-05	0.000208149	4.35922e-05	0.000133625	7.86575e-05	8.96943e-05	1.06848e-08	9.46311e-06	6.03218e-05	6.07865e-06	2.02535e-05	2.74531e-05	1.81656e-05	1.54842e-05	5.45503e-06	4.21797e-05	0.000222185	9.7972e-06	0.0668214	6.21363e-05	0.00833827	0.0428793	0.000323275	0.00234137	0.0250088
OG0000000	Ank_2	TPR_10	1.00256	0.0961057	2.48065e-05	8.83711e-05	0.000108399	0.000134416	3.85899e-05	6.15308e-05	0.00047289	2.65498e-05	2.37573e-05	0.000223024	3.21801e-05	0.000208149	4.35924e-05	0.000133626	7.86575e-05	8.96945e-05	1.06848e-08	9.46322e-06	6.03236e-05	6.07865e-06	2.02535e-05	2.74534e-05	1.81661e-05	1.54882e-05	5.45654e-06	4.21838e-05	0.000222246	9.80575e-06	6.54192e-05	6.41801e-05	0.000239408	0.000110219	0.0731705	0.00216263	0.0020546
OG0000000	Ank_2	TPR_11	3.88051	6.10356	2.72715	0.369604	0.0108094	0.373061	2.51527e-05	0.162801	0.000385159	0.0222221	0.0064695	0.000187626	0.118719	0.00019978	0.00580883	0.00301062	7.84974e-05	8.90821e-05	1.05982e-08	9.1348e-06	0.000582254	6.07819e-06	2.02321e-05	2.70878e-05	1.74455e-05	6.15608e-05	6.76617e-06	0.0247294	0.00385814	8.90729e-05	0.0106267	6.96088e-07	0.000829748	9.6748e-05	0.00107336	0.00620264	0.857866
OG0000000	Ank_2	TPR_2	1.00281	0.0591088	7.87219e-06	1.19546e-05	0.0195698	0.00835384	3.84255e-05	0.00364362	0.000472569	0.000514576	0.000165702	0.000223013	7.7587e-05	0.000208148	4.57999e-05	0.000134732	7.86575e-05	8.96945e-05	1.06848e-08	9.46323e-06	6.05261e-05	6.07865e-06	2.02535e-05	2.74534e-05	1.81662e-05	1.55084e-05	5.45747e-06	4.21842e-05	0.000222252	9.80787e-06	6.54594e-05	6.42195e-05	0.000239908	0.000110687	0.000332578	2.37271e-05	4.71728e-05
OG0000000	Ank_2	UBA	1.00296	0.0644403	3.22399e-06	1.71701e-05	0.000108399	0.000134416	3.85899e-05	6.15308e-05	0.00047289	2.65497e-05	2.37573e-05	0.000223024	3.21799e-05	0.000208147	4.35905e-05	0.000133612	7.8657e-05	8.96926e-05	1.06845e-08	9.4622e-06	6.03066e-05	6.07088e-06	1.98878e-05	0.0169108	0.000902979	0.000268603	1.56816e-05	4.21838e-05	0.000222247	2.73275e-05	6.54594e-05	6.42195e-05	0.000239908	0.000110687	0.000332577	2.37271e-05	4.71726e-05
OG0000000	Ank_2	U-box	1.92769	0.560461	0.00138769	0.00368501	0.000108399	0.000134416	3.85899e-05	6.15308e-05	0.00047289	2.65498e-05	2.37573e-05	0.000223024	3.218e-05	0.000208148	4.35918e-05	0.000133621	7.86574e-05	8.96938e-05	1.06847e-08	9.46289e-06	6.03181e-05	6.07865e-06	2.02535e-05	2.74525e-05	1.81644e-05	1.54757e-05	5.45192e-06	4.21711e-05	0.000222058	9.77959e-06	5.88196e-05	0.022906	0.0279615	0.000102262	0.0678881	0.00200459	0.072307
OG0000000	Ank_2	WD40	1.00275	0.0190602	3.39113e-05	0.000184367	0.000108397	0.000134412	3.8589e-05	6.15261e-05	0.000472854	2.65435e-05	2.37337e-05	0.00925644	0.000956137	0.000208134	8.85112e-05	0.000156118	7.86575e-05	8.96944e-05	1.06848e-08	9.46319e-06	6.44397e-05	6.07865e-06	2.02535e-05	2.74534e-05	1.81662e-05	1.58922e-05	5.47297e-06	4.21842e-05	0.000222252	9.83443e-06	6.54594e-05	6.42195e-05	0.000239908	0.000110687	0.000332578	2.37271e-05	4.71728e-05
OG0000000	Ank_2	WH2	1.00277	0.106454	2.97298e-05	0.000287328	0.000108399	0.000134415	3.85898e-05	6.15301e-05	0.000472885	2.65488e-05	2.37538e-05	0.000222991	3.20476e-05	0.0894514	0.00261227	0.00141981	7.86563e-05	8.96899e-05	1.06842e-08	9.46076e-06	0.000295692	6.07865e-06	2.02535e-05	2.74532e-05	1.81657e-05	3.85669e-05	6.38895e-06	4.21841e-05	0.000222251	1.1404e-05	6.54594e-05	6.42195e-05	0.000239908	0.000110687	0.000332578	2.37271e-05	4.71728e-05
OG0000000	Ank_2	WW	1.99439	0.134954	0.0068848	0.000258175	0.000108399	0.000134416	3.85899e-05	6.15308e-05	0.00047289	2.65497e-05	2.37573e-05	0.000223023	3.21795e-05	0.000208145	4.35871e-05	0.000133586	7.86562e-05	8.96892e-05	1.06841e-08	9.46038e-06	6.02763e-05	6.07864e-06	2.02531e-05	2.74462e-05	1.81519e-05	1.53839e-05	0.000911758	4.2096e-05	0.000220951	0.00157516	6.5343e-05	6.41053e-05	0.000238465	0.000109791	0.0728857	0.00215411	0.00204584
OG0000000	Ank_2	Y_phosphatase2	1.00284	0.0271566	3.16613e-05	0.000110647	0.000108399	0.000134416	3.85899e-05	6.15308e-05	0.00047289	2.65498e-05	2.37573e-05	0.000223024	3.21801e-05	0.000208149	4.35924e-05	0.000133626	7.86575e-05	8.96944e-05	1.06848e-08	9.46322e-06	6.03236e-05	6.07865e-06	2.02535e-05	2.74534e-05	1.81661e-05	1.54881e-05	5.45648e-06	4.21837e-05	0.000222244	9.80544e-06	6.54022e-05	6.41634e-05	0.000239197	0.000110022	0.000330581	0.00306446	0.00290099
OG0000000	Ank_2	zf-B_box	1.00292	0.0428436	2.58167e-05	0.00012162	0.000108399	0.000134416	3.85899e-05	6.15308e-05	0.00047289	2.65498e-05	2.37573e-05	0.000223024	3.21801e-05	0.000208149	4.35924e-05	0.000133626	7.86575e-05	8.96944e-05	1.06848e-08	9.4632e-06	6.03233e-05	6.07865e-06	2.02535e-05	2.74533e-05	1.8166e-05	1.54874e-05	5.45622e-06	0.0275517	0.00434418	7.47094e-05	6.54594e-05	6.42195e-05	0.000239907	0.000110687	0.000332577	2.3727e-05	4.7172e-05
OG0000000	Ank_2	zf-C3HC4_3	1.4595	13.5639	3.8027	1.07939	4.69232e-05	5.43316e-05	0.00631396	0.00585345	0.0105812	0.0226229	0.0065482	0.00802955	0.125112	0.000115378	0.00601256	0.00298592	7.65178e-05	8.15199e-05	9.52834e-09	5.09888e-06	0.000521284	6.07281e-06	1.99789e-05	2.27734e-05	9.02744e-06	1.9191e-07	3.8226e-06	3.08456e-07	9.62323e-05	0.000656839	7.18318e-06	8.03454e-06	4.5206e-06	4.1583e-09	5.13963e-06	1.99793e-06	0.00220866
OG0000000	Ank_2	zf-C3HC4_4	1.00277	0.106454	2.97298e-05	0.000287328	0.000108399	0.000134415	3.85898e-05	6.15301e-05	0.000472885	2.65488e-05	2.37538e-05	0.000222991	3.20476e-05	0.0894514	0.00261227	0.00141981	7.86563e-05	8.96899e-05	1.06842e-08	9.46076e-06	0.000295692	6.07865e-06	2.02535e-05	2.74532e-05	1.81657e-05	3.85669e-05	6.38895e-06	4.21841e-05	0.000222251	1.1404e-05	6.54594e-05	6.42195e-05	0.000239908	0.000110687	0.000332578	2.37271e-05	4.71728e-05
OG0000000	Ank_2	zf-CCCH	1.00288	0.096744	9.53542e-05	0.000442563	0.000108399	0.000134416	3.85899e-05	6.15308e-05	0.00047289	2.65498e-05	2.37573e-05	0.000223024	3.21801e-05	0.000208149	4.35924e-05	0.000133626	7.86575e-05	8.96945e-05	1.06848e-08	9.46323e-06	6.03238e-05	6.07865e-06	2.02535e-05	2.74534e-05	1.81661e-05	1.54885e-05	5.45663e-06	4.21841e-05	0.00022225	9.80632e-06	0.0684527	6.36532e-05	0.00855578	0.000110661	0.000332499	2.37153e-05	0.000529285
OG0000000	Ank_2	zf-DHHC	3.76861	0.737837	0.00212379	0.00331579	0.000108378	0.000134389	3.85821e-05	6.14915e-05	0.000472588	2.64976e-05	2.35595e-05	0.000221167	2.47248e-05	0.0690121	0.0019644	0.204157	7.84494e-05	8.88987e-05	1.05722e-08	9.03635e-06	0.0374307	6.07856e-06	2.02493e-05	2.73821e-05	1.80255e-05	0.00367949	0.000153456	0.0274514	0.00432692	0.00200766	6.54153e-05	6.41762e-05	0.000239361	0.0123284	0.000331619	0.000686037	0.000668454
OG0000000	Ank_2	zf-MYND	3.56979	3.7676	0.429206	0.0189941	0.000108139	0.000134077	3.84928e-05	6.10401e-05	0.000469119	2.58984e-05	2.12903e-05	0.000199864	0.00154941	0.0762986	0.00665177	0.0034004	7.79577e-05	8.70188e-05	1.03062e-08	8.02841e-06	0.00063806	6.0767e-06	2.01618e-05	2.58847e-05	1.50748e-05	5.02654e-05	0.000411309	3.60477e-05	0.000131544	0.000697142	3.98289e-05	0.0155105	0.0187491	9.08229e-05	0.000272893	1.47165e-05	0.00104355
OG0000000	Ank_2	zf-RING_2	1.63915	4.06007	0.00244987	0.0051967	0.000108397	0.000134412	3.8589e-05	6.15261e-05	0.000472855	2.65436e-05	2.3734e-05	0.000222804	3.12987e-05	0.000202448	3.62832e-05	7.8335e-05	7.04769e-05	5.84151e-05	6.25876e-09	0.00295664	0.00438967	5.66949e-06	1.00756e-06	0.509166	0.0266993	0.367655	0.0148606	4.17004e-05	0.000215096	0.0254733	6.54312e-05	6.41918e-05	0.000239557	0.000110611	0.000332348	2.36924e-05	4.68552e-05
OG0000000	Ank_2	ZU5	1.46187	5.99177	1.97135	0.0601321	0.000829704	0.000345663	0.00034956	0.055291	0.00182719	0.215407	0.0632841	0.00322767	0.604443	0.000198329	0.0294768	0.0148731	7.86437e-05	8.96416e-05	1.06773e-08	9.43488e-06	0.00275765	6.07864e-06	2.02533e-05	2.74507e-05	1.81607e-05	0.000279967	1.61407e-05	4.21838e-05	0.000222246	2.81142e-05	6.54594e-05	6.42195e-05	0.000239908	0.000110687	0.000332577	2.37271e-05	4.71726e-05
OG0000000	Ank_3	Ank	3.04691	8.94708	2.09745	0.0559549	2.61358e-05	4.35673e-06	4.16131e-06	0.000321385	3.79574e-05	0.00345458	0.000933389	0.000680533	0.162044	0.0149669	0.479546	0.24077	7.81357e-05	8.76991e-05	1.04025e-08	8.39301e-06	0.0441047	6.07786e-06	2.02163e-05	2.68159e-05	1.69097e-05	0.00432596	0.000179251	3.78204e-05	0.0378354	0.0204017	6.0911e-05	0.0221876	0.0271107	0.000108417	0.000325758	2.26974e-05	0.00159654
OG0000000	Ank_3	Ank_2	0.0775644	7.75176	3.12344	8.10298	2.49453e-15	1.1517e-15	1.08326e-15	6.67147e-14	6.59495e-14	1.24934e-11	5.4907e-14	4.42379e-14	1.75403e-07	2.96694e-08	1.14461e-08	1.26751e-08	1.19506e-06	1.25085e-08	9.16264e-12	1.26902e-08	0.000114753	6.05605e-06	1.92034e-05	1.24616e-05	2.08486e-09	6.66863e-09	2.63337e-08	7.97898e-08	3.4563e-09	2.79046e-06	4.41323e-07	1.95397e-05	3.20397e-08	1.08561e-10	2.40689e-09	3.45653e-08	2.79709e-06
OG0000000	Ank_3	Ank_4	0.666204	14.4143	3.79148	2.79091	4.5338e-09	2.91435e-09	2.66876e-09	3.29377e-06	2.45026e-07	4.05197e-05	2.79016e-08	3.38436e-08	0.0034052	0.00030589	0.0174856	0.00911755	7.40848e-05	7.22637e-05	8.22036e-09	2.79719e-07	0.00159379	6.06724e-06	1.97167e-05	1.83433e-05	5.36541e-07	4.90286e-05	0.00034361	5.0512e-07	0.000937494	0.101479	0.00577198	1.80637e-05	0.000359697	1.60426e-05	0.00849024	0.00022885	0.000739002
OG0000000	Ank_3	Ank_5	2.16102	10.6665	1.02397	0.0767396	1.88426e-05	0.000646448	6.12559e-08	0.000149577	2.59347e-05	0.000519908	7.60733e-05	0.00018853	0.0227456	0.0021115	0.0673266	0.0336483	6.14495e-05	2.38989e-05	1.37471e-09	0.000625188	0.77231	6.07746e-06	2.01977e-05	2.64978e-05	1.62819e-05	0.0757508	0.0030652	4.18091e-05	0.000216705	0.0052533	6.50427e-05	6.38107e-05	0.00023475	0.000107994	0.000324488	0.00300748	0.00284391
OG0000000	Ank_3	Bromodomain	1.00279	0.0698923	2.58649e-05	7.7902e-05	0.000108399	0.000134416	3.85899e-05	6.15308e-05	0.00047289	2.65498e-05	2.37573e-05	0.000223024	3.21801e-05	0.000208149	4.35924e-05	0.000133626	7.86575e-05	8.96945e-05	1.06848e-08	9.46322e-06	6.03236e-05	6.07865e-06	2.02535e-05	2.74534e-05	1.81661e-05	1.54882e-05	5.45652e-06	4.21838e-05	0.000222246	9.80567e-06	6.54148e-05	6.41757e-05	0.000239353	0.0439065	0.000331019	0.00239809	0.00227559
OG0000000	Ank_3	COR	1.00279	0.0386011	6.49384e-06	1.04066e-05	0.000106653	0.0107394	3.83778e-05	0.00468325	0.000472476	0.000656216	0.000206899	0.00022301	9.07654e-05	0.000208148	4.64406e-05	0.000135052	7.86575e-05	8.96945e-05	1.06848e-08	9.46323e-06	6.05848e-05	6.07865e-06	2.02535e-05	2.74534e-05	1.81662e-05	1.55142e-05	5.4577e-06	4.21842e-05	0.000222252	9.80827e-06	6.54594e-05	6.42195e-05	0.000239908	0.000110687	0.000332578	2.37271e-05	4.71728e-05
OG0000000	Ank_3	Death	1.2787	5.48399	0.040166	0.0594142	1.25709e-05	0.000429031	1.27614e-05	0.0345051	0.000929651	0.132562	0.0385762	0.00385026	0.73613	0.000196201	0.035856	0.0180664	7.86407e-05	8.96302e-05	1.06757e-08	9.42874e-06	0.003342	6.07864e-06	2.02533e-05	2.74501e-05	1.81596e-05	0.000337264	1.84553e-05	4.21837e-05	0.000222245	3.20804e-05	6.54594e-05	6.42195e-05	0.000239908	0.000110687	0.000332577	2.37271e-05	4.71725e-05
OG0000000	Ank_3	Ion_trans	1.00291	0.0663201	1.18995e-05	1.3925e-05	0.000107028	0.000132629	0.0119525	0.0112347	0.000471889	0.00154879	0.000466509	0.00022299	0.000173812	0.000208146	5.0478e-05	0.000137074	7.86575e-05	8.96945e-05	1.06848e-08	9.46323e-06	6.09547e-05	6.07865e-06	2.02535e-05	2.74534e-05	1.81662e-05	1.55505e-05	5.45917e-06	4.21842e-05	0.000222252	9.81078e-06	6.54594e-05	6.42195e-05	0.000239908	0.000110687	0.000332578	2.37271e-05	4.71728e-05
OG0000000	Ank_3	IQ	1.00296	0.034337	1.68483e-05	6.3171e-06	0.000108399	0.000134416	3.85899e-05	6.15307e-05	0.00047289	2.65497e-05	2.3757e-05	0.000223021	3.21693e-05	0.000208079	4.35026e-05	0.000132946	7.84659e-05	8.89616e-05	4.13812e-06	0.0030869	0.00464246	6.07864e-06	2.02532e-05	2.74488e-05	1.8157e-05	0.000464776	2.36064e-05	4.21836e-05	0.000222243	4.0907e-05	6.54594e-05	6.42195e-05	0.000239907	0.000110687	0.000332577	2.37271e-05	4.71724e-05
OG0000000	Ank_3	PGG	1.00291	0.0335454	2.92036e-05	0.00013258	0.000108399	0.000134416	3.85899e-05	6.15308e-05	0.00047289	2.65498e-05	2.37573e-05	0.000223024	3.21801e-05	0.000208149	4.35924e-05	0.000133626	7.86575e-05	8.96945e-05	1.06848e-08	9.46323e-06	6.03238e-05	6.07865e-06	2.02535e-05	2.74534e-05	1.81662e-05	1.54886e-05	5.45666e-06	4.21841e-05	0.000222251	9.80644e-06	0.0204665	6.40506e-05	0.00272067	0.000110679	0.000332554	2.37236e-05	0.000190995
OG0000000	Ank_3	Pkinase	1.0025	0.115412	0.0988461	8.26905e-06	0.000108275	0.000134253	3.85434e-05	6.12959e-05	0.0966854	0.00276863	0.000822542	0.000222962	0.000287803	0.000208145	5.60208e-05	0.000139849	7.86575e-05	8.96945e-05	1.06848e-08	9.46322e-06	6.14626e-05	6.07865e-06	2.02535e-05	2.74534e-05	1.81662e-05	1.56003e-05	5.46118e-06	4.21842e-05	0.000222252	9.81423e-06	6.54594e-05	6.42195e-05	0.000239908	0.000110687	0.000332578	2.37271e-05	4.71728e-05
OG0000000	Ank_3	Pkinase_Tyr	2.001	0.105666	4.79576e-05	0.000197467	0.000108399	0.000134416	3.85899e-05	6.15308e-05	0.00047289	2.65498e-05	2.37573e-05	0.000223024	3.218e-05	0.000208148	4.35917e-05	0.00013362	7.86573e-05	8.96937e-05	1.06847e-08	9.46282e-06	6.03169e-05	6.07865e-06	2.02534e-05	2.74524e-05	1.81641e-05	1.54731e-05	5.45092e-06	4.12802e-05	0.0206053	0.000330734	6.54149e-05	6.41758e-05	0.000239355	0.000110244	0.0583446	0.00172724	0.00164585
OG0000000	Ank_3	RA	1.00275	0.0320682	6.79224e-05	0.000372428	0.000108394	0.000134409	3.8588e-05	6.15212e-05	0.000472817	2.6537e-05	2.37092e-05	0.0186145	0.0019133	0.000208118	0.000135044	0.000179418	7.86575e-05	8.96943e-05	1.06848e-08	9.46314e-06	6.87035e-05	6.07865e-06	2.02535e-05	2.74534e-05	1.81661e-05	1.63102e-05	5.48986e-06	4.21842e-05	0.000222252	9.86337e-06	6.54594e-05	6.42195e-05	0.000239908	0.000110687	0.000332578	2.37271e-05	4.71728e-05
OG0000000	Ank_3	Ribonuc_2-5A	1.0025	0.0898039	0.0761511	5.57325e-06	0.000108304	0.000134292	3.85545e-05	6.13519e-05	0.0741607	0.00211594	0.000632097	0.000222977	0.000226833	0.000208146	5.30562e-05	0.000138365	7.86575e-05	8.96945e-05	1.06848e-08	9.46322e-06	6.1191e-05	6.07865e-06	2.02535e-05	2.74534e-05	1.81662e-05	1.55736e-05	5.4601e-06	4.21842e-05	0.000222252	9.81238e-06	6.54594e-05	6.42195e-05	0.000239908	0.000110687	0.000332578	2.37271e-05	4.71728e-05
OG0000000	Ank_3	Roc	1.99877	0.0913675	0.000210844	0.000527826	0.000106256	0.0106993	3.82347e-05	0.00466529	0.000470664	0.000653489	0.00020572	0.0185448	0.00537754	0.000208062	0.000303548	0.000263794	7.86574e-05	8.9694e-05	1.06847e-08	9.46298e-06	8.41442e-05	6.07865e-06	2.02535e-05	2.74534e-05	1.81661e-05	1.78242e-05	5.55102e-06	4.21842e-05	0.000222252	9.96817e-06	6.54594e-05	6.42195e-05	0.000239908	0.000110687	0.000332578	2.37271e-05	4.71728e-05
OG0000000	Ank_3	SAM_2	1.94035	0.461776	0.000609658	0.00104121	0.0183518	0.00783347	3.60319e-05	0.00340836	0.0856672	0.0468842	0.0136618	0.000221975	0.00439563	0.000208078	0.000255732	0.000239849	7.86574e-05	8.96941e-05	1.06848e-08	9.46303e-06	7.97622e-05	6.07865e-06	2.02535e-05	2.74534e-05	1.81661e-05	1.73946e-05	5.53366e-06	4.21842e-05	0.000222252	9.93843e-06	6.54594e-05	6.42195e-05	0.000239908	0.000110687	0.000332578	2.37271e-05	4.71728e-05
OG0000000	Ank_3	SOCS_box	1.20826	1.33727	0.808728	0.00308681	0.0151942	0.52377	2.80698e-05	0.229058	0.000452277	0.031343	0.00914724	0.000222322	0.0029519	0.000208101	0.00018555	0.000204707	7.86575e-05	8.96942e-05	1.06848e-08	9.4631e-06	7.33314e-05	6.07865e-06	2.02535e-05	2.74534e-05	1.81661e-05	1.6764e-05	5.50819e-06	4.21842e-05	0.000222252	9.89478e-06	6.54594e-05	6.42195e-05	0.000239908	0.000110687	0.000332578	2.37271e-05	4.71728e-05
OG0000000	Ank_3	ZU5	1.53053	3.46944	0.00700109	0.0104945	0.00372704	0.00158548	0.00228923	0.127898	0.00828163	0.49097	0.14298	0.000212026	0.0457757	0.000207407	0.00226759	0.00124722	7.86565e-05	8.96905e-05	1.06842e-08	9.46109e-06	0.000264109	6.07865e-06	2.02535e-05	2.74532e-05	1.81658e-05	3.54702e-05	6.26385e-06	4.21841e-05	0.000222251	1.11897e-05	6.54594e-05	6.42195e-05	0.000239908	0.000110687	0.000332578	2.37271e-05	4.71728e-05
OG0000000	Ank_4	ACBP	1.00268	0.029026	7.37438e-06	9.95656e-05	0.000108399	0.000134416	3.85899e-05	6.15308e-05	0.00047289	2.65498e-05	2.37573e-05	0.000223024	3.21801e-05	0.000208149	4.35921e-05	0.000133624	7.86575e-05	8.96942e-05	1.06848e-08	9.46307e-06	6.03211e-05	6.07865e-06	2.02535e-05	2.7453e-05	1.81654e-05	1.54826e-05	5.45445e-06	4.13064e-05	0.0206186	0.000330962	6.54591e-05	6.42192e-05	0.000239903	0.000110686	0.000332575	2.37267e-05	4.71688e-05
OG0000000	Ank_4	ALAD	1.00275	0.0320682	6.79224e-05	0.000372428	0.000108394	0.000134409	3.8588e-05	6.15212e-05	0.000472817	2.6537e-05	2.37092e-05	0.0186145	0.0019133	0.000208118	0.000135044	0.000179418	7.86575e-05	8.96943e-05	1.06848e-08	9.46314e-06	6.87035e-05	6.07865e-06	2.02535e-05	2.74534e-05	1.81661e-05	1.63102e-05	5.48986e-06	4.21842e-05	0.000222252	9.86337e-06	6.54594e-05	6.42195e-05	0.000239908	0.000110687	0.000332578	2.37271e-05	4.71728e-05
OG0000000	Ank_4	Ank	0.0619331	13.1063	4.68546	5.57786	2.61402e-12	4.2854e-11	1.52467e-12	2.37509e-09	6.33831e-10	1.32811e-06	1.01646e-10	2.27246e-10	7.76032e-07	7.41778e-07	7.25421e-07	0.00039299	7.22613e-05	6.62699e-05	7.40903e-09	3.72492e-09	4.19909e-05	5.66362e-06	9.08077e-07	0.000489252	1.84438e-07	4.99416e-08	6.55647e-09	4.62309e-06	1.12117e-08	3.90956e-06	3.6296e-07	0.000260614	5.89797e-08	1.88883e-10	1.69535e-06	9.16116e-07	3.87808e-06
OG0000000	Ank_4	Ank_2	0.0072036	4.89057	0.279338	7.25074	0	0	0	0	0	0	0	0	0	0	0	0	1.0206e-09	3.6467e-15	0	0	0	5.51334e-05	1.53406e-14	7.62112e-08	0	0	0	0	0	6.90001e-09	6.41913e-15	6.42815e-15	0	0	0	0	6.90001e-09
OG0000000	Ank_4	Ank_3	0.357424	15.807	4.53126	1.99848	2.05617e-08	6.25232e-07	7.63323e-09	8.72869e-06	6.5705e-07	8.64173e-05	6.56906e-09	8.96121e-09	4.68361e-05	4.20738e-06	3.05374e-06	0.000118275	5.53985e-05	9.31536e-07	4.1351e-08	3.71441e-07	0.00160738	6.06712e-06	1.97109e-05	1.81932e-05	3.12522e-08	4.05256e-05	0.000138123	0.00299972	8.48357e-05	0.0528228	0.00628765	9.98543e-06	0.000327746	8.25393e-06	0.00547947	0.000137623	0.000766539
OG0000000	Ank_4	Ank_5	0.165773	15.2779	2.82198	7.12826	2.02766e-15	1.10268e-15	1.0696e-15	4.83218e-13	4.63321e-13	1.45175e-11	3.05946e-12	3.07143e-12	1.94801e-08	1.9429e-08	1.35695e-05	1.6309e-08	0.000582364	3.12914e-07	8.24172e-09	5.48069e-09	6.72325e-06	5.64978e-06	5.87701e-07	0.000247816	6.08279e-09	6.70123e-09	7.83601e-08	1.76015e-06	5.3766e-08	0.000508132	0.0040073	3.72633e-06	4.73393e-07	6.16071e-08	1.91061e-07	5.43172e-05	0.000467003
OG0000000	Ank_4	BET	1.00292	0.0428436	2.58167e-05	0.00012162	0.000108399	0.000134416	3.85899e-05	6.15308e-05	0.00047289	2.65498e-05	2.37573e-05	0.000223024	3.21801e-05	0.000208149	4.35924e-05	0.000133626	7.86575e-05	8.96944e-05	1.06848e-08	9.4632e-06	6.03233e-05	6.07865e-06	2.02535e-05	2.74533e-05	1.8166e-05	1.54874e-05	5.45622e-06	0.0275517	0.00434418	7.47094e-05	6.54594e-05	6.42195e-05	0.000239907	0.000110687	0.000332577	2.3727e-05	4.7172e-05
OG0000000	Ank_4	BRCT	2.00196	0.0820645	3.78232e-05	0.000147774	0.000108354	0.000134357	3.85732e-05	6.14461e-05	0.0261102	0.000746034	0.000232985	0.000222888	9.8634e-05	0.000207064	4.5442e-05	0.0250761	7.86342e-05	8.96051e-05	1.06722e-08	9.41526e-06	0.00462477	6.07864e-06	2.02532e-05	2.74488e-05	1.8157e-05	0.000463043	2.35363e-05	4.21836e-05	0.000222243	4.07871e-05	6.54594e-05	6.42195e-05	0.000239907	0.000110687	0.000332577	2.37271e-05	4.71724e-05
OG0000000	Ank_4	Bromodomain	1.00292	0.0428436	2.58167e-05	0.00012162	0.000108399	0.000134416	3.85899e-05	6.15308e-05	0.00047289	2.65498e-05	2.37573e-05	0.000223024	3.21801e-05	0.000208149	4.35924e-05	0.000133626	7.86575e-05	8.96944e-05	1.06848e-08	9.4632e-06	6.03233e-05	6.07865e-06	2.02535e-05	2.74533e-05	1.8166e-05	1.54874e-05	5.45622e-06	0.0275517	0.00434418	7.47094e-05	6.54594e-05	6.42195e-05	0.000239907	0.000110687	0.000332577	2.3727e-05	4.7172e-05
OG0000000	Ank_4	BTB	1.00292	0.0428436	2.58167e-05	0.00012162	0.000108399	0.000134416	3.85899e-05	6.15308e-05	0.00047289	2.65498e-05	2.37573e-05	0.000223024	3.21801e-05	0.000208149	4.35924e-05	0.000133626	7.86575e-05	8.96944e-05	1.06848e-08	9.4632e-06	6.03233e-05	6.07865e-06	2.02535e-05	2.74533e-05	1.8166e-05	1.54874e-05	5.45622e-06	0.0275517	0.00434418	7.47094e-05	6.54594e-05	6.42195e-05	0.000239907	0.000110687	0.000332577	2.3727e-05	4.7172e-05
OG0000000	Ank_4	C2	1.00268	0.029026	7.37438e-06	9.95656e-05	0.000108399	0.000134416	3.85899e-05	6.15308e-05	0.00047289	2.65498e-05	2.37573e-05	0.000223024	3.21801e-05	0.000208149	4.35921e-05	0.000133624	7.86575e-05	8.96942e-05	1.06848e-08	9.46307e-06	6.03211e-05	6.07865e-06	2.02535e-05	2.7453e-05	1.81654e-05	1.54826e-05	5.45445e-06	4.13064e-05	0.0206186	0.000330962	6.54591e-05	6.42192e-05	0.000239903	0.000110686	0.000332575	2.37267e-05	4.71688e-05
OG0000000	Ank_4	Caskin1-CID	1.00281	0.0591088	7.87219e-06	1.19546e-05	0.0195698	0.00835384	3.84255e-05	0.00364362	0.000472569	0.000514576	0.000165702	0.000223013	7.7587e-05	0.000208148	4.57999e-05	0.000134732	7.86575e-05	8.96945e-05	1.06848e-08	9.46323e-06	6.05261e-05	6.07865e-06	2.02535e-05	2.74534e-05	1.81662e-05	1.55084e-05	5.45747e-06	4.21842e-05	0.000222252	9.80787e-06	6.54594e-05	6.42195e-05	0.000239908	0.000110687	0.000332578	2.37271e-05	4.71728e-05
OG0000000	Ank_4	Caskin-Pro-rich	1.00281	0.0591088	7.87219e-06	1.19546e-05	0.0195698	0.00835384	3.84255e-05	0.00364362	0.000472569	0.000514576	0.000165702	0.000223013	7.7587e-05	0.000208148	4.57999e-05	0.000134732	7.86575e-05	8.96945e-05	1.06848e-08	9.46323e-06	6.05261e-05	6.07865e-06	2.02535e-05	2.74534e-05	1.81662e-05	1.55084e-05	5.45747e-06	4.21842e-05	0.000222252	9.80787e-06	6.54594e-05	6.42195e-05	0.000239908	0.000110687	0.000332578	2.37271e-05	4.71728e-05
OG0000000	Ank_4	Caskin-tail	1.00281	0.0591088	7.87219e-06	1.19546e-05	0.0195698	0.00835384	3.84255e-05	0.00364362	0.000472569	0.000514576	0.000165702	0.000223013	7.7587e-05	0.000208148	4.57999e-05	0.000134732	7.86575e-05	8.96945e-05	1.06848e-08	9.46323e-06	6.05261e-05	6.07865e-06	2.02535e-05	2.74534e-05	1.81662e-05	1.55084e-05	5.45747e-06	4.21842e-05	0.000222252	9.80787e-06	6.54594e-05	6.42195e-05	0.000239908	0.000110687	0.000332578	2.37271e-05	4.71728e-05
OG0000000	Ank_4	COR	2.87476	0.80588	0.135562	0.00173497	0.000100596	0.010129	3.61966e-05	0.00440951	0.000444859	0.00061464	0.000188935	0.0507986	0.0152315	0.0830575	0.0470026	0.0236748	7.86355e-05	8.96101e-05	1.06729e-08	9.41794e-06	0.00436915	6.07864e-06	2.02532e-05	2.7449e-05	1.81575e-05	0.000437984	2.25242e-05	4.21836e-05	0.000222243	3.90529e-05	6.54594e-05	6.42195e-05	0.000239907	0.000110687	0.000332577	2.37271e-05	4.71724e-05
OG0000000	Ank_4	Death	1.0332	5.11158	3.71406	0.446338	1.87974e-07	7.12509e-06	2.34279e-07	0.00105305	2.77649e-05	0.0042405	0.00120747	0.00397078	0.919891	0.000192777	0.0460839	0.0232329	7.86359e-05	8.96116e-05	1.06731e-08	9.41879e-06	0.00428883	6.07864e-06	2.02533e-05	2.74491e-05	1.81577e-05	0.000430111	2.22062e-05	4.21836e-05	0.000222243	3.85082e-05	6.54594e-05	6.42195e-05	0.000239907	0.000110687	0.000332577	2.37271e-05	4.71724e-05
OG0000000	Ank_4	DUF2199	1.00268	0.029026	7.37438e-06	9.95656e-05	0.000108399	0.000134416	3.85899e-05	6.15308e-05	0.00047289	2.65498e-05	2.37573e-05	0.000223024	3.21801e-05	0.000208149	4.35921e-05	0.000133624	7.86575e-05	8.96942e-05	1.06848e-08	9.46307e-06	6.03211e-05	6.07865e-06	2.02535e-05	2.7453e-05	1.81654e-05	1.54826e-05	5.45445e-06	4.13064e-05	0.0206186	0.000330962	6.54591e-05	6.42192e-05	0.000239903	0.000110686	0.000332575	2.37267e-05	4.71688e-05
OG0000000	Ank_4	F-box-like	1.00268	0.029026	7.37438e-06	9.95656e-05	0.000108399	0.000134416	3.85899e-05	6.15308e-05	0.00047289	2.65498e-05	2.37573e-05	0.000223024	3.21801e-05	0.000208149	4.35921e-05	0.000133624	7.86575e-05	8.96942e-05	1.06848e-08	9.46307e-06	6.03211e-05	6.07865e-06	2.02535e-05	2.7453e-05	1.81654e-05	1.54826e-05	5.45445e-06	4.13064e-05	0.0206186	0.000330962	6.54591e-05	6.42192e-05	0.000239903	0.000110686	0.000332575	2.37267e-05	4.71688e-05
OG0000000	Ank_4	FH2	1.00268	0.029026	7.37438e-06	9.95656e-05	0.000108399	0.000134416	3.85899e-05	6.15308e-05	0.00047289	2.65498e-05	2.37573e-05	0.000223024	3.21801e-05	0.000208149	4.35921e-05	0.000133624	7.86575e-05	8.96942e-05	1.06848e-08	9.46307e-06	6.03211e-05	6.07865e-06	2.02535e-05	2.7453e-05	1.81654e-05	1.54826e-05	5.45445e-06	4.13064e-05	0.0206186	0.000330962	6.54591e-05	6.42192e-05	0.000239903	0.000110686	0.000332575	2.37267e-05	4.71688e-05
OG0000000	Ank_4	FYVE	1.00296	0.042309	2.40194e-06	1.08181e-05	0.000108399	0.000134416	3.85899e-05	6.15308e-05	0.00047289	2.65498e-05	2.37573e-05	0.000223024	3.218e-05	0.000208148	4.35913e-05	0.000133617	7.86572e-05	8.96933e-05	1.06846e-08	9.4626e-06	6.03132e-05	6.07386e-06	2.0028e-05	0.0104372	0.000563713	0.000171551	1.17611e-05	4.2184e-05	0.000222249	2.06094e-05	6.54594e-05	6.42195e-05	0.000239908	0.000110687	0.000332578	2.37271e-05	4.71727e-05
OG0000000	Ank_4	GDPD	1.38586	2.20738	0.000263172	0.00220258	0.000108399	0.000134416	3.85899e-05	6.15307e-05	0.00047289	2.65497e-05	2.37571e-05	0.000223022	3.21721e-05	0.000208097	4.3526e-05	0.000133123	7.86402e-05	8.96281e-05	1.06754e-08	9.42762e-06	5.97292e-05	2.26723e-06	0.0101202	0.582439	0.0305634	0.00875345	0.000358443	4.21727e-05	0.000222082	0.000614673	6.54588e-05	6.42189e-05	0.0002399	0.000110685	0.000332572	2.37263e-05	4.71652e-05
OG0000000	Ank_4	HECT	1.00258	0.077892	1.99892e-05	7.05679e-05	0.000108399	0.000134416	3.85899e-05	6.15308e-05	0.00047289	2.65498e-05	2.37573e-05	0.000223024	3.21801e-05	0.000208149	4.35924e-05	0.000133626	7.86575e-05	8.96945e-05	1.06848e-08	9.46322e-06	6.03237e-05	6.07865e-06	2.02535e-05	2.74534e-05	1.81661e-05	1.54883e-05	5.45656e-06	4.21839e-05	0.000222247	9.8059e-06	6.54274e-05	6.41881e-05	0.00023951	0.000110314	0.0583817	0.00172835	0.00164702
OG0000000	Ank_4	HSF_DNA-bind	1.00258	0.077892	1.99892e-05	7.05679e-05	0.000108399	0.000134416	3.85899e-05	6.15308e-05	0.00047289	2.65498e-05	2.37573e-05	0.000223024	3.21801e-05	0.000208149	4.35924e-05	0.000133626	7.86575e-05	8.96945e-05	1.06848e-08	9.46322e-06	6.03237e-05	6.07865e-06	2.02535e-05	2.74534e-05	1.81661e-05	1.54883e-05	5.45656e-06	4.21839e-05	0.000222247	9.8059e-06	6.54274e-05	6.41881e-05	0.00023951	0.000110314	0.0583817	0.00172835	0.00164702
OG0000000	Ank_4	HTH_3	1.00275	0.0320682	6.79224e-05	0.000372428	0.000108394	0.000134409	3.8588e-05	6.15212e-05	0.000472817	2.6537e-05	2.37092e-05	0.0186145	0.0019133	0.000208118	0.000135044	0.000179418	7.86575e-05	8.96943e-05	1.06848e-08	9.46314e-06	6.87035e-05	6.07865e-06	2.02535e-05	2.74534e-05	1.81661e-05	1.63102e-05	5.48986e-06	4.21842e-05	0.000222252	9.86337e-06	6.54594e-05	6.42195e-05	0.000239908	0.000110687	0.000332578	2.37271e-05	4.71728e-05
OG0000000	Ank_4	Ion_trans	1.1785	4.62813	3.66112	0.744087	2.4854e-08	1.4598e-06	5.6181e-07	1.9695e-06	2.59291e-06	0.000231716	1.67904e-06	5.324e-06	0.163664	0.0147022	0.519571	0.26318	7.84104e-05	8.87496e-05	1.05511e-08	8.95635e-06	0.0482857	6.07859e-06	2.02506e-05	2.74043e-05	1.80693e-05	0.00474465	0.000196512	4.2178e-05	0.00022216	0.000337218	6.54591e-05	6.42192e-05	0.000239903	0.000110686	0.000332575	2.37267e-05	4.71687e-05
OG0000000	Ank_4	IQ	2.79614	10.0486	0.928171	0.0630287	0.00368417	0.00156716	7.20854e-06	0.000575388	0.00412611	0.002241	0.000590167	0.00264807	0.0107357	0.0344504	0.0897406	0.0451527	6.18663e-05	2.54937e-05	1.18443e-06	0.000861389	0.640808	6.07771e-06	2.02096e-05	2.67019e-05	1.66843e-05	0.0628609	0.00254459	4.19406e-05	0.00021865	0.00436154	6.52077e-05	6.39726e-05	0.000236792	0.00010903	0.0723805	0.002139	0.0020303
OG0000000	Ank_4	KAP_NTPase	1.07689	0.603082	0.000304051	0.000938473	0.56393	0.238302	3.38239e-05	0.103873	0.000463583	0.0141723	0.00413842	0.000222707	0.00134845	0.000208127	0.000107584	0.000165668	7.86575e-05	8.96944e-05	1.06848e-08	9.46317e-06	6.61873e-05	6.07865e-06	2.02535e-05	2.74534e-05	1.81661e-05	1.60635e-05	5.47989e-06	4.21842e-05	0.000222252	9.84629e-06	6.54594e-05	6.42195e-05	0.000239908	0.000110687	0.000332578	2.37271e-05	4.71728e-05
OG0000000	Ank_4	KH_1	2.33747	2.44018	0.373213	0.0159406	0.0386508	0.0164023	2.67772e-05	0.00711796	0.000329665	0.000966906	0.000268324	0.011753	0.343116	0.000202576	0.0167467	0.00849796	7.86497e-05	8.96645e-05	1.06806e-08	9.44714e-06	0.001591	6.07864e-06	2.02534e-05	2.74519e-05	1.81631e-05	0.000165575	1.15196e-05	4.2184e-05	0.000222249	2.01957e-05	6.54594e-05	6.42195e-05	0.000239908	0.000110687	0.000332578	2.37271e-05	4.71727e-05
OG0000000	Ank_4	Lipase_3	1.00268	0.029026	7.37438e-06	9.95656e-05	0.000108399	0.000134416	3.85899e-05	6.15308e-05	0.00047289	2.65498e-05	2.37573e-05	0.000223024	3.21801e-05	0.000208149	4.35921e-05	0.000133624	7.86575e-05	8.96942e-05	1.06848e-08	9.46307e-06	6.03211e-05	6.07865e-06	2.02535e-05	2.7453e-05	1.81654e-05	1.54826e-05	5.45445e-06	4.13064e-05	0.0206186	0.000330962	6.54591e-05	6.42192e-05	0.000239903	0.000110686	0.000332575	2.37267e-05	4.71688e-05
OG0000000	Ank_4	LPAM_2	1.00275	0.0320682	6.79224e-05	0.000372428	0.000108394	0.000134409	3.8588e-05	6.15212e-05	0.000472817	2.6537e-05	2.37092e-05	0.0186145	0.0019133	0.000208118	0.000135044	0.000179418	7.86575e-05	8.96943e-05	1.06848e-08	9.46314e-06	6.87035e-05	6.07865e-06	2.02535e-05	2.74534e-05	1.81661e-05	1.63102e-05	5.48986e-06	4.21842e-05	0.000222252	9.86337e-06	6.54594e-05	6.42195e-05	0.000239908	0.000110687	0.000332578	2.37271e-05	4.71728e-05
OG0000000	Ank_4	PARP	1.06719	5.53437	1.03246	0.0653054	8.53434e-06	0.000287809	6.09122e-06	0.0231434	1.11812e-05	0.00311173	0.000832349	0.000466684	0.904316	0.000193453	0.0440894	0.022191	7.86369e-05	8.96154e-05	1.06736e-08	9.42081e-06	0.00409685	6.07864e-06	2.02533e-05	2.74493e-05	1.8158e-05	0.000411279	2.14453e-05	4.21837e-05	0.000222244	3.72039e-05	6.54594e-05	6.42195e-05	0.000239908	0.000110687	0.000332577	2.37271e-05	4.71724e-05
OG0000000	Ank_4	PDZ	2.74122	3.66876	0.0157191	0.0192137	3.45226e-05	0.00347162	0.0038943	0.280147	0.000284476	0.03818	0.0110913	0.00601328	0.105829	0.0328727	0.15374	0.0771734	7.85853e-05	8.94182e-05	1.06457e-08	9.31503e-06	0.0141609	6.07863e-06	2.02527e-05	2.74391e-05	1.81378e-05	0.00139809	6.13095e-05	4.21824e-05	0.000222225	0.000105514	6.54593e-05	6.42194e-05	0.000239907	0.000110687	0.000332577	2.3727e-05	4.71716e-05
OG0000000	Ank_4	PGG	1.00287	0.133813	0.10545	3.34564e-05	0.000108399	0.000134416	3.85899e-05	6.15308e-05	0.00047289	2.65498e-05	2.37573e-05	0.000223024	3.21801e-05	0.000208149	4.35924e-05	0.000133626	7.86575e-05	8.96945e-05	1.06848e-08	9.46323e-06	6.03237e-05	6.07865e-06	2.02535e-05	2.74534e-05	1.81661e-05	1.54885e-05	5.45662e-06	4.2184e-05	0.00022225	9.80624e-06	0.0959131	6.34022e-05	0.0122404	0.000110649	0.000332464	2.371e-05	0.000743313
OG0000000	Ank_4	PH	1.56208	0.506847	0.452352	0.0134277	0.000108399	0.000134416	3.85899e-05	6.15308e-05	0.00047289	2.65497e-05	2.37573e-05	0.000223023	3.21793e-05	0.000208143	4.35857e-05	0.000133575	7.86558e-05	8.96877e-05	1.06838e-08	9.4596e-06	6.02632e-05	6.07864e-06	2.0253e-05	2.74442e-05	1.81479e-05	1.53533e-05	5.4066e-06	0.0149255	0.45149	0.00726397	6.54514e-05	6.42116e-05	0.000239808	0.000110665	0.000332512	2.37172e-05	4.70822e-05
OG0000000	Ank_4	PID	2.00238	0.16092	4.16491e-05	0.000302211	0.0195656	0.00835206	3.84173e-05	0.00364282	0.000472465	0.000514451	0.000165643	0.000222933	7.72514e-05	0.0894325	0.00274404	0.00148585	7.86563e-05	8.96896e-05	1.06841e-08	9.46063e-06	0.00030778	6.07865e-06	2.02535e-05	2.74532e-05	1.81657e-05	3.97522e-05	6.43683e-06	4.21841e-05	0.000222251	1.14861e-05	6.54594e-05	6.42195e-05	0.000239908	0.000110687	0.000332578	2.37271e-05	4.71728e-05
OG0000000	Ank_4	Pkinase	2.00207	0.37772	0.244646	0.00013328	0.000108064	0.000133979	3.84647e-05	6.09012e-05	0.24784	0.00736853	0.00217135	0.000222858	0.000720153	0.000208138	7.70493e-05	0.000150379	7.86575e-05	8.96944e-05	1.06848e-08	9.46319e-06	6.33894e-05	6.07865e-06	2.02535e-05	2.74534e-05	1.81661e-05	1.57888e-05	5.46868e-06	4.21838e-05	0.000222246	9.82656e-06	6.54192e-05	6.41801e-05	0.000239408	0.000110219	0.0731704	0.00216263	0.0020546
OG0000000	Ank_4	Pkinase_Tyr	2.001	0.105666	4.79576e-05	0.000197467	0.000108399	0.000134416	3.85899e-05	6.15308e-05	0.00047289	2.65498e-05	2.37573e-05	0.000223024	3.218e-05	0.000208148	4.35917e-05	0.00013362	7.86573e-05	8.96937e-05	1.06847e-08	9.46282e-06	6.03169e-05	6.07865e-06	2.02534e-05	2.74524e-05	1.81641e-05	1.54731e-05	5.45092e-06	4.12802e-05	0.0206053	0.000330734	6.54149e-05	6.41758e-05	0.000239355	0.000110244	0.0583446	0.00172724	0.00164585
OG0000000	Ank_4	PUL	1.00199	0.0101143	4.36107e-06	2.89588e-06	0.000108399	0.000134416	3.85899e-05	6.15308e-05	0.00047289	2.65498e-05	2.37573e-05	0.000223024	3.21801e-05	0.000208149	4.35922e-05	0.000133624	7.86575e-05	8.96942e-05	1.06848e-08	9.46311e-06	6.03217e-05	6.07865e-06	2.02535e-05	2.74531e-05	1.81655e-05	1.54839e-05	5.45494e-06	4.21794e-05	0.000222181	9.79674e-06	6.54553e-05	6.42154e-05	0.000239856	0.000110676	0.000332544	2.3722e-05	4.71258e-05
OG0000000	Ank_4	RA	1.00275	0.0320682	6.79224e-05	0.000372428	0.000108394	0.000134409	3.8588e-05	6.15212e-05	0.000472817	2.6537e-05	2.37092e-05	0.0186145	0.0019133	0.000208118	0.000135044	0.000179418	7.86575e-05	8.96943e-05	1.06848e-08	9.46314e-06	6.87035e-05	6.07865e-06	2.02535e-05	2.74534e-05	1.81661e-05	1.63102e-05	5.48986e-06	4.21842e-05	0.000222252	9.86337e-06	6.54594e-05	6.42195e-05	0.000239908	0.000110687	0.000332578	2.37271e-05	4.71728e-05
OG0000000	Ank_4	RabGAP-TBC	1.00268	0.029026	7.37438e-06	9.95656e-05	0.000108399	0.000134416	3.85899e-05	6.15308e-05	0.00047289	2.65498e-05	2.37573e-05	0.000223024	3.21801e-05	0.000208149	4.35921e-05	0.000133624	7.86575e-05	8.96942e-05	1.06848e-08	9.46307e-06	6.03211e-05	6.07865e-06	2.02535e-05	2.7453e-05	1.81654e-05	1.54826e-05	5.45445e-06	4.13064e-05	0.0206186	0.000330962	6.54591e-05	6.42192e-05	0.000239903	0.000110686	0.000332575	2.37267e-05	4.71688e-05
OG0000000	Ank_4	Ras	1.00199	0.0101143	4.36107e-06	2.89588e-06	0.000108399	0.000134416	3.85899e-05	6.15308e-05	0.00047289	2.65498e-05	2.37573e-05	0.000223024	3.21801e-05	0.000208149	4.35922e-05	0.000133624	7.86575e-05	8.96942e-05	1.06848e-08	9.46311e-06	6.03217e-05	6.07865e-06	2.02535e-05	2.74531e-05	1.81655e-05	1.54839e-05	5.45494e-06	4.21794e-05	0.000222181	9.79674e-06	6.54553e-05	6.42154e-05	0.000239856	0.000110676	0.000332544	2.3722e-05	4.71258e-05
OG0000000	Ank_4	Ribonuc_2-5A	1.0025	0.249774	0.213372	3.38167e-05	0.000108113	0.000134043	3.84829e-05	6.09922e-05	0.214283	0.00630887	0.0018595	0.000222882	0.000620103	0.000208139	7.21821e-05	0.000147942	7.86575e-05	8.96944e-05	1.06848e-08	9.4632e-06	6.29435e-05	6.07865e-06	2.02535e-05	2.74534e-05	1.81662e-05	1.57455e-05	5.46704e-06	4.21842e-05	0.000222252	9.82428e-06	6.54594e-05	6.42195e-05	0.000239908	0.000110687	0.000332578	2.37271e-05	4.71728e-05
OG0000000	Ank_4	Roc	2.00202	0.17442	0.0324669	0.000320391	0.000104905	0.0210021	3.81513e-05	0.00916423	0.000471817	0.00126792	0.000384924	0.000222844	0.000147124	0.0894031	0.00294772	0.00158795	7.86562e-05	8.96893e-05	1.06841e-08	9.46043e-06	0.000326465	6.07865e-06	2.02535e-05	2.74531e-05	1.81656e-05	4.15844e-05	6.51085e-06	4.21841e-05	0.000222251	1.16129e-05	6.54594e-05	6.42195e-05	0.000239908	0.000110687	0.000332578	2.37271e-05	4.71728e-05
OG0000000	Ank_4	RRM_1	1.00288	0.096744	9.53542e-05	0.000442563	0.000108399	0.000134416	3.85899e-05	6.15308e-05	0.00047289	2.65498e-05	2.37573e-05	0.000223024	3.21801e-05	0.000208149	4.35924e-05	0.000133626	7.86575e-05	8.96945e-05	1.06848e-08	9.46323e-06	6.03238e-05	6.07865e-06	2.02535e-05	2.74534e-05	1.81661e-05	1.54885e-05	5.45663e-06	4.21841e-05	0.00022225	9.80632e-06	0.0684527	6.36532e-05	0.00855578	0.000110661	0.000332499	2.37153e-05	0.000529285
OG0000000	Ank_4	SAM_1	2.05342	6.98181	4.175	0.16559	4.94208e-06	0.000333203	1.61428e-08	2.72441e-05	7.81484e-06	0.000253402	5.02927e-06	2.44673e-05	0.00573763	0.000251378	0.00846345	0.817239	7.78795e-05	8.67197e-05	1.02639e-08	7.8675e-06	0.150083	6.07843e-06	2.02435e-05	2.72822e-05	1.78284e-05	0.0147284	0.00059987	4.21346e-05	0.000221518	0.00102848	6.53877e-05	6.41491e-05	0.000239018	0.000110092	0.0582638	0.00172481	0.00164329
OG0000000	Ank_4	SAM_2	1.04038	5.57738	2.01483	0.0847498	4.84658e-06	0.000160402	2.93114e-06	0.0128625	6.19605e-06	0.00170897	0.000423257	0.00023607	0.915489	0.000193206	0.044826	0.0225666	7.86365e-05	8.9614e-05	1.06734e-08	9.42008e-06	0.00416579	6.07864e-06	2.02533e-05	2.74492e-05	1.81579e-05	0.00041804	2.17184e-05	4.21836e-05	0.000222244	3.7672e-05	6.54594e-05	6.42195e-05	0.000239907	0.000110687	0.000332577	2.37271e-05	4.71724e-05
OG0000000	Ank_4	Sec7	1.71874	0.338575	0.00170507	0.00671387	0.000108399	0.000134416	3.85899e-05	6.15308e-05	0.00047289	2.65497e-05	2.37573e-05	0.000223024	3.21796e-05	0.000208145	4.35881e-05	0.000133594	7.86564e-05	8.96902e-05	1.06842e-08	9.46093e-06	6.02854e-05	6.07864e-06	2.02532e-05	2.74476e-05	1.81546e-05	1.54028e-05	5.42492e-06	0.019454	0.29121	0.00461164	6.54543e-05	6.42145e-05	0.000239844	0.000110673	0.000332536	2.37208e-05	4.71154e-05
OG0000000	Ank_4	SH3_2	1.08752	7.71578	0.0516121	0.0721429	4.65385e-06	0.000154561	4.59739e-06	0.0123456	6.01589e-06	0.00163053	0.000399168	0.000112305	0.00295992	0.001112	0.00848271	0.813784	7.78935e-05	8.67732e-05	1.02714e-08	7.89604e-06	0.149164	6.07846e-06	2.02446e-05	2.73015e-05	1.78666e-05	0.0146368	0.000596136	4.21649e-05	0.000221967	0.00102204	6.54583e-05	6.42184e-05	0.000239894	0.000110684	0.000332568	2.37257e-05	4.71602e-05
OG0000000	Ank_4	SH3_9	1.8793	0.377719	0.00107991	0.00166324	0.000108388	0.000134401	3.85856e-05	6.15091e-05	0.000472724	2.6521e-05	2.36482e-05	0.000221999	2.80667e-05	0.0380477	0.00109985	0.123518	7.85418e-05	8.92517e-05	1.06222e-08	9.22571e-06	0.0226586	6.07862e-06	2.02522e-05	2.74304e-05	1.81208e-05	0.00223142	9.49755e-05	4.21813e-05	0.000222208	0.000163208	6.54593e-05	6.42194e-05	0.000239906	0.000110686	0.000332576	2.37269e-05	4.71709e-05
OG0000000	Ank_4	SOCS_box	1.00457	1.52927	1.85281	0.575292	3.67786e-07	7.23053e-05	7.3575e-05	0.751156	0.000355264	0.16931	0.05847	0.000218342	0.0194927	0.00020783	0.000998016	0.000611813	7.86571e-05	8.96928e-05	1.06846e-08	9.46231e-06	0.000147839	6.07865e-06	2.02535e-05	2.74533e-05	1.8166e-05	2.40697e-05	5.80332e-06	4.21842e-05	0.000222251	1.04005e-05	6.54594e-05	6.42195e-05	0.000239908	0.000110687	0.000332578	2.37271e-05	4.71728e-05
OG0000000	Ank_4	SUFU	1.00268	0.029026	7.37438e-06	9.95656e-05	0.000108399	0.000134416	3.85899e-05	6.15308e-05	0.00047289	2.65498e-05	2.37573e-05	0.000223024	3.21801e-05	0.000208149	4.35921e-05	0.000133624	7.86575e-05	8.96942e-05	1.06848e-08	9.46307e-06	6.03211e-05	6.07865e-06	2.02535e-05	2.7453e-05	1.81654e-05	1.54826e-05	5.45445e-06	4.13064e-05	0.0206186	0.000330962	6.54591e-05	6.42192e-05	0.000239903	0.000110686	0.000332575	2.37267e-05	4.71688e-05
OG0000000	Ank_4	TIR_2	1.00258	0.077892	1.99892e-05	7.05679e-05	0.000108399	0.000134416	3.85899e-05	6.15308e-05	0.00047289	2.65498e-05	2.37573e-05	0.000223024	3.21801e-05	0.000208149	4.35924e-05	0.000133626	7.86575e-05	8.96945e-05	1.06848e-08	9.46322e-06	6.03237e-05	6.07865e-06	2.02535e-05	2.74534e-05	1.81661e-05	1.54883e-05	5.45656e-06	4.21839e-05	0.000222247	9.8059e-06	6.54274e-05	6.41881e-05	0.00023951	0.000110314	0.0583817	0.00172835	0.00164702
OG0000000	Ank_4	TPP1	1.00282	0.0506463	2.10748e-05	4.75628e-05	0.000108399	0.000134415	3.85898e-05	6.153e-05	0.000472884	2.65487e-05	2.37532e-05	0.000222985	3.20242e-05	0.00020714	4.22993e-05	0.0247826	7.86344e-05	8.96061e-05	1.06723e-08	9.41582e-06	0.00457102	6.07864e-06	2.02532e-05	2.74488e-05	1.81571e-05	0.000457772	2.33234e-05	4.21836e-05	0.000222243	4.04222e-05	6.54594e-05	6.42195e-05	0.000239907	0.000110687	0.000332577	2.37271e-05	4.71724e-05
OG0000000	Ank_4	TPR_10	1.00258	0.077892	1.99892e-05	7.05679e-05	0.000108399	0.000134416	3.85899e-05	6.15308e-05	0.00047289	2.65498e-05	2.37573e-05	0.000223024	3.21801e-05	0.000208149	4.35924e-05	0.000133626	7.86575e-05	8.96945e-05	1.06848e-08	9.46322e-06	6.03237e-05	6.07865e-06	2.02535e-05	2.74534e-05	1.81661e-05	1.54883e-05	5.45656e-06	4.21839e-05	0.000222247	9.8059e-06	6.54274e-05	6.41881e-05	0.00023951	0.000110314	0.0583817	0.00172835	0.00164702
OG0000000	Ank_4	TPR_11	2.00268	0.128594	0.000100768	0.000452377	0.000106653	0.0107394	3.83778e-05	0.00468325	0.000472476	0.000656216	0.000206899	0.00022301	9.07654e-05	0.000208148	4.64406e-05	0.000135052	7.86575e-05	8.96945e-05	1.06848e-08	9.46323e-06	6.05847e-05	6.07865e-06	2.02535e-05	2.74534e-05	1.81661e-05	1.55141e-05	5.45767e-06	4.21841e-05	0.00022225	9.80809e-06	0.0684527	6.36532e-05	0.00855578	0.000110661	0.000332499	2.37153e-05	0.000529285
OG0000000	Ank_4	WW	1.00256	0.0961057	2.48065e-05	8.83711e-05	0.000108399	0.000134416	3.85899e-05	6.15308e-05	0.00047289	2.65498e-05	2.37573e-05	0.000223024	3.21801e-05	0.000208149	4.35924e-05	0.000133626	7.86575e-05	8.96945e-05	1.06848e-08	9.46322e-06	6.03236e-05	6.07865e-06	2.02535e-05	2.74534e-05	1.81661e-05	1.54882e-05	5.45654e-06	4.21838e-05	0.000222246	9.80575e-06	6.54192e-05	6.41801e-05	0.000239408	0.000110219	0.0731705	0.00216263	0.0020546
OG0000000	Ank_4	zf-B_box	1.00292	0.0428436	2.58167e-05	0.00012162	0.000108399	0.000134416	3.85899e-05	6.15308e-05	0.00047289	2.65498e-05	2.37573e-05	0.000223024	3.21801e-05	0.000208149	4.35924e-05	0.000133626	7.86575e-05	8.96944e-05	1.06848e-08	9.4632e-06	6.03233e-05	6.07865e-06	2.02535e-05	2.74533e-05	1.8166e-05	1.54874e-05	5.45622e-06	0.0275517	0.00434418	7.47094e-05	6.54594e-05	6.42195e-05	0.000239907	0.000110687	0.000332577	2.3727e-05	4.7172e-05
OG0000000	Ank_4	zf-C3HC4	1.00285	0.0243052	8.00531e-06	2.2208e-05	0.000108399	0.000134416	3.85899e-05	6.15308e-05	0.00047289	2.65498e-05	2.37573e-05	0.000223024	3.21801e-05	0.000208149	4.35924e-05	0.000133626	7.86575e-05	8.96945e-05	1.06848e-08	9.46323e-06	6.03238e-05	6.07865e-06	2.02535e-05	2.74534e-05	1.81661e-05	1.54885e-05	5.45663e-06	4.21841e-05	0.00022225	9.80627e-06	6.5447e-05	6.42073e-05	0.000239753	0.0123479	0.000332142	0.000687161	0.000669827
OG0000000	Ank_4	zf-C3HC4_3	3.78709	0.997635	0.00357402	0.00702653	0.000106633	0.000132115	0.0153532	0.0144241	0.000471587	0.00198331	0.000592887	0.000222971	0.000214205	0.000208106	5.23905e-05	0.000137719	7.86462e-05	8.96512e-05	1.06787e-08	9.44e-06	6.07452e-05	6.07857e-06	2.02501e-05	2.73947e-05	1.80504e-05	1.47101e-05	0.000434004	4.13618e-05	0.00021009	0.000742988	5.65812e-05	0.0220344	0.0268759	9.8423e-05	0.0520884	0.0015392	0.0556793
OG0000000	Ank_4	zf-CCCH	1.00288	0.096744	9.53542e-05	0.000442563	0.000108399	0.000134416	3.85899e-05	6.15308e-05	0.00047289	2.65498e-05	2.37573e-05	0.000223024	3.21801e-05	0.000208149	4.35924e-05	0.000133626	7.86575e-05	8.96945e-05	1.06848e-08	9.46323e-06	6.03238e-05	6.07865e-06	2.02535e-05	2.74534e-05	1.81661e-05	1.54885e-05	5.45663e-06	4.21841e-05	0.00022225	9.80632e-06	0.0684527	6.36532e-05	0.00855578	0.000110661	0.000332499	2.37153e-05	0.000529285
OG0000000	Ank_4	zf-DHHC	1.00292	0.0428436	2.58167e-05	0.00012162	0.000108399	0.000134416	3.85899e-05	6.15308e-05	0.00047289	2.65498e-05	2.37573e-05	0.000223024	3.21801e-05	0.000208149	4.35924e-05	0.000133626	7.86575e-05	8.96944e-05	1.06848e-08	9.4632e-06	6.03233e-05	6.07865e-06	2.02535e-05	2.74533e-05	1.8166e-05	1.54874e-05	5.45622e-06	0.0275517	0.00434418	7.47094e-05	6.54594e-05	6.42195e-05	0.000239907	0.000110687	0.000332577	2.3727e-05	4.7172e-05
OG0000000	Ank_4	zf-MYND	1.00277	0.0103961	7.34276e-06	8.60116e-06	0.000108399	0.000134416	3.85899e-05	6.15308e-05	0.00047289	2.65498e-05	2.37573e-05	0.000223024	3.218e-05	0.000208148	4.35913e-05	0.000133618	7.86572e-05	8.96934e-05	1.06846e-08	9.46264e-06	6.03139e-05	6.07864e-06	2.02534e-05	2.74519e-05	1.81632e-05	1.54664e-05	0.000458406	4.21694e-05	0.000222033	0.00078596	6.54586e-05	6.42187e-05	0.000239897	0.000110685	0.000332571	2.37261e-05	4.71631e-05
OG0000000	Ank_4	ZU5	1.28311	6.46235	2.75859	0.0386797	0.00047674	0.000196023	0.000289018	0.031212	0.00113095	0.120903	0.0353626	0.00383912	0.742529	0.000196035	0.0363481	0.0183191	7.86405e-05	8.96293e-05	1.06756e-08	9.42825e-06	0.00338844	6.07864e-06	2.02533e-05	2.745e-05	1.81595e-05	0.000341819	1.86393e-05	4.21837e-05	0.000222245	3.23958e-05	6.54594e-05	6.42195e-05	0.000239908	0.000110687	0.000332577	2.37271e-05	4.71725e-05
OG0000000	Ank_5	Ank	0.0870546	13.1564	5.58082	2.27075	1.83585e-07	2.25299e-08	4.61634e-08	2.12033e-06	1.95123e-06	0.000236855	5.4441e-07	2.30448e-06	0.000138664	6.06525e-06	1.5803e-06	0.000125341	5.53117e-05	9.17861e-07	4.07257e-08	3.9222e-07	0.00172335	6.06682e-06	1.96971e-05	1.80331e-05	3.3485e-08	5.65732e-05	0.000392078	2.69852e-05	2.36342e-07	0.000674525	9.07721e-07	0.000353493	9.78484e-07	2.02239e-09	1.58232e-07	3.22528e-05	0.00167613
OG0000000	Ank_5	Ank_2	0.227582	11.2153	1.58223	8.84498	0	0	0	0	0	6.35563e-13	0	0	0	0	2.34067e-14	9.64417e-13	3.30243e-08	2.81124e-09	7.81517e-11	9.2428e-13	6.0279e-08	0.0017043	0.0021683	5.63445e-05	4.70427e-12	2.71773e-12	7.00253e-10	1.16976e-07	5.11155e-10	6.2012e-05	1.54868e-09	2.19643e-08	8.34176e-11	0	4.83577e-14	8.49522e-11	6.20126e-05
OG0000000	Ank_5	Ank_3	1.76006	3.9983	1.275	0.013388	4.74865e-05	0.0095032	1.7263e-05	0.00407389	0.000209743	0.000533088	0.000117508	0.022619	0.644398	0.00019763	0.0315674	0.015925	7.86427e-05	8.96379e-05	1.06768e-08	9.43286e-06	0.00295031	6.07864e-06	2.02533e-05	2.74505e-05	1.81604e-05	0.000298859	1.69039e-05	4.21838e-05	0.000222246	2.94221e-05	6.54594e-05	6.42195e-05	0.000239908	0.000110687	0.000332577	2.37271e-05	4.71725e-05
OG0000000	Ank_5	Ank_4	0.0533235	14.8685	5.44743	3.46527	1.69636e-06	0.000113667	6.03351e-09	5.70711e-07	2.26498e-06	6.63795e-05	1.04453e-09	4.60501e-09	6.05523e-06	1.83346e-06	1.00715e-06	0.000156925	5.50783e-05	8.82283e-07	3.90998e-08	4.88668e-07	0.00275246	6.06655e-06	1.96847e-05	1.78912e-05	5.27739e-08	0.000165603	6.53839e-06	4.55335e-07	7.43626e-05	0.000745379	1.1066e-06	0.000403095	2.26651e-06	2.24875e-09	1.99803e-05	6.44154e-05	0.00245549
OG0000000	Ank_5	BET	1.00288	0.107857	7.03146e-05	0.000339191	0.000108399	0.000134416	3.85899e-05	6.15308e-05	0.00047289	2.65498e-05	2.37573e-05	0.000223024	3.21801e-05	0.000208149	4.35923e-05	0.000133625	7.86575e-05	8.96943e-05	1.06848e-08	9.46314e-06	6.03223e-05	6.07865e-06	2.02535e-05	2.74532e-05	1.81657e-05	1.54852e-05	5.45541e-06	0.0770376	0.011759	0.000191461	6.54592e-05	6.42193e-05	0.000239905	0.000110686	0.000332576	2.37269e-05	4.71705e-05
OG0000000	Ank_5	BRCT	1.0025	0.0352999	9.0889e-06	9.43399e-05	0.000108367	0.000134373	3.85777e-05	6.14692e-05	0.02612	0.000746335	0.00023311	0.000223008	9.91501e-05	0.000208148	4.68482e-05	0.000135256	7.86575e-05	8.96945e-05	1.06848e-08	9.46323e-06	6.06221e-05	6.07865e-06	2.02535e-05	2.74534e-05	1.81662e-05	1.55178e-05	5.45785e-06	4.21842e-05	0.000222252	9.80852e-06	6.54594e-05	6.42195e-05	0.000239908	0.000110687	0.000332578	2.37271e-05	4.71728e-05
OG0000000	Ank_5	Bromodomain	1.00288	0.107857	7.03146e-05	0.000339191	0.000108399	0.000134416	3.85899e-05	6.15308e-05	0.00047289	2.65498e-05	2.37573e-05	0.000223024	3.21801e-05	0.000208149	4.35923e-05	0.000133625	7.86575e-05	8.96943e-05	1.06848e-08	9.46314e-06	6.03223e-05	6.07865e-06	2.02535e-05	2.74532e-05	1.81657e-05	1.54852e-05	5.45541e-06	0.0770376	0.011759	0.000191461	6.54592e-05	6.42193e-05	0.000239905	0.000110686	0.000332576	2.37269e-05	4.71705e-05
OG0000000	Ank_5	BTB	1.47402	0.606513	0.00317152	0.0124256	0.000108399	0.000134416	3.85899e-05	6.15308e-05	0.00047289	2.65497e-05	2.37573e-05	0.000223023	3.21792e-05	0.000208143	4.35847e-05	0.000133568	7.86555e-05	8.96867e-05	1.06837e-08	9.45908e-06	6.02546e-05	6.07863e-06	2.02529e-05	2.74428e-05	1.81453e-05	1.53338e-05	5.3994e-06	0.0362225	0.524944	0.00830923	6.54502e-05	6.42105e-05	0.000239793	0.000110662	0.000332503	2.37158e-05	4.70693e-05
OG0000000	Ank_5	CCDC144C	1.0028	0.198848	0.116889	2.80889e-05	0.0712139	0.0302155	3.7987e-05	0.0131911	0.000471711	0.0018183	0.000545273	0.000222984	0.000199038	0.000208146	5.17047e-05	0.000137688	7.86575e-05	8.96945e-05	1.06848e-08	9.46322e-06	6.10671e-05	6.07865e-06	2.02535e-05	2.74534e-05	1.81662e-05	1.55615e-05	5.45961e-06	4.21842e-05	0.000222252	9.81154e-06	6.54594e-05	6.42195e-05	0.000239908	0.000110687	0.000332578	2.37271e-05	4.71728e-05
OG0000000	Ank_5	COR	1.985	0.239726	0.056701	0.000499072	0.000108345	0.000134345	3.85698e-05	6.14289e-05	0.000472108	2.64146e-05	2.32456e-05	0.0363271	0.00378528	0.087875	0.013558	0.00690639	7.86512e-05	8.96702e-05	1.06814e-08	9.4502e-06	0.0012999	6.07865e-06	2.02534e-05	2.74522e-05	1.81637e-05	0.000137033	1.03667e-05	4.2184e-05	0.000222249	1.82201e-05	6.54594e-05	6.42195e-05	0.000239908	0.000110687	0.000332578	2.37271e-05	4.71727e-05
OG0000000	Ank_5	Death	2.23866	1.56872	0.700222	0.00543145	0.00598449	0.412587	2.75749e-05	0.180213	0.000423094	0.0246262	0.00717982	0.00857648	0.0690266	0.000207029	0.00339989	0.00181425	7.8656e-05	8.96884e-05	1.0684e-08	9.46e-06	0.000367876	6.07865e-06	2.02535e-05	2.74531e-05	1.81655e-05	4.56448e-05	6.67487e-06	4.21841e-05	0.000222251	1.1894e-05	6.54594e-05	6.42195e-05	0.000239908	0.000110687	0.000332578	2.37271e-05	4.71728e-05
OG0000000	Ank_5	Dpy-30	1.00291	0.0663201	1.18995e-05	1.3925e-05	0.000107028	0.000132629	0.0119525	0.0112347	0.000471889	0.00154879	0.000466509	0.00022299	0.000173812	0.000208146	5.0478e-05	0.000137074	7.86575e-05	8.96945e-05	1.06848e-08	9.46323e-06	6.09547e-05	6.07865e-06	2.02535e-05	2.74534e-05	1.81662e-05	1.55505e-05	5.45917e-06	4.21842e-05	0.000222252	9.81078e-06	6.54594e-05	6.42195e-05	0.000239908	0.000110687	0.000332578	2.37271e-05	4.71728e-05
OG0000000	Ank_5	DUF3496	1.00281	0.108486	0.0621135	1.11442e-05	0.0378397	0.0160789	3.82707e-05	0.0070138	0.000472267	0.000974256	0.000299469	0.000223002	0.000120383	0.000208147	4.78805e-05	0.000135773	7.86575e-05	8.96945e-05	1.06848e-08	9.46323e-06	6.07167e-05	6.07865e-06	2.02535e-05	2.74534e-05	1.81662e-05	1.55271e-05	5.45822e-06	4.21842e-05	0.000222252	9.80916e-06	6.54594e-05	6.42195e-05	0.000239908	0.000110687	0.000332578	2.37271e-05	4.71728e-05
OG0000000	Ank_5	DUF4207	1.00296	0.0129737	2.41934e-05	2.95631e-06	0.000108394	0.000134409	3.85881e-05	6.15217e-05	0.00047282	2.65376e-05	2.37114e-05	0.000222593	0.00182377	0.00020812	0.000130692	0.000177238	7.86575e-05	8.96943e-05	1.06848e-08	9.46315e-06	6.83047e-05	6.07865e-06	2.02535e-05	2.74534e-05	1.81661e-05	1.62711e-05	5.48828e-06	4.21842e-05	0.000222252	9.86066e-06	6.54594e-05	6.42195e-05	0.000239908	0.000110687	0.000332578	2.37271e-05	4.71728e-05
OG0000000	Ank_5	F5_F8_type_C	1.00295	0.0486775	2.3405e-05	9.18962e-06	0.000108399	0.000134416	3.85899e-05	6.15307e-05	0.00047289	2.65496e-05	2.37569e-05	0.000223019	3.21625e-05	0.000208035	4.34466e-05	0.000132523	7.83959e-05	8.8694e-05	1.05432e-08	0.00500188	0.00749375	6.07864e-06	2.02531e-05	2.74458e-05	1.81512e-05	0.000744352	3.49002e-05	4.21832e-05	0.000222237	6.02597e-05	6.54594e-05	6.42195e-05	0.000239907	0.000110687	0.000332577	2.37271e-05	4.71722e-05
OG0000000	Ank_5	Fic	1.00258	0.077892	1.99892e-05	7.05679e-05	0.000108399	0.000134416	3.85899e-05	6.15308e-05	0.00047289	2.65498e-05	2.37573e-05	0.000223024	3.21801e-05	0.000208149	4.35924e-05	0.000133626	7.86575e-05	8.96945e-05	1.06848e-08	9.46322e-06	6.03237e-05	6.07865e-06	2.02535e-05	2.74534e-05	1.81661e-05	1.54883e-05	5.45656e-06	4.21839e-05	0.000222247	9.8059e-06	6.54274e-05	6.41881e-05	0.00023951	0.000110314	0.0583817	0.00172835	0.00164702
OG0000000	Ank_5	fn2	1.00281	0.109373	1.43706e-05	2.2807e-05	0.0381896	0.0162178	3.82681e-05	0.00707082	0.000472262	0.0009815	0.000301509	0.000223002	0.00012103	0.000208147	4.7912e-05	0.000135789	7.86575e-05	8.96945e-05	1.06848e-08	9.46323e-06	6.07196e-05	6.07865e-06	2.02535e-05	2.74534e-05	1.81662e-05	1.55274e-05	5.45823e-06	4.21842e-05	0.000222252	9.80918e-06	6.54594e-05	6.42195e-05	0.000239908	0.000110687	0.000332578	2.37271e-05	4.71728e-05
OG0000000	Ank_5	FYVE	2.00009	0.0866602	6.31091e-05	0.000147756	0.000108399	0.000134416	3.85899e-05	6.15307e-05	0.000472889	2.65496e-05	2.37567e-05	0.000223018	3.21581e-05	0.000208006	4.34098e-05	0.000132244	7.83552e-05	8.85383e-05	1.05212e-08	0.00499137	0.00747778	6.07861e-06	2.02519e-05	2.74262e-05	1.81126e-05	0.000742512	3.48133e-05	4.12193e-05	0.0205743	0.00203014	6.54572e-05	6.42173e-05	0.00023988	0.000110681	0.000332559	2.37244e-05	4.71476e-05
OG0000000	Ank_5	GATA	1.00282	0.0506463	2.10748e-05	4.75628e-05	0.000108399	0.000134415	3.85898e-05	6.153e-05	0.000472884	2.65487e-05	2.37532e-05	0.000222985	3.20242e-05	0.00020714	4.22993e-05	0.0247826	7.86344e-05	8.96061e-05	1.06723e-08	9.41582e-06	0.00457102	6.07864e-06	2.02532e-05	2.74488e-05	1.81571e-05	0.000457772	2.33234e-05	4.21836e-05	0.000222243	4.04222e-05	6.54594e-05	6.42195e-05	0.000239907	0.000110687	0.000332577	2.37271e-05	4.71724e-05
OG0000000	Ank_5	Ion_trans	1.30939	6.75796	1.02692	0.0753392	1.60035e-06	0.000103089	1.7139e-06	0.00821762	0.000218509	0.0316974	0.00919721	1.09114e-05	0.166783	0.0193586	0.489255	0.245375	7.84276e-05	8.88151e-05	1.05604e-08	8.99144e-06	0.0449474	6.07859e-06	2.02508e-05	2.74077e-05	1.8076e-05	0.00441681	0.000183256	4.21784e-05	0.000222166	0.000314479	6.54591e-05	6.42192e-05	0.000239904	0.000110686	0.000332575	2.37267e-05	4.7169e-05
OG0000000	Ank_5	IQ	4.61085	2.27002	0.411712	0.00551139	0.0171569	0.00732301	3.3684e-05	0.00317759	0.0227865	0.0126249	0.00368016	0.000197442	0.00110217	0.246666	0.0194133	0.00986006	7.48776e-05	7.52418e-05	3.49962e-06	0.00260582	0.142108	6.07844e-06	2.02438e-05	2.72868e-05	1.78376e-05	0.0139477	0.00056836	4.21299e-05	0.000221449	0.000974546	6.53723e-05	6.41341e-05	0.000238828	0.000109956	0.0729953	0.00215739	0.00204921
OG0000000	Ank_5	LEM	1.00275	0.0320682	6.79224e-05	0.000372428	0.000108394	0.000134409	3.8588e-05	6.15212e-05	0.000472817	2.6537e-05	2.37092e-05	0.0186145	0.0019133	0.000208118	0.000135044	0.000179418	7.86575e-05	8.96943e-05	1.06848e-08	9.46314e-06	6.87035e-05	6.07865e-06	2.02535e-05	2.74534e-05	1.81661e-05	1.63102e-05	5.48986e-06	4.21842e-05	0.000222252	9.86337e-06	6.54594e-05	6.42195e-05	0.000239908	0.000110687	0.000332578	2.37271e-05	4.71728e-05
OG0000000	Ank_5	Mcp5_PH	1.00277	0.0550458	1.49898e-05	0.000139973	0.000108399	0.000134415	3.85899e-05	6.15304e-05	0.000472888	2.65493e-05	2.37556e-05	0.000223008	3.21158e-05	0.0435367	0.00129071	0.000758081	7.8657e-05	8.96922e-05	1.06845e-08	9.46203e-06	0.000174597	6.07865e-06	2.02535e-05	2.74533e-05	1.81659e-05	2.66933e-05	5.9093e-06	4.21842e-05	0.000222251	1.05821e-05	6.54594e-05	6.42195e-05	0.000239908	0.000110687	0.000332578	2.37271e-05	4.71728e-05
OG0000000	Ank_5	N6_N4_Mtase	1.00275	0.0320682	6.79224e-05	0.000372428	0.000108394	0.000134409	3.8588e-05	6.15212e-05	0.000472817	2.6537e-05	2.37092e-05	0.0186145	0.0019133	0.000208118	0.000135044	0.000179418	7.86575e-05	8.96943e-05	1.06848e-08	9.46314e-06	6.87035e-05	6.07865e-06	2.02535e-05	2.74534e-05	1.81661e-05	1.63102e-05	5.48986e-06	4.21842e-05	0.000222252	9.86337e-06	6.54594e-05	6.42195e-05	0.000239908	0.000110687	0.000332578	2.37271e-05	4.71728e-05
OG0000000	Ank_5	PARP	1.27179	5.48713	1.03197	0.0735288	1.25488e-05	0.000426378	9.0239e-06	0.0343502	0.000917566	0.132351	0.0385863	0.00383791	0.736733	0.000196188	0.0358926	0.018085	7.86407e-05	8.96301e-05	1.06757e-08	9.4287e-06	0.00334541	6.07864e-06	2.02533e-05	2.74501e-05	1.81596e-05	0.000337599	1.84688e-05	4.21837e-05	0.000222245	3.21036e-05	6.54594e-05	6.42195e-05	0.000239908	0.000110687	0.000332577	2.37271e-05	4.71725e-05
OG0000000	Ank_5	PDZ	1.0025	0.0352999	9.0889e-06	9.43399e-05	0.000108367	0.000134373	3.85777e-05	6.14692e-05	0.02612	0.000746335	0.00023311	0.000223008	9.91501e-05	0.000208148	4.68482e-05	0.000135256	7.86575e-05	8.96945e-05	1.06848e-08	9.46323e-06	6.06221e-05	6.07865e-06	2.02535e-05	2.74534e-05	1.81662e-05	1.55178e-05	5.45785e-06	4.21842e-05	0.000222252	9.80852e-06	6.54594e-05	6.42195e-05	0.000239908	0.000110687	0.000332578	2.37271e-05	4.71728e-05
OG0000000	Ank_5	PGG	1.00291	0.0335454	2.92036e-05	0.00013258	0.000108399	0.000134416	3.85899e-05	6.15308e-05	0.00047289	2.65498e-05	2.37573e-05	0.000223024	3.21801e-05	0.000208149	4.35924e-05	0.000133626	7.86575e-05	8.96945e-05	1.06848e-08	9.46323e-06	6.03238e-05	6.07865e-06	2.02535e-05	2.74534e-05	1.81662e-05	1.54886e-05	5.45666e-06	4.21841e-05	0.000222251	9.80644e-06	0.0204665	6.40506e-05	0.00272067	0.000110679	0.000332554	2.37236e-05	0.000190995
OG0000000	Ank_5	PH	2.0023	0.0998281	0.040891	0.000171491	0.000108399	0.000134415	3.85899e-05	6.15304e-05	0.000472888	2.65493e-05	2.37556e-05	0.000223007	3.21136e-05	0.0435338	0.00129061	0.000758007	7.86565e-05	8.96905e-05	1.06842e-08	9.46111e-06	0.000174571	6.07864e-06	2.02534e-05	2.74519e-05	1.81632e-05	2.66711e-05	5.90414e-06	4.04482e-05	0.0404918	0.000700726	6.54587e-05	6.42188e-05	0.000239898	0.000110685	0.000332571	2.37262e-05	4.71642e-05
OG0000000	Ank_5	Pkinase	3.00194	0.314287	0.120536	0.000459199	0.000108246	0.000134215	3.85324e-05	6.1241e-05	0.11829	0.00340157	0.00100743	0.000222945	0.000347	0.000208134	5.88874e-05	0.000141218	0.0583269	0.0113474	4.11531e-07	0.000308337	0.000517079	6.07865e-06	2.02535e-05	2.74529e-05	1.81651e-05	6.02732e-05	7.26566e-06	4.21836e-05	0.000222244	1.29056e-05	6.5419e-05	6.41799e-05	0.000239406	0.000110219	0.0731699	0.00216261	0.00205458
OG0000000	Ank_5	Pkinase_Tyr	2.53075	0.147293	0.00303136	0.0332894	0.00010828	0.000134261	3.85455e-05	6.13063e-05	0.000471165	2.62517e-05	2.26284e-05	0.424267	0.0441055	0.000207433	0.002187	0.00120689	7.86565e-05	8.96905e-05	1.06842e-08	9.46111e-06	0.000256728	6.07865e-06	2.02535e-05	2.74531e-05	1.81656e-05	3.47454e-05	6.23439e-06	4.21836e-05	0.000222243	1.11383e-05	6.54021e-05	6.41633e-05	0.000239196	0.000110022	0.00033058	0.00306444	0.00290098
OG0000000	Ank_5	PUFD	1.00279	0.0386011	6.49384e-06	1.04066e-05	0.000106653	0.0107394	3.83778e-05	0.00468325	0.000472476	0.000656216	0.000206899	0.00022301	9.07654e-05	0.000208148	4.64406e-05	0.000135052	7.86575e-05	8.96945e-05	1.06848e-08	9.46323e-06	6.05848e-05	6.07865e-06	2.02535e-05	2.74534e-05	1.81662e-05	1.55142e-05	5.4577e-06	4.21842e-05	0.000222252	9.80827e-06	6.54594e-05	6.42195e-05	0.000239908	0.000110687	0.000332578	2.37271e-05	4.71728e-05
OG0000000	Ank_5	PX	1.00296	0.042309	2.40194e-06	1.08181e-05	0.000108399	0.000134416	3.85899e-05	6.15308e-05	0.00047289	2.65498e-05	2.37573e-05	0.000223024	3.218e-05	0.000208148	4.35913e-05	0.000133617	7.86572e-05	8.96933e-05	1.06846e-08	9.4626e-06	6.03132e-05	6.07386e-06	2.0028e-05	0.0104372	0.000563713	0.000171551	1.17611e-05	4.2184e-05	0.000222249	2.06094e-05	6.54594e-05	6.42195e-05	0.000239908	0.000110687	0.000332578	2.37271e-05	4.71727e-05
OG0000000	Ank_5	RasGEF	1.00258	0.077892	1.99892e-05	7.05679e-05	0.000108399	0.000134416	3.85899e-05	6.15308e-05	0.00047289	2.65498e-05	2.37573e-05	0.000223024	3.21801e-05	0.000208149	4.35924e-05	0.000133626	7.86575e-05	8.96945e-05	1.06848e-08	9.46322e-06	6.03237e-05	6.07865e-06	2.02535e-05	2.74534e-05	1.81661e-05	1.54883e-05	5.45656e-06	4.21839e-05	0.000222247	9.8059e-06	6.54274e-05	6.41881e-05	0.00023951	0.000110314	0.0583817	0.00172835	0.00164702
OG0000000	Ank_5	Ribonuc_2-5A	1.0025	0.0898039	0.0761511	5.57325e-06	0.000108304	0.000134292	3.85545e-05	6.13519e-05	0.0741607	0.00211594	0.000632097	0.000222977	0.000226833	0.000208146	5.30562e-05	0.000138365	7.86575e-05	8.96945e-05	1.06848e-08	9.46322e-06	6.1191e-05	6.07865e-06	2.02535e-05	2.74534e-05	1.81662e-05	1.55736e-05	5.4601e-06	4.21842e-05	0.000222252	9.81238e-06	6.54594e-05	6.42195e-05	0.000239908	0.000110687	0.000332578	2.37271e-05	4.71728e-05
OG0000000	Ank_5	Roc	1.985	0.239726	0.056701	0.000499072	0.000108345	0.000134345	3.85698e-05	6.14289e-05	0.000472108	2.64146e-05	2.32456e-05	0.0363271	0.00378528	0.087875	0.013558	0.00690639	7.86512e-05	8.96702e-05	1.06814e-08	9.4502e-06	0.0012999	6.07865e-06	2.02534e-05	2.74522e-05	1.81637e-05	0.000137033	1.03667e-05	4.2184e-05	0.000222249	1.82201e-05	6.54594e-05	6.42195e-05	0.000239908	0.000110687	0.000332578	2.37271e-05	4.71727e-05
OG0000000	Ank_5	SAM_1	2.9415	0.535721	0.00173156	0.00247	0.0370811	0.0157469	3.71569e-05	0.00686162	0.000458289	0.000950831	0.000289689	0.0179193	0.00690164	0.0865662	0.022645	0.0114612	7.86469e-05	8.96539e-05	1.06791e-08	9.44144e-06	0.00213357	6.07864e-06	2.02534e-05	2.74513e-05	1.8162e-05	0.000218777	1.36689e-05	4.21839e-05	0.000222248	2.38787e-05	6.54594e-05	6.42195e-05	0.000239908	0.000110687	0.000332577	2.37271e-05	4.71726e-05
OG0000000	Ank_5	SAM_2	1.23214	5.54923	1.99244	0.0766972	6.67543e-06	0.000223703	4.73447e-06	0.0179601	0.000931383	0.134157	0.0392405	0.00357203	0.749935	0.000195969	0.0365482	0.0184137	7.86404e-05	8.96289e-05	1.06755e-08	9.42807e-06	0.00340558	6.07864e-06	2.02533e-05	2.745e-05	1.81594e-05	0.000343499	1.87072e-05	4.21837e-05	0.000222245	3.2512e-05	6.54594e-05	6.42195e-05	0.000239908	0.000110687	0.000332577	2.37271e-05	4.71725e-05
OG0000000	Ank_5	Sec7	1.00268	0.029026	7.37438e-06	9.95656e-05	0.000108399	0.000134416	3.85899e-05	6.15308e-05	0.00047289	2.65498e-05	2.37573e-05	0.000223024	3.21801e-05	0.000208149	4.35921e-05	0.000133624	7.86575e-05	8.96942e-05	1.06848e-08	9.46307e-06	6.03211e-05	6.07865e-06	2.02535e-05	2.7453e-05	1.81654e-05	1.54826e-05	5.45445e-06	4.13064e-05	0.0206186	0.000330962	6.54591e-05	6.42192e-05	0.000239903	0.000110686	0.000332575	2.37267e-05	4.71688e-05
OG0000000	Ank_5	SH3_2	2.00238	0.322924	0.000331636	0.00131313	0.000108366	0.000134373	3.85776e-05	6.14686e-05	0.0261198	0.000746328	0.000233107	0.000223005	9.91383e-05	0.000208123	4.6816e-05	0.000135028	0.19774	0.0382921	1.37093e-06	0.00102367	0.00157819	6.07864e-06	2.02534e-05	2.74519e-05	1.81631e-05	0.000164319	1.14689e-05	4.2184e-05	0.000222249	2.01088e-05	6.54594e-05	6.42195e-05	0.000239908	0.000110687	0.000332578	2.37271e-05	4.71727e-05
OG0000000	Ank_5	SOCS_box	1.0476	5.70967	1.90859	0.342467	1.57905e-05	0.0038172	1.55469e-07	0.00163265	0.000141018	0.00666804	0.00195258	0.0060275	0.914472	0.000193176	0.0449109	0.0226138	7.86365e-05	8.96139e-05	1.06734e-08	9.41999e-06	0.00417457	6.07864e-06	2.02533e-05	2.74492e-05	1.81579e-05	0.000418901	2.17532e-05	4.21836e-05	0.000222244	3.77317e-05	6.54594e-05	6.42195e-05	0.000239907	0.000110687	0.000332577	2.37271e-05	4.71724e-05
OG0000000	Ank_5	TIR_2	1.00252	0.141509	0.116073	9.8013e-05	0.000108399	0.000134416	3.85899e-05	6.15308e-05	0.00047289	2.65498e-05	2.37573e-05	0.000223024	3.21801e-05	0.000208149	4.35924e-05	0.000133626	7.86575e-05	8.96944e-05	1.06848e-08	9.46322e-06	6.03236e-05	6.07865e-06	2.02535e-05	2.74534e-05	1.81661e-05	1.5488e-05	5.45647e-06	4.21836e-05	0.000222243	9.80536e-06	6.53979e-05	6.41592e-05	0.000239146	0.000109977	0.109794	0.00325768	0.0031079
OG0000000	Ank_5	TPR_11	1.00288	0.107857	7.03146e-05	0.000339191	0.000108399	0.000134416	3.85899e-05	6.15308e-05	0.00047289	2.65498e-05	2.37573e-05	0.000223024	3.21801e-05	0.000208149	4.35923e-05	0.000133625	7.86575e-05	8.96943e-05	1.06848e-08	9.46314e-06	6.03223e-05	6.07865e-06	2.02535e-05	2.74532e-05	1.81657e-05	1.54852e-05	5.45541e-06	0.0770376	0.011759	0.000191461	6.54592e-05	6.42193e-05	0.000239905	0.000110686	0.000332576	2.37269e-05	4.71705e-05
OG0000000	Ank_5	WW	1.00256	0.0961057	2.48065e-05	8.83711e-05	0.000108399	0.000134416	3.85899e-05	6.15308e-05	0.00047289	2.65498e-05	2.37573e-05	0.000223024	3.21801e-05	0.000208149	4.35924e-05	0.000133626	7.86575e-05	8.96945e-05	1.06848e-08	9.46322e-06	6.03236e-05	6.07865e-06	2.02535e-05	2.74534e-05	1.81661e-05	1.54882e-05	5.45654e-06	4.21838e-05	0.000222246	9.80575e-06	6.54192e-05	6.41801e-05	0.000239408	0.000110219	0.0731705	0.00216263	0.0020546
OG0000000	Ank_5	zf-MYND	1.00277	0.0999907	0.000148911	0.000251989	0.000108399	0.000134416	3.85899e-05	6.15308e-05	0.00047289	2.65498e-05	2.37573e-05	0.000223024	3.21801e-05	0.000208149	4.35924e-05	0.000133626	7.86575e-05	8.96945e-05	1.06848e-08	9.46322e-06	6.03237e-05	6.07865e-06	2.02535e-05	2.74534e-05	1.81661e-05	1.54883e-05	5.45655e-06	4.21839e-05	0.000222247	9.80585e-06	6.33814e-05	0.0246826	0.0301745	0.000110593	0.000332295	2.36844e-05	0.00178263
OG0000000	Ank_5	zf-RING_2	1.00295	0.0486775	2.3405e-05	9.18962e-06	0.000108399	0.000134416	3.85899e-05	6.15307e-05	0.00047289	2.65496e-05	2.37569e-05	0.000223019	3.21625e-05	0.000208035	4.34466e-05	0.000132523	7.83959e-05	8.8694e-05	1.05432e-08	0.00500188	0.00749375	6.07864e-06	2.02531e-05	2.74458e-05	1.81512e-05	0.000744352	3.49002e-05	4.21832e-05	0.000222237	6.02597e-05	6.54594e-05	6.42195e-05	0.000239907	0.000110687	0.000332577	2.37271e-05	4.71722e-05
OG0000000	Ank_5	ZU5	2.00112	0.082798	9.35078e-05	0.000251304	0.0195419	0.00834191	3.83706e-05	0.00363823	0.00047187	0.000513733	0.000165305	0.009243	0.00230236	0.000208112	0.000153992	0.000188906	7.86575e-05	8.96943e-05	1.06848e-08	9.46313e-06	7.044e-05	6.07865e-06	2.02535e-05	2.74534e-05	1.81661e-05	1.64805e-05	5.49674e-06	4.21842e-05	0.000222252	9.87516e-06	6.54594e-05	6.42195e-05	0.000239908	0.000110687	0.000332578	2.37271e-05	4.71728e-05
OG0000000	Ank	Ank_2	0.0132884	9.93653	1.36685	3.93239	0	0	0	0	0	0	0	0	0	0	0	0	6.93229e-06	5.23801e-15	0	0	2.28009e-14	5.56233e-06	4.76458e-10	2.29904e-05	0	0	1.2013e-12	6.26955e-11	1.19961e-12	3.96435e-05	7.85355e-08	1.03318e-06	8.87934e-10	0	3.98055e-13	9.10178e-10	3.9643e-05
OG0000000	Ank	Ank_3	2.05275	8.70731	2.00062	0.107963	2.71178e-07	2.6253e-06	3.28525e-08	8.12148e-05	4.17533e-06	0.000551054	8.57771e-05	6.9776e-05	0.016335	3.48334e-06	0.000585729	0.056237	5.70374e-05	7.03114e-06	3.25211e-07	0.000213993	0.797436	6.07712e-06	2.01816e-05	2.62226e-05	1.57394e-05	0.0782201	0.00316501	0.0262349	0.00411741	0.041351	6.54135e-05	6.41745e-05	0.000239337	0.000110563	0.000332205	2.36707e-05	4.66568e-05
OG0000000	Ank	Ank_4	0.0869689	12.2069	4.84658	6.3751	5.26604e-12	7.53997e-11	3.53244e-12	7.20777e-10	6.91924e-10	6.47133e-07	2.47585e-11	6.15236e-11	2.18488e-06	3.69573e-07	1.07934e-07	9.6017e-08	0.000887517	1.07141e-07	4.6816e-11	9.4711e-08	0.000613721	6.06186e-06	1.94695e-05	1.54038e-05	1.11508e-08	1.01267e-07	2.1404e-07	2.98104e-06	5.70842e-07	0.000587978	0.00353202	1.18353e-06	5.73609e-07	9.43247e-10	8.38111e-06	1.90638e-05	0.00057011
OG0000000	Ank	Ank_5	0.123189	17.7892	6.53239	2.3914	4.47959e-08	1.28141e-06	1.69147e-08	4.01251e-05	1.06265e-06	0.000136655	1.82751e-07	9.22158e-07	1.74495e-05	4.18971e-06	1.78961e-06	6.97222e-06	5.89299e-05	1.45577e-05	6.39876e-11	3.55248e-08	7.01441e-05	5.66449e-06	9.06888e-07	0.000644666	8.07173e-08	2.86827e-05	8.96355e-07	2.70358e-05	9.9769e-06	0.000713367	0.00361615	2.36872e-07	7.2233e-07	5.87849e-10	5.22327e-06	5.18932e-06	0.000741124
OG0000000	Ank	ATP-grasp_4	1.0025	0.0352999	9.0889e-06	9.43399e-05	0.000108367	0.000134373	3.85777e-05	6.14692e-05	0.02612	0.000746335	0.00023311	0.000223008	9.91501e-05	0.000208148	4.68482e-05	0.000135256	7.86575e-05	8.96945e-05	1.06848e-08	9.46323e-06	6.06221e-05	6.07865e-06	2.02535e-05	2.74534e-05	1.81662e-05	1.55178e-05	5.45785e-06	4.21842e-05	0.000222252	9.80852e-06	6.54594e-05	6.42195e-05	0.000239908	0.000110687	0.000332578	2.37271e-05	4.71728e-05
OG0000000	Ank	BRCT	1.00282	0.0506463	2.10748e-05	4.75628e-05	0.000108399	0.000134415	3.85898e-05	6.153e-05	0.000472884	2.65487e-05	2.37532e-05	0.000222985	3.20242e-05	0.00020714	4.22993e-05	0.0247826	7.86344e-05	8.96061e-05	1.06723e-08	9.41582e-06	0.00457102	6.07864e-06	2.02532e-05	2.74488e-05	1.81571e-05	0.000457772	2.33234e-05	4.21836e-05	0.000222243	4.04222e-05	6.54594e-05	6.42195e-05	0.000239907	0.000110687	0.000332577	2.37271e-05	4.71724e-05
OG0000000	Ank	BTB	1.00268	0.029026	7.37438e-06	9.95656e-05	0.000108399	0.000134416	3.85899e-05	6.15308e-05	0.00047289	2.65498e-05	2.37573e-05	0.000223024	3.21801e-05	0.000208149	4.35921e-05	0.000133624	7.86575e-05	8.96942e-05	1.06848e-08	9.46307e-06	6.03211e-05	6.07865e-06	2.02535e-05	2.7453e-05	1.81654e-05	1.54826e-05	5.45445e-06	4.13064e-05	0.0206186	0.000330962	6.54591e-05	6.42192e-05	0.000239903	0.000110686	0.000332575	2.37267e-05	4.71688e-05
OG0000000	Ank	Calpain_III	1.00268	0.029026	7.37438e-06	9.95656e-05	0.000108399	0.000134416	3.85899e-05	6.15308e-05	0.00047289	2.65498e-05	2.37573e-05	0.000223024	3.21801e-05	0.000208149	4.35921e-05	0.000133624	7.86575e-05	8.96942e-05	1.06848e-08	9.46307e-06	6.03211e-05	6.07865e-06	2.02535e-05	2.7453e-05	1.81654e-05	1.54826e-05	5.45445e-06	4.13064e-05	0.0206186	0.000330962	6.54591e-05	6.42192e-05	0.000239903	0.000110686	0.000332575	2.37267e-05	4.71688e-05
OG0000000	Ank	Caskin-Pro-rich	1.00281	0.0591088	7.87219e-06	1.19546e-05	0.0195698	0.00835384	3.84255e-05	0.00364362	0.000472569	0.000514576	0.000165702	0.000223013	7.7587e-05	0.000208148	4.57999e-05	0.000134732	7.86575e-05	8.96945e-05	1.06848e-08	9.46323e-06	6.05261e-05	6.07865e-06	2.02535e-05	2.74534e-05	1.81662e-05	1.55084e-05	5.45747e-06	4.21842e-05	0.000222252	9.80787e-06	6.54594e-05	6.42195e-05	0.000239908	0.000110687	0.000332578	2.37271e-05	4.71728e-05
OG0000000	Ank	Caskin-tail	1.00281	0.0591088	7.87219e-06	1.19546e-05	0.0195698	0.00835384	3.84255e-05	0.00364362	0.000472569	0.000514576	0.000165702	0.000223013	7.7587e-05	0.000208148	4.57999e-05	0.000134732	7.86575e-05	8.96945e-05	1.06848e-08	9.46323e-06	6.05261e-05	6.07865e-06	2.02535e-05	2.74534e-05	1.81662e-05	1.55084e-05	5.45747e-06	4.21842e-05	0.000222252	9.80787e-06	6.54594e-05	6.42195e-05	0.000239908	0.000110687	0.000332578	2.37271e-05	4.71728e-05
OG0000000	Ank	CCDC144C	1.0028	0.240299	0.141964	3.86276e-05	0.086494	0.0366999	3.78566e-05	0.0160295	0.000471455	0.00220685	0.000658518	0.000222975	0.000235283	0.000208145	5.3467e-05	0.000138571	7.86575e-05	8.96945e-05	1.06848e-08	9.46322e-06	6.12286e-05	6.07865e-06	2.02535e-05	2.74534e-05	1.81662e-05	1.55773e-05	5.46025e-06	4.21842e-05	0.000222252	9.81264e-06	6.54594e-05	6.42195e-05	0.000239908	0.000110687	0.000332578	2.37271e-05	4.71728e-05
OG0000000	Ank	COR	1.00277	0.106454	2.97298e-05	0.000287328	0.000108399	0.000134415	3.85898e-05	6.15301e-05	0.000472885	2.65488e-05	2.37538e-05	0.000222991	3.20476e-05	0.0894514	0.00261227	0.00141981	7.86563e-05	8.96899e-05	1.06842e-08	9.46076e-06	0.000295692	6.07865e-06	2.02535e-05	2.74532e-05	1.81657e-05	3.85669e-05	6.38895e-06	4.21841e-05	0.000222251	1.1404e-05	6.54594e-05	6.42195e-05	0.000239908	0.000110687	0.000332578	2.37271e-05	4.71728e-05
OG0000000	Ank	Death	1.24859	4.10439	1.90486	0.0240742	0.00220957	0.000931424	0.000941924	0.149206	0.0049308	0.581381	0.170933	0.000209843	0.0548508	0.000207259	0.00271022	0.00146891	7.86563e-05	8.96897e-05	1.06841e-08	9.46066e-06	0.000304678	6.07865e-06	2.02535e-05	2.74532e-05	1.81657e-05	3.9448e-05	6.42455e-06	4.21841e-05	0.000222251	1.1465e-05	6.54594e-05	6.42195e-05	0.000239908	0.000110687	0.000332578	2.37271e-05	4.71728e-05
OG0000000	Ank	DSPc	1.00256	0.0961057	2.48065e-05	8.83711e-05	0.000108399	0.000134416	3.85899e-05	6.15308e-05	0.00047289	2.65498e-05	2.37573e-05	0.000223024	3.21801e-05	0.000208149	4.35924e-05	0.000133626	7.86575e-05	8.96945e-05	1.06848e-08	9.46322e-06	6.03236e-05	6.07865e-06	2.02535e-05	2.74534e-05	1.81661e-05	1.54882e-05	5.45654e-06	4.21838e-05	0.000222246	9.80575e-06	6.54192e-05	6.41801e-05	0.000239408	0.000110219	0.0731705	0.00216263	0.0020546
OG0000000	Ank	FH2	1.00268	0.029026	7.37438e-06	9.95656e-05	0.000108399	0.000134416	3.85899e-05	6.15308e-05	0.00047289	2.65498e-05	2.37573e-05	0.000223024	3.21801e-05	0.000208149	4.35921e-05	0.000133624	7.86575e-05	8.96942e-05	1.06848e-08	9.46307e-06	6.03211e-05	6.07865e-06	2.02535e-05	2.7453e-05	1.81654e-05	1.54826e-05	5.45445e-06	4.13064e-05	0.0206186	0.000330962	6.54591e-05	6.42192e-05	0.000239903	0.000110686	0.000332575	2.37267e-05	4.71688e-05
OG0000000	Ank	fn3	1.00277	0.0103961	7.34276e-06	8.60116e-06	0.000108399	0.000134416	3.85899e-05	6.15308e-05	0.00047289	2.65498e-05	2.37573e-05	0.000223024	3.218e-05	0.000208148	4.35913e-05	0.000133618	7.86572e-05	8.96934e-05	1.06846e-08	9.46264e-06	6.03139e-05	6.07864e-06	2.02534e-05	2.74519e-05	1.81632e-05	1.54664e-05	0.000458406	4.21694e-05	0.000222033	0.00078596	6.54586e-05	6.42187e-05	0.000239897	0.000110685	0.000332571	2.37261e-05	4.71631e-05
OG0000000	Ank	FYVE	2.08234	2.10976	0.000273849	0.00326217	0.000108399	0.000134416	3.85899e-05	6.15307e-05	0.00047289	2.65497e-05	2.3757e-05	0.00022302	3.21669e-05	0.000208063	4.34831e-05	0.000132799	7.8629e-05	8.95853e-05	1.06694e-08	9.40464e-06	5.93457e-05	5.68426e-06	1.6922e-06	0.855358	0.0448772	0.0128479	0.000523837	4.21409e-05	0.000221612	0.00089805	6.53928e-05	6.41541e-05	0.000239081	0.00011012	0.0582789	0.00172526	0.00164377
OG0000000	Ank	GDPD	1.00282	0.0506463	2.10748e-05	4.75628e-05	0.000108399	0.000134415	3.85898e-05	6.153e-05	0.000472884	2.65487e-05	2.37532e-05	0.000222985	3.20242e-05	0.00020714	4.22993e-05	0.0247826	7.86344e-05	8.96061e-05	1.06723e-08	9.41582e-06	0.00457102	6.07864e-06	2.02532e-05	2.74488e-05	1.81571e-05	0.000457772	2.33234e-05	4.21836e-05	0.000222243	4.04222e-05	6.54594e-05	6.42195e-05	0.000239907	0.000110687	0.000332577	2.37271e-05	4.71724e-05
OG0000000	Ank	Ion_trans	1.24333	7.07522	2.95123	0.174123	2.73326e-06	0.000540648	9.82112e-07	0.000107529	0.000870723	0.00113816	0.000257554	0.00610968	0.173092	0.016424	0.509535	0.255663	7.84179e-05	8.87781e-05	1.05551e-08	8.97161e-06	0.0468343	6.07859e-06	2.02507e-05	2.74058e-05	1.80722e-05	0.00460186	0.000190732	4.21781e-05	0.000222162	0.00032729	6.54591e-05	6.42192e-05	0.000239904	0.000110686	0.000332575	2.37267e-05	4.71688e-05
OG0000000	Ank	IQ	1.00295	0.0615091	0.0162635	1.35585e-05	0.000108399	0.000134416	3.85899e-05	6.15307e-05	0.000472889	2.65496e-05	2.37568e-05	0.000223018	3.21586e-05	0.00020801	4.34141e-05	0.000132277	7.82772e-05	8.82403e-05	8.19862e-06	0.00611468	0.00915242	6.07864e-06	2.0253e-05	2.74442e-05	1.81479e-05	0.000907132	4.14793e-05	4.2183e-05	0.000222234	7.15405e-05	6.54594e-05	6.42195e-05	0.000239907	0.000110687	0.000332577	2.3727e-05	4.7172e-05
OG0000000	Ank	PARP	1.16617	6.32716	0.0364923	0.0440832	0.000671754	0.000280197	0.000404569	0.0224935	2.63427e-05	0.00301541	0.000805952	0.00100408	0.877614	0.000193892	0.0427758	0.0215328	7.86375e-05	8.96178e-05	1.06739e-08	9.42207e-06	0.00397637	6.07864e-06	2.02533e-05	2.74494e-05	1.81583e-05	0.000399466	2.09681e-05	4.21837e-05	0.000222244	3.63862e-05	6.54594e-05	6.42195e-05	0.000239908	0.000110687	0.000332577	2.37271e-05	4.71725e-05
OG0000000	Ank	PDZ	1.00277	0.0550458	1.49898e-05	0.000139973	0.000108399	0.000134415	3.85899e-05	6.15304e-05	0.000472888	2.65493e-05	2.37556e-05	0.000223008	3.21158e-05	0.0435367	0.00129071	0.000758081	7.8657e-05	8.96922e-05	1.06845e-08	9.46203e-06	0.000174597	6.07865e-06	2.02535e-05	2.74533e-05	1.81659e-05	2.66933e-05	5.9093e-06	4.21842e-05	0.000222251	1.05821e-05	6.54594e-05	6.42195e-05	0.000239908	0.000110687	0.000332578	2.37271e-05	4.71728e-05
OG0000000	Ank	Pex24p	1.00296	0.0614448	3.11273e-06	1.63104e-05	0.000108399	0.000134416	3.85899e-05	6.15308e-05	0.00047289	2.65497e-05	2.37573e-05	0.000223024	3.21799e-05	0.000208147	4.35906e-05	0.000133612	7.86571e-05	8.96927e-05	1.06845e-08	9.46225e-06	6.03075e-05	6.07129e-06	1.99068e-05	0.0160346	0.000857059	0.000255467	1.5151e-05	4.21839e-05	0.000222247	2.64182e-05	6.54594e-05	6.42195e-05	0.000239908	0.000110687	0.000332577	2.37271e-05	4.71726e-05
OG0000000	Ank	PH	1.00292	0.0428436	2.58167e-05	0.00012162	0.000108399	0.000134416	3.85899e-05	6.15308e-05	0.00047289	2.65498e-05	2.37573e-05	0.000223024	3.21801e-05	0.000208149	4.35924e-05	0.000133626	7.86575e-05	8.96944e-05	1.06848e-08	9.4632e-06	6.03233e-05	6.07865e-06	2.02535e-05	2.74533e-05	1.8166e-05	1.54874e-05	5.45622e-06	0.0275517	0.00434418	7.47094e-05	6.54594e-05	6.42195e-05	0.000239907	0.000110687	0.000332577	2.3727e-05	4.7172e-05
OG0000000	Ank	Pkinase	3.95622	0.649048	0.16561	0.00136596	0.000108025	0.000133928	3.84501e-05	6.0827e-05	0.158151	0.00458933	0.00135451	0.000221709	0.000453378	0.00020489	5.99301e-05	0.025607	0.0560464	0.0108955	3.95062e-07	0.000294755	0.0395692	6.07859e-06	2.02508e-05	2.74071e-05	1.80748e-05	0.00388993	0.000161981	4.21688e-05	0.000222025	0.000278035	6.54062e-05	6.41673e-05	0.000239247	0.000110146	0.0731218	0.00216117	0.0020531
OG0000000	Ank	PX	1.00296	0.042309	2.40194e-06	1.08181e-05	0.000108399	0.000134416	3.85899e-05	6.15308e-05	0.00047289	2.65498e-05	2.37573e-05	0.000223024	3.218e-05	0.000208148	4.35913e-05	0.000133617	7.86572e-05	8.96933e-05	1.06846e-08	9.4626e-06	6.03132e-05	6.07386e-06	2.0028e-05	0.0104372	0.000563713	0.000171551	1.17611e-05	4.2184e-05	0.000222249	2.06094e-05	6.54594e-05	6.42195e-05	0.000239908	0.000110687	0.000332578	2.37271e-05	4.71727e-05
OG0000000	Ank	RabGAP-TBC	1.00268	0.029026	7.37438e-06	9.95656e-05	0.000108399	0.000134416	3.85899e-05	6.15308e-05	0.00047289	2.65498e-05	2.37573e-05	0.000223024	3.21801e-05	0.000208149	4.35921e-05	0.000133624	7.86575e-05	8.96942e-05	1.06848e-08	9.46307e-06	6.03211e-05	6.07865e-06	2.02535e-05	2.7453e-05	1.81654e-05	1.54826e-05	5.45445e-06	4.13064e-05	0.0206186	0.000330962	6.54591e-05	6.42192e-05	0.000239903	0.000110686	0.000332575	2.37267e-05	4.71688e-05
OG0000000	Ank	Ras	1.00268	0.029026	7.37438e-06	9.95656e-05	0.000108399	0.000134416	3.85899e-05	6.15308e-05	0.00047289	2.65498e-05	2.37573e-05	0.000223024	3.21801e-05	0.000208149	4.35921e-05	0.000133624	7.86575e-05	8.96942e-05	1.06848e-08	9.46307e-06	6.03211e-05	6.07865e-06	2.02535e-05	2.7453e-05	1.81654e-05	1.54826e-05	5.45445e-06	4.13064e-05	0.0206186	0.000330962	6.54591e-05	6.42192e-05	0.000239903	0.000110686	0.000332575	2.37267e-05	4.71688e-05
OG0000000	Ank	Ribonuc_2-5A	1.99999	0.248324	0.162391	9.86237e-05	0.000108115	0.000134045	3.84836e-05	6.09956e-05	0.15859	0.0046022	0.00135852	0.000222367	0.000457283	0.000206654	6.23671e-05	0.0266562	7.86327e-05	8.95994e-05	1.06713e-08	9.41221e-06	0.00491425	6.07864e-06	2.02532e-05	2.74485e-05	1.81564e-05	0.000491429	2.46831e-05	4.21835e-05	0.000222242	4.27522e-05	6.54594e-05	6.42195e-05	0.000239907	0.000110687	0.000332577	2.37271e-05	4.71724e-05
OG0000000	Ank	Roc	2.91637	0.58846	0.0927199	0.00118844	0.000102572	0.0103281	3.69082e-05	0.00449882	0.00045387	0.000628204	0.000194793	0.0349522	0.0102775	0.085145	0.0325111	0.0164081	7.86423e-05	8.96361e-05	1.06765e-08	9.43192e-06	0.00303903	6.07864e-06	2.02533e-05	2.74504e-05	1.81602e-05	0.00030756	1.72554e-05	4.21838e-05	0.000222246	3.00245e-05	6.54594e-05	6.42195e-05	0.000239908	0.000110687	0.000332577	2.37271e-05	4.71725e-05
OG0000000	Ank	SAM_1	3.4463	1.96686	0.010507	0.0127942	0.0154139	0.00657834	3.02587e-05	0.00284092	0.0203723	0.0112815	0.00328037	0.014719	0.0635798	0.037131	0.0928651	0.0466601	7.86139e-05	8.95276e-05	1.06612e-08	9.37373e-06	0.00857604	6.07864e-06	2.0253e-05	2.74447e-05	1.81491e-05	0.000850482	3.91878e-05	4.21831e-05	0.000222235	6.76071e-05	6.54594e-05	6.42195e-05	0.000239907	0.000110687	0.000332577	2.3727e-05	4.71721e-05
OG0000000	Ank	SAM_2	1.16617	6.32716	0.0364923	0.0440832	0.000671754	0.000280197	0.000404569	0.0224935	2.63427e-05	0.00301541	0.000805952	0.00100408	0.877614	0.000193892	0.0427758	0.0215328	7.86375e-05	8.96178e-05	1.06739e-08	9.42207e-06	0.00397637	6.07864e-06	2.02533e-05	2.74494e-05	1.81583e-05	0.000399466	2.09681e-05	4.21837e-05	0.000222244	3.63862e-05	6.54594e-05	6.42195e-05	0.000239908	0.000110687	0.000332577	2.37271e-05	4.71725e-05
OG0000000	Ank	Sec7	1.00292	0.0428436	2.58167e-05	0.00012162	0.000108399	0.000134416	3.85899e-05	6.15308e-05	0.00047289	2.65498e-05	2.37573e-05	0.000223024	3.21801e-05	0.000208149	4.35924e-05	0.000133626	7.86575e-05	8.96944e-05	1.06848e-08	9.4632e-06	6.03233e-05	6.07865e-06	2.02535e-05	2.74533e-05	1.8166e-05	1.54874e-05	5.45622e-06	0.0275517	0.00434418	7.47094e-05	6.54594e-05	6.42195e-05	0.000239907	0.000110687	0.000332577	2.3727e-05	4.7172e-05
OG0000000	Ank	SH3_1	1.00275	0.0190602	3.39113e-05	0.000184367	0.000108397	0.000134412	3.8589e-05	6.15261e-05	0.000472854	2.65435e-05	2.37337e-05	0.00925644	0.000956137	0.000208134	8.85112e-05	0.000156118	7.86575e-05	8.96944e-05	1.06848e-08	9.46319e-06	6.44397e-05	6.07865e-06	2.02535e-05	2.74534e-05	1.81662e-05	1.58922e-05	5.47297e-06	4.21842e-05	0.000222252	9.83443e-06	6.54594e-05	6.42195e-05	0.000239908	0.000110687	0.000332578	2.37271e-05	4.71728e-05
OG0000000	Ank	SH3_2	1.00281	0.0591088	7.87219e-06	1.19546e-05	0.0195698	0.00835384	3.84255e-05	0.00364362	0.000472569	0.000514576	0.000165702	0.000223013	7.7587e-05	0.000208148	4.57999e-05	0.000134732	7.86575e-05	8.96945e-05	1.06848e-08	9.46323e-06	6.05261e-05	6.07865e-06	2.02535e-05	2.74534e-05	1.81662e-05	1.55084e-05	5.45747e-06	4.21842e-05	0.000222252	9.80787e-06	6.54594e-05	6.42195e-05	0.000239908	0.000110687	0.000332578	2.37271e-05	4.71728e-05
OG0000000	Ank	SH3_9	1.00277	0.0550458	1.49898e-05	0.000139973	0.000108399	0.000134415	3.85899e-05	6.15304e-05	0.000472888	2.65493e-05	2.37556e-05	0.000223008	3.21158e-05	0.0435367	0.00129071	0.000758081	7.8657e-05	8.96922e-05	1.06845e-08	9.46203e-06	0.000174597	6.07865e-06	2.02535e-05	2.74533e-05	1.81659e-05	2.66933e-05	5.9093e-06	4.21842e-05	0.000222251	1.05821e-05	6.54594e-05	6.42195e-05	0.000239908	0.000110687	0.000332578	2.37271e-05	4.71728e-05
OG0000000	Ank	SOCS_box	1.91664	0.513172	0.141071	0.00191806	9.31758e-05	0.037212	3.46016e-05	0.016254	0.0238514	0.0630504	0.0184144	0.000221608	0.00591999	0.000208053	0.000329884	0.000276979	7.86574e-05	8.9694e-05	1.06847e-08	9.46296e-06	8.6557e-05	6.07865e-06	2.02535e-05	2.74534e-05	1.81661e-05	1.80608e-05	5.56058e-06	4.21842e-05	0.000222252	9.98455e-06	6.54594e-05	6.42195e-05	0.000239908	0.000110687	0.000332578	2.37271e-05	4.71728e-05
OG0000000	Ank	SUFU	1.00268	0.029026	7.37438e-06	9.95656e-05	0.000108399	0.000134416	3.85899e-05	6.15308e-05	0.00047289	2.65498e-05	2.37573e-05	0.000223024	3.21801e-05	0.000208149	4.35921e-05	0.000133624	7.86575e-05	8.96942e-05	1.06848e-08	9.46307e-06	6.03211e-05	6.07865e-06	2.02535e-05	2.7453e-05	1.81654e-05	1.54826e-05	5.45445e-06	4.13064e-05	0.0206186	0.000330962	6.54591e-05	6.42192e-05	0.000239903	0.000110686	0.000332575	2.37267e-05	4.71688e-05
OG0000000	Ank	TPR_1	1.00288	0.096744	9.53542e-05	0.000442563	0.000108399	0.000134416	3.85899e-05	6.15308e-05	0.00047289	2.65498e-05	2.37573e-05	0.000223024	3.21801e-05	0.000208149	4.35924e-05	0.000133626	7.86575e-05	8.96945e-05	1.06848e-08	9.46323e-06	6.03238e-05	6.07865e-06	2.02535e-05	2.74534e-05	1.81661e-05	1.54885e-05	5.45663e-06	4.21841e-05	0.00022225	9.80632e-06	0.0684527	6.36532e-05	0.00855578	0.000110661	0.000332499	2.37153e-05	0.000529285
OG0000000	Ank	TPR_11	3.00255	0.185564	0.000128595	0.000576988	0.0195698	0.00835384	3.84255e-05	0.00364362	0.000472569	0.000514576	0.000165702	0.000223013	7.75869e-05	0.000208148	4.57998e-05	0.000134731	7.86575e-05	8.96944e-05	1.06848e-08	9.46318e-06	6.05252e-05	6.07865e-06	2.02535e-05	2.74533e-05	1.81659e-05	1.55066e-05	5.45678e-06	0.0275505	0.00434399	7.47156e-05	0.06845	6.36507e-05	0.00855542	0.000110659	0.000332493	2.37143e-05	0.000529256
OG0000000	Ank	zf-B_box	1.00292	0.0428436	2.58167e-05	0.00012162	0.000108399	0.000134416	3.85899e-05	6.15308e-05	0.00047289	2.65498e-05	2.37573e-05	0.000223024	3.21801e-05	0.000208149	4.35924e-05	0.000133626	7.86575e-05	8.96944e-05	1.06848e-08	9.4632e-06	6.03233e-05	6.07865e-06	2.02535e-05	2.74533e-05	1.8166e-05	1.54874e-05	5.45622e-06	0.0275517	0.00434418	7.47094e-05	6.54594e-05	6.42195e-05	0.000239907	0.000110687	0.000332577	2.3727e-05	4.7172e-05
OG0000000	Ank	zf-C3HC4_3	1.86887	0.922401	0.253511	0.00778539	0.000108399	0.000134416	3.85899e-05	6.15308e-05	0.00047289	2.65498e-05	2.37573e-05	0.000223024	3.218e-05	0.000208148	4.35913e-05	0.000133618	7.86572e-05	8.96933e-05	1.06846e-08	9.46262e-06	6.03135e-05	6.07864e-06	2.02534e-05	2.74519e-05	1.81631e-05	1.54657e-05	5.44818e-06	4.21608e-05	0.000221906	9.75843e-06	5.5214e-05	0.0215019	0.0262129	9.56865e-05	0.118268	0.00351159	0.127991
OG0000000	Ank	zf-RING_2	1.08638	2.01988	0.000198246	0.00311716	0.000108399	0.000134416	3.85899e-05	6.15307e-05	0.00047289	2.65497e-05	2.3757e-05	0.000223021	3.21683e-05	0.000208073	4.34946e-05	0.000132886	7.8632e-05	8.95968e-05	1.0671e-08	9.41083e-06	5.94491e-05	5.68432e-06	1.69514e-06	0.856847	0.0449553	0.0128705	0.000524758	4.21673e-05	0.000222001	0.000899667	6.54585e-05	6.42186e-05	0.000239896	0.000110684	0.00033257	2.37259e-05	4.71617e-05
OG0000000	Ank	ZU5	1.24859	4.10439	1.90486	0.0240742	0.00220957	0.000931424	0.000941924	0.149206	0.0049308	0.581381	0.170933	0.000209843	0.0548508	0.000207259	0.00271022	0.00146891	7.86563e-05	8.96897e-05	1.06841e-08	9.46066e-06	0.000304678	6.07865e-06	2.02535e-05	2.74532e-05	1.81657e-05	3.9448e-05	6.42455e-06	4.21841e-05	0.000222251	1.1465e-05	6.54594e-05	6.42195e-05	0.000239908	0.000110687	0.000332578	2.37271e-05	4.71728e-05
OG0000000	ArfGap	Ank_2	1.00277	0.0103961	7.34276e-06	8.60116e-06	0.000108399	0.000134416	3.85899e-05	6.15308e-05	0.00047289	2.65498e-05	2.37573e-05	0.000223024	3.218e-05	0.000208148	4.35913e-05	0.000133618	7.86572e-05	8.96934e-05	1.06846e-08	9.46264e-06	6.03139e-05	6.07864e-06	2.02534e-05	2.74519e-05	1.81632e-05	1.54664e-05	0.000458406	4.21694e-05	0.000222033	0.00078596	6.54586e-05	6.42187e-05	0.000239897	0.000110685	0.000332571	2.37261e-05	4.71631e-05
OG0000000	ArfGap	SH3_9	1.00277	0.0103961	7.34276e-06	8.60116e-06	0.000108399	0.000134416	3.85899e-05	6.15308e-05	0.00047289	2.65498e-05	2.37573e-05	0.000223024	3.218e-05	0.000208148	4.35913e-05	0.000133618	7.86572e-05	8.96934e-05	1.06846e-08	9.46264e-06	6.03139e-05	6.07864e-06	2.02534e-05	2.74519e-05	1.81632e-05	1.54664e-05	0.000458406	4.21694e-05	0.000222033	0.00078596	6.54586e-05	6.42187e-05	0.000239897	0.000110685	0.000332571	2.37261e-05	4.71631e-05
OG0000000	BRCA-2_OB3	Ank_2	1.0025	0.0352999	9.0889e-06	9.43399e-05	0.000108367	0.000134373	3.85777e-05	6.14692e-05	0.02612	0.000746335	0.00023311	0.000223008	9.91501e-05	0.000208148	4.68482e-05	0.000135256	7.86575e-05	8.96945e-05	1.06848e-08	9.46323e-06	6.06221e-05	6.07865e-06	2.02535e-05	2.74534e-05	1.81662e-05	1.55178e-05	5.45785e-06	4.21842e-05	0.000222252	9.80852e-06	6.54594e-05	6.42195e-05	0.000239908	0.000110687	0.000332578	2.37271e-05	4.71728e-05
OG0000000	BRCT	Ank_2	1.00296	0.0272298	3.38633e-05	1.16255e-05	0.000108312	0.000134303	3.85575e-05	6.13669e-05	0.000471631	2.63322e-05	0.00611505	0.000222555	0.00198073	0.000208117	0.000138322	0.000181059	7.86575e-05	8.96943e-05	1.06848e-08	9.46314e-06	6.90039e-05	6.07865e-06	2.02535e-05	2.74534e-05	1.81661e-05	1.63397e-05	5.49105e-06	4.21842e-05	0.000222252	9.86541e-06	6.54594e-05	6.42195e-05	0.000239908	0.000110687	0.000332578	2.37271e-05	4.71728e-05
OG0000000	Bromodomain	BET	1.01715	0.14429	0.00150595	0.0132887	0.000108399	0.000134416	3.85899e-05	6.15308e-05	0.00047289	2.65497e-05	2.37573e-05	0.000223024	3.21799e-05	0.000208147	4.35906e-05	0.000133612	7.8657e-05	8.96926e-05	1.06845e-08	9.46222e-06	6.03069e-05	6.07864e-06	2.02534e-05	2.74508e-05	1.81611e-05	1.54509e-05	5.44272e-06	0.853943	0.128547	0.00203065	6.54572e-05	6.42173e-05	0.00023988	0.000110681	0.000332559	2.37244e-05	4.71476e-05
OG0000000	BTB	Ank	1.00258	0.077892	1.99892e-05	7.05679e-05	0.000108399	0.000134416	3.85899e-05	6.15308e-05	0.00047289	2.65498e-05	2.37573e-05	0.000223024	3.21801e-05	0.000208149	4.35924e-05	0.000133626	7.86575e-05	8.96945e-05	1.06848e-08	9.46322e-06	6.03237e-05	6.07865e-06	2.02535e-05	2.74534e-05	1.81661e-05	1.54883e-05	5.45656e-06	4.21839e-05	0.000222247	9.8059e-06	6.54274e-05	6.41881e-05	0.00023951	0.000110314	0.0583817	0.00172835	0.00164702
OG0000000	BTB	Ank_2	2.001	0.105666	4.79576e-05	0.000197467	0.000108399	0.000134416	3.85899e-05	6.15308e-05	0.00047289	2.65498e-05	2.37573e-05	0.000223024	3.218e-05	0.000208148	4.35917e-05	0.00013362	7.86573e-05	8.96937e-05	1.06847e-08	9.46282e-06	6.03169e-05	6.07865e-06	2.02534e-05	2.74524e-05	1.81641e-05	1.54731e-05	5.45092e-06	4.12802e-05	0.0206053	0.000330734	6.54149e-05	6.41758e-05	0.000239355	0.000110244	0.0583446	0.00172724	0.00164585
OG0000000	BTB	BET	1.01715	0.14429	0.00150595	0.0132887	0.000108399	0.000134416	3.85899e-05	6.15308e-05	0.00047289	2.65497e-05	2.37573e-05	0.000223024	3.21799e-05	0.000208147	4.35906e-05	0.000133612	7.8657e-05	8.96926e-05	1.06845e-08	9.46222e-06	6.03069e-05	6.07864e-06	2.02534e-05	2.74508e-05	1.81611e-05	1.54509e-05	5.44272e-06	0.853943	0.128547	0.00203065	6.54572e-05	6.42173e-05	0.00023988	0.000110681	0.000332559	2.37244e-05	4.71476e-05
OG0000000	BTB	Bromodomain	1.06529	0.0562497	0.0108465	0.0392415	0.000108399	0.000134416	3.85899e-05	6.15308e-05	0.00047289	2.65497e-05	2.37573e-05	0.000223023	3.21785e-05	0.000208138	4.35789e-05	0.000133524	7.8654e-05	8.9681e-05	1.06829e-08	9.45598e-06	6.02028e-05	6.07862e-06	2.02524e-05	2.74349e-05	1.81297e-05	1.52183e-05	5.35665e-06	0.0641102	0.916426	0.0145061	6.54433e-05	6.42037e-05	0.000239708	0.000110643	0.000332447	2.37074e-05	4.6992e-05
OG0000000	BTB	FYVE	1.00258	0.077892	1.99892e-05	7.05679e-05	0.000108399	0.000134416	3.85899e-05	6.15308e-05	0.00047289	2.65498e-05	2.37573e-05	0.000223024	3.21801e-05	0.000208149	4.35924e-05	0.000133626	7.86575e-05	8.96945e-05	1.06848e-08	9.46322e-06	6.03237e-05	6.07865e-06	2.02535e-05	2.74534e-05	1.81661e-05	1.54883e-05	5.45656e-06	4.21839e-05	0.000222247	9.8059e-06	6.54274e-05	6.41881e-05	0.00023951	0.000110314	0.0583817	0.00172835	0.00164702
OG0000000	C2	Ank	1.00268	0.029026	7.37438e-06	9.95656e-05	0.000108399	0.000134416	3.85899e-05	6.15308e-05	0.00047289	2.65498e-05	2.37573e-05	0.000223024	3.21801e-05	0.000208149	4.35921e-05	0.000133624	7.86575e-05	8.96942e-05	1.06848e-08	9.46307e-06	6.03211e-05	6.07865e-06	2.02535e-05	2.7453e-05	1.81654e-05	1.54826e-05	5.45445e-06	4.13064e-05	0.0206186	0.000330962	6.54591e-05	6.42192e-05	0.000239903	0.000110686	0.000332575	2.37267e-05	4.71688e-05
OG0000000	C2	Ank_2	1.0026	0.0509894	0.0408144	3.07809e-05	0.000108399	0.000134416	3.85899e-05	6.15308e-05	0.00047289	2.65498e-05	2.37573e-05	0.000223024	3.218e-05	0.000208148	4.35918e-05	0.000133622	7.86574e-05	8.96939e-05	1.06847e-08	9.46291e-06	6.03185e-05	6.07865e-06	2.02535e-05	2.74526e-05	1.81646e-05	1.54767e-05	5.45225e-06	4.04508e-05	0.0404944	0.000649365	6.54587e-05	6.42188e-05	0.000239899	0.000110685	0.000332572	2.37263e-05	4.71648e-05
OG0000000	C2	Ank_4	1.00268	0.029026	7.37438e-06	9.95656e-05	0.000108399	0.000134416	3.85899e-05	6.15308e-05	0.00047289	2.65498e-05	2.37573e-05	0.000223024	3.21801e-05	0.000208149	4.35921e-05	0.000133624	7.86575e-05	8.96942e-05	1.06848e-08	9.46307e-06	6.03211e-05	6.07865e-06	2.02535e-05	2.7453e-05	1.81654e-05	1.54826e-05	5.45445e-06	4.13064e-05	0.0206186	0.000330962	6.54591e-05	6.42192e-05	0.000239903	0.000110686	0.000332575	2.37267e-05	4.71688e-05
OG0000000	C2	Calpain_III	1.0026	0.0509894	0.0408144	3.07809e-05	0.000108399	0.000134416	3.85899e-05	6.15308e-05	0.00047289	2.65498e-05	2.37573e-05	0.000223024	3.218e-05	0.000208148	4.35918e-05	0.000133622	7.86574e-05	8.96939e-05	1.06847e-08	9.46291e-06	6.03185e-05	6.07865e-06	2.02535e-05	2.74526e-05	1.81646e-05	1.54767e-05	5.45225e-06	4.04508e-05	0.0404944	0.000649365	6.54587e-05	6.42188e-05	0.000239899	0.000110685	0.000332572	2.37263e-05	4.71648e-05
OG0000000	Calpain_III	Ank_2	1.00268	0.029026	7.37438e-06	9.95656e-05	0.000108399	0.000134416	3.85899e-05	6.15308e-05	0.00047289	2.65498e-05	2.37573e-05	0.000223024	3.21801e-05	0.000208149	4.35921e-05	0.000133624	7.86575e-05	8.96942e-05	1.06848e-08	9.46307e-06	6.03211e-05	6.07865e-06	2.02535e-05	2.7453e-05	1.81654e-05	1.54826e-05	5.45445e-06	4.13064e-05	0.0206186	0.000330962	6.54591e-05	6.42192e-05	0.000239903	0.000110686	0.000332575	2.37267e-05	4.71688e-05
OG0000000	Calpain_III	Ank_4	1.00268	0.029026	7.37438e-06	9.95656e-05	0.000108399	0.000134416	3.85899e-05	6.15308e-05	0.00047289	2.65498e-05	2.37573e-05	0.000223024	3.21801e-05	0.000208149	4.35921e-05	0.000133624	7.86575e-05	8.96942e-05	1.06848e-08	9.46307e-06	6.03211e-05	6.07865e-06	2.02535e-05	2.7453e-05	1.81654e-05	1.54826e-05	5.45445e-06	4.13064e-05	0.0206186	0.000330962	6.54591e-05	6.42192e-05	0.000239903	0.000110686	0.000332575	2.37267e-05	4.71688e-05
OG0000000	Calpain_III	C2	1.00268	0.029026	7.37438e-06	9.95656e-05	0.000108399	0.000134416	3.85899e-05	6.15308e-05	0.00047289	2.65498e-05	2.37573e-05	0.000223024	3.21801e-05	0.000208149	4.35921e-05	0.000133624	7.86575e-05	8.96942e-05	1.06848e-08	9.46307e-06	6.03211e-05	6.07865e-06	2.02535e-05	2.7453e-05	1.81654e-05	1.54826e-05	5.45445e-06	4.13064e-05	0.0206186	0.000330962	6.54591e-05	6.42192e-05	0.000239903	0.000110686	0.000332575	2.37267e-05	4.71688e-05
OG0000000	CAP_GLY	Ank_2	1.04498	0.0737402	0.000538291	0.0114962	0.000108395	0.000134411	3.85885e-05	6.15236e-05	0.000472835	2.65402e-05	2.37212e-05	0.000222684	3.08174e-05	0.915318	0.0264612	0.0133632	7.86451e-05	8.9647e-05	1.06781e-08	9.43779e-06	0.00248135	6.07864e-06	2.02534e-05	2.7451e-05	1.81613e-05	0.000252876	1.50463e-05	4.21839e-05	0.000222247	2.62389e-05	6.54594e-05	6.42195e-05	0.000239908	0.000110687	0.000332577	2.37271e-05	4.71726e-05
OG0000000	CAP_GLY	Mcp5_PH	1.00277	0.0550458	1.49898e-05	0.000139973	0.000108399	0.000134415	3.85899e-05	6.15304e-05	0.000472888	2.65493e-05	2.37556e-05	0.000223008	3.21158e-05	0.0435367	0.00129071	0.000758081	7.8657e-05	8.96922e-05	1.06845e-08	9.46203e-06	0.000174597	6.07865e-06	2.02535e-05	2.74533e-05	1.81659e-05	2.66933e-05	5.9093e-06	4.21842e-05	0.000222251	1.05821e-05	6.54594e-05	6.42195e-05	0.000239908	0.000110687	0.000332578	2.37271e-05	4.71728e-05
OG0000000	Caskin1-CID	Caskin-Pro-rich	1.00281	0.0591088	7.87219e-06	1.19546e-05	0.0195698	0.00835384	3.84255e-05	0.00364362	0.000472569	0.000514576	0.000165702	0.000223013	7.7587e-05	0.000208148	4.57999e-05	0.000134732	7.86575e-05	8.96945e-05	1.06848e-08	9.46323e-06	6.05261e-05	6.07865e-06	2.02535e-05	2.74534e-05	1.81662e-05	1.55084e-05	5.45747e-06	4.21842e-05	0.000222252	9.80787e-06	6.54594e-05	6.42195e-05	0.000239908	0.000110687	0.000332578	2.37271e-05	4.71728e-05
OG0000000	Caskin1-CID	Caskin-tail	1.00281	0.0591088	7.87219e-06	1.19546e-05	0.0195698	0.00835384	3.84255e-05	0.00364362	0.000472569	0.000514576	0.000165702	0.000223013	7.7587e-05	0.000208148	4.57999e-05	0.000134732	7.86575e-05	8.96945e-05	1.06848e-08	9.46323e-06	6.05261e-05	6.07865e-06	2.02535e-05	2.74534e-05	1.81662e-05	1.55084e-05	5.45747e-06	4.21842e-05	0.000222252	9.80787e-06	6.54594e-05	6.42195e-05	0.000239908	0.000110687	0.000332578	2.37271e-05	4.71728e-05
OG0000000	Caskin1-CID	SAM_1	1.00281	0.0591088	7.87219e-06	1.19546e-05	0.0195698	0.00835384	3.84255e-05	0.00364362	0.000472569	0.000514576	0.000165702	0.000223013	7.7587e-05	0.000208148	4.57999e-05	0.000134732	7.86575e-05	8.96945e-05	1.06848e-08	9.46323e-06	6.05261e-05	6.07865e-06	2.02535e-05	2.74534e-05	1.81662e-05	1.55084e-05	5.45747e-06	4.21842e-05	0.000222252	9.80787e-06	6.54594e-05	6.42195e-05	0.000239908	0.000110687	0.000332578	2.37271e-05	4.71728e-05
OG0000000	Caskin-Pro-rich	Caskin-tail	1.00281	0.108486	0.0621135	1.11442e-05	0.0378397	0.0160789	3.82707e-05	0.0070138	0.000472267	0.000974256	0.000299469	0.000223002	0.000120383	0.000208147	4.78805e-05	0.000135773	7.86575e-05	8.96945e-05	1.06848e-08	9.46323e-06	6.07167e-05	6.07865e-06	2.02535e-05	2.74534e-05	1.81662e-05	1.55271e-05	5.45822e-06	4.21842e-05	0.000222252	9.80916e-06	6.54594e-05	6.42195e-05	0.000239908	0.000110687	0.000332578	2.37271e-05	4.71728e-05
OG0000000	CCDC144C	DUF3496	1.00281	0.108486	0.0621135	1.11442e-05	0.0378397	0.0160789	3.82707e-05	0.0070138	0.000472267	0.000974256	0.000299469	0.000223002	0.000120383	0.000208147	4.78805e-05	0.000135773	7.86575e-05	8.96945e-05	1.06848e-08	9.46323e-06	6.07167e-05	6.07865e-06	2.02535e-05	2.74534e-05	1.81662e-05	1.55271e-05	5.45822e-06	4.21842e-05	0.000222252	9.80916e-06	6.54594e-05	6.42195e-05	0.000239908	0.000110687	0.000332578	2.37271e-05	4.71728e-05
OG0000000	CG-1	Ank_2	1.00256	0.0961057	2.48065e-05	8.83711e-05	0.000108399	0.000134416	3.85899e-05	6.15308e-05	0.00047289	2.65498e-05	2.37573e-05	0.000223024	3.21801e-05	0.000208149	4.35924e-05	0.000133626	7.86575e-05	8.96945e-05	1.06848e-08	9.46322e-06	6.03236e-05	6.07865e-06	2.02535e-05	2.74534e-05	1.81661e-05	1.54882e-05	5.45654e-06	4.21838e-05	0.000222246	9.80575e-06	6.54192e-05	6.41801e-05	0.000239408	0.000110219	0.0731705	0.00216263	0.0020546
OG0000000	CH	Ank	1.00292	0.0428436	2.58167e-05	0.00012162	0.000108399	0.000134416	3.85899e-05	6.15308e-05	0.00047289	2.65498e-05	2.37573e-05	0.000223024	3.21801e-05	0.000208149	4.35924e-05	0.000133626	7.86575e-05	8.96944e-05	1.06848e-08	9.4632e-06	6.03233e-05	6.07865e-06	2.02535e-05	2.74533e-05	1.8166e-05	1.54874e-05	5.45622e-06	0.0275517	0.00434418	7.47094e-05	6.54594e-05	6.42195e-05	0.000239907	0.000110687	0.000332577	2.3727e-05	4.7172e-05
OG0000000	CH	Ank_2	1.01715	0.14429	0.00150595	0.0132887	0.000108399	0.000134416	3.85899e-05	6.15308e-05	0.00047289	2.65497e-05	2.37573e-05	0.000223024	3.21799e-05	0.000208147	4.35906e-05	0.000133612	7.8657e-05	8.96926e-05	1.06845e-08	9.46222e-06	6.03069e-05	6.07864e-06	2.02534e-05	2.74508e-05	1.81611e-05	1.54509e-05	5.44272e-06	0.853943	0.128547	0.00203065	6.54572e-05	6.42173e-05	0.00023988	0.000110681	0.000332559	2.37244e-05	4.71476e-05
OG0000000	CH	Ank_3	1.00292	0.0428436	2.58167e-05	0.00012162	0.000108399	0.000134416	3.85899e-05	6.15308e-05	0.00047289	2.65498e-05	2.37573e-05	0.000223024	3.21801e-05	0.000208149	4.35924e-05	0.000133626	7.86575e-05	8.96944e-05	1.06848e-08	9.4632e-06	6.03233e-05	6.07865e-06	2.02535e-05	2.74533e-05	1.8166e-05	1.54874e-05	5.45622e-06	0.0275517	0.00434418	7.47094e-05	6.54594e-05	6.42195e-05	0.000239907	0.000110687	0.000332577	2.3727e-05	4.7172e-05
OG0000000	CH	Ank_4	1.01715	0.14429	0.00150595	0.0132887	0.000108399	0.000134416	3.85899e-05	6.15308e-05	0.00047289	2.65497e-05	2.37573e-05	0.000223024	3.21799e-05	0.000208147	4.35906e-05	0.000133612	7.8657e-05	8.96926e-05	1.06845e-08	9.46222e-06	6.03069e-05	6.07864e-06	2.02534e-05	2.74508e-05	1.81611e-05	1.54509e-05	5.44272e-06	0.853943	0.128547	0.00203065	6.54572e-05	6.42173e-05	0.00023988	0.000110681	0.000332559	2.37244e-05	4.71476e-05
OG0000000	Chromo	Ank_2	1.00279	0.0386011	6.49384e-06	1.04066e-05	0.000106653	0.0107394	3.83778e-05	0.00468325	0.000472476	0.000656216	0.000206899	0.00022301	9.07654e-05	0.000208148	4.64406e-05	0.000135052	7.86575e-05	8.96945e-05	1.06848e-08	9.46323e-06	6.05848e-05	6.07865e-06	2.02535e-05	2.74534e-05	1.81662e-05	1.55142e-05	5.4577e-06	4.21842e-05	0.000222252	9.80827e-06	6.54594e-05	6.42195e-05	0.000239908	0.000110687	0.000332578	2.37271e-05	4.71728e-05
OG0000000	COR	Death	1.00275	0.0578821	0.0398037	3.84436e-06	0.000108389	0.000134402	3.85861e-05	6.15112e-05	0.00047274	2.65238e-05	2.36591e-05	0.0369733	0.00386796	0.000208087	0.000230155	0.000227044	7.86575e-05	8.96941e-05	1.06848e-08	9.46305e-06	7.74191e-05	6.07865e-06	2.02535e-05	2.74534e-05	1.81661e-05	1.71648e-05	5.52438e-06	4.21842e-05	0.000222252	9.92253e-06	6.54594e-05	6.42195e-05	0.000239908	0.000110687	0.000332578	2.37271e-05	4.71728e-05
OG0000000	Cupin_8	Ank_5	1.00284	0.0271566	3.16613e-05	0.000110647	0.000108399	0.000134416	3.85899e-05	6.15308e-05	0.00047289	2.65498e-05	2.37573e-05	0.000223024	3.21801e-05	0.000208149	4.35924e-05	0.000133626	7.86575e-05	8.96944e-05	1.06848e-08	9.46322e-06	6.03236e-05	6.07865e-06	2.02535e-05	2.74534e-05	1.81661e-05	1.54881e-05	5.45648e-06	4.21837e-05	0.000222244	9.80544e-06	6.54022e-05	6.41634e-05	0.000239197	0.000110022	0.000330581	0.00306446	0.00290099
OG0000000	Cyt-b5	Ank_2	1.00288	0.294271	0.000323282	0.00121912	0.000108399	0.000134416	3.85899e-05	6.15308e-05	0.00047289	2.65497e-05	2.37572e-05	0.000223023	3.21765e-05	0.000208126	4.35628e-05	0.000133402	0.197742	0.0382925	1.37094e-06	0.00102368	0.00157044	6.07864e-06	2.02534e-05	2.74519e-05	1.81631e-05	0.000163558	1.14382e-05	4.2184e-05	0.000222249	2.00562e-05	6.54594e-05	6.42195e-05	0.000239908	0.000110687	0.000332578	2.37271e-05	4.71727e-05
OG0000000	Death	Ank	1.00275	0.0578821	0.0398037	3.84436e-06	0.000108389	0.000134402	3.85861e-05	6.15112e-05	0.00047274	2.65238e-05	2.36591e-05	0.0369733	0.00386796	0.000208087	0.000230155	0.000227044	7.86575e-05	8.96941e-05	1.06848e-08	9.46305e-06	7.74191e-05	6.07865e-06	2.02535e-05	2.74534e-05	1.81661e-05	1.71648e-05	5.52438e-06	4.21842e-05	0.000222252	9.92253e-06	6.54594e-05	6.42195e-05	0.000239908	0.000110687	0.000332578	2.37271e-05	4.71728e-05
OG0000000	Death	Ank_2	1.00274	0.189925	0.126791	2.66908e-05	0.00010836	0.000134364	3.85751e-05	6.14558e-05	0.000472314	2.64503e-05	2.33811e-05	0.127614	0.0147175	0.00020791	0.000759443	0.000492132	7.86572e-05	8.96932e-05	1.06846e-08	9.46254e-06	0.000125931	6.07865e-06	2.02535e-05	2.74534e-05	1.8166e-05	2.19216e-05	5.71654e-06	4.21842e-05	0.000222251	1.02518e-05	6.54594e-05	6.42195e-05	0.000239908	0.000110687	0.000332578	2.37271e-05	4.71728e-05
OG0000000	Death	Ank_3	1.00275	0.0320682	6.79224e-05	0.000372428	0.000108394	0.000134409	3.8588e-05	6.15212e-05	0.000472817	2.6537e-05	2.37092e-05	0.0186145	0.0019133	0.000208118	0.000135044	0.000179418	7.86575e-05	8.96943e-05	1.06848e-08	9.46314e-06	6.87035e-05	6.07865e-06	2.02535e-05	2.74534e-05	1.81661e-05	1.63102e-05	5.48986e-06	4.21842e-05	0.000222252	9.86337e-06	6.54594e-05	6.42195e-05	0.000239908	0.000110687	0.000332578	2.37271e-05	4.71728e-05
OG0000000	Death	Ank_4	1.25914	0.209613	0.673441	0.0859267	0.000108198	0.000134154	3.85149e-05	6.11517e-05	0.000469977	2.60467e-05	2.18539e-05	0.663438	0.0743404	0.000206941	0.00366334	0.00194635	7.86558e-05	8.9688e-05	1.06839e-08	9.45975e-06	0.000392054	6.07865e-06	2.02535e-05	2.74531e-05	1.81655e-05	4.80155e-05	6.77064e-06	4.21841e-05	0.000222251	1.20581e-05	6.54594e-05	6.42195e-05	0.000239908	0.000110687	0.000332578	2.37271e-05	4.71728e-05
OG0000000	Death	Ank_5	1.00275	0.0496747	0.0299796	6.61003e-06	0.00010839	0.000134403	3.85864e-05	6.15131e-05	0.000472755	2.65264e-05	2.36688e-05	0.0302147	0.00348649	0.000208093	0.000211962	0.000217947	7.86575e-05	8.96942e-05	1.06848e-08	9.46307e-06	7.57547e-05	6.07865e-06	2.02535e-05	2.74534e-05	1.81661e-05	1.70016e-05	5.51779e-06	4.21842e-05	0.000222252	9.91123e-06	6.54594e-05	6.42195e-05	0.000239908	0.000110687	0.000332578	2.37271e-05	4.71728e-05
OG0000000	Death	ZU5	1.00275	0.0333771	0.0200374	3.06016e-06	0.000108394	0.000134408	3.85879e-05	6.15203e-05	0.000472809	2.65358e-05	2.37045e-05	0.0192273	0.00209527	0.000208115	0.00014402	0.000183916	7.86575e-05	8.96943e-05	1.06848e-08	9.46314e-06	6.95269e-05	6.07865e-06	2.02535e-05	2.74534e-05	1.81661e-05	1.6391e-05	5.49312e-06	4.21842e-05	0.000222252	9.86896e-06	6.54594e-05	6.42195e-05	0.000239908	0.000110687	0.000332578	2.37271e-05	4.71728e-05
OG0000000	DEP	Ank_2	2.39309	0.50871	0.0091685	0.0429086	0.000108067	0.000133982	3.84655e-05	6.09027e-05	0.000468063	2.5716e-05	2.06004e-05	0.386243	0.0400752	0.0395013	0.0589803	0.0296744	7.86298e-05	8.95886e-05	1.06698e-08	9.4064e-06	0.00546711	6.07864e-06	2.02532e-05	2.74479e-05	1.81553e-05	0.000545641	2.68732e-05	4.21835e-05	0.000222241	4.65051e-05	6.54594e-05	6.42195e-05	0.000239907	0.000110687	0.000332577	2.37271e-05	4.71723e-05
OG0000000	DEP	Ank_4	1.00275	0.0320682	6.79224e-05	0.000372428	0.000108394	0.000134409	3.8588e-05	6.15212e-05	0.000472817	2.6537e-05	2.37092e-05	0.0186145	0.0019133	0.000208118	0.000135044	0.000179418	7.86575e-05	8.96943e-05	1.06848e-08	9.46314e-06	6.87035e-05	6.07865e-06	2.02535e-05	2.74534e-05	1.81661e-05	1.63102e-05	5.48986e-06	4.21842e-05	0.000222252	9.86337e-06	6.54594e-05	6.42195e-05	0.000239908	0.000110687	0.000332578	2.37271e-05	4.71728e-05
OG0000000	DEP	Ank_5	1.00275	0.0190602	3.39113e-05	0.000184367	0.000108397	0.000134412	3.8589e-05	6.15261e-05	0.000472854	2.65435e-05	2.37337e-05	0.00925644	0.000956137	0.000208134	8.85112e-05	0.000156118	7.86575e-05	8.96944e-05	1.06848e-08	9.46319e-06	6.44397e-05	6.07865e-06	2.02535e-05	2.74534e-05	1.81662e-05	1.58922e-05	5.47297e-06	4.21842e-05	0.000222252	9.83443e-06	6.54594e-05	6.42195e-05	0.000239908	0.000110687	0.000332578	2.37271e-05	4.71728e-05
OG0000000	DnaJ	Ank_2	1.00277	0.106454	2.97298e-05	0.000287328	0.000108399	0.000134415	3.85898e-05	6.15301e-05	0.000472885	2.65488e-05	2.37538e-05	0.000222991	3.20476e-05	0.0894514	0.00261227	0.00141981	7.86563e-05	8.96899e-05	1.06842e-08	9.46076e-06	0.000295692	6.07865e-06	2.02535e-05	2.74532e-05	1.81657e-05	3.85669e-05	6.38895e-06	4.21841e-05	0.000222251	1.1404e-05	6.54594e-05	6.42195e-05	0.000239908	0.000110687	0.000332578	2.37271e-05	4.71728e-05
OG0000000	DnaJ	Ank_4	1.00284	0.0271566	3.16613e-05	0.000110647	0.000108399	0.000134416	3.85899e-05	6.15308e-05	0.00047289	2.65498e-05	2.37573e-05	0.000223024	3.21801e-05	0.000208149	4.35924e-05	0.000133626	7.86575e-05	8.96944e-05	1.06848e-08	9.46322e-06	6.03236e-05	6.07865e-06	2.02535e-05	2.74534e-05	1.81661e-05	1.54881e-05	5.45648e-06	4.21837e-05	0.000222244	9.80544e-06	6.54022e-05	6.41634e-05	0.000239197	0.000110022	0.000330581	0.00306446	0.00290099
OG0000000	DnaJ_C	Ank_2	1.00277	0.106454	2.97298e-05	0.000287328	0.000108399	0.000134415	3.85898e-05	6.15301e-05	0.000472885	2.65488e-05	2.37538e-05	0.000222991	3.20476e-05	0.0894514	0.00261227	0.00141981	7.86563e-05	8.96899e-05	1.06842e-08	9.46076e-06	0.000295692	6.07865e-06	2.02535e-05	2.74532e-05	1.81657e-05	3.85669e-05	6.38895e-06	4.21841e-05	0.000222251	1.1404e-05	6.54594e-05	6.42195e-05	0.000239908	0.000110687	0.000332578	2.37271e-05	4.71728e-05
OG0000000	DnaJ	DnaJ_C	1.00277	0.106454	2.97298e-05	0.000287328	0.000108399	0.000134415	3.85898e-05	6.15301e-05	0.000472885	2.65488e-05	2.37538e-05	0.000222991	3.20476e-05	0.0894514	0.00261227	0.00141981	7.86563e-05	8.96899e-05	1.06842e-08	9.46076e-06	0.000295692	6.07865e-06	2.02535e-05	2.74532e-05	1.81657e-05	3.85669e-05	6.38895e-06	4.21841e-05	0.000222251	1.1404e-05	6.54594e-05	6.42195e-05	0.000239908	0.000110687	0.000332578	2.37271e-05	4.71728e-05
OG0000000	DOG1	Ank_2	1.00281	0.256319	0.200002	6.83782e-05	0.000108399	0.000134416	3.85899e-05	6.15308e-05	0.00047289	2.65498e-05	2.37573e-05	0.000223024	3.21801e-05	0.000208149	4.35924e-05	0.000133626	7.86575e-05	8.96945e-05	1.06848e-08	9.46323e-06	6.03237e-05	6.07865e-06	2.02535e-05	2.74534e-05	1.81661e-05	1.54883e-05	5.45657e-06	4.21839e-05	0.000222248	9.80598e-06	0.186743	6.25749e-05	0.0243869	0.000110611	0.00033235	2.36926e-05	0.00144882
OG0000000	DOG1	Ank_5	1.00285	0.17972	0.143163	4.54025e-05	0.000108399	0.000134416	3.85899e-05	6.15308e-05	0.00047289	2.65498e-05	2.37573e-05	0.000223024	3.21801e-05	0.000208149	4.35924e-05	0.000133626	7.86575e-05	8.96945e-05	1.06848e-08	9.46323e-06	6.03237e-05	6.07865e-06	2.02535e-05	2.74534e-05	1.81661e-05	1.54884e-05	5.4566e-06	4.2184e-05	0.000222249	9.80614e-06	0.130462	6.31056e-05	0.0165964	0.000110635	0.000332423	2.37038e-05	0.000996025
OG0000000	Dpy-30	Ank_2	1.00291	0.0663201	1.18995e-05	1.3925e-05	0.000107028	0.000132629	0.0119525	0.0112347	0.000471889	0.00154879	0.000466509	0.00022299	0.000173812	0.000208146	5.0478e-05	0.000137074	7.86575e-05	8.96945e-05	1.06848e-08	9.46323e-06	6.09547e-05	6.07865e-06	2.02535e-05	2.74534e-05	1.81662e-05	1.55505e-05	5.45917e-06	4.21842e-05	0.000222252	9.81078e-06	6.54594e-05	6.42195e-05	0.000239908	0.000110687	0.000332578	2.37271e-05	4.71728e-05
OG0000000	DUF1685	Ank_2	1.00291	0.0335454	2.92036e-05	0.00013258	0.000108399	0.000134416	3.85899e-05	6.15308e-05	0.00047289	2.65498e-05	2.37573e-05	0.000223024	3.21801e-05	0.000208149	4.35924e-05	0.000133626	7.86575e-05	8.96945e-05	1.06848e-08	9.46323e-06	6.03238e-05	6.07865e-06	2.02535e-05	2.74534e-05	1.81662e-05	1.54886e-05	5.45666e-06	4.21841e-05	0.000222251	9.80644e-06	0.0204665	6.40506e-05	0.00272067	0.000110679	0.000332554	2.37236e-05	0.000190995
OG0000000	DUF1685	TPR_11	1.00291	0.0335454	2.92036e-05	0.00013258	0.000108399	0.000134416	3.85899e-05	6.15308e-05	0.00047289	2.65498e-05	2.37573e-05	0.000223024	3.21801e-05	0.000208149	4.35924e-05	0.000133626	7.86575e-05	8.96945e-05	1.06848e-08	9.46323e-06	6.03238e-05	6.07865e-06	2.02535e-05	2.74534e-05	1.81662e-05	1.54886e-05	5.45666e-06	4.21841e-05	0.000222251	9.80644e-06	0.0204665	6.40506e-05	0.00272067	0.000110679	0.000332554	2.37236e-05	0.000190995
OG0000000	DUF4559	Ank_2	1.0025	0.109124	2.94482e-05	0.000330504	0.000108284	0.000134265	3.85467e-05	6.13125e-05	0.0913176	0.0025761	0.000765307	0.000222967	0.000269395	0.000208145	5.51248e-05	0.000139401	7.86575e-05	8.96945e-05	1.06848e-08	9.46322e-06	6.13805e-05	6.07865e-06	2.02535e-05	2.74534e-05	1.81662e-05	1.55922e-05	5.46085e-06	4.21842e-05	0.000222252	9.81367e-06	6.54594e-05	6.42195e-05	0.000239908	0.000110687	0.000332578	2.37271e-05	4.71728e-05
OG0000000	DUF4559	Ank_4	1.0025	0.109124	2.94482e-05	0.000330504	0.000108284	0.000134265	3.85467e-05	6.13125e-05	0.0913176	0.0025761	0.000765307	0.000222967	0.000269395	0.000208145	5.51248e-05	0.000139401	7.86575e-05	8.96945e-05	1.06848e-08	9.46322e-06	6.13805e-05	6.07865e-06	2.02535e-05	2.74534e-05	1.81662e-05	1.55922e-05	5.46085e-06	4.21842e-05	0.000222252	9.81367e-06	6.54594e-05	6.42195e-05	0.000239908	0.000110687	0.000332578	2.37271e-05	4.71728e-05
OG0000000	Es2	Ank	1.00277	0.0941205	0.000139619	0.000236203	0.000108399	0.000134416	3.85899e-05	6.15308e-05	0.00047289	2.65498e-05	2.37573e-05	0.000223024	3.21801e-05	0.000208149	4.35924e-05	0.000133626	7.86575e-05	8.96945e-05	1.06848e-08	9.46322e-06	6.03237e-05	6.07865e-06	2.02535e-05	2.74534e-05	1.81661e-05	1.54883e-05	5.45656e-06	4.21839e-05	0.000222247	9.80589e-06	6.35121e-05	0.0231351	0.0282928	0.000110599	0.000332313	2.36871e-05	0.00167354
OG0000000	Es2	Ank_2	1.00277	0.0941205	0.000139619	0.000236203	0.000108399	0.000134416	3.85899e-05	6.15308e-05	0.00047289	2.65498e-05	2.37573e-05	0.000223024	3.21801e-05	0.000208149	4.35924e-05	0.000133626	7.86575e-05	8.96945e-05	1.06848e-08	9.46322e-06	6.03237e-05	6.07865e-06	2.02535e-05	2.74534e-05	1.81661e-05	1.54883e-05	5.45656e-06	4.21839e-05	0.000222247	9.80589e-06	6.35121e-05	0.0231351	0.0282928	0.000110599	0.000332313	2.36871e-05	0.00167354
OG0000000	FAR1	Ank_2	1.00298	0.0453642	1.63766e-06	3.32972e-06	0.000108399	0.000134416	3.85899e-05	6.15308e-05	0.00047289	2.65498e-05	2.37573e-05	0.000223024	3.21801e-05	0.000208149	4.35923e-05	0.000133625	7.86575e-05	8.96943e-05	1.06848e-08	9.46316e-06	6.03226e-05	0.00857323	0.0119377	0.00116988	7.80377e-05	3.26158e-05	6.14855e-06	4.21841e-05	0.000222251	1.09921e-05	6.54594e-05	6.42195e-05	0.000239908	0.000110687	0.000332578	2.37271e-05	4.71728e-05
OG0000000	F-box-like	Ank	1.0026	0.0509894	0.0408144	3.07809e-05	0.000108399	0.000134416	3.85899e-05	6.15308e-05	0.00047289	2.65498e-05	2.37573e-05	0.000223024	3.218e-05	0.000208148	4.35918e-05	0.000133622	7.86574e-05	8.96939e-05	1.06847e-08	9.46291e-06	6.03185e-05	6.07865e-06	2.02535e-05	2.74526e-05	1.81646e-05	1.54767e-05	5.45225e-06	4.04508e-05	0.0404944	0.000649365	6.54587e-05	6.42188e-05	0.000239899	0.000110685	0.000332572	2.37263e-05	4.71648e-05
OG0000000	F-box-like	Ank_2	1.00607	0.0658682	0.888293	0.146661	0.000108399	0.000134416	3.85899e-05	6.15308e-05	0.00047289	2.65497e-05	2.37573e-05	0.000223023	3.21781e-05	0.000208136	4.35762e-05	0.000133503	7.86533e-05	8.96783e-05	1.06825e-08	9.45454e-06	6.01788e-05	6.07862e-06	2.02522e-05	2.74313e-05	1.81225e-05	1.51668e-05	5.33764e-06	0.00762909	0.970413	0.0172346	6.54402e-05	6.42006e-05	0.000239669	0.000110635	0.000332421	2.37035e-05	4.69564e-05
OG0000000	F-box-like	Ank_4	1.00251	0.0724319	0.0598719	7.30259e-05	0.000108399	0.000134416	3.85899e-05	6.15308e-05	0.00047289	2.65498e-05	2.37573e-05	0.000223024	3.218e-05	0.000208148	4.35915e-05	0.000133619	7.86573e-05	8.96936e-05	1.06847e-08	9.46275e-06	6.03158e-05	6.07865e-06	2.02534e-05	2.74522e-05	1.81638e-05	1.54708e-05	5.45007e-06	3.96166e-05	0.0598665	0.00096512	6.54584e-05	6.42185e-05	0.000239895	0.000110684	0.000332569	2.37258e-05	4.71609e-05
OG0000000	F-box-like	Ras	1.00268	0.029026	7.37438e-06	9.95656e-05	0.000108399	0.000134416	3.85899e-05	6.15308e-05	0.00047289	2.65498e-05	2.37573e-05	0.000223024	3.21801e-05	0.000208149	4.35921e-05	0.000133624	7.86575e-05	8.96942e-05	1.06848e-08	9.46307e-06	6.03211e-05	6.07865e-06	2.02535e-05	2.7453e-05	1.81654e-05	1.54826e-05	5.45445e-06	4.13064e-05	0.0206186	0.000330962	6.54591e-05	6.42192e-05	0.000239903	0.000110686	0.000332575	2.37267e-05	4.71688e-05
OG0000000	FERM_f0	Ank	1.00277	0.0550458	1.49898e-05	0.000139973	0.000108399	0.000134415	3.85899e-05	6.15304e-05	0.000472888	2.65493e-05	2.37556e-05	0.000223008	3.21158e-05	0.0435367	0.00129071	0.000758081	7.8657e-05	8.96922e-05	1.06845e-08	9.46203e-06	0.000174597	6.07865e-06	2.02535e-05	2.74533e-05	1.81659e-05	2.66933e-05	5.9093e-06	4.21842e-05	0.000222251	1.05821e-05	6.54594e-05	6.42195e-05	0.000239908	0.000110687	0.000332578	2.37271e-05	4.71728e-05
OG0000000	FERM_f0	Ank_2	1.98896	7.77741	1.03704	0.0971237	1.60462e-05	1.06216e-07	5.46669e-06	0.000458441	0.000394703	0.0567125	0.0165107	1.63797e-05	0.00449593	0.00291886	0.00636762	0.61198	7.71957e-05	8.41053e-05	9.89393e-09	6.46519e-06	0.112154	5.98986e-06	1.60744e-05	0.0128862	0.000681711	0.181578	0.00734234	4.19452e-05	0.000218717	0.0125873	6.54455e-05	6.42058e-05	0.000239734	0.000110649	0.000332464	2.371e-05	4.70159e-05
OG0000000	FERM_f0	Ank_4	1.77893	5.50193	0.0187001	0.0237795	6.59525e-07	5.96653e-05	0.00461049	0.33106	0.000159173	0.045129	0.0130927	8.76961e-05	0.00367876	0.01519	0.00559965	0.544179	7.81467e-05	8.77413e-05	1.04084e-08	8.41541e-06	0.0997507	6.07852e-06	2.02476e-05	2.73518e-05	1.79658e-05	0.00979118	0.00040038	4.21713e-05	0.000222061	0.000686572	6.54587e-05	6.42188e-05	0.000239899	0.000110685	0.000332572	2.37262e-05	4.71643e-05
OG0000000	FERM_f0	Ank_5	1.0025	0.0352999	9.0889e-06	9.43399e-05	0.000108367	0.000134373	3.85777e-05	6.14692e-05	0.02612	0.000746335	0.00023311	0.000223008	9.91501e-05	0.000208148	4.68482e-05	0.000135256	7.86575e-05	8.96945e-05	1.06848e-08	9.46323e-06	6.06221e-05	6.07865e-06	2.02535e-05	2.74534e-05	1.81662e-05	1.55178e-05	5.45785e-06	4.21842e-05	0.000222252	9.80852e-06	6.54594e-05	6.42195e-05	0.000239908	0.000110687	0.000332578	2.37271e-05	4.71728e-05
OG0000000	FERM_f0	PDZ	1.88449	3.14025	1.01342	0.0728472	2.03545e-06	6.3529e-05	1.34453e-06	0.00500567	0.0043545	0.620618	0.181628	0.000180055	0.0581	0.0376849	0.0849475	0.04269	7.86176e-05	8.95419e-05	1.06632e-08	9.38136e-06	0.00784935	6.07864e-06	2.0253e-05	2.74455e-05	1.81505e-05	0.000779227	3.63093e-05	4.21832e-05	0.000222237	6.26746e-05	6.54594e-05	6.42195e-05	0.000239907	0.000110687	0.000332577	2.37271e-05	4.71721e-05
OG0000000	FERM_f0	SAM_1	2.32825	1.21783	0.681424	0.00170236	0.0127153	0.438841	2.95877e-05	0.191531	0.000453128	0.0261533	0.00762758	0.000221212	0.00246011	0.0432921	0.00478753	0.00251074	7.86553e-05	8.9686e-05	1.06836e-08	9.45866e-06	0.000495383	6.07865e-06	2.02535e-05	2.7453e-05	1.81653e-05	5.81474e-05	7.17994e-06	4.21841e-05	0.000222251	1.27594e-05	6.54594e-05	6.42195e-05	0.000239908	0.000110687	0.000332578	2.37271e-05	4.71727e-05
OG0000000	FERM_f0	SAM_2	1.0025	0.0352999	9.0889e-06	9.43399e-05	0.000108367	0.000134373	3.85777e-05	6.14692e-05	0.02612	0.000746335	0.00023311	0.000223008	9.91501e-05	0.000208148	4.68482e-05	0.000135256	7.86575e-05	8.96945e-05	1.06848e-08	9.46323e-06	6.06221e-05	6.07865e-06	2.02535e-05	2.74534e-05	1.81662e-05	1.55178e-05	5.45785e-06	4.21842e-05	0.000222252	9.80852e-06	6.54594e-05	6.42195e-05	0.000239908	0.000110687	0.000332578	2.37271e-05	4.71728e-05
OG0000000	FERM_f0	SH3_2	1.01649	2.48881	1.00993	0.0676911	2.30332e-06	7.27692e-05	1.54009e-06	0.00575285	0.00500447	0.713263	0.208753	0.000206945	0.0669057	0.000207064	0.00329581	0.00176211	7.8656e-05	8.96886e-05	1.0684e-08	9.4601e-06	0.000358332	6.07865e-06	2.02535e-05	2.74531e-05	1.81656e-05	4.47089e-05	6.63707e-06	4.21841e-05	0.000222251	1.18292e-05	6.54594e-05	6.42195e-05	0.000239908	0.000110687	0.000332578	2.37271e-05	4.71728e-05
OG0000000	FERM_f0	SH3_9	1.8793	0.377719	0.00107991	0.00166324	0.000108388	0.000134401	3.85856e-05	6.15091e-05	0.000472724	2.6521e-05	2.36482e-05	0.000221999	2.80667e-05	0.0380477	0.00109985	0.123518	7.85418e-05	8.92517e-05	1.06222e-08	9.22571e-06	0.0226586	6.07862e-06	2.02522e-05	2.74304e-05	1.81208e-05	0.00223142	9.49755e-05	4.21813e-05	0.000222208	0.000163208	6.54593e-05	6.42194e-05	0.000239906	0.000110686	0.000332576	2.37269e-05	4.71709e-05
OG0000000	Filamin	Ank_2	1.00268	0.029026	7.37438e-06	9.95656e-05	0.000108399	0.000134416	3.85899e-05	6.15308e-05	0.00047289	2.65498e-05	2.37573e-05	0.000223024	3.21801e-05	0.000208149	4.35921e-05	0.000133624	7.86575e-05	8.96942e-05	1.06848e-08	9.46307e-06	6.03211e-05	6.07865e-06	2.02535e-05	2.7453e-05	1.81654e-05	1.54826e-05	5.45445e-06	4.13064e-05	0.0206186	0.000330962	6.54591e-05	6.42192e-05	0.000239903	0.000110686	0.000332575	2.37267e-05	4.71688e-05
OG0000000	Filamin	zf-C3HC4_3	1.00268	0.029026	7.37438e-06	9.95656e-05	0.000108399	0.000134416	3.85899e-05	6.15308e-05	0.00047289	2.65498e-05	2.37573e-05	0.000223024	3.21801e-05	0.000208149	4.35921e-05	0.000133624	7.86575e-05	8.96942e-05	1.06848e-08	9.46307e-06	6.03211e-05	6.07865e-06	2.02535e-05	2.7453e-05	1.81654e-05	1.54826e-05	5.45445e-06	4.13064e-05	0.0206186	0.000330962	6.54591e-05	6.42192e-05	0.000239903	0.000110686	0.000332575	2.37267e-05	4.71688e-05
OG0000000	fn2	Ion_trans	1.00281	0.109373	1.43706e-05	2.2807e-05	0.0381896	0.0162178	3.82681e-05	0.00707082	0.000472262	0.0009815	0.000301509	0.000223002	0.00012103	0.000208147	4.7912e-05	0.000135789	7.86575e-05	8.96945e-05	1.06848e-08	9.46323e-06	6.07196e-05	6.07865e-06	2.02535e-05	2.74534e-05	1.81662e-05	1.55274e-05	5.45823e-06	4.21842e-05	0.000222252	9.80918e-06	6.54594e-05	6.42195e-05	0.000239908	0.000110687	0.000332578	2.37271e-05	4.71728e-05
OG0000000	FYVE	zf-RING_2	1.63915	4.06007	0.00244987	0.0051967	0.000108397	0.000134412	3.8589e-05	6.15261e-05	0.000472855	2.65436e-05	2.3734e-05	0.000222804	3.12987e-05	0.000202448	3.62832e-05	7.8335e-05	7.04769e-05	5.84151e-05	6.25876e-09	0.00295664	0.00438967	5.66949e-06	1.00756e-06	0.509166	0.0266993	0.367655	0.0148606	4.17004e-05	0.000215096	0.0254733	6.54312e-05	6.41918e-05	0.000239557	0.000110611	0.000332348	2.36924e-05	4.68552e-05
OG0000000	Glycos_transf_1	Ank	1.00279	0.0386011	6.49384e-06	1.04066e-05	0.000106653	0.0107394	3.83778e-05	0.00468325	0.000472476	0.000656216	0.000206899	0.00022301	9.07654e-05	0.000208148	4.64406e-05	0.000135052	7.86575e-05	8.96945e-05	1.06848e-08	9.46323e-06	6.05848e-05	6.07865e-06	2.02535e-05	2.74534e-05	1.81662e-05	1.55142e-05	5.4577e-06	4.21842e-05	0.000222252	9.80827e-06	6.54594e-05	6.42195e-05	0.000239908	0.000110687	0.000332578	2.37271e-05	4.71728e-05
OG0000000	Glycos_transf_1	Ank_2	1.00279	0.0386011	6.49384e-06	1.04066e-05	0.000106653	0.0107394	3.83778e-05	0.00468325	0.000472476	0.000656216	0.000206899	0.00022301	9.07654e-05	0.000208148	4.64406e-05	0.000135052	7.86575e-05	8.96945e-05	1.06848e-08	9.46323e-06	6.05848e-05	6.07865e-06	2.02535e-05	2.74534e-05	1.81662e-05	1.55142e-05	5.4577e-06	4.21842e-05	0.000222252	9.80827e-06	6.54594e-05	6.42195e-05	0.000239908	0.000110687	0.000332578	2.37271e-05	4.71728e-05
OG0000000	Glycos_transf_1	Ank_4	1.00279	0.0386011	6.49384e-06	1.04066e-05	0.000106653	0.0107394	3.83778e-05	0.00468325	0.000472476	0.000656216	0.000206899	0.00022301	9.07654e-05	0.000208148	4.64406e-05	0.000135052	7.86575e-05	8.96945e-05	1.06848e-08	9.46323e-06	6.05848e-05	6.07865e-06	2.02535e-05	2.74534e-05	1.81662e-05	1.55142e-05	5.4577e-06	4.21842e-05	0.000222252	9.80827e-06	6.54594e-05	6.42195e-05	0.000239908	0.000110687	0.000332578	2.37271e-05	4.71728e-05
OG0000000	HET	Ank_2	1.0027	0.176017	0.101454	0.000107772	0.000108399	0.000134416	3.85899e-05	6.15308e-05	0.00047289	2.65498e-05	2.37573e-05	0.000223024	3.21801e-05	0.000208149	4.35924e-05	0.000133626	7.86575e-05	8.96944e-05	1.06848e-08	9.46322e-06	6.03236e-05	6.07865e-06	2.02535e-05	2.74534e-05	1.81661e-05	1.5488e-05	5.45646e-06	4.21836e-05	0.000222243	9.80532e-06	6.1678e-05	0.0442863	0.0546982	0.000110515	0.000332061	2.3649e-05	0.00321991
OG0000000	HET	Ank_4	1.00277	0.0941205	0.000139619	0.000236203	0.000108399	0.000134416	3.85899e-05	6.15308e-05	0.00047289	2.65498e-05	2.37573e-05	0.000223024	3.21801e-05	0.000208149	4.35924e-05	0.000133626	7.86575e-05	8.96945e-05	1.06848e-08	9.46322e-06	6.03237e-05	6.07865e-06	2.02535e-05	2.74534e-05	1.81661e-05	1.54883e-05	5.45656e-06	4.21839e-05	0.000222247	9.80589e-06	6.35121e-05	0.0231351	0.0282928	0.000110599	0.000332313	2.36871e-05	0.00167354
OG0000000	Homeobox	Ank_2	1.01715	0.14429	0.00150595	0.0132887	0.000108399	0.000134416	3.85899e-05	6.15308e-05	0.00047289	2.65497e-05	2.37573e-05	0.000223024	3.21799e-05	0.000208147	4.35906e-05	0.000133612	7.8657e-05	8.96926e-05	1.06845e-08	9.46222e-06	6.03069e-05	6.07864e-06	2.02534e-05	2.74508e-05	1.81611e-05	1.54509e-05	5.44272e-06	0.853943	0.128547	0.00203065	6.54572e-05	6.42173e-05	0.00023988	0.000110681	0.000332559	2.37244e-05	4.71476e-05
OG0000000	Homeobox	Ank_3	1.00288	0.107857	7.03146e-05	0.000339191	0.000108399	0.000134416	3.85899e-05	6.15308e-05	0.00047289	2.65498e-05	2.37573e-05	0.000223024	3.21801e-05	0.000208149	4.35923e-05	0.000133625	7.86575e-05	8.96943e-05	1.06848e-08	9.46314e-06	6.03223e-05	6.07865e-06	2.02535e-05	2.74532e-05	1.81657e-05	1.54852e-05	5.45541e-06	0.0770376	0.011759	0.000191461	6.54592e-05	6.42193e-05	0.000239905	0.000110686	0.000332576	2.37269e-05	4.71705e-05
OG0000000	Homeobox	Ank_4	1.01715	0.14429	0.00150595	0.0132887	0.000108399	0.000134416	3.85899e-05	6.15308e-05	0.00047289	2.65497e-05	2.37573e-05	0.000223024	3.21799e-05	0.000208147	4.35906e-05	0.000133612	7.8657e-05	8.96926e-05	1.06845e-08	9.46222e-06	6.03069e-05	6.07864e-06	2.02534e-05	2.74508e-05	1.81611e-05	1.54509e-05	5.44272e-06	0.853943	0.128547	0.00203065	6.54572e-05	6.42173e-05	0.00023988	0.000110681	0.000332559	2.37244e-05	4.71476e-05
OG0000000	HUN	Ank_2	1.00289	0.0510363	4.12806e-05	0.000203972	0.000108399	0.000134416	3.85899e-05	6.15308e-05	0.00047289	2.65497e-05	2.37573e-05	0.000223023	3.21773e-05	0.00020813	4.3569e-05	0.000133449	7.61071e-05	0.0303755	1.08905e-06	0.000813501	0.00125749	6.07865e-06	2.02534e-05	2.74522e-05	1.81638e-05	0.000132873	1.01986e-05	4.2184e-05	0.000222249	1.79321e-05	6.54594e-05	6.42195e-05	0.000239908	0.000110687	0.000332578	2.37271e-05	4.71727e-05
OG0000000	IQ	Ank_2	1.91305	0.410094	0.000911779	0.00329746	0.000108399	0.000134416	3.85899e-05	6.15308e-05	0.00047289	2.65498e-05	2.37573e-05	0.000223024	3.21801e-05	0.000208148	4.35921e-05	0.000133623	7.86574e-05	8.96941e-05	1.06848e-08	9.46303e-06	6.03204e-05	6.07865e-06	2.02535e-05	2.74529e-05	1.81651e-05	1.54809e-05	5.45383e-06	4.21764e-05	0.000222136	9.79043e-06	6.45899e-05	6.33665e-05	0.000229129	0.0112422	0.0532638	0.0458248	0.0433343
OG0000000	IQ	WW	1.00256	0.0961057	2.48065e-05	8.83711e-05	0.000108399	0.000134416	3.85899e-05	6.15308e-05	0.00047289	2.65498e-05	2.37573e-05	0.000223024	3.21801e-05	0.000208149	4.35924e-05	0.000133626	7.86575e-05	8.96945e-05	1.06848e-08	9.46322e-06	6.03236e-05	6.07865e-06	2.02535e-05	2.74534e-05	1.81661e-05	1.54882e-05	5.45654e-06	4.21838e-05	0.000222246	9.80575e-06	6.54192e-05	6.41801e-05	0.000239408	0.000110219	0.0731705	0.00216263	0.0020546
OG0000000	KH_1	SAM_1	1.00275	0.0320682	6.79224e-05	0.000372428	0.000108394	0.000134409	3.8588e-05	6.15212e-05	0.000472817	2.6537e-05	2.37092e-05	0.0186145	0.0019133	0.000208118	0.000135044	0.000179418	7.86575e-05	8.96943e-05	1.06848e-08	9.46314e-06	6.87035e-05	6.07865e-06	2.02535e-05	2.74534e-05	1.81661e-05	1.63102e-05	5.48986e-06	4.21842e-05	0.000222252	9.86337e-06	6.54594e-05	6.42195e-05	0.000239908	0.000110687	0.000332578	2.37271e-05	4.71728e-05
OG0000000	Kinesin	Ank_2	1.53092	0.126818	0.00300034	0.0331787	0.00010828	0.000134261	3.85455e-05	6.13063e-05	0.000471165	2.62518e-05	2.26285e-05	0.424269	0.0441057	0.000207434	0.00218701	0.0012069	7.86565e-05	8.96906e-05	1.06843e-08	9.46117e-06	0.000256731	6.07865e-06	2.02535e-05	2.74532e-05	1.81658e-05	3.47467e-05	6.23463e-06	4.21841e-05	0.000222251	1.11396e-05	6.54594e-05	6.42195e-05	0.000239908	0.000110687	0.000332578	2.37271e-05	4.71728e-05
OG0000000	Kinesin	Ank_4	1.00275	0.0320682	6.79224e-05	0.000372428	0.000108394	0.000134409	3.8588e-05	6.15212e-05	0.000472817	2.6537e-05	2.37092e-05	0.0186145	0.0019133	0.000208118	0.000135044	0.000179418	7.86575e-05	8.96943e-05	1.06848e-08	9.46314e-06	6.87035e-05	6.07865e-06	2.02535e-05	2.74534e-05	1.81661e-05	1.63102e-05	5.48986e-06	4.21842e-05	0.000222252	9.86337e-06	6.54594e-05	6.42195e-05	0.000239908	0.000110687	0.000332578	2.37271e-05	4.71728e-05
OG0000000	Kinesin	Ank_5	1.00275	0.0190602	3.39113e-05	0.000184367	0.000108397	0.000134412	3.8589e-05	6.15261e-05	0.000472854	2.65435e-05	2.37337e-05	0.00925644	0.000956137	0.000208134	8.85112e-05	0.000156118	7.86575e-05	8.96944e-05	1.06848e-08	9.46319e-06	6.44397e-05	6.07865e-06	2.02535e-05	2.74534e-05	1.81662e-05	1.58922e-05	5.47297e-06	4.21842e-05	0.000222252	9.83443e-06	6.54594e-05	6.42195e-05	0.000239908	0.000110687	0.000332578	2.37271e-05	4.71728e-05
OG0000000	Kinesin	DEP	1.53092	0.126818	0.00300034	0.0331787	0.00010828	0.000134261	3.85455e-05	6.13063e-05	0.000471165	2.62518e-05	2.26285e-05	0.424269	0.0441057	0.000207434	0.00218701	0.0012069	7.86565e-05	8.96906e-05	1.06843e-08	9.46117e-06	0.000256731	6.07865e-06	2.02535e-05	2.74532e-05	1.81658e-05	3.47467e-05	6.23463e-06	4.21841e-05	0.000222251	1.11396e-05	6.54594e-05	6.42195e-05	0.000239908	0.000110687	0.000332578	2.37271e-05	4.71728e-05
OG0000000	LIM	Ank_2	1.00277	0.0103961	7.34276e-06	8.60116e-06	0.000108399	0.000134416	3.85899e-05	6.15308e-05	0.00047289	2.65498e-05	2.37573e-05	0.000223024	3.218e-05	0.000208148	4.35913e-05	0.000133618	7.86572e-05	8.96934e-05	1.06846e-08	9.46264e-06	6.03139e-05	6.07864e-06	2.02534e-05	2.74519e-05	1.81632e-05	1.54664e-05	0.000458406	4.21694e-05	0.000222033	0.00078596	6.54586e-05	6.42187e-05	0.000239897	0.000110685	0.000332571	2.37261e-05	4.71631e-05
OG0000000	LRR_8	Ank_2	1.00277	0.0103961	7.34276e-06	8.60116e-06	0.000108399	0.000134416	3.85899e-05	6.15308e-05	0.00047289	2.65498e-05	2.37573e-05	0.000223024	3.218e-05	0.000208148	4.35913e-05	0.000133618	7.86572e-05	8.96934e-05	1.06846e-08	9.46264e-06	6.03139e-05	6.07864e-06	2.02534e-05	2.74519e-05	1.81632e-05	1.54664e-05	0.000458406	4.21694e-05	0.000222033	0.00078596	6.54586e-05	6.42187e-05	0.000239897	0.000110685	0.000332571	2.37261e-05	4.71631e-05
OG0000000	LRR_8	Ank_4	1.00277	0.0103961	7.34276e-06	8.60116e-06	0.000108399	0.000134416	3.85899e-05	6.15308e-05	0.00047289	2.65498e-05	2.37573e-05	0.000223024	3.218e-05	0.000208148	4.35913e-05	0.000133618	7.86572e-05	8.96934e-05	1.06846e-08	9.46264e-06	6.03139e-05	6.07864e-06	2.02534e-05	2.74519e-05	1.81632e-05	1.54664e-05	0.000458406	4.21694e-05	0.000222033	0.00078596	6.54586e-05	6.42187e-05	0.000239897	0.000110685	0.000332571	2.37261e-05	4.71631e-05
OG0000000	Methyltransf_26	Ank_2	1.00277	0.0999907	0.000148911	0.000251989	0.000108399	0.000134416	3.85899e-05	6.15308e-05	0.00047289	2.65498e-05	2.37573e-05	0.000223024	3.21801e-05	0.000208149	4.35924e-05	0.000133626	7.86575e-05	8.96945e-05	1.06848e-08	9.46322e-06	6.03237e-05	6.07865e-06	2.02535e-05	2.74534e-05	1.81661e-05	1.54883e-05	5.45655e-06	4.21839e-05	0.000222247	9.80585e-06	6.33814e-05	0.0246826	0.0301745	0.000110593	0.000332295	2.36844e-05	0.00178263
OG0000000	Motile_Sperm	Ank	1.00288	0.096744	9.53542e-05	0.000442563	0.000108399	0.000134416	3.85899e-05	6.15308e-05	0.00047289	2.65498e-05	2.37573e-05	0.000223024	3.21801e-05	0.000208149	4.35924e-05	0.000133626	7.86575e-05	8.96945e-05	1.06848e-08	9.46323e-06	6.03238e-05	6.07865e-06	2.02535e-05	2.74534e-05	1.81661e-05	1.54885e-05	5.45663e-06	4.21841e-05	0.00022225	9.80632e-06	0.0684527	6.36532e-05	0.00855578	0.000110661	0.000332499	2.37153e-05	0.000529285
OG0000000	Motile_Sperm	Ank_2	1.00288	0.096744	9.53542e-05	0.000442563	0.000108399	0.000134416	3.85899e-05	6.15308e-05	0.00047289	2.65498e-05	2.37573e-05	0.000223024	3.21801e-05	0.000208149	4.35924e-05	0.000133626	7.86575e-05	8.96945e-05	1.06848e-08	9.46323e-06	6.03238e-05	6.07865e-06	2.02535e-05	2.74534e-05	1.81661e-05	1.54885e-05	5.45663e-06	4.21841e-05	0.00022225	9.80632e-06	0.0684527	6.36532e-05	0.00855578	0.000110661	0.000332499	2.37153e-05	0.000529285
OG0000000	Motile_Sperm	Ank_4	1.00288	0.096744	9.53542e-05	0.000442563	0.000108399	0.000134416	3.85899e-05	6.15308e-05	0.00047289	2.65498e-05	2.37573e-05	0.000223024	3.21801e-05	0.000208149	4.35924e-05	0.000133626	7.86575e-05	8.96945e-05	1.06848e-08	9.46323e-06	6.03238e-05	6.07865e-06	2.02535e-05	2.74534e-05	1.81661e-05	1.54885e-05	5.45663e-06	4.21841e-05	0.00022225	9.80632e-06	0.0684527	6.36532e-05	0.00855578	0.000110661	0.000332499	2.37153e-05	0.000529285
OG0000000	NACHT	Ank_2	1.00298	0.0453642	1.63766e-06	3.32972e-06	0.000108399	0.000134416	3.85899e-05	6.15308e-05	0.00047289	2.65498e-05	2.37573e-05	0.000223024	3.21801e-05	0.000208149	4.35923e-05	0.000133625	7.86575e-05	8.96943e-05	1.06848e-08	9.46316e-06	6.03226e-05	0.00857323	0.0119377	0.00116988	7.80377e-05	3.26158e-05	6.14855e-06	4.21841e-05	0.000222251	1.09921e-05	6.54594e-05	6.42195e-05	0.000239908	0.000110687	0.000332578	2.37271e-05	4.71728e-05
OG0000000	NACHT_N	Ank_2	1.00298	0.0453642	1.63766e-06	3.32972e-06	0.000108399	0.000134416	3.85899e-05	6.15308e-05	0.00047289	2.65498e-05	2.37573e-05	0.000223024	3.21801e-05	0.000208149	4.35923e-05	0.000133625	7.86575e-05	8.96943e-05	1.06848e-08	9.46316e-06	6.03226e-05	0.00857323	0.0119377	0.00116988	7.80377e-05	3.26158e-05	6.14855e-06	4.21841e-05	0.000222251	1.09921e-05	6.54594e-05	6.42195e-05	0.000239908	0.000110687	0.000332578	2.37271e-05	4.71728e-05
OG0000000	NACHT_N	NACHT	1.00298	0.0453642	1.63766e-06	3.32972e-06	0.000108399	0.000134416	3.85899e-05	6.15308e-05	0.00047289	2.65498e-05	2.37573e-05	0.000223024	3.21801e-05	0.000208149	4.35923e-05	0.000133625	7.86575e-05	8.96943e-05	1.06848e-08	9.46316e-06	6.03226e-05	0.00857323	0.0119377	0.00116988	7.80377e-05	3.26158e-05	6.14855e-06	4.21841e-05	0.000222251	1.09921e-05	6.54594e-05	6.42195e-05	0.000239908	0.000110687	0.000332578	2.37271e-05	4.71728e-05
OG0000000	NERD	Ank_2	1.00296	0.0129737	2.41934e-05	2.95631e-06	0.000108394	0.000134409	3.85881e-05	6.15217e-05	0.00047282	2.65376e-05	2.37114e-05	0.000222593	0.00182377	0.00020812	0.000130692	0.000177238	7.86575e-05	8.96943e-05	1.06848e-08	9.46315e-06	6.83047e-05	6.07865e-06	2.02535e-05	2.74534e-05	1.81661e-05	1.62711e-05	5.48828e-06	4.21842e-05	0.000222252	9.86066e-06	6.54594e-05	6.42195e-05	0.000239908	0.000110687	0.000332578	2.37271e-05	4.71728e-05
OG0000000	NERD	Ank_3	1.00296	0.0129737	2.41934e-05	2.95631e-06	0.000108394	0.000134409	3.85881e-05	6.15217e-05	0.00047282	2.65376e-05	2.37114e-05	0.000222593	0.00182377	0.00020812	0.000130692	0.000177238	7.86575e-05	8.96943e-05	1.06848e-08	9.46315e-06	6.83047e-05	6.07865e-06	2.02535e-05	2.74534e-05	1.81661e-05	1.62711e-05	5.48828e-06	4.21842e-05	0.000222252	9.86066e-06	6.54594e-05	6.42195e-05	0.000239908	0.000110687	0.000332578	2.37271e-05	4.71728e-05
OG0000000	NERD	Ank_4	1.00296	0.0129737	2.41934e-05	2.95631e-06	0.000108394	0.000134409	3.85881e-05	6.15217e-05	0.00047282	2.65376e-05	2.37114e-05	0.000222593	0.00182377	0.00020812	0.000130692	0.000177238	7.86575e-05	8.96943e-05	1.06848e-08	9.46315e-06	6.83047e-05	6.07865e-06	2.02535e-05	2.74534e-05	1.81661e-05	1.62711e-05	5.48828e-06	4.21842e-05	0.000222252	9.86066e-06	6.54594e-05	6.42195e-05	0.000239908	0.000110687	0.000332578	2.37271e-05	4.71728e-05
OG0000000	Notch	Ank_2	1.40208	2.28274	1.22591	0.00347028	0.00010839	0.000134404	3.85865e-05	6.15134e-05	0.000472756	2.65266e-05	2.36697e-05	0.000222201	2.88813e-05	0.000186811	1.6482e-05	0.0192306	6.44696e-05	3.54905e-05	3.29631e-06	0.00243991	0.544674	6.07796e-06	2.0221e-05	2.68975e-05	1.70699e-05	0.0535046	0.00216824	4.21137e-05	0.000221209	0.0037203	6.54553e-05	6.42155e-05	0.000239857	0.000110676	0.000332544	2.37221e-05	4.71265e-05
OG0000000	Notch	Ank_5	1.00282	0.0506463	2.10748e-05	4.75628e-05	0.000108399	0.000134415	3.85898e-05	6.153e-05	0.000472884	2.65487e-05	2.37532e-05	0.000222985	3.20242e-05	0.00020714	4.22993e-05	0.0247826	7.86344e-05	8.96061e-05	1.06723e-08	9.41582e-06	0.00457102	6.07864e-06	2.02532e-05	2.74488e-05	1.81571e-05	0.000457772	2.33234e-05	4.21836e-05	0.000222243	4.04222e-05	6.54594e-05	6.42195e-05	0.000239907	0.000110687	0.000332577	2.37271e-05	4.71724e-05
OG0000000	PDZ	SAM_1	2.68229	3.45464	0.795673	0.0197696	0.00865454	0.29869	2.01384e-05	0.13032	0.000308314	0.0177774	0.00516019	0.0125161	0.0991813	0.0335422	0.144169	0.0723767	7.85898e-05	8.94354e-05	1.06482e-08	9.32425e-06	0.0132829	6.07863e-06	2.02527e-05	2.74399e-05	1.81396e-05	0.00131201	5.7832e-05	4.21825e-05	0.000222226	9.95553e-05	6.54593e-05	6.42194e-05	0.000239907	0.000110687	0.000332577	2.3727e-05	4.71717e-05
OG0000000	PDZ	SAM_2	1.0025	0.0352999	9.0889e-06	9.43399e-05	0.000108367	0.000134373	3.85777e-05	6.14692e-05	0.02612	0.000746335	0.00023311	0.000223008	9.91501e-05	0.000208148	4.68482e-05	0.000135256	7.86575e-05	8.96945e-05	1.06848e-08	9.46323e-06	6.06221e-05	6.07865e-06	2.02535e-05	2.74534e-05	1.81662e-05	1.55178e-05	5.45785e-06	4.21842e-05	0.000222252	9.80852e-06	6.54594e-05	6.42195e-05	0.000239908	0.000110687	0.000332578	2.37271e-05	4.71728e-05
OG0000000	PDZ	SH3_9	1.00277	0.0550458	1.49898e-05	0.000139973	0.000108399	0.000134415	3.85899e-05	6.15304e-05	0.000472888	2.65493e-05	2.37556e-05	0.000223008	3.21158e-05	0.0435367	0.00129071	0.000758081	7.8657e-05	8.96922e-05	1.06845e-08	9.46203e-06	0.000174597	6.07865e-06	2.02535e-05	2.74533e-05	1.81659e-05	2.66933e-05	5.9093e-06	4.21842e-05	0.000222251	1.05821e-05	6.54594e-05	6.42195e-05	0.000239908	0.000110687	0.000332578	2.37271e-05	4.71728e-05
OG0000000	PDZ	WH2	1.00277	0.106454	2.97298e-05	0.000287328	0.000108399	0.000134415	3.85898e-05	6.15301e-05	0.000472885	2.65488e-05	2.37538e-05	0.000222991	3.20476e-05	0.0894514	0.00261227	0.00141981	7.86563e-05	8.96899e-05	1.06842e-08	9.46076e-06	0.000295692	6.07865e-06	2.02535e-05	2.74532e-05	1.81657e-05	3.85669e-05	6.38895e-06	4.21841e-05	0.000222251	1.1404e-05	6.54594e-05	6.42195e-05	0.000239908	0.000110687	0.000332578	2.37271e-05	4.71728e-05
OG0000000	Pex24p	FYVE	1.00296	0.0614448	3.11273e-06	1.63104e-05	0.000108399	0.000134416	3.85899e-05	6.15308e-05	0.00047289	2.65497e-05	2.37573e-05	0.000223024	3.21799e-05	0.000208147	4.35906e-05	0.000133612	7.86571e-05	8.96927e-05	1.06845e-08	9.46225e-06	6.03075e-05	6.07129e-06	1.99068e-05	0.0160346	0.000857059	0.000255467	1.5151e-05	4.21839e-05	0.000222247	2.64182e-05	6.54594e-05	6.42195e-05	0.000239908	0.000110687	0.000332577	2.37271e-05	4.71726e-05
OG0000000	Pex24p	zf-RING_2	1.00296	0.0614448	3.11273e-06	1.63104e-05	0.000108399	0.000134416	3.85899e-05	6.15308e-05	0.00047289	2.65497e-05	2.37573e-05	0.000223024	3.21799e-05	0.000208147	4.35906e-05	0.000133612	7.86571e-05	8.96927e-05	1.06845e-08	9.46225e-06	6.03075e-05	6.07129e-06	1.99068e-05	0.0160346	0.000857059	0.000255467	1.5151e-05	4.21839e-05	0.000222247	2.64182e-05	6.54594e-05	6.42195e-05	0.000239908	0.000110687	0.000332577	2.37271e-05	4.71726e-05
OG0000000	PH	Ank_2	3.82144	0.576121	0.0023082	0.00350227	0.000108396	0.000134412	3.85888e-05	6.15249e-05	0.000472845	2.6542e-05	2.37278e-05	0.00925416	0.000955689	0.000208036	8.83652e-05	0.000155537	7.86403e-05	8.96287e-05	1.06755e-08	9.42795e-06	6.38365e-05	6.07854e-06	2.02485e-05	2.73671e-05	1.79961e-05	1.46299e-05	0.000423844	3.81183e-05	0.0189963	0.0245442	6.44705e-05	6.32493e-05	0.000227673	0.000104945	0.05554	0.00164294	0.00155725
OG0000000	PH	Ank_4	1.96407	0.118921	0.000445721	0.000691585	0.000108399	0.000134416	3.85899e-05	6.15308e-05	0.00047289	2.65497e-05	2.37572e-05	0.000223023	3.2177e-05	0.000208129	4.35669e-05	0.000133433	7.86509e-05	8.96689e-05	1.06812e-08	9.44953e-06	6.00952e-05	6.0786e-06	2.02515e-05	2.74185e-05	1.80973e-05	1.49787e-05	0.000443944	4.00055e-05	0.0199566	0.025709	6.54309e-05	6.41915e-05	0.000239553	0.00011061	0.000332346	2.36921e-05	4.68521e-05
OG0000000	PH	Ank_5	1.96407	0.118921	0.000445721	0.000691585	0.000108399	0.000134416	3.85899e-05	6.15308e-05	0.00047289	2.65497e-05	2.37572e-05	0.000223023	3.2177e-05	0.000208129	4.35669e-05	0.000133433	7.86509e-05	8.96689e-05	1.06812e-08	9.44953e-06	6.00952e-05	6.0786e-06	2.02515e-05	2.74185e-05	1.80973e-05	1.49787e-05	0.000443944	4.00055e-05	0.0199566	0.025709	6.54309e-05	6.41915e-05	0.000239553	0.00011061	0.000332346	2.36921e-05	4.68521e-05
OG0000000	PH	Lipase_3	1.00268	0.029026	7.37438e-06	9.95656e-05	0.000108399	0.000134416	3.85899e-05	6.15308e-05	0.00047289	2.65498e-05	2.37573e-05	0.000223024	3.21801e-05	0.000208149	4.35921e-05	0.000133624	7.86575e-05	8.96942e-05	1.06848e-08	9.46307e-06	6.03211e-05	6.07865e-06	2.02535e-05	2.7453e-05	1.81654e-05	1.54826e-05	5.45445e-06	4.13064e-05	0.0206186	0.000330962	6.54591e-05	6.42192e-05	0.000239903	0.000110686	0.000332575	2.37267e-05	4.71688e-05
OG0000000	PH	Pkinase	1.00258	0.077892	1.99892e-05	7.05679e-05	0.000108399	0.000134416	3.85899e-05	6.15308e-05	0.00047289	2.65498e-05	2.37573e-05	0.000223024	3.21801e-05	0.000208149	4.35924e-05	0.000133626	7.86575e-05	8.96945e-05	1.06848e-08	9.46322e-06	6.03237e-05	6.07865e-06	2.02535e-05	2.74534e-05	1.81661e-05	1.54883e-05	5.45656e-06	4.21839e-05	0.000222247	9.8059e-06	6.54274e-05	6.41881e-05	0.00023951	0.000110314	0.0583817	0.00172835	0.00164702
OG0000000	PH	WD40	1.00275	0.0190602	3.39113e-05	0.000184367	0.000108397	0.000134412	3.8589e-05	6.15261e-05	0.000472854	2.65435e-05	2.37337e-05	0.00925644	0.000956137	0.000208134	8.85112e-05	0.000156118	7.86575e-05	8.96944e-05	1.06848e-08	9.46319e-06	6.44397e-05	6.07865e-06	2.02535e-05	2.74534e-05	1.81662e-05	1.58922e-05	5.47297e-06	4.21842e-05	0.000222252	9.83443e-06	6.54594e-05	6.42195e-05	0.000239908	0.000110687	0.000332578	2.37271e-05	4.71728e-05
OG0000000	PH	zf-B_box	1.00292	0.0428436	2.58167e-05	0.00012162	0.000108399	0.000134416	3.85899e-05	6.15308e-05	0.00047289	2.65498e-05	2.37573e-05	0.000223024	3.21801e-05	0.000208149	4.35924e-05	0.000133626	7.86575e-05	8.96944e-05	1.06848e-08	9.4632e-06	6.03233e-05	6.07865e-06	2.02535e-05	2.74533e-05	1.8166e-05	1.54874e-05	5.45622e-06	0.0275517	0.00434418	7.47094e-05	6.54594e-05	6.42195e-05	0.000239907	0.000110687	0.000332577	2.3727e-05	4.7172e-05
OG0000000	PID	Ank_5	1.00275	0.0190602	3.39113e-05	0.000184367	0.000108397	0.000134412	3.8589e-05	6.15261e-05	0.000472854	2.65435e-05	2.37337e-05	0.00925644	0.000956137	0.000208134	8.85112e-05	0.000156118	7.86575e-05	8.96944e-05	1.06848e-08	9.46319e-06	6.44397e-05	6.07865e-06	2.02535e-05	2.74534e-05	1.81662e-05	1.58922e-05	5.47297e-06	4.21842e-05	0.000222252	9.83443e-06	6.54594e-05	6.42195e-05	0.000239908	0.000110687	0.000332578	2.37271e-05	4.71728e-05
OG0000000	Pkinase	Ank	1.0025	0.115412	0.0988461	8.26905e-06	0.000108275	0.000134253	3.85434e-05	6.12959e-05	0.0966854	0.00276863	0.000822542	0.000222962	0.000287803	0.000208145	5.60208e-05	0.000139849	7.86575e-05	8.96945e-05	1.06848e-08	9.46322e-06	6.14626e-05	6.07865e-06	2.02535e-05	2.74534e-05	1.81662e-05	1.56003e-05	5.46118e-06	4.21842e-05	0.000222252	9.81423e-06	6.54594e-05	6.42195e-05	0.000239908	0.000110687	0.000332578	2.37271e-05	4.71728e-05
OG0000000	Pkinase	Ank_2	4.69145	1.35058	0.24727	0.00707242	8.76833e-05	0.00882798	3.15473e-05	0.00382609	0.0607107	0.0428899	0.0125129	0.00806888	0.119813	0.000206198	0.00587149	0.00305191	7.86547e-05	8.96834e-05	1.06832e-08	9.45731e-06	0.000594362	6.07865e-06	2.02535e-05	2.74525e-05	1.81644e-05	6.78472e-05	7.57124e-06	4.21825e-05	0.000222226	1.34276e-05	0.0203526	6.36942e-05	0.00270234	0.000109746	0.0580809	0.00171931	0.00664939
OG0000000	Pkinase	Ank_4	1.00291	0.0335454	2.92036e-05	0.00013258	0.000108399	0.000134416	3.85899e-05	6.15308e-05	0.00047289	2.65498e-05	2.37573e-05	0.000223024	3.21801e-05	0.000208149	4.35924e-05	0.000133626	7.86575e-05	8.96945e-05	1.06848e-08	9.46323e-06	6.03238e-05	6.07865e-06	2.02535e-05	2.74534e-05	1.81662e-05	1.54886e-05	5.45666e-06	4.21841e-05	0.000222251	9.80644e-06	0.0204665	6.40506e-05	0.00272067	0.000110679	0.000332554	2.37236e-05	0.000190995
OG0000000	Pkinase	Death	1.00279	0.0386011	6.49384e-06	1.04066e-05	0.000106653	0.0107394	3.83778e-05	0.00468325	0.000472476	0.000656216	0.000206899	0.00022301	9.07654e-05	0.000208148	4.64406e-05	0.000135052	7.86575e-05	8.96945e-05	1.06848e-08	9.46323e-06	6.05848e-05	6.07865e-06	2.02535e-05	2.74534e-05	1.81662e-05	1.55142e-05	5.4577e-06	4.21842e-05	0.000222252	9.80827e-06	6.54594e-05	6.42195e-05	0.000239908	0.000110687	0.000332578	2.37271e-05	4.71728e-05
OG0000000	Pkinase	HECT	1.99381	0.100742	0.000102378	0.000161131	0.000108399	0.000134416	3.85899e-05	6.15306e-05	0.000472889	2.65495e-05	2.37564e-05	0.000223015	3.21461e-05	0.000207929	4.33105e-05	0.000131494	7.82455e-05	8.8119e-05	1.04619e-08	0.00496304	0.0074348	6.07855e-06	2.02488e-05	2.73734e-05	1.80084e-05	0.000737558	0.00291176	4.20893e-05	0.000220849	0.00500142	6.54539e-05	6.42141e-05	0.000239839	0.000110672	0.000332533	2.37203e-05	4.71105e-05
OG0000000	Pkinase	Ribonuc_2-5A	2.6477	2.13569	0.518208	0.010129	0.0141206	0.00602583	2.77172e-05	0.00259171	0.251277	0.151056	0.0447666	0.000202165	0.0143423	0.000190779	0.00071818	0.0878893	7.85752e-05	8.93796e-05	1.06403e-08	9.29431e-06	0.016132	6.07863e-06	2.02525e-05	2.7437e-05	1.81339e-05	0.00159143	6.91212e-05	4.21821e-05	0.000222221	0.000118903	6.54593e-05	6.42194e-05	0.000239906	0.000110687	0.000332577	2.3727e-05	4.71714e-05
OG0000000	Pkinase	TIR_2	1.00277	0.0103961	7.34276e-06	8.60116e-06	0.000108399	0.000134416	3.85899e-05	6.15308e-05	0.00047289	2.65498e-05	2.37573e-05	0.000223024	3.218e-05	0.000208148	4.35913e-05	0.000133618	7.86572e-05	8.96934e-05	1.06846e-08	9.46264e-06	6.03139e-05	6.07864e-06	2.02534e-05	2.74519e-05	1.81632e-05	1.54664e-05	0.000458406	4.21694e-05	0.000222033	0.00078596	6.54586e-05	6.42187e-05	0.000239897	0.000110685	0.000332571	2.37261e-05	4.71631e-05
OG0000000	Pkinase_Tyr	Ank	1.00281	0.0591088	7.87219e-06	1.19546e-05	0.0195698	0.00835384	3.84255e-05	0.00364362	0.000472569	0.000514576	0.000165702	0.000223013	7.7587e-05	0.000208148	4.57999e-05	0.000134732	7.86575e-05	8.96945e-05	1.06848e-08	9.46323e-06	6.05261e-05	6.07865e-06	2.02535e-05	2.74534e-05	1.81662e-05	1.55084e-05	5.45747e-06	4.21842e-05	0.000222252	9.80787e-06	6.54594e-05	6.42195e-05	0.000239908	0.000110687	0.000332578	2.37271e-05	4.71728e-05
OG0000000	Pkinase_Tyr	Ank_2	2.00249	0.108432	2.4273e-05	0.000153061	0.0195678	0.00835298	3.84215e-05	0.00364323	0.000472519	0.000514516	0.000165674	0.000222974	7.7424e-05	0.0435321	0.00135596	0.000790786	7.86569e-05	8.96921e-05	1.06845e-08	9.46197e-06	0.000180583	6.07865e-06	2.02535e-05	2.74533e-05	1.81659e-05	2.72803e-05	5.93301e-06	4.21842e-05	0.000222251	1.06227e-05	6.54594e-05	6.42195e-05	0.000239908	0.000110687	0.000332578	2.37271e-05	4.71728e-05
OG0000000	PX	Ank_2	1.00289	0.0510363	4.12806e-05	0.000203972	0.000108399	0.000134416	3.85899e-05	6.15308e-05	0.00047289	2.65497e-05	2.37573e-05	0.000223023	3.21773e-05	0.00020813	4.3569e-05	0.000133449	7.61071e-05	0.0303755	1.08905e-06	0.000813501	0.00125749	6.07865e-06	2.02534e-05	2.74522e-05	1.81638e-05	0.000132873	1.01986e-05	4.2184e-05	0.000222249	1.79321e-05	6.54594e-05	6.42195e-05	0.000239908	0.000110687	0.000332578	2.37271e-05	4.71727e-05
OG0000000	PX	SH3_1	1.00268	0.029026	7.37438e-06	9.95656e-05	0.000108399	0.000134416	3.85899e-05	6.15308e-05	0.00047289	2.65498e-05	2.37573e-05	0.000223024	3.21801e-05	0.000208149	4.35921e-05	0.000133624	7.86575e-05	8.96942e-05	1.06848e-08	9.46307e-06	6.03211e-05	6.07865e-06	2.02535e-05	2.7453e-05	1.81654e-05	1.54826e-05	5.45445e-06	4.13064e-05	0.0206186	0.000330962	6.54591e-05	6.42192e-05	0.000239903	0.000110686	0.000332575	2.37267e-05	4.71688e-05
OG0000000	RA	Ank_2	1.00282	0.0506463	2.10748e-05	4.75628e-05	0.000108399	0.000134415	3.85898e-05	6.153e-05	0.000472884	2.65487e-05	2.37532e-05	0.000222985	3.20242e-05	0.00020714	4.22993e-05	0.0247826	7.86344e-05	8.96061e-05	1.06723e-08	9.41582e-06	0.00457102	6.07864e-06	2.02532e-05	2.74488e-05	1.81571e-05	0.000457772	2.33234e-05	4.21836e-05	0.000222243	4.04222e-05	6.54594e-05	6.42195e-05	0.000239907	0.000110687	0.000332577	2.37271e-05	4.71724e-05
OG0000000	Ras	Ank_2	1.00268	0.029026	7.37438e-06	9.95656e-05	0.000108399	0.000134416	3.85899e-05	6.15308e-05	0.00047289	2.65498e-05	2.37573e-05	0.000223024	3.21801e-05	0.000208149	4.35921e-05	0.000133624	7.86575e-05	8.96942e-05	1.06848e-08	9.46307e-06	6.03211e-05	6.07865e-06	2.02535e-05	2.7453e-05	1.81654e-05	1.54826e-05	5.45445e-06	4.13064e-05	0.0206186	0.000330962	6.54591e-05	6.42192e-05	0.000239903	0.000110686	0.000332575	2.37267e-05	4.71688e-05
OG0000000	Ras	Ank_4	2.00166	0.110325	3.40188e-05	0.000290591	0.000108399	0.000134415	3.85898e-05	6.15301e-05	0.000472885	2.65488e-05	2.37538e-05	0.00022299	3.20459e-05	0.0894468	0.00261213	0.00141972	7.8656e-05	8.96887e-05	1.0684e-08	9.46015e-06	0.000295666	6.07865e-06	2.02534e-05	2.74524e-05	1.81641e-05	3.85533e-05	6.38661e-06	4.21786e-05	0.00022217	1.13921e-05	6.5455e-05	6.42152e-05	0.000239853	0.000110675	0.000332542	2.37217e-05	4.71234e-05
OG0000000	Ras	Ank_5	1.00277	0.106454	2.97298e-05	0.000287328	0.000108399	0.000134415	3.85898e-05	6.15301e-05	0.000472885	2.65488e-05	2.37538e-05	0.000222991	3.20476e-05	0.0894514	0.00261227	0.00141981	7.86563e-05	8.96899e-05	1.06842e-08	9.46076e-06	0.000295692	6.07865e-06	2.02535e-05	2.74532e-05	1.81657e-05	3.85669e-05	6.38895e-06	4.21841e-05	0.000222251	1.1404e-05	6.54594e-05	6.42195e-05	0.000239908	0.000110687	0.000332578	2.37271e-05	4.71728e-05
OG0000000	Ras	COR	1.00277	0.106454	2.97298e-05	0.000287328	0.000108399	0.000134415	3.85898e-05	6.15301e-05	0.000472885	2.65488e-05	2.37538e-05	0.000222991	3.20476e-05	0.0894514	0.00261227	0.00141981	7.86563e-05	8.96899e-05	1.06842e-08	9.46076e-06	0.000295692	6.07865e-06	2.02535e-05	2.74532e-05	1.81657e-05	3.85669e-05	6.38895e-06	4.21841e-05	0.000222251	1.1404e-05	6.54594e-05	6.42195e-05	0.000239908	0.000110687	0.000332578	2.37271e-05	4.71728e-05
OG0000000	RA	SH3_1	1.00282	0.0506463	2.10748e-05	4.75628e-05	0.000108399	0.000134415	3.85898e-05	6.153e-05	0.000472884	2.65487e-05	2.37532e-05	0.000222985	3.20242e-05	0.00020714	4.22993e-05	0.0247826	7.86344e-05	8.96061e-05	1.06723e-08	9.41582e-06	0.00457102	6.07864e-06	2.02532e-05	2.74488e-05	1.81571e-05	0.000457772	2.33234e-05	4.21836e-05	0.000222243	4.04222e-05	6.54594e-05	6.42195e-05	0.000239907	0.000110687	0.000332577	2.37271e-05	4.71724e-05
OG0000000	Ras	Roc	1.00277	0.106454	2.97298e-05	0.000287328	0.000108399	0.000134415	3.85898e-05	6.15301e-05	0.000472885	2.65488e-05	2.37538e-05	0.000222991	3.20476e-05	0.0894514	0.00261227	0.00141981	7.86563e-05	8.96899e-05	1.06842e-08	9.46076e-06	0.000295692	6.07865e-06	2.02535e-05	2.74532e-05	1.81657e-05	3.85669e-05	6.38895e-06	4.21841e-05	0.000222251	1.1404e-05	6.54594e-05	6.42195e-05	0.000239908	0.000110687	0.000332578	2.37271e-05	4.71728e-05
OG0000000	RGS	START	1.001	0.0134793	0.00200383	5.19331e-06	0.000108399	0.000134416	3.85899e-05	6.15308e-05	0.00047289	2.65498e-05	2.37573e-05	0.000223024	3.218e-05	0.000208148	4.3592e-05	0.000133623	7.86574e-05	8.9694e-05	1.06847e-08	9.46298e-06	6.03196e-05	6.07865e-06	2.02535e-05	2.74528e-05	1.81649e-05	1.54793e-05	5.45322e-06	4.21747e-05	0.000222111	9.787e-06	6.54511e-05	6.42114e-05	0.000239804	0.000110664	0.00033251	2.37169e-05	4.7079e-05
OG0000000	RhoGAP	Ank_2	1.00268	0.029026	7.37438e-06	9.95656e-05	0.000108399	0.000134416	3.85899e-05	6.15308e-05	0.00047289	2.65498e-05	2.37573e-05	0.000223024	3.21801e-05	0.000208149	4.35921e-05	0.000133624	7.86575e-05	8.96942e-05	1.06848e-08	9.46307e-06	6.03211e-05	6.07865e-06	2.02535e-05	2.7453e-05	1.81654e-05	1.54826e-05	5.45445e-06	4.13064e-05	0.0206186	0.000330962	6.54591e-05	6.42192e-05	0.000239903	0.000110686	0.000332575	2.37267e-05	4.71688e-05
OG0000000	RhoGAP	Ank_3	1.00268	0.029026	7.37438e-06	9.95656e-05	0.000108399	0.000134416	3.85899e-05	6.15308e-05	0.00047289	2.65498e-05	2.37573e-05	0.000223024	3.21801e-05	0.000208149	4.35921e-05	0.000133624	7.86575e-05	8.96942e-05	1.06848e-08	9.46307e-06	6.03211e-05	6.07865e-06	2.02535e-05	2.7453e-05	1.81654e-05	1.54826e-05	5.45445e-06	4.13064e-05	0.0206186	0.000330962	6.54591e-05	6.42192e-05	0.000239903	0.000110686	0.000332575	2.37267e-05	4.71688e-05
OG0000000	Ribonuc_2-5A	Ank	1.0025	0.115412	0.0988461	8.26905e-06	0.000108275	0.000134253	3.85434e-05	6.12959e-05	0.0966854	0.00276863	0.000822542	0.000222962	0.000287803	0.000208145	5.60208e-05	0.000139849	7.86575e-05	8.96945e-05	1.06848e-08	9.46322e-06	6.14626e-05	6.07865e-06	2.02535e-05	2.74534e-05	1.81662e-05	1.56003e-05	5.46118e-06	4.21842e-05	0.000222252	9.81423e-06	6.54594e-05	6.42195e-05	0.000239908	0.000110687	0.000332578	2.37271e-05	4.71728e-05
OG0000000	Ribonuc_2-5A	Ank_2	1.0025	0.0898039	0.0761511	5.57325e-06	0.000108304	0.000134292	3.85545e-05	6.13519e-05	0.0741607	0.00211594	0.000632097	0.000222977	0.000226833	0.000208146	5.30562e-05	0.000138365	7.86575e-05	8.96945e-05	1.06848e-08	9.46322e-06	6.1191e-05	6.07865e-06	2.02535e-05	2.74534e-05	1.81662e-05	1.55736e-05	5.4601e-06	4.21842e-05	0.000222252	9.81238e-06	6.54594e-05	6.42195e-05	0.000239908	0.000110687	0.000332578	2.37271e-05	4.71728e-05
OG0000000	Ribonuc_2-5A	Pkinase	1.0025	0.140011	0.120406	1.14433e-05	0.000108246	0.000134216	3.85326e-05	6.12417e-05	0.118292	0.00340161	0.00100744	0.000222948	0.000347015	0.000208144	5.89001e-05	0.000141291	7.86575e-05	8.96944e-05	1.06848e-08	9.46322e-06	6.17265e-05	6.07865e-06	2.02535e-05	2.74534e-05	1.81662e-05	1.56261e-05	5.46222e-06	4.21842e-05	0.000222252	9.81602e-06	6.54594e-05	6.42195e-05	0.000239908	0.000110687	0.000332578	2.37271e-05	4.71728e-05
OG0000000	Roc	COR	2.00154	0.384871	0.285735	5.9318e-05	0.000106546	0.0107285	3.8339e-05	0.00467839	0.000471986	0.000655478	0.00020658	0.000222666	8.93009e-05	0.297876	0.0100942	0.00519051	7.86528e-05	8.96763e-05	1.06822e-08	9.4535e-06	0.000986462	6.07865e-06	2.02534e-05	2.74525e-05	1.81643e-05	0.000106303	9.12537e-06	4.21841e-05	0.00022225	1.60933e-05	6.54594e-05	6.42195e-05	0.000239908	0.000110687	0.000332578	2.37271e-05	4.71727e-05
OG0000000	Roc	Death	1.00275	0.0320682	6.79224e-05	0.000372428	0.000108394	0.000134409	3.8588e-05	6.15212e-05	0.000472817	2.6537e-05	2.37092e-05	0.0186145	0.0019133	0.000208118	0.000135044	0.000179418	7.86575e-05	8.96943e-05	1.06848e-08	9.46314e-06	6.87035e-05	6.07865e-06	2.02535e-05	2.74534e-05	1.81661e-05	1.63102e-05	5.48986e-06	4.21842e-05	0.000222252	9.86337e-06	6.54594e-05	6.42195e-05	0.000239908	0.000110687	0.000332578	2.37271e-05	4.71728e-05
OG0000000	SAM_1	Ank_4	1.0025	0.0352999	9.0889e-06	9.43399e-05	0.000108367	0.000134373	3.85777e-05	6.14692e-05	0.02612	0.000746335	0.00023311	0.000223008	9.91501e-05	0.000208148	4.68482e-05	0.000135256	7.86575e-05	8.96945e-05	1.06848e-08	9.46323e-06	6.06221e-05	6.07865e-06	2.02535e-05	2.74534e-05	1.81662e-05	1.55178e-05	5.45785e-06	4.21842e-05	0.000222252	9.80852e-06	6.54594e-05	6.42195e-05	0.000239908	0.000110687	0.000332578	2.37271e-05	4.71728e-05
OG0000000	SAM_1	Caskin-Pro-rich	1.00281	0.108486	0.0621135	1.11442e-05	0.0378397	0.0160789	3.82707e-05	0.0070138	0.000472267	0.000974256	0.000299469	0.000223002	0.000120383	0.000208147	4.78805e-05	0.000135773	7.86575e-05	8.96945e-05	1.06848e-08	9.46323e-06	6.07167e-05	6.07865e-06	2.02535e-05	2.74534e-05	1.81662e-05	1.55271e-05	5.45822e-06	4.21842e-05	0.000222252	9.80916e-06	6.54594e-05	6.42195e-05	0.000239908	0.000110687	0.000332578	2.37271e-05	4.71728e-05
OG0000000	SAM_1	Caskin-tail	1.00281	0.108486	0.0621135	1.11442e-05	0.0378397	0.0160789	3.82707e-05	0.0070138	0.000472267	0.000974256	0.000299469	0.000223002	0.000120383	0.000208147	4.78805e-05	0.000135773	7.86575e-05	8.96945e-05	1.06848e-08	9.46323e-06	6.07167e-05	6.07865e-06	2.02535e-05	2.74534e-05	1.81662e-05	1.55271e-05	5.45822e-06	4.21842e-05	0.000222252	9.80916e-06	6.54594e-05	6.42195e-05	0.000239908	0.000110687	0.000332578	2.37271e-05	4.71728e-05
OG0000000	SAM_1	PID	1.00281	0.0591088	7.87219e-06	1.19546e-05	0.0195698	0.00835384	3.84255e-05	0.00364362	0.000472569	0.000514576	0.000165702	0.000223013	7.7587e-05	0.000208148	4.57999e-05	0.000134732	7.86575e-05	8.96945e-05	1.06848e-08	9.46323e-06	6.05261e-05	6.07865e-06	2.02535e-05	2.74534e-05	1.81662e-05	1.55084e-05	5.45747e-06	4.21842e-05	0.000222252	9.80787e-06	6.54594e-05	6.42195e-05	0.000239908	0.000110687	0.000332578	2.37271e-05	4.71728e-05
OG0000000	SAM_1	SAM_2	1.00296	0.0272298	3.38633e-05	1.16255e-05	0.000108312	0.000134303	3.85575e-05	6.13669e-05	0.000471631	2.63322e-05	0.00611505	0.000222555	0.00198073	0.000208117	0.000138322	0.000181059	7.86575e-05	8.96943e-05	1.06848e-08	9.46314e-06	6.90039e-05	6.07865e-06	2.02535e-05	2.74534e-05	1.81661e-05	1.63397e-05	5.49105e-06	4.21842e-05	0.000222252	9.86541e-06	6.54594e-05	6.42195e-05	0.000239908	0.000110687	0.000332578	2.37271e-05	4.71728e-05
OG0000000	SAM_2	PARP	1.04143	5.1119	1.04006	0.0912636	5.41877e-07	1.19896e-05	2.53749e-07	0.000837734	2.23776e-05	0.0031743	0.000850648	8.4608e-05	0.923281	0.000193137	0.0450353	0.0226655	7.86364e-05	8.96137e-05	1.06734e-08	9.41989e-06	0.0041837	6.07864e-06	2.02533e-05	2.74492e-05	1.81579e-05	0.000419795	2.17893e-05	4.21836e-05	0.000222244	3.77934e-05	6.54594e-05	6.42195e-05	0.000239907	0.000110687	0.000332577	2.37271e-05	4.71724e-05
OG0000000	SAM_2	PID	1.00281	0.0591088	7.87219e-06	1.19546e-05	0.0195698	0.00835384	3.84255e-05	0.00364362	0.000472569	0.000514576	0.000165702	0.000223013	7.7587e-05	0.000208148	4.57999e-05	0.000134732	7.86575e-05	8.96945e-05	1.06848e-08	9.46323e-06	6.05261e-05	6.07865e-06	2.02535e-05	2.74534e-05	1.81662e-05	1.55084e-05	5.45747e-06	4.21842e-05	0.000222252	9.80787e-06	6.54594e-05	6.42195e-05	0.000239908	0.000110687	0.000332578	2.37271e-05	4.71728e-05
OG0000000	SAM_2	SAM_1	1.00281	0.0591088	7.87219e-06	1.19546e-05	0.0195698	0.00835384	3.84255e-05	0.00364362	0.000472569	0.000514576	0.000165702	0.000223013	7.7587e-05	0.000208148	4.57999e-05	0.000134732	7.86575e-05	8.96945e-05	1.06848e-08	9.46323e-06	6.05261e-05	6.07865e-06	2.02535e-05	2.74534e-05	1.81662e-05	1.55084e-05	5.45747e-06	4.21842e-05	0.000222252	9.80787e-06	6.54594e-05	6.42195e-05	0.000239908	0.000110687	0.000332578	2.37271e-05	4.71728e-05
OG0000000	Sec7	Lipase_3	1.00268	0.029026	7.37438e-06	9.95656e-05	0.000108399	0.000134416	3.85899e-05	6.15308e-05	0.00047289	2.65498e-05	2.37573e-05	0.000223024	3.21801e-05	0.000208149	4.35921e-05	0.000133624	7.86575e-05	8.96942e-05	1.06848e-08	9.46307e-06	6.03211e-05	6.07865e-06	2.02535e-05	2.7453e-05	1.81654e-05	1.54826e-05	5.45445e-06	4.13064e-05	0.0206186	0.000330962	6.54591e-05	6.42192e-05	0.000239903	0.000110686	0.000332575	2.37267e-05	4.71688e-05
OG0000000	Sec7	PH	1.03265	0.0588632	0.953546	0.0481162	0.000108399	0.000134416	3.85899e-05	6.15308e-05	0.00047289	2.65497e-05	2.37573e-05	0.000223023	3.21784e-05	0.000208138	4.35782e-05	0.000133518	7.86538e-05	8.96802e-05	1.06828e-08	9.4556e-06	6.01964e-05	6.07862e-06	2.02524e-05	2.7434e-05	1.81278e-05	1.52042e-05	5.35145e-06	0.0327686	0.947364	0.0152556	6.54425e-05	6.42029e-05	0.000239697	0.000110641	0.00033244	2.37063e-05	4.69824e-05
OG0000000	Sec7	zf-B_box	1.00292	0.0428436	2.58167e-05	0.00012162	0.000108399	0.000134416	3.85899e-05	6.15308e-05	0.00047289	2.65498e-05	2.37573e-05	0.000223024	3.21801e-05	0.000208149	4.35924e-05	0.000133626	7.86575e-05	8.96944e-05	1.06848e-08	9.4632e-06	6.03233e-05	6.07865e-06	2.02535e-05	2.74533e-05	1.8166e-05	1.54874e-05	5.45622e-06	0.0275517	0.00434418	7.47094e-05	6.54594e-05	6.42195e-05	0.000239907	0.000110687	0.000332577	2.3727e-05	4.7172e-05
OG0000000	SEN1_N	Ank_2	1.00268	0.029026	7.37438e-06	9.95656e-05	0.000108399	0.000134416	3.85899e-05	6.15308e-05	0.00047289	2.65498e-05	2.37573e-05	0.000223024	3.21801e-05	0.000208149	4.35921e-05	0.000133624	7.86575e-05	8.96942e-05	1.06848e-08	9.46307e-06	6.03211e-05	6.07865e-06	2.02535e-05	2.7453e-05	1.81654e-05	1.54826e-05	5.45445e-06	4.13064e-05	0.0206186	0.000330962	6.54591e-05	6.42192e-05	0.000239903	0.000110686	0.000332575	2.37267e-05	4.71688e-05
OG0000000	SH2	Ank_2	1.00296	0.0272298	3.38633e-05	1.16255e-05	0.000108312	0.000134303	3.85575e-05	6.13669e-05	0.000471631	2.63322e-05	0.00611505	0.000222555	0.00198073	0.000208117	0.000138322	0.000181059	7.86575e-05	8.96943e-05	1.06848e-08	9.46314e-06	6.90039e-05	6.07865e-06	2.02535e-05	2.74534e-05	1.81661e-05	1.63397e-05	5.49105e-06	4.21842e-05	0.000222252	9.86541e-06	6.54594e-05	6.42195e-05	0.000239908	0.000110687	0.000332578	2.37271e-05	4.71728e-05
OG0000000	SH2	Ank_4	1.00296	0.0272298	3.38633e-05	1.16255e-05	0.000108312	0.000134303	3.85575e-05	6.13669e-05	0.000471631	2.63322e-05	0.00611505	0.000222555	0.00198073	0.000208117	0.000138322	0.000181059	7.86575e-05	8.96943e-05	1.06848e-08	9.46314e-06	6.90039e-05	6.07865e-06	2.02535e-05	2.74534e-05	1.81661e-05	1.63397e-05	5.49105e-06	4.21842e-05	0.000222252	9.86541e-06	6.54594e-05	6.42195e-05	0.000239908	0.000110687	0.000332578	2.37271e-05	4.71728e-05
OG0000000	SH3_1	Ank_2	1.01922	11.3233	0.0619239	0.0898769	3.03864e-07	2.38278e-05	3.44675e-05	0.00234623	2.09718e-06	0.000265111	8.61082e-07	8.35886e-07	7.65509e-05	7.20536e-06	2.31729e-06	2.66961e-05	5.90265e-05	1.46429e-05	6.52915e-11	1.36556e-07	0.000515552	5.64776e-06	1.11189e-09	2.56785e-05	0.000510507	0.885907	0.0358276	4.10162e-05	0.000204979	0.0614711	6.53912e-05	6.41526e-05	0.00023906	0.000110503	0.000332024	2.36433e-05	4.64061e-05
OG0000000	SH3_1	Ank_4	1.00296	0.034337	1.68483e-05	6.3171e-06	0.000108399	0.000134416	3.85899e-05	6.15307e-05	0.00047289	2.65497e-05	2.3757e-05	0.000223021	3.21693e-05	0.000208079	4.35026e-05	0.000132946	7.84659e-05	8.89616e-05	4.13812e-06	0.0030869	0.00464246	6.07864e-06	2.02532e-05	2.74488e-05	1.8157e-05	0.000464776	2.36064e-05	4.21836e-05	0.000222243	4.0907e-05	6.54594e-05	6.42195e-05	0.000239907	0.000110687	0.000332577	2.37271e-05	4.71724e-05
OG0000000	SH3_1	Ank_5	1.00296	0.034337	1.68483e-05	6.3171e-06	0.000108399	0.000134416	3.85899e-05	6.15307e-05	0.00047289	2.65497e-05	2.3757e-05	0.000223021	3.21693e-05	0.000208079	4.35026e-05	0.000132946	7.84659e-05	8.89616e-05	4.13812e-06	0.0030869	0.00464246	6.07864e-06	2.02532e-05	2.74488e-05	1.8157e-05	0.000464776	2.36064e-05	4.21836e-05	0.000222243	4.0907e-05	6.54594e-05	6.42195e-05	0.000239907	0.000110687	0.000332577	2.37271e-05	4.71724e-05
OG0000000	SH3_2	Caskin1-CID	1.00281	0.0591088	7.87219e-06	1.19546e-05	0.0195698	0.00835384	3.84255e-05	0.00364362	0.000472569	0.000514576	0.000165702	0.000223013	7.7587e-05	0.000208148	4.57999e-05	0.000134732	7.86575e-05	8.96945e-05	1.06848e-08	9.46323e-06	6.05261e-05	6.07865e-06	2.02535e-05	2.74534e-05	1.81662e-05	1.55084e-05	5.45747e-06	4.21842e-05	0.000222252	9.80787e-06	6.54594e-05	6.42195e-05	0.000239908	0.000110687	0.000332578	2.37271e-05	4.71728e-05
OG0000000	SH3_2	Caskin-Pro-rich	1.00281	0.108486	0.0621135	1.11442e-05	0.0378397	0.0160789	3.82707e-05	0.0070138	0.000472267	0.000974256	0.000299469	0.000223002	0.000120383	0.000208147	4.78805e-05	0.000135773	7.86575e-05	8.96945e-05	1.06848e-08	9.46323e-06	6.07167e-05	6.07865e-06	2.02535e-05	2.74534e-05	1.81662e-05	1.55271e-05	5.45822e-06	4.21842e-05	0.000222252	9.80916e-06	6.54594e-05	6.42195e-05	0.000239908	0.000110687	0.000332578	2.37271e-05	4.71728e-05
OG0000000	SH3_2	Caskin-tail	1.00281	0.108486	0.0621135	1.11442e-05	0.0378397	0.0160789	3.82707e-05	0.0070138	0.000472267	0.000974256	0.000299469	0.000223002	0.000120383	0.000208147	4.78805e-05	0.000135773	7.86575e-05	8.96945e-05	1.06848e-08	9.46323e-06	6.07167e-05	6.07865e-06	2.02535e-05	2.74534e-05	1.81662e-05	1.55271e-05	5.45822e-06	4.21842e-05	0.000222252	9.80916e-06	6.54594e-05	6.42195e-05	0.000239908	0.000110687	0.000332578	2.37271e-05	4.71728e-05
OG0000000	SH3_2	PDZ	1.32041	4.25122	1.03642	0.109341	9.12354e-07	2.47873e-05	5.24601e-07	0.00187298	0.00162932	0.232183	0.067902	0.0027966	0.647617	0.000197632	0.0315637	0.0159176	7.86427e-05	8.96379e-05	1.06768e-08	9.43287e-06	0.00294878	6.07864e-06	2.02533e-05	2.74505e-05	1.81604e-05	0.000298708	1.68978e-05	4.21838e-05	0.000222246	2.94115e-05	6.54594e-05	6.42195e-05	0.000239908	0.000110687	0.000332577	2.37271e-05	4.71725e-05
OG0000000	SH3_2	PID	1.00277	0.106454	2.97298e-05	0.000287328	0.000108399	0.000134415	3.85898e-05	6.15301e-05	0.000472885	2.65488e-05	2.37538e-05	0.000222991	3.20476e-05	0.0894514	0.00261227	0.00141981	7.86563e-05	8.96899e-05	1.06842e-08	9.46076e-06	0.000295692	6.07865e-06	2.02535e-05	2.74532e-05	1.81657e-05	3.85669e-05	6.38895e-06	4.21841e-05	0.000222251	1.1404e-05	6.54594e-05	6.42195e-05	0.000239908	0.000110687	0.000332578	2.37271e-05	4.71728e-05
OG0000000	SH3_2	SAM_1	2.18926	1.50284	0.811999	0.00356098	0.0149579	0.515626	2.76334e-05	0.225495	0.00044524	0.0308545	0.00900348	0.000218828	0.00289193	0.000203874	0.000177247	0.0373816	7.86226e-05	8.95609e-05	1.06659e-08	9.39156e-06	0.00687908	6.07864e-06	2.02531e-05	2.74465e-05	1.81525e-05	0.000684097	3.24665e-05	4.21833e-05	0.000222239	5.60902e-05	6.54594e-05	6.42195e-05	0.000239907	0.000110687	0.000332577	2.37271e-05	4.71722e-05
OG0000000	SH3_2	SAM_2	1.0025	0.0352999	9.0889e-06	9.43399e-05	0.000108367	0.000134373	3.85777e-05	6.14692e-05	0.02612	0.000746335	0.00023311	0.000223008	9.91501e-05	0.000208148	4.68482e-05	0.000135256	7.86575e-05	8.96945e-05	1.06848e-08	9.46323e-06	6.06221e-05	6.07865e-06	2.02535e-05	2.74534e-05	1.81662e-05	1.55178e-05	5.45785e-06	4.21842e-05	0.000222252	9.80852e-06	6.54594e-05	6.42195e-05	0.000239908	0.000110687	0.000332578	2.37271e-05	4.71728e-05
OG0000000	SH3_9	Ank_2	2.00239	0.159671	3.3153e-05	0.000165562	0.038182	0.0162146	3.82605e-05	0.00706938	0.000472166	0.000981289	0.000301428	0.000222942	0.000120764	0.0435277	0.00141838	0.00082207	7.86569e-05	8.9692e-05	1.06845e-08	9.46191e-06	0.000186309	6.07865e-06	2.02535e-05	2.74533e-05	1.81659e-05	2.78417e-05	5.95569e-06	4.21842e-05	0.000222251	1.06616e-05	6.54594e-05	6.42195e-05	0.000239908	0.000110687	0.000332578	2.37271e-05	4.71728e-05
OG0000000	SH3_9	SAM_1	1.00277	0.0550458	1.49898e-05	0.000139973	0.000108399	0.000134415	3.85899e-05	6.15304e-05	0.000472888	2.65493e-05	2.37556e-05	0.000223008	3.21158e-05	0.0435367	0.00129071	0.000758081	7.8657e-05	8.96922e-05	1.06845e-08	9.46203e-06	0.000174597	6.07865e-06	2.02535e-05	2.74533e-05	1.81659e-05	2.66933e-05	5.9093e-06	4.21842e-05	0.000222251	1.05821e-05	6.54594e-05	6.42195e-05	0.000239908	0.000110687	0.000332578	2.37271e-05	4.71728e-05
OG0000000	SPRY	Ank_2	1.00268	0.029026	7.37438e-06	9.95656e-05	0.000108399	0.000134416	3.85899e-05	6.15308e-05	0.00047289	2.65498e-05	2.37573e-05	0.000223024	3.21801e-05	0.000208149	4.35921e-05	0.000133624	7.86575e-05	8.96942e-05	1.06848e-08	9.46307e-06	6.03211e-05	6.07865e-06	2.02535e-05	2.7453e-05	1.81654e-05	1.54826e-05	5.45445e-06	4.13064e-05	0.0206186	0.000330962	6.54591e-05	6.42192e-05	0.000239903	0.000110686	0.000332575	2.37267e-05	4.71688e-05
OG0000000	SPRY	Ank_4	1.00268	0.029026	7.37438e-06	9.95656e-05	0.000108399	0.000134416	3.85899e-05	6.15308e-05	0.00047289	2.65498e-05	2.37573e-05	0.000223024	3.21801e-05	0.000208149	4.35921e-05	0.000133624	7.86575e-05	8.96942e-05	1.06848e-08	9.46307e-06	6.03211e-05	6.07865e-06	2.02535e-05	2.7453e-05	1.81654e-05	1.54826e-05	5.45445e-06	4.13064e-05	0.0206186	0.000330962	6.54591e-05	6.42192e-05	0.000239903	0.000110686	0.000332575	2.37267e-05	4.71688e-05
OG0000000	SPRY	Ank_5	1.00268	0.029026	7.37438e-06	9.95656e-05	0.000108399	0.000134416	3.85899e-05	6.15308e-05	0.00047289	2.65498e-05	2.37573e-05	0.000223024	3.21801e-05	0.000208149	4.35921e-05	0.000133624	7.86575e-05	8.96942e-05	1.06848e-08	9.46307e-06	6.03211e-05	6.07865e-06	2.02535e-05	2.7453e-05	1.81654e-05	1.54826e-05	5.45445e-06	4.13064e-05	0.0206186	0.000330962	6.54591e-05	6.42192e-05	0.000239903	0.000110686	0.000332575	2.37267e-05	4.71688e-05
OG0000000	SPX	Ank	1.00282	0.0506463	2.10748e-05	4.75628e-05	0.000108399	0.000134415	3.85898e-05	6.153e-05	0.000472884	2.65487e-05	2.37532e-05	0.000222985	3.20242e-05	0.00020714	4.22993e-05	0.0247826	7.86344e-05	8.96061e-05	1.06723e-08	9.41582e-06	0.00457102	6.07864e-06	2.02532e-05	2.74488e-05	1.81571e-05	0.000457772	2.33234e-05	4.21836e-05	0.000222243	4.04222e-05	6.54594e-05	6.42195e-05	0.000239907	0.000110687	0.000332577	2.37271e-05	4.71724e-05
OG0000000	SPX	Ank_2	1.00677	6.45763	0.035341	0.0689535	0.000108385	0.000134397	3.85845e-05	6.15033e-05	0.000472679	2.65132e-05	2.36189e-05	0.000221724	2.6959e-05	0.000174377	3.37693e-07	3.4318e-06	0.00114065	1.14421e-05	1.57412e-07	8.63459e-05	0.00969697	1.40032e-07	2.88586e-07	0.0100194	0.000490969	0.877747	0.0354832	4.10282e-05	0.000205155	0.0608481	6.53919e-05	6.41533e-05	0.000239069	0.000110504	0.00033203	2.36441e-05	4.6414e-05
OG0000000	SPX	Ank_4	1.38586	2.20738	0.000263172	0.00220258	0.000108399	0.000134416	3.85899e-05	6.15307e-05	0.00047289	2.65497e-05	2.37571e-05	0.000223022	3.21721e-05	0.000208097	4.3526e-05	0.000133123	7.86402e-05	8.96281e-05	1.06754e-08	9.42762e-06	5.97292e-05	2.26723e-06	0.0101202	0.582439	0.0305634	0.00875345	0.000358443	4.21727e-05	0.000222082	0.000614673	6.54588e-05	6.42189e-05	0.0002399	0.000110685	0.000332572	2.37263e-05	4.71652e-05
OG0000000	SPX	GDPD	1.01301	7.45246	0.026598	0.0426059	0.000108385	0.000134397	3.85845e-05	6.15033e-05	0.000472679	2.65132e-05	2.36189e-05	0.000221725	2.69598e-05	0.000174383	3.4463e-07	7.52565e-06	0.00113988	1.14009e-05	1.57379e-07	8.63281e-05	0.00969546	1.40035e-07	2.92859e-07	0.0101725	0.000499018	0.877606	0.0354772	4.10284e-05	0.000205158	0.0608372	6.53919e-05	6.41533e-05	0.000239069	0.000110504	0.00033203	2.36442e-05	4.64141e-05
OG0000000	SUFU	Ank	1.00268	0.029026	7.37438e-06	9.95656e-05	0.000108399	0.000134416	3.85899e-05	6.15308e-05	0.00047289	2.65498e-05	2.37573e-05	0.000223024	3.21801e-05	0.000208149	4.35921e-05	0.000133624	7.86575e-05	8.96942e-05	1.06848e-08	9.46307e-06	6.03211e-05	6.07865e-06	2.02535e-05	2.7453e-05	1.81654e-05	1.54826e-05	5.45445e-06	4.13064e-05	0.0206186	0.000330962	6.54591e-05	6.42192e-05	0.000239903	0.000110686	0.000332575	2.37267e-05	4.71688e-05
OG0000000	SUFU	Ank_2	1.00268	0.029026	7.37438e-06	9.95656e-05	0.000108399	0.000134416	3.85899e-05	6.15308e-05	0.00047289	2.65498e-05	2.37573e-05	0.000223024	3.21801e-05	0.000208149	4.35921e-05	0.000133624	7.86575e-05	8.96942e-05	1.06848e-08	9.46307e-06	6.03211e-05	6.07865e-06	2.02535e-05	2.7453e-05	1.81654e-05	1.54826e-05	5.45445e-06	4.13064e-05	0.0206186	0.000330962	6.54591e-05	6.42192e-05	0.000239903	0.000110686	0.000332575	2.37267e-05	4.71688e-05
OG0000000	SUFU	Ank_4	1.00268	0.029026	7.37438e-06	9.95656e-05	0.000108399	0.000134416	3.85899e-05	6.15308e-05	0.00047289	2.65498e-05	2.37573e-05	0.000223024	3.21801e-05	0.000208149	4.35921e-05	0.000133624	7.86575e-05	8.96942e-05	1.06848e-08	9.46307e-06	6.03211e-05	6.07865e-06	2.02535e-05	2.7453e-05	1.81654e-05	1.54826e-05	5.45445e-06	4.13064e-05	0.0206186	0.000330962	6.54591e-05	6.42192e-05	0.000239903	0.000110686	0.000332575	2.37267e-05	4.71688e-05
OG0000000	TGF_beta	Ank_2	1.00275	0.0320682	6.79224e-05	0.000372428	0.000108394	0.000134409	3.8588e-05	6.15212e-05	0.000472817	2.6537e-05	2.37092e-05	0.0186145	0.0019133	0.000208118	0.000135044	0.000179418	7.86575e-05	8.96943e-05	1.06848e-08	9.46314e-06	6.87035e-05	6.07865e-06	2.02535e-05	2.74534e-05	1.81661e-05	1.63102e-05	5.48986e-06	4.21842e-05	0.000222252	9.86337e-06	6.54594e-05	6.42195e-05	0.000239908	0.000110687	0.000332578	2.37271e-05	4.71728e-05
OG0000000	TIG	Ank	1.00298	0.051828	1.73097e-06	3.78772e-06	0.000108399	0.000134416	3.85899e-05	6.15308e-05	0.00047289	2.65498e-05	2.37573e-05	0.000223024	3.21801e-05	0.000208149	4.35923e-05	0.000133625	7.86575e-05	8.96943e-05	1.06848e-08	9.46315e-06	6.03224e-05	0.0100068	0.0139318	0.00136104	8.80561e-05	3.54817e-05	6.26432e-06	4.21841e-05	0.000222251	1.11905e-05	6.54594e-05	6.42195e-05	0.000239908	0.000110687	0.000332578	2.37271e-05	4.71728e-05
OG0000000	TIG	Ank_5	1.05603	1.22784	6.06993e-05	0.00054121	0.000108399	0.000134416	3.85899e-05	6.15308e-05	0.00047289	2.65497e-05	2.37573e-05	0.000223023	3.2179e-05	0.000208141	4.3583e-05	0.000133555	7.86551e-05	8.96851e-05	1.06835e-08	9.4582e-06	6.02397e-05	0.00045347	0.859641	0.0824454	0.00433771	0.00125116	5.53737e-05	4.21825e-05	0.000222228	9.53421e-05	6.54593e-05	6.42194e-05	0.000239907	0.000110687	0.000332577	2.3727e-05	4.71717e-05
OG0000000	TIR_2	HSF_DNA-bind	1.00258	0.077892	1.99892e-05	7.05679e-05	0.000108399	0.000134416	3.85899e-05	6.15308e-05	0.00047289	2.65498e-05	2.37573e-05	0.000223024	3.21801e-05	0.000208149	4.35924e-05	0.000133626	7.86575e-05	8.96945e-05	1.06848e-08	9.46322e-06	6.03237e-05	6.07865e-06	2.02535e-05	2.74534e-05	1.81661e-05	1.54883e-05	5.45656e-06	4.21839e-05	0.000222247	9.8059e-06	6.54274e-05	6.41881e-05	0.00023951	0.000110314	0.0583817	0.00172835	0.00164702
OG0000000	TPR_11	Ank_2	1.00199	0.0101143	4.36107e-06	2.89588e-06	0.000108399	0.000134416	3.85899e-05	6.15308e-05	0.00047289	2.65498e-05	2.37573e-05	0.000223024	3.21801e-05	0.000208149	4.35922e-05	0.000133624	7.86575e-05	8.96942e-05	1.06848e-08	9.46311e-06	6.03217e-05	6.07865e-06	2.02535e-05	2.74531e-05	1.81655e-05	1.54839e-05	5.45494e-06	4.21794e-05	0.000222181	9.79674e-06	6.54553e-05	6.42154e-05	0.000239856	0.000110676	0.000332544	2.3722e-05	4.71258e-05
OG0000000	TPR_11	Ank_4	1.00199	0.0101143	4.36107e-06	2.89588e-06	0.000108399	0.000134416	3.85899e-05	6.15308e-05	0.00047289	2.65498e-05	2.37573e-05	0.000223024	3.21801e-05	0.000208149	4.35922e-05	0.000133624	7.86575e-05	8.96942e-05	1.06848e-08	9.46311e-06	6.03217e-05	6.07865e-06	2.02535e-05	2.74531e-05	1.81655e-05	1.54839e-05	5.45494e-06	4.21794e-05	0.000222181	9.79674e-06	6.54553e-05	6.42154e-05	0.000239856	0.000110676	0.000332544	2.3722e-05	4.71258e-05
OG0000000	TPR_11	TPR_1	1.9785	0.291486	0.000646991	0.00180659	0.000108399	0.000134416	3.85899e-05	6.15308e-05	0.00047289	2.65498e-05	2.37573e-05	0.000223024	3.21801e-05	0.000208149	4.35922e-05	0.000133625	7.86575e-05	8.96943e-05	1.06848e-08	9.46311e-06	6.03218e-05	6.07865e-06	2.02535e-05	2.74531e-05	1.81656e-05	1.54842e-05	5.45503e-06	4.21797e-05	0.000222185	9.7972e-06	0.0668214	6.21363e-05	0.00833827	0.0428793	0.000323275	0.00234137	0.0250088
OG0000000	TPR_11	TPR_2	1.00281	0.0591088	7.87219e-06	1.19546e-05	0.0195698	0.00835384	3.84255e-05	0.00364362	0.000472569	0.000514576	0.000165702	0.000223013	7.7587e-05	0.000208148	4.57999e-05	0.000134732	7.86575e-05	8.96945e-05	1.06848e-08	9.46323e-06	6.05261e-05	6.07865e-06	2.02535e-05	2.74534e-05	1.81662e-05	1.55084e-05	5.45747e-06	4.21842e-05	0.000222252	9.80787e-06	6.54594e-05	6.42195e-05	0.000239908	0.000110687	0.000332578	2.37271e-05	4.71728e-05
OG0000000	TPR_11	zf-MYND	1.00199	0.0101143	4.36107e-06	2.89588e-06	0.000108399	0.000134416	3.85899e-05	6.15308e-05	0.00047289	2.65498e-05	2.37573e-05	0.000223024	3.21801e-05	0.000208149	4.35922e-05	0.000133624	7.86575e-05	8.96942e-05	1.06848e-08	9.46311e-06	6.03217e-05	6.07865e-06	2.02535e-05	2.74531e-05	1.81655e-05	1.54839e-05	5.45494e-06	4.21794e-05	0.000222181	9.79674e-06	6.54553e-05	6.42154e-05	0.000239856	0.000110676	0.000332544	2.3722e-05	4.71258e-05
OG0000000	TTL	Ank_2	1.00275	0.0320682	6.79224e-05	0.000372428	0.000108394	0.000134409	3.8588e-05	6.15212e-05	0.000472817	2.6537e-05	2.37092e-05	0.0186145	0.0019133	0.000208118	0.000135044	0.000179418	7.86575e-05	8.96943e-05	1.06848e-08	9.46314e-06	6.87035e-05	6.07865e-06	2.02535e-05	2.74534e-05	1.81661e-05	1.63102e-05	5.48986e-06	4.21842e-05	0.000222252	9.86337e-06	6.54594e-05	6.42195e-05	0.000239908	0.000110687	0.000332578	2.37271e-05	4.71728e-05
OG0000000	U-box	Ank	1.00199	0.0101143	4.36107e-06	2.89588e-06	0.000108399	0.000134416	3.85899e-05	6.15308e-05	0.00047289	2.65498e-05	2.37573e-05	0.000223024	3.21801e-05	0.000208149	4.35922e-05	0.000133624	7.86575e-05	8.96942e-05	1.06848e-08	9.46311e-06	6.03217e-05	6.07865e-06	2.02535e-05	2.74531e-05	1.81655e-05	1.54839e-05	5.45494e-06	4.21794e-05	0.000222181	9.79674e-06	6.54553e-05	6.42154e-05	0.000239856	0.000110676	0.000332544	2.3722e-05	4.71258e-05
OG0000000	U-box	Ank_2	1.00199	0.0101143	4.36107e-06	2.89588e-06	0.000108399	0.000134416	3.85899e-05	6.15308e-05	0.00047289	2.65498e-05	2.37573e-05	0.000223024	3.21801e-05	0.000208149	4.35922e-05	0.000133624	7.86575e-05	8.96942e-05	1.06848e-08	9.46311e-06	6.03217e-05	6.07865e-06	2.02535e-05	2.74531e-05	1.81655e-05	1.54839e-05	5.45494e-06	4.21794e-05	0.000222181	9.79674e-06	6.54553e-05	6.42154e-05	0.000239856	0.000110676	0.000332544	2.3722e-05	4.71258e-05
OG0000000	VPS9	Ank	1.98309	0.240987	0.000269047	0.000497334	0.000108397	0.000134413	3.85891e-05	6.15267e-05	0.000472859	2.65444e-05	2.3737e-05	0.000222833	3.1413e-05	0.0876801	0.00255613	0.00138508	7.80116e-05	8.72248e-05	4.05729e-06	0.003026	0.0223144	6.07862e-06	2.02522e-05	2.74307e-05	1.81214e-05	0.00219784	9.36226e-05	4.21813e-05	0.000222209	0.000160898	6.54593e-05	6.42194e-05	0.000239906	0.000110686	0.000332576	2.37269e-05	4.71709e-05
OG0000000	VPS9	Ank_2	3.8953	0.806569	0.000954395	0.00128834	0.000108394	0.000134409	3.8588e-05	6.15209e-05	0.000472815	2.65367e-05	2.37078e-05	0.000222558	3.03119e-05	0.0846066	0.0024587	0.00132482	7.70297e-05	8.34703e-05	3.88256e-06	0.00289435	0.0213393	6.05263e-06	1.90285e-05	0.0161663	0.000861642	0.0364596	0.0014782	4.20617e-05	0.00022044	0.00253454	6.5329e-05	6.40915e-05	0.000238292	0.000109762	0.0580895	0.00171957	0.00163779
OG0000000	VPS9	Ank_4	1.00296	0.0644403	3.22399e-06	1.71701e-05	0.000108399	0.000134416	3.85899e-05	6.15308e-05	0.00047289	2.65497e-05	2.37573e-05	0.000223024	3.21799e-05	0.000208147	4.35905e-05	0.000133612	7.8657e-05	8.96926e-05	1.06845e-08	9.4622e-06	6.03066e-05	6.07088e-06	1.98878e-05	0.0169108	0.000902979	0.000268603	1.56816e-05	4.21838e-05	0.000222247	2.73275e-05	6.54594e-05	6.42195e-05	0.000239908	0.000110687	0.000332577	2.37271e-05	4.71726e-05
OG0000000	VPS9	Ank_5	1.00258	0.077892	1.99892e-05	7.05679e-05	0.000108399	0.000134416	3.85899e-05	6.15308e-05	0.00047289	2.65498e-05	2.37573e-05	0.000223024	3.21801e-05	0.000208149	4.35924e-05	0.000133626	7.86575e-05	8.96945e-05	1.06848e-08	9.46322e-06	6.03237e-05	6.07865e-06	2.02535e-05	2.74534e-05	1.81661e-05	1.54883e-05	5.45656e-06	4.21839e-05	0.000222247	9.8059e-06	6.54274e-05	6.41881e-05	0.00023951	0.000110314	0.0583817	0.00172835	0.00164702
OG0000000	VPS9	RasGEF	1.00258	0.077892	1.99892e-05	7.05679e-05	0.000108399	0.000134416	3.85899e-05	6.15308e-05	0.00047289	2.65498e-05	2.37573e-05	0.000223024	3.21801e-05	0.000208149	4.35924e-05	0.000133626	7.86575e-05	8.96945e-05	1.06848e-08	9.46322e-06	6.03237e-05	6.07865e-06	2.02535e-05	2.74534e-05	1.81661e-05	1.54883e-05	5.45656e-06	4.21839e-05	0.000222247	9.8059e-06	6.54274e-05	6.41881e-05	0.00023951	0.000110314	0.0583817	0.00172835	0.00164702
OG0000000	WW	Ank_2	1.00258	0.077892	1.99892e-05	7.05679e-05	0.000108399	0.000134416	3.85899e-05	6.15308e-05	0.00047289	2.65498e-05	2.37573e-05	0.000223024	3.21801e-05	0.000208149	4.35924e-05	0.000133626	7.86575e-05	8.96945e-05	1.06848e-08	9.46322e-06	6.03237e-05	6.07865e-06	2.02535e-05	2.74534e-05	1.81661e-05	1.54883e-05	5.45656e-06	4.21839e-05	0.000222247	9.8059e-06	6.54274e-05	6.41881e-05	0.00023951	0.000110314	0.0583817	0.00172835	0.00164702
OG0000000	WW	IQ	1.00256	0.0961057	2.48065e-05	8.83711e-05	0.000108399	0.000134416	3.85899e-05	6.15308e-05	0.00047289	2.65498e-05	2.37573e-05	0.000223024	3.21801e-05	0.000208149	4.35924e-05	0.000133626	7.86575e-05	8.96945e-05	1.06848e-08	9.46322e-06	6.03236e-05	6.07865e-06	2.02535e-05	2.74534e-05	1.81661e-05	1.54882e-05	5.45654e-06	4.21838e-05	0.000222246	9.80575e-06	6.54192e-05	6.41801e-05	0.000239408	0.000110219	0.0731705	0.00216263	0.0020546
OG0000000	WW	zf-C3HC4_3	1.00277	0.0103961	7.34276e-06	8.60116e-06	0.000108399	0.000134416	3.85899e-05	6.15308e-05	0.00047289	2.65498e-05	2.37573e-05	0.000223024	3.218e-05	0.000208148	4.35913e-05	0.000133618	7.86572e-05	8.96934e-05	1.06846e-08	9.46264e-06	6.03139e-05	6.07864e-06	2.02534e-05	2.74519e-05	1.81632e-05	1.54664e-05	0.000458406	4.21694e-05	0.000222033	0.00078596	6.54586e-05	6.42187e-05	0.000239897	0.000110685	0.000332571	2.37261e-05	4.71631e-05
OG0000000	zf-C3HC4_2	Ank_2	1.00277	0.0550458	1.49898e-05	0.000139973	0.000108399	0.000134415	3.85899e-05	6.15304e-05	0.000472888	2.65493e-05	2.37556e-05	0.000223008	3.21158e-05	0.0435367	0.00129071	0.000758081	7.8657e-05	8.96922e-05	1.06845e-08	9.46203e-06	0.000174597	6.07865e-06	2.02535e-05	2.74533e-05	1.81659e-05	2.66933e-05	5.9093e-06	4.21842e-05	0.000222251	1.05821e-05	6.54594e-05	6.42195e-05	0.000239908	0.000110687	0.000332578	2.37271e-05	4.71728e-05
OG0000000	zf-C3HC4_3	Ank_2	1.00268	0.029026	7.37438e-06	9.95656e-05	0.000108399	0.000134416	3.85899e-05	6.15308e-05	0.00047289	2.65498e-05	2.37573e-05	0.000223024	3.21801e-05	0.000208149	4.35921e-05	0.000133624	7.86575e-05	8.96942e-05	1.06848e-08	9.46307e-06	6.03211e-05	6.07865e-06	2.02535e-05	2.7453e-05	1.81654e-05	1.54826e-05	5.45445e-06	4.13064e-05	0.0206186	0.000330962	6.54591e-05	6.42192e-05	0.000239903	0.000110686	0.000332575	2.37267e-05	4.71688e-05
OG0000000	zf-C3HC4_3	Filamin	1.00268	0.029026	7.37438e-06	9.95656e-05	0.000108399	0.000134416	3.85899e-05	6.15308e-05	0.00047289	2.65498e-05	2.37573e-05	0.000223024	3.21801e-05	0.000208149	4.35921e-05	0.000133624	7.86575e-05	8.96942e-05	1.06848e-08	9.46307e-06	6.03211e-05	6.07865e-06	2.02535e-05	2.7453e-05	1.81654e-05	1.54826e-05	5.45445e-06	4.13064e-05	0.0206186	0.000330962	6.54591e-05	6.42192e-05	0.000239903	0.000110686	0.000332575	2.37267e-05	4.71688e-05
OG0000000	zf-C3HC4	Ank_2	1.00289	0.0510363	4.12806e-05	0.000203972	0.000108399	0.000134416	3.85899e-05	6.15308e-05	0.00047289	2.65497e-05	2.37573e-05	0.000223023	3.21773e-05	0.00020813	4.3569e-05	0.000133449	7.61071e-05	0.0303755	1.08905e-06	0.000813501	0.00125749	6.07865e-06	2.02534e-05	2.74522e-05	1.81638e-05	0.000132873	1.01986e-05	4.2184e-05	0.000222249	1.79321e-05	6.54594e-05	6.42195e-05	0.000239908	0.000110687	0.000332578	2.37271e-05	4.71727e-05
OG0000000	zf-C3HC4	BRCT	1.00289	0.0510363	4.12806e-05	0.000203972	0.000108399	0.000134416	3.85899e-05	6.15308e-05	0.00047289	2.65497e-05	2.37573e-05	0.000223023	3.21773e-05	0.00020813	4.3569e-05	0.000133449	7.61071e-05	0.0303755	1.08905e-06	0.000813501	0.00125749	6.07865e-06	2.02534e-05	2.74522e-05	1.81638e-05	0.000132873	1.01986e-05	4.2184e-05	0.000222249	1.79321e-05	6.54594e-05	6.42195e-05	0.000239908	0.000110687	0.000332578	2.37271e-05	4.71727e-05
OG0000000	zf-CCCH	Ank_2	1.00282	0.0415282	0.0268631	3.64564e-05	0.000108399	0.000134416	3.85899e-05	6.15308e-05	0.00047289	2.65498e-05	2.37573e-05	0.000223024	3.21801e-05	0.000208149	4.35924e-05	0.000133626	7.86575e-05	8.96945e-05	1.06848e-08	9.46323e-06	6.03237e-05	6.07865e-06	2.02535e-05	2.74534e-05	1.81661e-05	1.54884e-05	5.45659e-06	4.2184e-05	0.000222248	9.80604e-06	6.54348e-05	6.41953e-05	0.000239601	0.0242595	0.000331717	0.00133394	0.00127825
OG0000000	zf-CCCH	RRM_1	1.00288	0.096744	9.53542e-05	0.000442563	0.000108399	0.000134416	3.85899e-05	6.15308e-05	0.00047289	2.65498e-05	2.37573e-05	0.000223024	3.21801e-05	0.000208149	4.35924e-05	0.000133626	7.86575e-05	8.96945e-05	1.06848e-08	9.46323e-06	6.03238e-05	6.07865e-06	2.02535e-05	2.74534e-05	1.81661e-05	1.54885e-05	5.45663e-06	4.21841e-05	0.00022225	9.80632e-06	0.0684527	6.36532e-05	0.00855578	0.000110661	0.000332499	2.37153e-05	0.000529285
OG0000000	zf-RanBP	Ank_2	1.00256	0.0961057	2.48065e-05	8.83711e-05	0.000108399	0.000134416	3.85899e-05	6.15308e-05	0.00047289	2.65498e-05	2.37573e-05	0.000223024	3.21801e-05	0.000208149	4.35924e-05	0.000133626	7.86575e-05	8.96945e-05	1.06848e-08	9.46322e-06	6.03236e-05	6.07865e-06	2.02535e-05	2.74534e-05	1.81661e-05	1.54882e-05	5.45654e-06	4.21838e-05	0.000222246	9.80575e-06	6.54192e-05	6.41801e-05	0.000239408	0.000110219	0.0731705	0.00216263	0.0020546
OG0000000	zf-RING_2	Ank_2	1.00256	0.0961057	2.48065e-05	8.83711e-05	0.000108399	0.000134416	3.85899e-05	6.15308e-05	0.00047289	2.65498e-05	2.37573e-05	0.000223024	3.21801e-05	0.000208149	4.35924e-05	0.000133626	7.86575e-05	8.96945e-05	1.06848e-08	9.46322e-06	6.03236e-05	6.07865e-06	2.02535e-05	2.74534e-05	1.81661e-05	1.54882e-05	5.45654e-06	4.21838e-05	0.000222246	9.80575e-06	6.54192e-05	6.41801e-05	0.000239408	0.000110219	0.0731705	0.00216263	0.0020546
OG0000000	zf-RING_6	Ank	1.00282	0.0506463	2.10748e-05	4.75628e-05	0.000108399	0.000134415	3.85898e-05	6.153e-05	0.000472884	2.65487e-05	2.37532e-05	0.000222985	3.20242e-05	0.00020714	4.22993e-05	0.0247826	7.86344e-05	8.96061e-05	1.06723e-08	9.41582e-06	0.00457102	6.07864e-06	2.02532e-05	2.74488e-05	1.81571e-05	0.000457772	2.33234e-05	4.21836e-05	0.000222243	4.04222e-05	6.54594e-05	6.42195e-05	0.000239907	0.000110687	0.000332577	2.37271e-05	4.71724e-05
OG0000000	zf-RING_6	Ank_2	1.49724	0.858404	0.00034316	0.000885109	0.00969941	0.336243	3.18617e-05	0.146606	0.000459748	0.0200016	0.00583484	0.000222577	0.00189119	0.000208119	0.000133971	0.00017888	7.86575e-05	8.96943e-05	1.06848e-08	9.46315e-06	6.86051e-05	6.07865e-06	2.02535e-05	2.74534e-05	1.81661e-05	1.63006e-05	5.48947e-06	4.21842e-05	0.000222252	9.8627e-06	6.54594e-05	6.42195e-05	0.000239908	0.000110687	0.000332578	2.37271e-05	4.71728e-05
OG0000000	zf-RING_6	Ank_4	1.00282	0.0506463	2.10748e-05	4.75628e-05	0.000108399	0.000134415	3.85898e-05	6.153e-05	0.000472884	2.65487e-05	2.37532e-05	0.000222985	3.20242e-05	0.00020714	4.22993e-05	0.0247826	7.86344e-05	8.96061e-05	1.06723e-08	9.41582e-06	0.00457102	6.07864e-06	2.02532e-05	2.74488e-05	1.81571e-05	0.000457772	2.33234e-05	4.21836e-05	0.000222243	4.04222e-05	6.54594e-05	6.42195e-05	0.000239907	0.000110687	0.000332577	2.37271e-05	4.71724e-05
OG0000000	zf-RING_6	BRCT	2.00229	0.0854899	3.28383e-05	6.15764e-05	0.000106619	0.0107359	3.83654e-05	0.00468171	0.00047232	0.000655982	0.000206797	0.0002229	9.02969e-05	0.000207074	4.50487e-05	0.0250393	7.86342e-05	8.96052e-05	1.06722e-08	9.41533e-06	0.00461805	6.07864e-06	2.02532e-05	2.74488e-05	1.8157e-05	0.000462383	2.35097e-05	4.21836e-05	0.000222243	4.07414e-05	6.54594e-05	6.42195e-05	0.000239907	0.000110687	0.000332577	2.37271e-05	4.71724e-05
OG0000000	zf-RING_UBOX	Ank_2	1.00291	0.0335454	2.92036e-05	0.00013258	0.000108399	0.000134416	3.85899e-05	6.15308e-05	0.00047289	2.65498e-05	2.37573e-05	0.000223024	3.21801e-05	0.000208149	4.35924e-05	0.000133626	7.86575e-05	8.96945e-05	1.06848e-08	9.46323e-06	6.03238e-05	6.07865e-06	2.02535e-05	2.74534e-05	1.81662e-05	1.54886e-05	5.45666e-06	4.21841e-05	0.000222251	9.80644e-06	0.0204665	6.40506e-05	0.00272067	0.000110679	0.000332554	2.37236e-05	0.000190995
OG0000000	zf-RING_UBOX	Ank_4	1.00291	0.0335454	2.92036e-05	0.00013258	0.000108399	0.000134416	3.85899e-05	6.15308e-05	0.00047289	2.65498e-05	2.37573e-05	0.000223024	3.21801e-05	0.000208149	4.35924e-05	0.000133626	7.86575e-05	8.96945e-05	1.06848e-08	9.46323e-06	6.03238e-05	6.07865e-06	2.02535e-05	2.74534e-05	1.81662e-05	1.54886e-05	5.45666e-06	4.21841e-05	0.000222251	9.80644e-06	0.0204665	6.40506e-05	0.00272067	0.000110679	0.000332554	2.37236e-05	0.000190995
OG0000000	zf-RING_UBOX	Pkinase	1.00291	0.0335454	2.92036e-05	0.00013258	0.000108399	0.000134416	3.85899e-05	6.15308e-05	0.00047289	2.65498e-05	2.37573e-05	0.000223024	3.21801e-05	0.000208149	4.35924e-05	0.000133626	7.86575e-05	8.96945e-05	1.06848e-08	9.46323e-06	6.03238e-05	6.07865e-06	2.02535e-05	2.74534e-05	1.81662e-05	1.54886e-05	5.45666e-06	4.21841e-05	0.000222251	9.80644e-06	0.0204665	6.40506e-05	0.00272067	0.000110679	0.000332554	2.37236e-05	0.000190995
OG0000000	Zn_clus	Ank_2	1.00199	0.0101143	4.36107e-06	2.89588e-06	0.000108399	0.000134416	3.85899e-05	6.15308e-05	0.00047289	2.65498e-05	2.37573e-05	0.000223024	3.21801e-05	0.000208149	4.35922e-05	0.000133624	7.86575e-05	8.96942e-05	1.06848e-08	9.46311e-06	6.03217e-05	6.07865e-06	2.02535e-05	2.74531e-05	1.81655e-05	1.54839e-05	5.45494e-06	4.21794e-05	0.000222181	9.79674e-06	6.54553e-05	6.42154e-05	0.000239856	0.000110676	0.000332544	2.3722e-05	4.71258e-05
OG0000000	Zn_clus	Ank_5	1.97571	0.106213	0.000333743	0.000626345	0.000108399	0.000134416	3.85899e-05	6.15308e-05	0.00047289	2.65497e-05	2.37573e-05	0.000223024	3.21797e-05	0.000208146	4.35892e-05	0.000133601	7.86567e-05	8.96912e-05	1.06843e-08	9.46147e-06	6.02944e-05	6.07864e-06	2.02532e-05	2.74489e-05	1.81573e-05	1.54229e-05	5.43235e-06	4.21172e-05	0.000221261	9.66876e-06	6.51475e-05	6.39136e-05	0.000236047	0.000108586	0.000326264	0.0030241	0.00286055
OG0000000	Zn_clus	Pkinase_Tyr	1.00284	0.0271566	3.16613e-05	0.000110647	0.000108399	0.000134416	3.85899e-05	6.15308e-05	0.00047289	2.65498e-05	2.37573e-05	0.000223024	3.21801e-05	0.000208149	4.35924e-05	0.000133626	7.86575e-05	8.96944e-05	1.06848e-08	9.46322e-06	6.03236e-05	6.07865e-06	2.02535e-05	2.74534e-05	1.81661e-05	1.54881e-05	5.45648e-06	4.21837e-05	0.000222244	9.80544e-06	6.54022e-05	6.41634e-05	0.000239197	0.000110022	0.000330581	0.00306446	0.00290099
OG0000000	ZU5	Ank_2	1.00275	0.0320682	6.79224e-05	0.000372428	0.000108394	0.000134409	3.8588e-05	6.15212e-05	0.000472817	2.6537e-05	2.37092e-05	0.0186145	0.0019133	0.000208118	0.000135044	0.000179418	7.86575e-05	8.96943e-05	1.06848e-08	9.46314e-06	6.87035e-05	6.07865e-06	2.02535e-05	2.74534e-05	1.81661e-05	1.63102e-05	5.48986e-06	4.21842e-05	0.000222252	9.86337e-06	6.54594e-05	6.42195e-05	0.000239908	0.000110687	0.000332578	2.37271e-05	4.71728e-05
OG0000000	ZU5	Ank_4	1.00275	0.0190602	3.39113e-05	0.000184367	0.000108397	0.000134412	3.8589e-05	6.15261e-05	0.000472854	2.65435e-05	2.37337e-05	0.00925644	0.000956137	0.000208134	8.85112e-05	0.000156118	7.86575e-05	8.96944e-05	1.06848e-08	9.46319e-06	6.44397e-05	6.07865e-06	2.02535e-05	2.74534e-05	1.81662e-05	1.58922e-05	5.47297e-06	4.21842e-05	0.000222252	9.83443e-06	6.54594e-05	6.42195e-05	0.000239908	0.000110687	0.000332578	2.37271e-05	4.71728e-05
OG0000000	ZU5	Ank_5	1.53092	0.126818	0.00300034	0.0331787	0.00010828	0.000134261	3.85455e-05	6.13063e-05	0.000471165	2.62518e-05	2.26285e-05	0.424269	0.0441057	0.000207434	0.00218701	0.0012069	7.86565e-05	8.96906e-05	1.06843e-08	9.46117e-06	0.000256731	6.07865e-06	2.02535e-05	2.74532e-05	1.81658e-05	3.47467e-05	6.23463e-06	4.21841e-05	0.000222251	1.11396e-05	6.54594e-05	6.42195e-05	0.000239908	0.000110687	0.000332578	2.37271e-05	4.71728e-05
OG0000000	ZU5	Death	1.26934	6.4905	2.75847	0.0471439	0.000473107	0.000194301	0.000196492	0.0310233	0.00102522	0.120839	0.0354679	0.00376217	0.74616	0.000195959	0.0365728	0.0184333	7.86404e-05	8.96289e-05	1.06755e-08	9.42803e-06	0.00340939	6.07864e-06	2.02533e-05	2.745e-05	1.81594e-05	0.000343873	1.87223e-05	4.21837e-05	0.000222245	3.2538e-05	6.54594e-05	6.42195e-05	0.000239908	0.000110687	0.000332577	2.37271e-05	4.71725e-05
OG0000001	7tm_1	zf-C2H2	1.0025	0.0352999	9.0889e-06	9.43399e-05	0.000108367	0.000134373	3.85777e-05	6.14692e-05	0.02612	0.000746335	0.00023311	0.000223008	9.91501e-05	0.000208148	4.68482e-05	0.000135256	7.86575e-05	8.96945e-05	1.06848e-08	9.46323e-06	6.06221e-05	6.07865e-06	2.02535e-05	2.74534e-05	1.81662e-05	1.55178e-05	5.45785e-06	4.21842e-05	0.000222252	9.80852e-06	6.54594e-05	6.42195e-05	0.000239908	0.000110687	0.000332578	2.37271e-05	4.71728e-05
OG0000001	Ank_2	zf-H2C2_5	1.00296	0.0129737	2.41934e-05	2.95631e-06	0.000108394	0.000134409	3.85881e-05	6.15217e-05	0.00047282	2.65376e-05	2.37114e-05	0.000222593	0.00182377	0.00020812	0.000130692	0.000177238	7.86575e-05	8.96943e-05	1.06848e-08	9.46315e-06	6.83047e-05	6.07865e-06	2.02535e-05	2.74534e-05	1.81661e-05	1.62711e-05	5.48828e-06	4.21842e-05	0.000222252	9.86066e-06	6.54594e-05	6.42195e-05	0.000239908	0.000110687	0.000332578	2.37271e-05	4.71728e-05
OG0000001	Ank_2	zf-met	1.00277	0.106454	2.97298e-05	0.000287328	0.000108399	0.000134415	3.85898e-05	6.15301e-05	0.000472885	2.65488e-05	2.37538e-05	0.000222991	3.20476e-05	0.0894514	0.00261227	0.00141981	7.86563e-05	8.96899e-05	1.06842e-08	9.46076e-06	0.000295692	6.07865e-06	2.02535e-05	2.74532e-05	1.81657e-05	3.85669e-05	6.38895e-06	4.21841e-05	0.000222251	1.1404e-05	6.54594e-05	6.42195e-05	0.000239908	0.000110687	0.000332578	2.37271e-05	4.71728e-05
OG0000001	Ank_4	zf-C2H2	1.00296	0.0644403	3.22399e-06	1.71701e-05	0.000108399	0.000134416	3.85899e-05	6.15308e-05	0.00047289	2.65497e-05	2.37573e-05	0.000223024	3.21799e-05	0.000208147	4.35905e-05	0.000133612	7.8657e-05	8.96926e-05	1.06845e-08	9.4622e-06	6.03066e-05	6.07088e-06	1.98878e-05	0.0169108	0.000902979	0.000268603	1.56816e-05	4.21838e-05	0.000222247	2.73275e-05	6.54594e-05	6.42195e-05	0.000239908	0.000110687	0.000332577	2.37271e-05	4.71726e-05
OG0000001	BET	dsrm	1.00268	0.029026	7.37438e-06	9.95656e-05	0.000108399	0.000134416	3.85899e-05	6.15308e-05	0.00047289	2.65498e-05	2.37573e-05	0.000223024	3.21801e-05	0.000208149	4.35921e-05	0.000133624	7.86575e-05	8.96942e-05	1.06848e-08	9.46307e-06	6.03211e-05	6.07865e-06	2.02535e-05	2.7453e-05	1.81654e-05	1.54826e-05	5.45445e-06	4.13064e-05	0.0206186	0.000330962	6.54591e-05	6.42192e-05	0.000239903	0.000110686	0.000332575	2.37267e-05	4.71688e-05
OG0000001	BET	Ribonucleas_3_3	1.00268	0.029026	7.37438e-06	9.95656e-05	0.000108399	0.000134416	3.85899e-05	6.15308e-05	0.00047289	2.65498e-05	2.37573e-05	0.000223024	3.21801e-05	0.000208149	4.35921e-05	0.000133624	7.86575e-05	8.96942e-05	1.06848e-08	9.46307e-06	6.03211e-05	6.07865e-06	2.02535e-05	2.7453e-05	1.81654e-05	1.54826e-05	5.45445e-06	4.13064e-05	0.0206186	0.000330962	6.54591e-05	6.42192e-05	0.000239903	0.000110686	0.000332575	2.37267e-05	4.71688e-05
OG0000001	BET	zf-C2H2	2.001	0.105666	4.79576e-05	0.000197467	0.000108399	0.000134416	3.85899e-05	6.15308e-05	0.00047289	2.65498e-05	2.37573e-05	0.000223024	3.218e-05	0.000208148	4.35917e-05	0.00013362	7.86573e-05	8.96937e-05	1.06847e-08	9.46282e-06	6.03169e-05	6.07865e-06	2.02534e-05	2.74524e-05	1.81641e-05	1.54731e-05	5.45092e-06	4.12802e-05	0.0206053	0.000330734	6.54149e-05	6.41758e-05	0.000239355	0.000110244	0.0583446	0.00172724	0.00164585
OG0000001	BRCT	DNA_pol_B_palm	1.0025	0.0352999	9.0889e-06	9.43399e-05	0.000108367	0.000134373	3.85777e-05	6.14692e-05	0.02612	0.000746335	0.00023311	0.000223008	9.91501e-05	0.000208148	4.68482e-05	0.000135256	7.86575e-05	8.96945e-05	1.06848e-08	9.46323e-06	6.06221e-05	6.07865e-06	2.02535e-05	2.74534e-05	1.81662e-05	1.55178e-05	5.45785e-06	4.21842e-05	0.000222252	9.80852e-06	6.54594e-05	6.42195e-05	0.000239908	0.000110687	0.000332578	2.37271e-05	4.71728e-05
OG0000001	BRCT	DNA_pol_B_thumb	1.0025	0.0352999	9.0889e-06	9.43399e-05	0.000108367	0.000134373	3.85777e-05	6.14692e-05	0.02612	0.000746335	0.00023311	0.000223008	9.91501e-05	0.000208148	4.68482e-05	0.000135256	7.86575e-05	8.96945e-05	1.06848e-08	9.46323e-06	6.06221e-05	6.07865e-06	2.02535e-05	2.74534e-05	1.81662e-05	1.55178e-05	5.45785e-06	4.21842e-05	0.000222252	9.80852e-06	6.54594e-05	6.42195e-05	0.000239908	0.000110687	0.000332578	2.37271e-05	4.71728e-05
OG0000001	BRCT	DNA_pol_lambd_f	1.0025	0.0352999	9.0889e-06	9.43399e-05	0.000108367	0.000134373	3.85777e-05	6.14692e-05	0.02612	0.000746335	0.00023311	0.000223008	9.91501e-05	0.000208148	4.68482e-05	0.000135256	7.86575e-05	8.96945e-05	1.06848e-08	9.46323e-06	6.06221e-05	6.07865e-06	2.02535e-05	2.74534e-05	1.81662e-05	1.55178e-05	5.45785e-06	4.21842e-05	0.000222252	9.80852e-06	6.54594e-05	6.42195e-05	0.000239908	0.000110687	0.000332578	2.37271e-05	4.71728e-05
OG0000001	BRCT	HHH_8	1.0025	0.0352999	9.0889e-06	9.43399e-05	0.000108367	0.000134373	3.85777e-05	6.14692e-05	0.02612	0.000746335	0.00023311	0.000223008	9.91501e-05	0.000208148	4.68482e-05	0.000135256	7.86575e-05	8.96945e-05	1.06848e-08	9.46323e-06	6.06221e-05	6.07865e-06	2.02535e-05	2.74534e-05	1.81662e-05	1.55178e-05	5.45785e-06	4.21842e-05	0.000222252	9.80852e-06	6.54594e-05	6.42195e-05	0.000239908	0.000110687	0.000332578	2.37271e-05	4.71728e-05
OG0000001	BRCT	zf-C2H2_6	1.0025	0.0352999	9.0889e-06	9.43399e-05	0.000108367	0.000134373	3.85777e-05	6.14692e-05	0.02612	0.000746335	0.00023311	0.000223008	9.91501e-05	0.000208148	4.68482e-05	0.000135256	7.86575e-05	8.96945e-05	1.06848e-08	9.46323e-06	6.06221e-05	6.07865e-06	2.02535e-05	2.74534e-05	1.81662e-05	1.55178e-05	5.45785e-06	4.21842e-05	0.000222252	9.80852e-06	6.54594e-05	6.42195e-05	0.000239908	0.000110687	0.000332578	2.37271e-05	4.71728e-05
OG0000001	BTB	zf-C2H2	1.00488	0.723169	1.82493	0.00561622	0.577681	0.267668	3.271e-05	0.126227	0.000460506	0.0186592	0.00562914	0.000222589	0.00184031	0.000208119	0.000131659	0.000177728	7.86575e-05	8.96943e-05	1.06848e-08	9.46315e-06	6.83945e-05	6.07865e-06	2.02535e-05	2.74534e-05	1.81661e-05	1.62799e-05	5.48863e-06	4.21842e-05	0.000222252	9.86127e-06	6.54594e-05	6.42195e-05	0.000239908	0.000110687	0.000332578	2.37271e-05	4.71728e-05
OG0000001	BTB	zf-C2H2_4	1.17663	1.39015	0.840563	0.00392629	0.0157816	0.544119	2.76479e-05	0.238196	0.000451428	0.0326281	0.00952616	0.000222292	0.00307352	0.000208099	0.000191467	0.00020767	7.86575e-05	8.96942e-05	1.06848e-08	9.46309e-06	7.38736e-05	6.07865e-06	2.02535e-05	2.74534e-05	1.81661e-05	1.68172e-05	5.51034e-06	4.21842e-05	0.000222252	9.89846e-06	6.54594e-05	6.42195e-05	0.000239908	0.000110687	0.000332578	2.37271e-05	4.71728e-05
OG0000001	BTB	zf-C2H2_6	1.00616	1.5953	1.08624	0.610003	1.91005e-05	0.00275651	4.33608e-05	0.719821	0.000341722	0.186122	0.0669962	0.000217606	0.0225466	0.00020778	0.00115011	0.000688096	7.8657e-05	8.96925e-05	1.06845e-08	9.46217e-06	0.000161803	6.07865e-06	2.02535e-05	2.74533e-05	1.8166e-05	2.54389e-05	5.85863e-06	4.21842e-05	0.000222251	1.04953e-05	6.54594e-05	6.42195e-05	0.000239908	0.000110687	0.000332578	2.37271e-05	4.71728e-05
OG0000001	BTB	zf-C2H2_assoc3	1.00281	0.0591088	7.87219e-06	1.19546e-05	0.0195698	0.00835384	3.84255e-05	0.00364362	0.000472569	0.000514576	0.000165702	0.000223013	7.7587e-05	0.000208148	4.57999e-05	0.000134732	7.86575e-05	8.96945e-05	1.06848e-08	9.46323e-06	6.05261e-05	6.07865e-06	2.02535e-05	2.74534e-05	1.81662e-05	1.55084e-05	5.45747e-06	4.21842e-05	0.000222252	9.80787e-06	6.54594e-05	6.42195e-05	0.000239908	0.000110687	0.000332578	2.37271e-05	4.71728e-05
OG0000001	BTB	zf-C2H2_jaz	1.00279	0.0386011	6.49384e-06	1.04066e-05	0.000106653	0.0107394	3.83778e-05	0.00468325	0.000472476	0.000656216	0.000206899	0.00022301	9.07654e-05	0.000208148	4.64406e-05	0.000135052	7.86575e-05	8.96945e-05	1.06848e-08	9.46323e-06	6.05848e-05	6.07865e-06	2.02535e-05	2.74534e-05	1.81662e-05	1.55142e-05	5.4577e-06	4.21842e-05	0.000222252	9.80827e-06	6.54594e-05	6.42195e-05	0.000239908	0.000110687	0.000332578	2.37271e-05	4.71728e-05
OG0000001	BTB	zf-met	1.00595	1.61763	0.999607	0.635459	2.4387e-05	0.00257129	4.05495e-05	0.711142	0.000337532	0.19104	0.0698158	0.000217356	0.0235838	0.000207762	0.00120207	0.000714166	7.8657e-05	8.96924e-05	1.06845e-08	9.46212e-06	0.000166575	6.07865e-06	2.02535e-05	2.74533e-05	1.81659e-05	2.59069e-05	5.87753e-06	4.21842e-05	0.000222251	1.05277e-05	6.54594e-05	6.42195e-05	0.000239908	0.000110687	0.000332578	2.37271e-05	4.71728e-05
OG0000001	CSTF1_dimer	zf-C2H2	1.00296	0.0129737	2.41934e-05	2.95631e-06	0.000108394	0.000134409	3.85881e-05	6.15217e-05	0.00047282	2.65376e-05	2.37114e-05	0.000222593	0.00182377	0.00020812	0.000130692	0.000177238	7.86575e-05	8.96943e-05	1.06848e-08	9.46315e-06	6.83047e-05	6.07865e-06	2.02535e-05	2.74534e-05	1.81661e-05	1.62711e-05	5.48828e-06	4.21842e-05	0.000222252	9.86066e-06	6.54594e-05	6.42195e-05	0.000239908	0.000110687	0.000332578	2.37271e-05	4.71728e-05
OG0000001	CSTF1_dimer	zf-C2H2_4	1.00296	0.0129737	2.41934e-05	2.95631e-06	0.000108394	0.000134409	3.85881e-05	6.15217e-05	0.00047282	2.65376e-05	2.37114e-05	0.000222593	0.00182377	0.00020812	0.000130692	0.000177238	7.86575e-05	8.96943e-05	1.06848e-08	9.46315e-06	6.83047e-05	6.07865e-06	2.02535e-05	2.74534e-05	1.81661e-05	1.62711e-05	5.48828e-06	4.21842e-05	0.000222252	9.86066e-06	6.54594e-05	6.42195e-05	0.000239908	0.000110687	0.000332578	2.37271e-05	4.71728e-05
OG0000001	CSTF1_dimer	zf-C2H2_6	1.00296	0.0129737	2.41934e-05	2.95631e-06	0.000108394	0.000134409	3.85881e-05	6.15217e-05	0.00047282	2.65376e-05	2.37114e-05	0.000222593	0.00182377	0.00020812	0.000130692	0.000177238	7.86575e-05	8.96943e-05	1.06848e-08	9.46315e-06	6.83047e-05	6.07865e-06	2.02535e-05	2.74534e-05	1.81661e-05	1.62711e-05	5.48828e-06	4.21842e-05	0.000222252	9.86066e-06	6.54594e-05	6.42195e-05	0.000239908	0.000110687	0.000332578	2.37271e-05	4.71728e-05
OG0000001	CUT	zf-C2H2_4	1.00281	0.109373	1.43706e-05	2.2807e-05	0.0381896	0.0162178	3.82681e-05	0.00707082	0.000472262	0.0009815	0.000301509	0.000223002	0.00012103	0.000208147	4.7912e-05	0.000135789	7.86575e-05	8.96945e-05	1.06848e-08	9.46323e-06	6.07196e-05	6.07865e-06	2.02535e-05	2.74534e-05	1.81662e-05	1.55274e-05	5.45823e-06	4.21842e-05	0.000222252	9.80918e-06	6.54594e-05	6.42195e-05	0.000239908	0.000110687	0.000332578	2.37271e-05	4.71728e-05
OG0000001	CUT	zf-met	1.00281	0.109373	1.43706e-05	2.2807e-05	0.0381896	0.0162178	3.82681e-05	0.00707082	0.000472262	0.0009815	0.000301509	0.000223002	0.00012103	0.000208147	4.7912e-05	0.000135789	7.86575e-05	8.96945e-05	1.06848e-08	9.46323e-06	6.07196e-05	6.07865e-06	2.02535e-05	2.74534e-05	1.81662e-05	1.55274e-05	5.45823e-06	4.21842e-05	0.000222252	9.80918e-06	6.54594e-05	6.42195e-05	0.000239908	0.000110687	0.000332578	2.37271e-05	4.71728e-05
OG0000001	Diphthami_syn_2	PGAP1	1.00296	0.0129737	2.41934e-05	2.95631e-06	0.000108394	0.000134409	3.85881e-05	6.15217e-05	0.00047282	2.65376e-05	2.37114e-05	0.000222593	0.00182377	0.00020812	0.000130692	0.000177238	7.86575e-05	8.96943e-05	1.06848e-08	9.46315e-06	6.83047e-05	6.07865e-06	2.02535e-05	2.74534e-05	1.81661e-05	1.62711e-05	5.48828e-06	4.21842e-05	0.000222252	9.86066e-06	6.54594e-05	6.42195e-05	0.000239908	0.000110687	0.000332578	2.37271e-05	4.71728e-05
OG0000001	Diphthami_syn_2	zf-C2H2_6	1.00296	0.0129737	2.41934e-05	2.95631e-06	0.000108394	0.000134409	3.85881e-05	6.15217e-05	0.00047282	2.65376e-05	2.37114e-05	0.000222593	0.00182377	0.00020812	0.000130692	0.000177238	7.86575e-05	8.96943e-05	1.06848e-08	9.46315e-06	6.83047e-05	6.07865e-06	2.02535e-05	2.74534e-05	1.81661e-05	1.62711e-05	5.48828e-06	4.21842e-05	0.000222252	9.86066e-06	6.54594e-05	6.42195e-05	0.000239908	0.000110687	0.000332578	2.37271e-05	4.71728e-05
OG0000001	DJ-1_PfpI	zf-C2H2_6	1.0025	0.0352999	9.0889e-06	9.43399e-05	0.000108367	0.000134373	3.85777e-05	6.14692e-05	0.02612	0.000746335	0.00023311	0.000223008	9.91501e-05	0.000208148	4.68482e-05	0.000135256	7.86575e-05	8.96945e-05	1.06848e-08	9.46323e-06	6.06221e-05	6.07865e-06	2.02535e-05	2.74534e-05	1.81662e-05	1.55178e-05	5.45785e-06	4.21842e-05	0.000222252	9.80852e-06	6.54594e-05	6.42195e-05	0.000239908	0.000110687	0.000332578	2.37271e-05	4.71728e-05
OG0000001	DNA_pol_B_palm	DNA_pol_B_thumb	1.0025	0.0352999	9.0889e-06	9.43399e-05	0.000108367	0.000134373	3.85777e-05	6.14692e-05	0.02612	0.000746335	0.00023311	0.000223008	9.91501e-05	0.000208148	4.68482e-05	0.000135256	7.86575e-05	8.96945e-05	1.06848e-08	9.46323e-06	6.06221e-05	6.07865e-06	2.02535e-05	2.74534e-05	1.81662e-05	1.55178e-05	5.45785e-06	4.21842e-05	0.000222252	9.80852e-06	6.54594e-05	6.42195e-05	0.000239908	0.000110687	0.000332578	2.37271e-05	4.71728e-05
OG0000001	DNA_pol_B_palm	zf-C2H2_6	1.0025	0.0352999	9.0889e-06	9.43399e-05	0.000108367	0.000134373	3.85777e-05	6.14692e-05	0.02612	0.000746335	0.00023311	0.000223008	9.91501e-05	0.000208148	4.68482e-05	0.000135256	7.86575e-05	8.96945e-05	1.06848e-08	9.46323e-06	6.06221e-05	6.07865e-06	2.02535e-05	2.74534e-05	1.81662e-05	1.55178e-05	5.45785e-06	4.21842e-05	0.000222252	9.80852e-06	6.54594e-05	6.42195e-05	0.000239908	0.000110687	0.000332578	2.37271e-05	4.71728e-05
OG0000001	DNA_pol_B_thumb	zf-C2H2_6	1.0025	0.0352999	9.0889e-06	9.43399e-05	0.000108367	0.000134373	3.85777e-05	6.14692e-05	0.02612	0.000746335	0.00023311	0.000223008	9.91501e-05	0.000208148	4.68482e-05	0.000135256	7.86575e-05	8.96945e-05	1.06848e-08	9.46323e-06	6.06221e-05	6.07865e-06	2.02535e-05	2.74534e-05	1.81662e-05	1.55178e-05	5.45785e-06	4.21842e-05	0.000222252	9.80852e-06	6.54594e-05	6.42195e-05	0.000239908	0.000110687	0.000332578	2.37271e-05	4.71728e-05
OG0000001	DNA_pol_lambd_f	DNA_pol_B_palm	1.0025	0.0352999	9.0889e-06	9.43399e-05	0.000108367	0.000134373	3.85777e-05	6.14692e-05	0.02612	0.000746335	0.00023311	0.000223008	9.91501e-05	0.000208148	4.68482e-05	0.000135256	7.86575e-05	8.96945e-05	1.06848e-08	9.46323e-06	6.06221e-05	6.07865e-06	2.02535e-05	2.74534e-05	1.81662e-05	1.55178e-05	5.45785e-06	4.21842e-05	0.000222252	9.80852e-06	6.54594e-05	6.42195e-05	0.000239908	0.000110687	0.000332578	2.37271e-05	4.71728e-05
OG0000001	DNA_pol_lambd_f	DNA_pol_B_thumb	1.0025	0.0352999	9.0889e-06	9.43399e-05	0.000108367	0.000134373	3.85777e-05	6.14692e-05	0.02612	0.000746335	0.00023311	0.000223008	9.91501e-05	0.000208148	4.68482e-05	0.000135256	7.86575e-05	8.96945e-05	1.06848e-08	9.46323e-06	6.06221e-05	6.07865e-06	2.02535e-05	2.74534e-05	1.81662e-05	1.55178e-05	5.45785e-06	4.21842e-05	0.000222252	9.80852e-06	6.54594e-05	6.42195e-05	0.000239908	0.000110687	0.000332578	2.37271e-05	4.71728e-05
OG0000001	DNA_pol_lambd_f	zf-C2H2_6	1.0025	0.0352999	9.0889e-06	9.43399e-05	0.000108367	0.000134373	3.85777e-05	6.14692e-05	0.02612	0.000746335	0.00023311	0.000223008	9.91501e-05	0.000208148	4.68482e-05	0.000135256	7.86575e-05	8.96945e-05	1.06848e-08	9.46323e-06	6.06221e-05	6.07865e-06	2.02535e-05	2.74534e-05	1.81662e-05	1.55178e-05	5.45785e-06	4.21842e-05	0.000222252	9.80852e-06	6.54594e-05	6.42195e-05	0.000239908	0.000110687	0.000332578	2.37271e-05	4.71728e-05
OG0000001	DUF3446	DUF3432	1.00281	0.0591088	7.87219e-06	1.19546e-05	0.0195698	0.00835384	3.84255e-05	0.00364362	0.000472569	0.000514576	0.000165702	0.000223013	7.7587e-05	0.000208148	4.57999e-05	0.000134732	7.86575e-05	8.96945e-05	1.06848e-08	9.46323e-06	6.05261e-05	6.07865e-06	2.02535e-05	2.74534e-05	1.81662e-05	1.55084e-05	5.45747e-06	4.21842e-05	0.000222252	9.80787e-06	6.54594e-05	6.42195e-05	0.000239908	0.000110687	0.000332578	2.37271e-05	4.71728e-05
OG0000001	DUF3446	zf-C2H2	1.00281	0.0591088	7.87219e-06	1.19546e-05	0.0195698	0.00835384	3.84255e-05	0.00364362	0.000472569	0.000514576	0.000165702	0.000223013	7.7587e-05	0.000208148	4.57999e-05	0.000134732	7.86575e-05	8.96945e-05	1.06848e-08	9.46323e-06	6.05261e-05	6.07865e-06	2.02535e-05	2.74534e-05	1.81662e-05	1.55084e-05	5.45747e-06	4.21842e-05	0.000222252	9.80787e-06	6.54594e-05	6.42195e-05	0.000239908	0.000110687	0.000332578	2.37271e-05	4.71728e-05
OG0000001	DUF3446	zf-C2H2_4	1.00281	0.0591088	7.87219e-06	1.19546e-05	0.0195698	0.00835384	3.84255e-05	0.00364362	0.000472569	0.000514576	0.000165702	0.000223013	7.7587e-05	0.000208148	4.57999e-05	0.000134732	7.86575e-05	8.96945e-05	1.06848e-08	9.46323e-06	6.05261e-05	6.07865e-06	2.02535e-05	2.74534e-05	1.81662e-05	1.55084e-05	5.45747e-06	4.21842e-05	0.000222252	9.80787e-06	6.54594e-05	6.42195e-05	0.000239908	0.000110687	0.000332578	2.37271e-05	4.71728e-05
OG0000001	DUF3669	KRAB	1.00279	0.279533	0.165666	5.03959e-05	0.100938	0.0428373	3.7733e-05	0.0187191	0.000471213	0.00257549	0.000766023	0.000222967	0.000269696	0.000208145	5.51402e-05	0.000139408	7.86575e-05	8.96945e-05	1.06848e-08	9.46322e-06	6.13819e-05	6.07865e-06	2.02535e-05	2.74534e-05	1.81662e-05	1.55923e-05	5.46086e-06	4.21842e-05	0.000222252	9.81368e-06	6.54594e-05	6.42195e-05	0.000239908	0.000110687	0.000332578	2.37271e-05	4.71728e-05
OG0000001	DUF3669	zf-C2H2	1.00279	0.279533	0.165666	5.03959e-05	0.100938	0.0428373	3.7733e-05	0.0187191	0.000471213	0.00257549	0.000766023	0.000222967	0.000269696	0.000208145	5.51402e-05	0.000139408	7.86575e-05	8.96945e-05	1.06848e-08	9.46322e-06	6.13819e-05	6.07865e-06	2.02535e-05	2.74534e-05	1.81662e-05	1.55923e-05	5.46086e-06	4.21842e-05	0.000222252	9.81368e-06	6.54594e-05	6.42195e-05	0.000239908	0.000110687	0.000332578	2.37271e-05	4.71728e-05
OG0000001	DUF3669	zf-C2H2_6	1.0028	0.154984	0.090317	1.88875e-05	0.0550234	0.0233532	3.81248e-05	0.0101908	0.000471981	0.00140809	0.000425779	0.000222993	0.000160799	0.000208147	4.98455e-05	0.000136757	7.86575e-05	8.96945e-05	1.06848e-08	9.46323e-06	6.08968e-05	6.07865e-06	2.02535e-05	2.74534e-05	1.81662e-05	1.55448e-05	5.45894e-06	4.21842e-05	0.000222252	9.81038e-06	6.54594e-05	6.42195e-05	0.000239908	0.000110687	0.000332578	2.37271e-05	4.71728e-05
OG0000001	EKLF_TAD1	EKLF_TAD2	1.00281	0.0591088	7.87219e-06	1.19546e-05	0.0195698	0.00835384	3.84255e-05	0.00364362	0.000472569	0.000514576	0.000165702	0.000223013	7.7587e-05	0.000208148	4.57999e-05	0.000134732	7.86575e-05	8.96945e-05	1.06848e-08	9.46323e-06	6.05261e-05	6.07865e-06	2.02535e-05	2.74534e-05	1.81662e-05	1.55084e-05	5.45747e-06	4.21842e-05	0.000222252	9.80787e-06	6.54594e-05	6.42195e-05	0.000239908	0.000110687	0.000332578	2.37271e-05	4.71728e-05
OG0000001	EKLF_TAD1	zf-C2H2	1.00281	0.0591088	7.87219e-06	1.19546e-05	0.0195698	0.00835384	3.84255e-05	0.00364362	0.000472569	0.000514576	0.000165702	0.000223013	7.7587e-05	0.000208148	4.57999e-05	0.000134732	7.86575e-05	8.96945e-05	1.06848e-08	9.46323e-06	6.05261e-05	6.07865e-06	2.02535e-05	2.74534e-05	1.81662e-05	1.55084e-05	5.45747e-06	4.21842e-05	0.000222252	9.80787e-06	6.54594e-05	6.42195e-05	0.000239908	0.000110687	0.000332578	2.37271e-05	4.71728e-05
OG0000001	EKLF_TAD2	zf-C2H2	1.00281	0.0591088	7.87219e-06	1.19546e-05	0.0195698	0.00835384	3.84255e-05	0.00364362	0.000472569	0.000514576	0.000165702	0.000223013	7.7587e-05	0.000208148	4.57999e-05	0.000134732	7.86575e-05	8.96945e-05	1.06848e-08	9.46323e-06	6.05261e-05	6.07865e-06	2.02535e-05	2.74534e-05	1.81662e-05	1.55084e-05	5.45747e-06	4.21842e-05	0.000222252	9.80787e-06	6.54594e-05	6.42195e-05	0.000239908	0.000110687	0.000332578	2.37271e-05	4.71728e-05
OG0000001	ELM2	Myb_DNA-binding	1.00291	0.0663201	1.18995e-05	1.3925e-05	0.000107028	0.000132629	0.0119525	0.0112347	0.000471889	0.00154879	0.000466509	0.00022299	0.000173812	0.000208146	5.0478e-05	0.000137074	7.86575e-05	8.96945e-05	1.06848e-08	9.46323e-06	6.09547e-05	6.07865e-06	2.02535e-05	2.74534e-05	1.81662e-05	1.55505e-05	5.45917e-06	4.21842e-05	0.000222252	9.81078e-06	6.54594e-05	6.42195e-05	0.000239908	0.000110687	0.000332578	2.37271e-05	4.71728e-05
OG0000001	ELM2	zf-C2H2_6	1.00291	0.0663201	1.18995e-05	1.3925e-05	0.000107028	0.000132629	0.0119525	0.0112347	0.000471889	0.00154879	0.000466509	0.00022299	0.000173812	0.000208146	5.0478e-05	0.000137074	7.86575e-05	8.96945e-05	1.06848e-08	9.46323e-06	6.09547e-05	6.07865e-06	2.02535e-05	2.74534e-05	1.81662e-05	1.55505e-05	5.45917e-06	4.21842e-05	0.000222252	9.81078e-06	6.54594e-05	6.42195e-05	0.000239908	0.000110687	0.000332578	2.37271e-05	4.71728e-05
OG0000001	FERM_C	zf-C2H2	1.00282	0.0506463	2.10748e-05	4.75628e-05	0.000108399	0.000134415	3.85898e-05	6.153e-05	0.000472884	2.65487e-05	2.37532e-05	0.000222985	3.20242e-05	0.00020714	4.22993e-05	0.0247826	7.86344e-05	8.96061e-05	1.06723e-08	9.41582e-06	0.00457102	6.07864e-06	2.02532e-05	2.74488e-05	1.81571e-05	0.000457772	2.33234e-05	4.21836e-05	0.000222243	4.04222e-05	6.54594e-05	6.42195e-05	0.000239907	0.000110687	0.000332577	2.37271e-05	4.71724e-05
OG0000001	FERM_N	FERM_C	1.00282	0.0506463	2.10748e-05	4.75628e-05	0.000108399	0.000134415	3.85898e-05	6.153e-05	0.000472884	2.65487e-05	2.37532e-05	0.000222985	3.20242e-05	0.00020714	4.22993e-05	0.0247826	7.86344e-05	8.96061e-05	1.06723e-08	9.41582e-06	0.00457102	6.07864e-06	2.02532e-05	2.74488e-05	1.81571e-05	0.000457772	2.33234e-05	4.21836e-05	0.000222243	4.04222e-05	6.54594e-05	6.42195e-05	0.000239907	0.000110687	0.000332577	2.37271e-05	4.71724e-05
OG0000001	FERM_N	zf-C2H2	1.00282	0.0506463	2.10748e-05	4.75628e-05	0.000108399	0.000134415	3.85898e-05	6.153e-05	0.000472884	2.65487e-05	2.37532e-05	0.000222985	3.20242e-05	0.00020714	4.22993e-05	0.0247826	7.86344e-05	8.96061e-05	1.06723e-08	9.41582e-06	0.00457102	6.07864e-06	2.02532e-05	2.74488e-05	1.81571e-05	0.000457772	2.33234e-05	4.21836e-05	0.000222243	4.04222e-05	6.54594e-05	6.42195e-05	0.000239907	0.000110687	0.000332577	2.37271e-05	4.71724e-05
OG0000001	GVQW	KRAB	1.00281	0.0591088	7.87219e-06	1.19546e-05	0.0195698	0.00835384	3.84255e-05	0.00364362	0.000472569	0.000514576	0.000165702	0.000223013	7.7587e-05	0.000208148	4.57999e-05	0.000134732	7.86575e-05	8.96945e-05	1.06848e-08	9.46323e-06	6.05261e-05	6.07865e-06	2.02535e-05	2.74534e-05	1.81662e-05	1.55084e-05	5.45747e-06	4.21842e-05	0.000222252	9.80787e-06	6.54594e-05	6.42195e-05	0.000239908	0.000110687	0.000332578	2.37271e-05	4.71728e-05
OG0000001	GVQW	zf-C2H2	1.00281	0.0591088	7.87219e-06	1.19546e-05	0.0195698	0.00835384	3.84255e-05	0.00364362	0.000472569	0.000514576	0.000165702	0.000223013	7.7587e-05	0.000208148	4.57999e-05	0.000134732	7.86575e-05	8.96945e-05	1.06848e-08	9.46323e-06	6.05261e-05	6.07865e-06	2.02535e-05	2.74534e-05	1.81662e-05	1.55084e-05	5.45747e-06	4.21842e-05	0.000222252	9.80787e-06	6.54594e-05	6.42195e-05	0.000239908	0.000110687	0.000332578	2.37271e-05	4.71728e-05
OG0000001	GVQW	zf-C2H2_6	1.00281	0.0591088	7.87219e-06	1.19546e-05	0.0195698	0.00835384	3.84255e-05	0.00364362	0.000472569	0.000514576	0.000165702	0.000223013	7.7587e-05	0.000208148	4.57999e-05	0.000134732	7.86575e-05	8.96945e-05	1.06848e-08	9.46323e-06	6.05261e-05	6.07865e-06	2.02535e-05	2.74534e-05	1.81662e-05	1.55084e-05	5.45747e-06	4.21842e-05	0.000222252	9.80787e-06	6.54594e-05	6.42195e-05	0.000239908	0.000110687	0.000332578	2.37271e-05	4.71728e-05
OG0000001	HHH_8	DNA_pol_B_palm	1.0025	0.0352999	9.0889e-06	9.43399e-05	0.000108367	0.000134373	3.85777e-05	6.14692e-05	0.02612	0.000746335	0.00023311	0.000223008	9.91501e-05	0.000208148	4.68482e-05	0.000135256	7.86575e-05	8.96945e-05	1.06848e-08	9.46323e-06	6.06221e-05	6.07865e-06	2.02535e-05	2.74534e-05	1.81662e-05	1.55178e-05	5.45785e-06	4.21842e-05	0.000222252	9.80852e-06	6.54594e-05	6.42195e-05	0.000239908	0.000110687	0.000332578	2.37271e-05	4.71728e-05
OG0000001	HHH_8	DNA_pol_B_thumb	1.0025	0.0352999	9.0889e-06	9.43399e-05	0.000108367	0.000134373	3.85777e-05	6.14692e-05	0.02612	0.000746335	0.00023311	0.000223008	9.91501e-05	0.000208148	4.68482e-05	0.000135256	7.86575e-05	8.96945e-05	1.06848e-08	9.46323e-06	6.06221e-05	6.07865e-06	2.02535e-05	2.74534e-05	1.81662e-05	1.55178e-05	5.45785e-06	4.21842e-05	0.000222252	9.80852e-06	6.54594e-05	6.42195e-05	0.000239908	0.000110687	0.000332578	2.37271e-05	4.71728e-05
OG0000001	HHH_8	DNA_pol_lambd_f	1.0025	0.0352999	9.0889e-06	9.43399e-05	0.000108367	0.000134373	3.85777e-05	6.14692e-05	0.02612	0.000746335	0.00023311	0.000223008	9.91501e-05	0.000208148	4.68482e-05	0.000135256	7.86575e-05	8.96945e-05	1.06848e-08	9.46323e-06	6.06221e-05	6.07865e-06	2.02535e-05	2.74534e-05	1.81662e-05	1.55178e-05	5.45785e-06	4.21842e-05	0.000222252	9.80852e-06	6.54594e-05	6.42195e-05	0.000239908	0.000110687	0.000332578	2.37271e-05	4.71728e-05
OG0000001	HHH_8	zf-C2H2_6	1.0025	0.0352999	9.0889e-06	9.43399e-05	0.000108367	0.000134373	3.85777e-05	6.14692e-05	0.02612	0.000746335	0.00023311	0.000223008	9.91501e-05	0.000208148	4.68482e-05	0.000135256	7.86575e-05	8.96945e-05	1.06848e-08	9.46323e-06	6.06221e-05	6.07865e-06	2.02535e-05	2.74534e-05	1.81662e-05	1.55178e-05	5.45785e-06	4.21842e-05	0.000222252	9.80852e-06	6.54594e-05	6.42195e-05	0.000239908	0.000110687	0.000332578	2.37271e-05	4.71728e-05
OG0000001	HNF-1_N	zf-C2H2_4	1.0025	0.0352999	9.0889e-06	9.43399e-05	0.000108367	0.000134373	3.85777e-05	6.14692e-05	0.02612	0.000746335	0.00023311	0.000223008	9.91501e-05	0.000208148	4.68482e-05	0.000135256	7.86575e-05	8.96945e-05	1.06848e-08	9.46323e-06	6.06221e-05	6.07865e-06	2.02535e-05	2.74534e-05	1.81662e-05	1.55178e-05	5.45785e-06	4.21842e-05	0.000222252	9.80852e-06	6.54594e-05	6.42195e-05	0.000239908	0.000110687	0.000332578	2.37271e-05	4.71728e-05
OG0000001	HNF-1_N	zf-C2H2_6	1.0025	0.0352999	9.0889e-06	9.43399e-05	0.000108367	0.000134373	3.85777e-05	6.14692e-05	0.02612	0.000746335	0.00023311	0.000223008	9.91501e-05	0.000208148	4.68482e-05	0.000135256	7.86575e-05	8.96945e-05	1.06848e-08	9.46323e-06	6.06221e-05	6.07865e-06	2.02535e-05	2.74534e-05	1.81662e-05	1.55178e-05	5.45785e-06	4.21842e-05	0.000222252	9.80852e-06	6.54594e-05	6.42195e-05	0.000239908	0.000110687	0.000332578	2.37271e-05	4.71728e-05
OG0000001	HNF-1_N	zf-H2C2_2	1.0025	0.0352999	9.0889e-06	9.43399e-05	0.000108367	0.000134373	3.85777e-05	6.14692e-05	0.02612	0.000746335	0.00023311	0.000223008	9.91501e-05	0.000208148	4.68482e-05	0.000135256	7.86575e-05	8.96945e-05	1.06848e-08	9.46323e-06	6.06221e-05	6.07865e-06	2.02535e-05	2.74534e-05	1.81662e-05	1.55178e-05	5.45785e-06	4.21842e-05	0.000222252	9.80852e-06	6.54594e-05	6.42195e-05	0.000239908	0.000110687	0.000332578	2.37271e-05	4.71728e-05
OG0000001	Homeobox	zf-C2H2_6	1.00291	0.0663201	1.18995e-05	1.3925e-05	0.000107028	0.000132629	0.0119525	0.0112347	0.000471889	0.00154879	0.000466509	0.00022299	0.000173812	0.000208146	5.0478e-05	0.000137074	7.86575e-05	8.96945e-05	1.06848e-08	9.46323e-06	6.09547e-05	6.07865e-06	2.02535e-05	2.74534e-05	1.81662e-05	1.55505e-05	5.45917e-06	4.21842e-05	0.000222252	9.81078e-06	6.54594e-05	6.42195e-05	0.000239908	0.000110687	0.000332578	2.37271e-05	4.71728e-05
OG0000001	KRAB	Myb_DNA-bind_4	1.00281	0.108486	0.0621135	1.11442e-05	0.0378397	0.0160789	3.82707e-05	0.0070138	0.000472267	0.000974256	0.000299469	0.000223002	0.000120383	0.000208147	4.78805e-05	0.000135773	7.86575e-05	8.96945e-05	1.06848e-08	9.46323e-06	6.07167e-05	6.07865e-06	2.02535e-05	2.74534e-05	1.81662e-05	1.55271e-05	5.45822e-06	4.21842e-05	0.000222252	9.80916e-06	6.54594e-05	6.42195e-05	0.000239908	0.000110687	0.000332578	2.37271e-05	4.71728e-05
OG0000001	KRAB	SCAN	1.00281	0.0591088	7.87219e-06	1.19546e-05	0.0195698	0.00835384	3.84255e-05	0.00364362	0.000472569	0.000514576	0.000165702	0.000223013	7.7587e-05	0.000208148	4.57999e-05	0.000134732	7.86575e-05	8.96945e-05	1.06848e-08	9.46323e-06	6.05261e-05	6.07865e-06	2.02535e-05	2.74534e-05	1.81662e-05	1.55084e-05	5.45747e-06	4.21842e-05	0.000222252	9.80787e-06	6.54594e-05	6.42195e-05	0.000239908	0.000110687	0.000332578	2.37271e-05	4.71728e-05
OG0000001	KRAB	SET	1.00281	0.0591088	7.87219e-06	1.19546e-05	0.0195698	0.00835384	3.84255e-05	0.00364362	0.000472569	0.000514576	0.000165702	0.000223013	7.7587e-05	0.000208148	4.57999e-05	0.000134732	7.86575e-05	8.96945e-05	1.06848e-08	9.46323e-06	6.05261e-05	6.07865e-06	2.02535e-05	2.74534e-05	1.81662e-05	1.55084e-05	5.45747e-06	4.21842e-05	0.000222252	9.80787e-06	6.54594e-05	6.42195e-05	0.000239908	0.000110687	0.000332578	2.37271e-05	4.71728e-05
OG0000001	KRAB	SSXRD	1.00281	0.0591088	7.87219e-06	1.19546e-05	0.0195698	0.00835384	3.84255e-05	0.00364362	0.000472569	0.000514576	0.000165702	0.000223013	7.7587e-05	0.000208148	4.57999e-05	0.000134732	7.86575e-05	8.96945e-05	1.06848e-08	9.46323e-06	6.05261e-05	6.07865e-06	2.02535e-05	2.74534e-05	1.81662e-05	1.55084e-05	5.45747e-06	4.21842e-05	0.000222252	9.80787e-06	6.54594e-05	6.42195e-05	0.000239908	0.000110687	0.000332578	2.37271e-05	4.71728e-05
OG0000001	KRAB	zf-C2H2	1.00267	1.66787	0.843205	0.0104177	0.515618	0.25657	3.24742e-05	0.129307	0.000459072	0.020593	0.00642782	0.000222522	0.00211643	0.000208115	0.000145311	0.000184572	7.86575e-05	8.96943e-05	1.06848e-08	9.46313e-06	6.96471e-05	6.07865e-06	2.02535e-05	2.74534e-05	1.81661e-05	1.64028e-05	5.4936e-06	4.21842e-05	0.000222252	9.86978e-06	6.54594e-05	6.42195e-05	0.000239908	0.000110687	0.000332578	2.37271e-05	4.71728e-05
OG0000001	KRAB	zf-C2H2_4	1.00277	0.556707	0.331925	0.000198518	0.202292	0.086189	3.68536e-05	0.0378311	0.000469475	0.00521203	0.00153705	0.000222907	0.000516675	0.000208141	6.71509e-05	0.000145422	7.86575e-05	8.96944e-05	1.06848e-08	9.46321e-06	6.24825e-05	6.07865e-06	2.02535e-05	2.74534e-05	1.81662e-05	1.57003e-05	5.46522e-06	4.21842e-05	0.000222252	9.82115e-06	6.54594e-05	6.42195e-05	0.000239908	0.000110687	0.000332578	2.37271e-05	4.71728e-05
OG0000001	KRAB	zf-C2H2_6	1.00267	1.57814	0.837637	0.00715838	0.512317	0.244091	3.30346e-05	0.118441	0.0004608	0.0181222	0.00555894	0.000222592	0.00182548	0.00020812	0.000131022	0.000177412	7.86575e-05	8.96943e-05	1.06848e-08	9.46315e-06	6.83368e-05	6.07865e-06	2.02535e-05	2.74534e-05	1.81661e-05	1.62743e-05	5.48841e-06	4.21842e-05	0.000222252	9.86088e-06	6.54594e-05	6.42195e-05	0.000239908	0.000110687	0.000332578	2.37271e-05	4.71728e-05
OG0000001	KRAB	zf-H2C2_2	1.00277	0.556707	0.331925	0.000198518	0.202292	0.086189	3.68536e-05	0.0378311	0.000469475	0.00521203	0.00153705	0.000222907	0.000516675	0.000208141	6.71509e-05	0.000145422	7.86575e-05	8.96944e-05	1.06848e-08	9.46321e-06	6.24825e-05	6.07865e-06	2.02535e-05	2.74534e-05	1.81662e-05	1.57003e-05	5.46522e-06	4.21842e-05	0.000222252	9.82115e-06	6.54594e-05	6.42195e-05	0.000239908	0.000110687	0.000332578	2.37271e-05	4.71728e-05
OG0000001	KRAB	zf-H2C2_5	1.00279	0.279533	0.165666	5.03959e-05	0.100938	0.0428373	3.7733e-05	0.0187191	0.000471213	0.00257549	0.000766023	0.000222967	0.000269696	0.000208145	5.51402e-05	0.000139408	7.86575e-05	8.96945e-05	1.06848e-08	9.46322e-06	6.13819e-05	6.07865e-06	2.02535e-05	2.74534e-05	1.81662e-05	1.55923e-05	5.46086e-06	4.21842e-05	0.000222252	9.81368e-06	6.54594e-05	6.42195e-05	0.000239908	0.000110687	0.000332578	2.37271e-05	4.71728e-05
OG0000001	KRAB	zf-met	1.00276	0.669011	0.398462	0.000304082	0.24288	0.103748	3.6493e-05	0.045652	0.000468755	0.00630282	0.00185755	0.000222882	0.000619461	0.000208139	7.21507e-05	0.000147926	7.86575e-05	8.96944e-05	1.06848e-08	9.4632e-06	6.29406e-05	6.07865e-06	2.02535e-05	2.74534e-05	1.81662e-05	1.57452e-05	5.46703e-06	4.21842e-05	0.000222252	9.82426e-06	6.54594e-05	6.42195e-05	0.000239908	0.000110687	0.000332578	2.37271e-05	4.71728e-05
OG0000001	MADF_DNA_bdg	zf-C2H2_6	1.0029	0.177529	0.0721341	7.62109e-05	0.00010447	0.000129297	0.0340729	0.0320542	0.000470013	0.00439831	0.00129696	0.000222926	0.0004396	0.000208142	6.34009e-05	0.000143545	7.86575e-05	8.96944e-05	1.06848e-08	9.46321e-06	6.21389e-05	6.07865e-06	2.02535e-05	2.74534e-05	1.81662e-05	1.56666e-05	5.46386e-06	4.21842e-05	0.000222252	9.81882e-06	6.54594e-05	6.42195e-05	0.000239908	0.000110687	0.000332578	2.37271e-05	4.71728e-05
OG0000001	MADF_DNA_bdg	zf-met	1.00291	0.0663201	1.18995e-05	1.3925e-05	0.000107028	0.000132629	0.0119525	0.0112347	0.000471889	0.00154879	0.000466509	0.00022299	0.000173812	0.000208146	5.0478e-05	0.000137074	7.86575e-05	8.96945e-05	1.06848e-08	9.46323e-06	6.09547e-05	6.07865e-06	2.02535e-05	2.74534e-05	1.81662e-05	1.55505e-05	5.45917e-06	4.21842e-05	0.000222252	9.81078e-06	6.54594e-05	6.42195e-05	0.000239908	0.000110687	0.000332578	2.37271e-05	4.71728e-05
OG0000001	Myb_DNA-bind_4	zf-C2H2	1.0028	0.198848	0.116889	2.80889e-05	0.0712139	0.0302155	3.7987e-05	0.0131911	0.000471711	0.0018183	0.000545273	0.000222984	0.000199038	0.000208146	5.17047e-05	0.000137688	7.86575e-05	8.96945e-05	1.06848e-08	9.46322e-06	6.10671e-05	6.07865e-06	2.02535e-05	2.74534e-05	1.81662e-05	1.55615e-05	5.45961e-06	4.21842e-05	0.000222252	9.81154e-06	6.54594e-05	6.42195e-05	0.000239908	0.000110687	0.000332578	2.37271e-05	4.71728e-05
OG0000001	Myb_DNA-bind_4	zf-met	1.00281	0.0591088	7.87219e-06	1.19546e-05	0.0195698	0.00835384	3.84255e-05	0.00364362	0.000472569	0.000514576	0.000165702	0.000223013	7.7587e-05	0.000208148	4.57999e-05	0.000134732	7.86575e-05	8.96945e-05	1.06848e-08	9.46323e-06	6.05261e-05	6.07865e-06	2.02535e-05	2.74534e-05	1.81662e-05	1.55084e-05	5.45747e-06	4.21842e-05	0.000222252	9.80787e-06	6.54594e-05	6.42195e-05	0.000239908	0.000110687	0.000332578	2.37271e-05	4.71728e-05
OG0000001	Myb_DNA-binding	zf-C2H2_6	1.00291	0.0663201	1.18995e-05	1.3925e-05	0.000107028	0.000132629	0.0119525	0.0112347	0.000471889	0.00154879	0.000466509	0.00022299	0.000173812	0.000208146	5.0478e-05	0.000137074	7.86575e-05	8.96945e-05	1.06848e-08	9.46323e-06	6.09547e-05	6.07865e-06	2.02535e-05	2.74534e-05	1.81662e-05	1.55505e-05	5.45917e-06	4.21842e-05	0.000222252	9.81078e-06	6.54594e-05	6.42195e-05	0.000239908	0.000110687	0.000332578	2.37271e-05	4.71728e-05
OG0000001	NSF	zf-C2H2	1.0025	0.109124	2.94482e-05	0.000330504	0.000108284	0.000134265	3.85467e-05	6.13125e-05	0.0913176	0.0025761	0.000765307	0.000222967	0.000269395	0.000208145	5.51248e-05	0.000139401	7.86575e-05	8.96945e-05	1.06848e-08	9.46322e-06	6.13805e-05	6.07865e-06	2.02535e-05	2.74534e-05	1.81662e-05	1.55922e-05	5.46085e-06	4.21842e-05	0.000222252	9.81367e-06	6.54594e-05	6.42195e-05	0.000239908	0.000110687	0.000332578	2.37271e-05	4.71728e-05
OG0000001	PH	zf-C2H2_6	1.00296	0.0129737	2.41934e-05	2.95631e-06	0.000108394	0.000134409	3.85881e-05	6.15217e-05	0.00047282	2.65376e-05	2.37114e-05	0.000222593	0.00182377	0.00020812	0.000130692	0.000177238	7.86575e-05	8.96943e-05	1.06848e-08	9.46315e-06	6.83047e-05	6.07865e-06	2.02535e-05	2.74534e-05	1.81661e-05	1.62711e-05	5.48828e-06	4.21842e-05	0.000222252	9.86066e-06	6.54594e-05	6.42195e-05	0.000239908	0.000110687	0.000332578	2.37271e-05	4.71728e-05
OG0000001	PH	zf-met	1.00296	0.0129737	2.41934e-05	2.95631e-06	0.000108394	0.000134409	3.85881e-05	6.15217e-05	0.00047282	2.65376e-05	2.37114e-05	0.000222593	0.00182377	0.00020812	0.000130692	0.000177238	7.86575e-05	8.96943e-05	1.06848e-08	9.46315e-06	6.83047e-05	6.07865e-06	2.02535e-05	2.74534e-05	1.81661e-05	1.62711e-05	5.48828e-06	4.21842e-05	0.000222252	9.86066e-06	6.54594e-05	6.42195e-05	0.000239908	0.000110687	0.000332578	2.37271e-05	4.71728e-05
OG0000001	Ribonucleas_3_3	dsrm	1.00268	0.029026	7.37438e-06	9.95656e-05	0.000108399	0.000134416	3.85899e-05	6.15308e-05	0.00047289	2.65498e-05	2.37573e-05	0.000223024	3.21801e-05	0.000208149	4.35921e-05	0.000133624	7.86575e-05	8.96942e-05	1.06848e-08	9.46307e-06	6.03211e-05	6.07865e-06	2.02535e-05	2.7453e-05	1.81654e-05	1.54826e-05	5.45445e-06	4.13064e-05	0.0206186	0.000330962	6.54591e-05	6.42192e-05	0.000239903	0.000110686	0.000332575	2.37267e-05	4.71688e-05
OG0000001	RNA_pol_Rpb1_R	zf-C2H2	1.00281	0.0591088	7.87219e-06	1.19546e-05	0.0195698	0.00835384	3.84255e-05	0.00364362	0.000472569	0.000514576	0.000165702	0.000223013	7.7587e-05	0.000208148	4.57999e-05	0.000134732	7.86575e-05	8.96945e-05	1.06848e-08	9.46323e-06	6.05261e-05	6.07865e-06	2.02535e-05	2.74534e-05	1.81662e-05	1.55084e-05	5.45747e-06	4.21842e-05	0.000222252	9.80787e-06	6.54594e-05	6.42195e-05	0.000239908	0.000110687	0.000332578	2.37271e-05	4.71728e-05
OG0000001	SCAN	KRAB	1.00275	0.726602	0.432319	0.000372925	0.26354	0.112751	3.63067e-05	0.0496875	0.000468381	0.00686948	0.00202453	0.00022287	0.000673051	0.000208138	7.47579e-05	0.000149232	7.86575e-05	8.96944e-05	1.06848e-08	9.4632e-06	6.31796e-05	6.07865e-06	2.02535e-05	2.74534e-05	1.81662e-05	1.57686e-05	5.46798e-06	4.21842e-05	0.000222252	9.82588e-06	6.54594e-05	6.42195e-05	0.000239908	0.000110687	0.000332578	2.37271e-05	4.71728e-05
OG0000001	SCAN	Myb_DNA-bind_4	1.0028	0.198848	0.116889	2.80889e-05	0.0712139	0.0302155	3.7987e-05	0.0131911	0.000471711	0.0018183	0.000545273	0.000222984	0.000199038	0.000208146	5.17047e-05	0.000137688	7.86575e-05	8.96945e-05	1.06848e-08	9.46322e-06	6.10671e-05	6.07865e-06	2.02535e-05	2.74534e-05	1.81662e-05	1.55615e-05	5.45961e-06	4.21842e-05	0.000222252	9.81154e-06	6.54594e-05	6.42195e-05	0.000239908	0.000110687	0.000332578	2.37271e-05	4.71728e-05
OG0000001	SCAN	zf-C2H2	1.00272	1.01313	0.596503	0.000955191	0.363844	0.157502	3.53576e-05	0.0701655	0.000466435	0.00980748	0.00289825	0.000222802	0.000954101	0.000208134	8.84383e-05	0.000156082	7.86575e-05	8.96944e-05	1.06848e-08	9.46319e-06	6.44332e-05	6.07865e-06	2.02535e-05	2.74534e-05	1.81662e-05	1.58915e-05	5.47294e-06	4.21842e-05	0.000222252	9.83439e-06	6.54594e-05	6.42195e-05	0.000239908	0.000110687	0.000332578	2.37271e-05	4.71728e-05
OG0000001	SCAN	zf-C2H2_4	1.0028	0.154984	0.090317	1.88875e-05	0.0550234	0.0233532	3.81248e-05	0.0101908	0.000471981	0.00140809	0.000425779	0.000222993	0.000160799	0.000208147	4.98455e-05	0.000136757	7.86575e-05	8.96945e-05	1.06848e-08	9.46323e-06	6.08968e-05	6.07865e-06	2.02535e-05	2.74534e-05	1.81662e-05	1.55448e-05	5.45894e-06	4.21842e-05	0.000222252	9.81038e-06	6.54594e-05	6.42195e-05	0.000239908	0.000110687	0.000332578	2.37271e-05	4.71728e-05
OG0000001	SCAN	zf-C2H2_6	1.00275	0.68893	0.410195	0.000326623	0.250039	0.106862	3.64287e-05	0.0470456	0.000468626	0.00649818	0.00191507	0.000222878	0.00063792	0.000208139	7.30487e-05	0.000148376	7.86575e-05	8.96944e-05	1.06848e-08	9.4632e-06	6.30229e-05	6.07865e-06	2.02535e-05	2.74534e-05	1.81662e-05	1.57532e-05	5.46736e-06	4.21842e-05	0.000222252	9.82482e-06	6.54594e-05	6.42195e-05	0.000239908	0.000110687	0.000332578	2.37271e-05	4.71728e-05
OG0000001	SCAN	zf-H2C2_2	1.00281	0.0591088	7.87219e-06	1.19546e-05	0.0195698	0.00835384	3.84255e-05	0.00364362	0.000472569	0.000514576	0.000165702	0.000223013	7.7587e-05	0.000208148	4.57999e-05	0.000134732	7.86575e-05	8.96945e-05	1.06848e-08	9.46323e-06	6.05261e-05	6.07865e-06	2.02535e-05	2.74534e-05	1.81662e-05	1.55084e-05	5.45747e-06	4.21842e-05	0.000222252	9.80787e-06	6.54594e-05	6.42195e-05	0.000239908	0.000110687	0.000332578	2.37271e-05	4.71728e-05
OG0000001	SCAN	zf-met	1.0028	0.198848	0.116889	2.80889e-05	0.0712139	0.0302155	3.7987e-05	0.0131911	0.000471711	0.0018183	0.000545273	0.000222984	0.000199038	0.000208146	5.17047e-05	0.000137688	7.86575e-05	8.96945e-05	1.06848e-08	9.46322e-06	6.10671e-05	6.07865e-06	2.02535e-05	2.74534e-05	1.81662e-05	1.55615e-05	5.45961e-06	4.21842e-05	0.000222252	9.81154e-06	6.54594e-05	6.42195e-05	0.000239908	0.000110687	0.000332578	2.37271e-05	4.71728e-05
OG0000001	SET	zf-C2H2	1.01133	4.12506	4.00646	0.583984	4.45845e-08	4.36073e-07	1.67588e-08	8.44757e-06	7.8154e-06	0.00133825	0.000386205	5.66448e-05	0.922195	0.000192285	0.047522	0.0239994	7.86351e-05	8.96089e-05	1.06727e-08	9.4173e-06	0.00443051	6.07864e-06	2.02532e-05	2.7449e-05	1.81574e-05	0.000444013	2.2768e-05	4.21836e-05	0.000222243	3.94713e-05	6.54594e-05	6.42195e-05	0.000239907	0.000110687	0.000332577	2.37271e-05	4.71724e-05
OG0000001	SET	zf-C2H2_4	1.00275	0.0320682	6.79224e-05	0.000372428	0.000108394	0.000134409	3.8588e-05	6.15212e-05	0.000472817	2.6537e-05	2.37092e-05	0.0186145	0.0019133	0.000208118	0.000135044	0.000179418	7.86575e-05	8.96943e-05	1.06848e-08	9.46314e-06	6.87035e-05	6.07865e-06	2.02535e-05	2.74534e-05	1.81661e-05	1.63102e-05	5.48986e-06	4.21842e-05	0.000222252	9.86337e-06	6.54594e-05	6.42195e-05	0.000239908	0.000110687	0.000332578	2.37271e-05	4.71728e-05
OG0000001	SET	zf-C2H2_6	1.02709	5.11366	1.04026	0.0918802	3.28489e-07	4.62558e-06	9.78963e-08	0.000242203	2.26765e-05	0.00317597	0.000851136	7.44071e-05	0.923787	0.000193129	0.0450605	0.0226781	7.86364e-05	8.96136e-05	1.06734e-08	9.41987e-06	0.00418602	6.07864e-06	2.02533e-05	2.74492e-05	1.81579e-05	0.000420022	2.17985e-05	4.21836e-05	0.000222244	3.78091e-05	6.54594e-05	6.42195e-05	0.000239907	0.000110687	0.000332577	2.37271e-05	4.71724e-05
OG0000001	SET	zf-C2HC_2	1.0025	0.109124	2.94482e-05	0.000330504	0.000108284	0.000134265	3.85467e-05	6.13125e-05	0.0913176	0.0025761	0.000765307	0.000222967	0.000269395	0.000208145	5.51248e-05	0.000139401	7.86575e-05	8.96945e-05	1.06848e-08	9.46322e-06	6.13805e-05	6.07865e-06	2.02535e-05	2.74534e-05	1.81662e-05	1.55922e-05	5.46085e-06	4.21842e-05	0.000222252	9.81367e-06	6.54594e-05	6.42195e-05	0.000239908	0.000110687	0.000332578	2.37271e-05	4.71728e-05
OG0000001	SET	zf-H2C2_2	1.0025	0.109124	2.94482e-05	0.000330504	0.000108284	0.000134265	3.85467e-05	6.13125e-05	0.0913176	0.0025761	0.000765307	0.000222967	0.000269395	0.000208145	5.51248e-05	0.000139401	7.86575e-05	8.96945e-05	1.06848e-08	9.46322e-06	6.13805e-05	6.07865e-06	2.02535e-05	2.74534e-05	1.81662e-05	1.55922e-05	5.46085e-06	4.21842e-05	0.000222252	9.81367e-06	6.54594e-05	6.42195e-05	0.000239908	0.000110687	0.000332578	2.37271e-05	4.71728e-05
OG0000001	SET	zf-met	1.00275	0.0320682	6.79224e-05	0.000372428	0.000108394	0.000134409	3.8588e-05	6.15212e-05	0.000472817	2.6537e-05	2.37092e-05	0.0186145	0.0019133	0.000208118	0.000135044	0.000179418	7.86575e-05	8.96943e-05	1.06848e-08	9.46314e-06	6.87035e-05	6.07865e-06	2.02535e-05	2.74534e-05	1.81661e-05	1.63102e-05	5.48986e-06	4.21842e-05	0.000222252	9.86337e-06	6.54594e-05	6.42195e-05	0.000239908	0.000110687	0.000332578	2.37271e-05	4.71728e-05
OG0000001	ShK	zf-C2H2	1.00296	0.0129737	2.41934e-05	2.95631e-06	0.000108394	0.000134409	3.85881e-05	6.15217e-05	0.00047282	2.65376e-05	2.37114e-05	0.000222593	0.00182377	0.00020812	0.000130692	0.000177238	7.86575e-05	8.96943e-05	1.06848e-08	9.46315e-06	6.83047e-05	6.07865e-06	2.02535e-05	2.74534e-05	1.81661e-05	1.62711e-05	5.48828e-06	4.21842e-05	0.000222252	9.86066e-06	6.54594e-05	6.42195e-05	0.000239908	0.000110687	0.000332578	2.37271e-05	4.71728e-05
OG0000001	SIX1_SD	Homeobox	1.00296	0.0129737	2.41934e-05	2.95631e-06	0.000108394	0.000134409	3.85881e-05	6.15217e-05	0.00047282	2.65376e-05	2.37114e-05	0.000222593	0.00182377	0.00020812	0.000130692	0.000177238	7.86575e-05	8.96943e-05	1.06848e-08	9.46315e-06	6.83047e-05	6.07865e-06	2.02535e-05	2.74534e-05	1.81661e-05	1.62711e-05	5.48828e-06	4.21842e-05	0.000222252	9.86066e-06	6.54594e-05	6.42195e-05	0.000239908	0.000110687	0.000332578	2.37271e-05	4.71728e-05
OG0000001	SSXRD	SET	1.00281	0.0591088	7.87219e-06	1.19546e-05	0.0195698	0.00835384	3.84255e-05	0.00364362	0.000472569	0.000514576	0.000165702	0.000223013	7.7587e-05	0.000208148	4.57999e-05	0.000134732	7.86575e-05	8.96945e-05	1.06848e-08	9.46323e-06	6.05261e-05	6.07865e-06	2.02535e-05	2.74534e-05	1.81662e-05	1.55084e-05	5.45747e-06	4.21842e-05	0.000222252	9.80787e-06	6.54594e-05	6.42195e-05	0.000239908	0.000110687	0.000332578	2.37271e-05	4.71728e-05
OG0000001	SSXRD	zf-C2H2	1.00281	0.0591088	7.87219e-06	1.19546e-05	0.0195698	0.00835384	3.84255e-05	0.00364362	0.000472569	0.000514576	0.000165702	0.000223013	7.7587e-05	0.000208148	4.57999e-05	0.000134732	7.86575e-05	8.96945e-05	1.06848e-08	9.46323e-06	6.05261e-05	6.07865e-06	2.02535e-05	2.74534e-05	1.81662e-05	1.55084e-05	5.45747e-06	4.21842e-05	0.000222252	9.80787e-06	6.54594e-05	6.42195e-05	0.000239908	0.000110687	0.000332578	2.37271e-05	4.71728e-05
OG0000001	SSXRD	zf-C2H2_6	1.00281	0.0591088	7.87219e-06	1.19546e-05	0.0195698	0.00835384	3.84255e-05	0.00364362	0.000472569	0.000514576	0.000165702	0.000223013	7.7587e-05	0.000208148	4.57999e-05	0.000134732	7.86575e-05	8.96945e-05	1.06848e-08	9.46323e-06	6.05261e-05	6.07865e-06	2.02535e-05	2.74534e-05	1.81662e-05	1.55084e-05	5.45747e-06	4.21842e-05	0.000222252	9.80787e-06	6.54594e-05	6.42195e-05	0.000239908	0.000110687	0.000332578	2.37271e-05	4.71728e-05
OG0000001	THAP	zf-AD	1.00291	0.0663201	1.18995e-05	1.3925e-05	0.000107028	0.000132629	0.0119525	0.0112347	0.000471889	0.00154879	0.000466509	0.00022299	0.000173812	0.000208146	5.0478e-05	0.000137074	7.86575e-05	8.96945e-05	1.06848e-08	9.46323e-06	6.09547e-05	6.07865e-06	2.02535e-05	2.74534e-05	1.81662e-05	1.55505e-05	5.45917e-06	4.21842e-05	0.000222252	9.81078e-06	6.54594e-05	6.42195e-05	0.000239908	0.000110687	0.000332578	2.37271e-05	4.71728e-05
OG0000001	THAP	zf-met	1.00291	0.0663201	1.18995e-05	1.3925e-05	0.000107028	0.000132629	0.0119525	0.0112347	0.000471889	0.00154879	0.000466509	0.00022299	0.000173812	0.000208146	5.0478e-05	0.000137074	7.86575e-05	8.96945e-05	1.06848e-08	9.46323e-06	6.09547e-05	6.07865e-06	2.02535e-05	2.74534e-05	1.81662e-05	1.55505e-05	5.45917e-06	4.21842e-05	0.000222252	9.81078e-06	6.54594e-05	6.42195e-05	0.000239908	0.000110687	0.000332578	2.37271e-05	4.71728e-05
OG0000001	TIG	Ank_4	1.00296	0.0644403	3.22399e-06	1.71701e-05	0.000108399	0.000134416	3.85899e-05	6.15308e-05	0.00047289	2.65497e-05	2.37573e-05	0.000223024	3.21799e-05	0.000208147	4.35905e-05	0.000133612	7.8657e-05	8.96926e-05	1.06845e-08	9.4622e-06	6.03066e-05	6.07088e-06	1.98878e-05	0.0169108	0.000902979	0.000268603	1.56816e-05	4.21838e-05	0.000222247	2.73275e-05	6.54594e-05	6.42195e-05	0.000239908	0.000110687	0.000332577	2.37271e-05	4.71726e-05
OG0000001	TIG	zf-C2H2	1.00296	0.0644403	3.22399e-06	1.71701e-05	0.000108399	0.000134416	3.85899e-05	6.15308e-05	0.00047289	2.65497e-05	2.37573e-05	0.000223024	3.21799e-05	0.000208147	4.35905e-05	0.000133612	7.8657e-05	8.96926e-05	1.06845e-08	9.4622e-06	6.03066e-05	6.07088e-06	1.98878e-05	0.0169108	0.000902979	0.000268603	1.56816e-05	4.21838e-05	0.000222247	2.73275e-05	6.54594e-05	6.42195e-05	0.000239908	0.000110687	0.000332577	2.37271e-05	4.71726e-05
OG0000001	WT1	zf-C2H2	1.00281	0.0591088	7.87219e-06	1.19546e-05	0.0195698	0.00835384	3.84255e-05	0.00364362	0.000472569	0.000514576	0.000165702	0.000223013	7.7587e-05	0.000208148	4.57999e-05	0.000134732	7.86575e-05	8.96945e-05	1.06848e-08	9.46323e-06	6.05261e-05	6.07865e-06	2.02535e-05	2.74534e-05	1.81662e-05	1.55084e-05	5.45747e-06	4.21842e-05	0.000222252	9.80787e-06	6.54594e-05	6.42195e-05	0.000239908	0.000110687	0.000332578	2.37271e-05	4.71728e-05
OG0000001	zf-AD	zf-C2H2	1.00284	0.77409	0.31824	0.00206166	9.07095e-05	0.000111393	0.149864	0.14337	0.000459672	0.0200513	0.00591259	0.000222569	0.00192118	0.000208118	0.000135484	0.00017964	7.86575e-05	8.96943e-05	1.06848e-08	9.46314e-06	6.87442e-05	6.07865e-06	2.02535e-05	2.74534e-05	1.81661e-05	1.63142e-05	5.49002e-06	4.21842e-05	0.000222252	9.86365e-06	6.54594e-05	6.42195e-05	0.000239908	0.000110687	0.000332578	2.37271e-05	4.71728e-05
OG0000001	zf-AD	zf-C2H2_4	1.00287	0.537659	0.221977	0.000872925	9.61722e-05	0.000118496	0.104683	0.0993456	0.00046384	0.0137564	0.0040432	0.000222714	0.00132006	0.000208128	0.000106226	0.000164989	7.86575e-05	8.96944e-05	1.06848e-08	9.46317e-06	6.60631e-05	6.07865e-06	2.02535e-05	2.74534e-05	1.81661e-05	1.60513e-05	5.4794e-06	4.21842e-05	0.000222252	9.84545e-06	6.54594e-05	6.42195e-05	0.000239908	0.000110687	0.000332578	2.37271e-05	4.71728e-05
OG0000001	zf-AD	zf-C2H2_6	1.00282	1.00873	0.411292	0.00402532	8.52707e-05	0.000104331	0.193319	0.186872	0.000455399	0.0264784	0.00784776	0.000222419	0.00254558	0.000208108	0.000165898	0.000194871	7.86575e-05	8.96943e-05	1.06848e-08	9.46311e-06	7.15315e-05	6.07865e-06	2.02535e-05	2.74534e-05	1.81661e-05	1.65875e-05	5.50106e-06	4.21842e-05	0.000222252	9.88257e-06	6.54594e-05	6.42195e-05	0.000239908	0.000110687	0.000332578	2.37271e-05	4.71728e-05
OG0000001	zf-AD	zf-C2H2_jaz	1.00291	0.0663201	1.18995e-05	1.3925e-05	0.000107028	0.000132629	0.0119525	0.0112347	0.000471889	0.00154879	0.000466509	0.00022299	0.000173812	0.000208146	5.0478e-05	0.000137074	7.86575e-05	8.96945e-05	1.06848e-08	9.46323e-06	6.09547e-05	6.07865e-06	2.02535e-05	2.74534e-05	1.81662e-05	1.55505e-05	5.45917e-06	4.21842e-05	0.000222252	9.81078e-06	6.54594e-05	6.42195e-05	0.000239908	0.000110687	0.000332578	2.37271e-05	4.71728e-05
OG0000001	zf-AD	zf-H2C2_2	1.00291	0.0663201	1.18995e-05	1.3925e-05	0.000107028	0.000132629	0.0119525	0.0112347	0.000471889	0.00154879	0.000466509	0.00022299	0.000173812	0.000208146	5.0478e-05	0.000137074	7.86575e-05	8.96945e-05	1.06848e-08	9.46323e-06	6.09547e-05	6.07865e-06	2.02535e-05	2.74534e-05	1.81662e-05	1.55505e-05	5.45917e-06	4.21842e-05	0.000222252	9.81078e-06	6.54594e-05	6.42195e-05	0.000239908	0.000110687	0.000332578	2.37271e-05	4.71728e-05
OG0000001	zf-AD	zf-H2C2_5	1.0029	0.123209	0.0492834	3.46117e-05	0.000105719	0.000130925	0.0232838	0.0218869	0.000470931	0.0030045	0.000890475	0.000222957	0.00030948	0.000208144	5.70741e-05	0.000140377	7.86575e-05	8.96944e-05	1.06848e-08	9.46322e-06	6.15591e-05	6.07865e-06	2.02535e-05	2.74534e-05	1.81662e-05	1.56097e-05	5.46156e-06	4.21842e-05	0.000222252	9.81488e-06	6.54594e-05	6.42195e-05	0.000239908	0.000110687	0.000332578	2.37271e-05	4.71728e-05
OG0000001	zf-AD	zf-met	1.00283	0.912246	0.373391	0.00310347	8.75096e-05	0.000107237	0.175652	0.169013	0.000457176	0.0238092	0.00704023	0.000222482	0.00228472	0.000208112	0.000153188	0.000188506	7.86575e-05	8.96943e-05	1.06848e-08	9.46313e-06	7.03667e-05	6.07865e-06	2.02535e-05	2.74534e-05	1.81661e-05	1.64733e-05	5.49645e-06	4.21842e-05	0.000222252	9.87466e-06	6.54594e-05	6.42195e-05	0.000239908	0.000110687	0.000332578	2.37271e-05	4.71728e-05
OG0000001	zf-C2H2_4	DUF3432	1.00281	0.0591088	7.87219e-06	1.19546e-05	0.0195698	0.00835384	3.84255e-05	0.00364362	0.000472569	0.000514576	0.000165702	0.000223013	7.7587e-05	0.000208148	4.57999e-05	0.000134732	7.86575e-05	8.96945e-05	1.06848e-08	9.46323e-06	6.05261e-05	6.07865e-06	2.02535e-05	2.74534e-05	1.81662e-05	1.55084e-05	5.45747e-06	4.21842e-05	0.000222252	9.80787e-06	6.54594e-05	6.42195e-05	0.000239908	0.000110687	0.000332578	2.37271e-05	4.71728e-05
OG0000001	zf-C2H2_4	Homeobox	1.00279	0.0386011	6.49384e-06	1.04066e-05	0.000106653	0.0107394	3.83778e-05	0.00468325	0.000472476	0.000656216	0.000206899	0.00022301	9.07654e-05	0.000208148	4.64406e-05	0.000135052	7.86575e-05	8.96945e-05	1.06848e-08	9.46323e-06	6.05848e-05	6.07865e-06	2.02535e-05	2.74534e-05	1.81662e-05	1.55142e-05	5.4577e-06	4.21842e-05	0.000222252	9.80827e-06	6.54594e-05	6.42195e-05	0.000239908	0.000110687	0.000332578	2.37271e-05	4.71728e-05
OG0000001	zf-C2H2_4	zf-C2H2	3.63068	2.40925	0.409844	2.01499	0	0	0	0	0	9.09422e-12	1.93948e-08	1.51661e-08	0.612677	0.000127537	0.105361	0.0577917	0.0466966	0.00904281	3.27544e-07	0.000239089	0.0902729	6.02157e-06	1.7567e-05	0.00911545	0.000487777	0.0983447	0.00398669	4.16942e-05	0.000215012	0.00685176	6.49327e-05	6.37028e-05	0.00023339	0.000107374	0.000322624	0.00299005	0.00282645
OG0000001	zf-C2H2_4	zf-C2H2_6	1.98953	2.44658	0.311349	0.944938	0	0	0	2.39489e-15	2.38598e-15	2.37085e-06	5.28028e-06	1.27286e-07	0.801679	0.000166882	0.112647	0.0607432	7.85418e-05	8.9252e-05	1.06222e-08	9.2261e-06	0.0112833	6.06852e-06	1.97766e-05	0.0103021	0.000555953	0.0123707	0.000505081	4.21679e-05	0.000222011	0.000867091	6.54585e-05	6.42186e-05	0.000239896	0.000110684	0.00033257	2.3726e-05	4.71621e-05
OG0000001	zf-C2H2_4	zf-C2H2_assoc3	1.00281	0.0591088	7.87219e-06	1.19546e-05	0.0195698	0.00835384	3.84255e-05	0.00364362	0.000472569	0.000514576	0.000165702	0.000223013	7.7587e-05	0.000208148	4.57999e-05	0.000134732	7.86575e-05	8.96945e-05	1.06848e-08	9.46323e-06	6.05261e-05	6.07865e-06	2.02535e-05	2.74534e-05	1.81662e-05	1.55084e-05	5.45747e-06	4.21842e-05	0.000222252	9.80787e-06	6.54594e-05	6.42195e-05	0.000239908	0.000110687	0.000332578	2.37271e-05	4.71728e-05
OG0000001	zf-C2H2_4	zf-C2H2_jaz	1.20779	2.13527	0.800646	0.00568833	2.14085e-05	0.00641213	0.0031822	0.668853	0.000412636	0.0915571	0.0266985	0.000220971	0.00856939	0.00020801	0.000458681	0.00034147	7.86573e-05	8.96937e-05	1.06847e-08	9.46283e-06	9.83586e-05	6.07865e-06	2.02535e-05	2.74534e-05	1.81661e-05	1.9218e-05	5.60732e-06	4.21842e-05	0.000222251	1.00647e-05	6.54594e-05	6.42195e-05	0.000239908	0.000110687	0.000332578	2.37271e-05	4.71728e-05
OG0000001	zf-C2H2_4	zf-C2HC_2	1.99914	0.069978	8.72046e-05	3.97409e-05	0.000106275	0.0107012	3.82415e-05	0.00466615	0.00047075	0.000653618	0.000205775	0.000221799	0.0051268	0.000208066	0.000291354	0.000257688	7.86574e-05	8.9694e-05	1.06847e-08	9.46299e-06	8.30268e-05	6.07865e-06	2.02535e-05	2.74534e-05	1.81661e-05	1.77147e-05	5.54659e-06	4.21842e-05	0.000222252	9.96059e-06	6.54594e-05	6.42195e-05	0.000239908	0.000110687	0.000332578	2.37271e-05	4.71728e-05
OG0000001	zf-C2H2_4	zf-H2C2_2	1.1763	3.26272	1.96506	0.0669682	0.00176984	0.000742632	8.0288e-05	0.153561	0.00408343	0.603606	0.178437	0.000209246	0.0573346	0.000207219	0.00283188	0.00152985	7.86562e-05	8.96895e-05	1.06841e-08	9.46055e-06	0.000315832	6.07865e-06	2.02535e-05	2.74532e-05	1.81656e-05	4.05417e-05	6.46873e-06	4.21841e-05	0.000222251	1.15407e-05	6.54594e-05	6.42195e-05	0.000239908	0.000110687	0.000332578	2.37271e-05	4.71728e-05
OG0000001	zf-C2H2_4	zf-H2C2_5	2.45171	2.0114	0.00618974	0.00548257	7.47157e-05	0.00752139	2.68782e-05	0.00324005	0.0633463	0.0442062	0.0128595	0.000166591	0.234742	0.00020434	0.0114609	0.00585072	7.86522e-05	8.9674e-05	1.06819e-08	9.45224e-06	0.00110654	6.07865e-06	2.02534e-05	2.74524e-05	1.81641e-05	0.000118073	9.60071e-06	4.2184e-05	0.00022225	1.69076e-05	6.54594e-05	6.42195e-05	0.000239908	0.000110687	0.000332578	2.37271e-05	4.71727e-05
OG0000001	zf-C2H2_4	zf-met	2.92262	3.42502	0.909413	0.283506	0	0	0	1.04819e-09	1.0418e-09	0.0113118	0.02505	8.10586e-06	0.83554	0.000181493	0.0496058	0.0252755	7.84088e-05	8.87436e-05	1.05503e-08	8.95355e-06	0.00466513	6.04353e-06	1.86226e-05	0.0302318	0.00161281	0.0149403	0.000608548	4.16587e-05	0.000214483	0.00104329	6.53143e-05	6.40771e-05	0.000238104	0.000110295	0.0003314	2.35488e-05	4.55418e-05
OG0000001	zf-C2H2_6	ELM2	2.00279	0.110798	5.25318e-05	0.000217612	0.000107026	0.000132627	0.0119523	0.0112346	0.000471882	0.00154877	0.000466501	0.000222986	0.000173795	0.000208125	5.04501e-05	0.00013689	7.61061e-05	0.0303751	1.08904e-06	0.000813489	0.00127062	6.07865e-06	2.02534e-05	2.74522e-05	1.81637e-05	0.000134161	1.02506e-05	4.2184e-05	0.000222249	1.80213e-05	6.54594e-05	6.42195e-05	0.000239908	0.000110687	0.000332578	2.37271e-05	4.71727e-05
OG0000001	zf-C2H2_6	Homeobox	1.00291	0.0663201	1.18995e-05	1.3925e-05	0.000107028	0.000132629	0.0119525	0.0112347	0.000471889	0.00154879	0.000466509	0.00022299	0.000173812	0.000208146	5.0478e-05	0.000137074	7.86575e-05	8.96945e-05	1.06848e-08	9.46323e-06	6.09547e-05	6.07865e-06	2.02535e-05	2.74534e-05	1.81662e-05	1.55505e-05	5.45917e-06	4.21842e-05	0.000222252	9.81078e-06	6.54594e-05	6.42195e-05	0.000239908	0.000110687	0.000332578	2.37271e-05	4.71728e-05
OG0000001	zf-C2H2_6	Myb_DNA-binding	1.00291	0.0663201	1.18995e-05	1.3925e-05	0.000107028	0.000132629	0.0119525	0.0112347	0.000471889	0.00154879	0.000466509	0.00022299	0.000173812	0.000208146	5.0478e-05	0.000137074	7.86575e-05	8.96945e-05	1.06848e-08	9.46323e-06	6.09547e-05	6.07865e-06	2.02535e-05	2.74534e-05	1.81662e-05	1.55505e-05	5.45917e-06	4.21842e-05	0.000222252	9.81078e-06	6.54594e-05	6.42195e-05	0.000239908	0.000110687	0.000332578	2.37271e-05	4.71728e-05
OG0000001	zf-C2H2_6	PGAP1	1.00296	0.0129737	2.41934e-05	2.95631e-06	0.000108394	0.000134409	3.85881e-05	6.15217e-05	0.00047282	2.65376e-05	2.37114e-05	0.000222593	0.00182377	0.00020812	0.000130692	0.000177238	7.86575e-05	8.96943e-05	1.06848e-08	9.46315e-06	6.83047e-05	6.07865e-06	2.02535e-05	2.74534e-05	1.81661e-05	1.62711e-05	5.48828e-06	4.21842e-05	0.000222252	9.86066e-06	6.54594e-05	6.42195e-05	0.000239908	0.000110687	0.000332578	2.37271e-05	4.71728e-05
OG0000001	zf-C2H2_6	zf-C2H2	1.68042	9.16091	0.999057	0.12942	0	0	0	0	0	0	0	0	0.0100993	2.1023e-06	0.00473289	0.00287171	7.40835e-05	7.22259e-05	8.21376e-09	1.56131e-07	0.000453536	0.000203376	2.37163e-05	0.00057619	0.0122341	0.717765	0.0291357	3.85852e-05	0.000169132	0.0502261	6.19535e-05	6.078e-05	0.000196537	9.05682e-05	0.000272128	0.00251791	0.00235341
OG0000001	zf-C2H2_6	zf-C2H2_2	1.00291	0.0833496	1.49883e-05	1.77291e-05	0.000106636	0.000132119	0.0153537	0.0144245	0.000471603	0.00198338	0.000592909	0.00022298	0.000214247	0.000208146	5.24437e-05	0.000138058	7.86575e-05	8.96945e-05	1.06848e-08	9.46322e-06	6.11348e-05	6.07865e-06	2.02535e-05	2.74534e-05	1.81662e-05	1.55681e-05	5.45988e-06	4.21842e-05	0.000222252	9.812e-06	6.54594e-05	6.42195e-05	0.000239908	0.000110687	0.000332578	2.37271e-05	4.71728e-05
OG0000001	zf-C2H2_6	zf-C2H2_4	2.55792	8.68642	1.08942	1.26081	0	0	0	3.21137e-14	3.20947e-14	0.000512235	0.00196216	5.51172e-07	0.509225	0.000106516	0.0474121	0.0247529	7.67219e-05	8.2295e-05	9.63783e-09	5.49879e-06	0.00454211	1.35471e-06	0.00594001	0.34173	0.0179174	0.257485	0.0104136	3.99036e-05	0.000188538	0.0178596	6.28058e-05	6.16162e-05	0.00020743	9.51723e-05	0.000285961	0.00534601	0.00512185
OG0000001	zf-C2H2_6	zf-C2H2_assoc3	1.00281	0.0591088	7.87219e-06	1.19546e-05	0.0195698	0.00835384	3.84255e-05	0.00364362	0.000472569	0.000514576	0.000165702	0.000223013	7.7587e-05	0.000208148	4.57999e-05	0.000134732	7.86575e-05	8.96945e-05	1.06848e-08	9.46323e-06	6.05261e-05	6.07865e-06	2.02535e-05	2.74534e-05	1.81662e-05	1.55084e-05	5.45747e-06	4.21842e-05	0.000222252	9.80787e-06	6.54594e-05	6.42195e-05	0.000239908	0.000110687	0.000332578	2.37271e-05	4.71728e-05
OG0000001	zf-C2H2_6	zf-C2H2_jaz	1.01787	1.50886	1.87651	0.350427	1.00373e-07	8.72563e-07	1.37467e-06	0.00531184	0.00452437	0.703395	0.215855	0.000206202	0.0699813	0.000207011	0.00345405	0.00184164	7.86559e-05	8.96884e-05	1.06839e-08	9.45995e-06	0.000372896	6.07865e-06	2.02535e-05	2.74531e-05	1.81655e-05	4.6137e-05	6.69476e-06	4.21841e-05	0.000222251	1.1928e-05	6.54594e-05	6.42195e-05	0.000239908	0.000110687	0.000332578	2.37271e-05	4.71728e-05
OG0000001	zf-C2H2_6	zf-C2HC_2	1.43194	1.53852	0.000618541	0.00158349	4.59407e-05	0.00462208	0.00668597	0.480811	0.000429774	0.0655581	0.0190882	0.000221557	0.00613107	0.00020805	0.000340098	0.000282092	7.86574e-05	8.96939e-05	1.06847e-08	9.46295e-06	8.74926e-05	6.07865e-06	2.02535e-05	2.74534e-05	1.81661e-05	1.81525e-05	5.56428e-06	4.21842e-05	0.000222252	9.9909e-06	6.54594e-05	6.42195e-05	0.000239908	0.000110687	0.000332578	2.37271e-05	4.71728e-05
OG0000001	zf-C2H2_6	zf-Di19	1.33816	2.25366	0.00086336	0.00169523	0.0127481	0.00540916	0.00516653	0.562567	0.000422441	0.0767026	0.0223304	0.000221308	0.00716827	0.000208033	0.000390523	0.00030734	7.86574e-05	8.96939e-05	1.06847e-08	9.4629e-06	9.2113e-05	6.07865e-06	2.02535e-05	2.74534e-05	1.81661e-05	1.86056e-05	5.58258e-06	4.21842e-05	0.000222251	1.00223e-05	6.54594e-05	6.42195e-05	0.000239908	0.000110687	0.000332578	2.37271e-05	4.71728e-05
OG0000001	zf-C2H2_6	zf-H2C2_2	1.89294	1.6836	0.863884	2.41544	1.70029e-10	4.65126e-11	4.62834e-11	3.74167e-07	3.64777e-07	0.00226631	0.592392	0.000132627	0.271818	0.00018032	0.0142272	0.00723663	7.58865e-05	7.90995e-05	3.67915e-06	0.00274109	0.104989	6.07851e-06	2.02473e-05	2.73465e-05	1.79553e-05	0.0103067	0.000421246	4.21706e-05	0.000222051	0.00072242	6.54587e-05	6.42188e-05	0.000239898	0.000110685	0.000332571	2.37262e-05	4.71639e-05
OG0000001	zf-C2H2_6	zf-H2C2_5	1.00338	1.79673	1.23474	1.72458	1.56142e-08	1.14136e-07	1.21466e-07	0.000941624	0.000892349	0.558171	0.316741	0.00019534	0.114949	0.000206233	0.00578082	0.00301162	7.86548e-05	8.96842e-05	1.06833e-08	9.45769e-06	0.000587149	6.07865e-06	2.02535e-05	2.74529e-05	1.81651e-05	6.71459e-05	7.54347e-06	4.21841e-05	0.000222251	1.33824e-05	6.54594e-05	6.42195e-05	0.000239908	0.000110687	0.000332578	2.37271e-05	4.71727e-05
OG0000001	zf-C2H2_6	zf-met	2.99239	1.6171	0.282857	1.00757	0	0	0	0	0	9.94956e-14	1.25439e-07	2.3398e-09	0.72717	0.00015137	0.159346	0.0901191	7.85492e-05	8.92803e-05	1.06262e-08	9.24137e-06	0.0168593	0.00854322	0.0118949	0.00116455	7.75186e-05	0.00350548	0.0001466	4.2137e-05	0.000221554	0.000251987	6.52223e-05	6.39869e-05	0.000237006	0.000108328	0.000325491	0.00923981	0.00906206
OG0000001	zf-C2H2_assoc	zf-C2H2	1.00281	0.0591088	7.87219e-06	1.19546e-05	0.0195698	0.00835384	3.84255e-05	0.00364362	0.000472569	0.000514576	0.000165702	0.000223013	7.7587e-05	0.000208148	4.57999e-05	0.000134732	7.86575e-05	8.96945e-05	1.06848e-08	9.46323e-06	6.05261e-05	6.07865e-06	2.02535e-05	2.74534e-05	1.81662e-05	1.55084e-05	5.45747e-06	4.21842e-05	0.000222252	9.80787e-06	6.54594e-05	6.42195e-05	0.000239908	0.000110687	0.000332578	2.37271e-05	4.71728e-05
OG0000001	zf-C2H2_assoc	zf-H2C2_5	1.00281	0.0591088	7.87219e-06	1.19546e-05	0.0195698	0.00835384	3.84255e-05	0.00364362	0.000472569	0.000514576	0.000165702	0.000223013	7.7587e-05	0.000208148	4.57999e-05	0.000134732	7.86575e-05	8.96945e-05	1.06848e-08	9.46323e-06	6.05261e-05	6.07865e-06	2.02535e-05	2.74534e-05	1.81662e-05	1.55084e-05	5.45747e-06	4.21842e-05	0.000222252	9.80787e-06	6.54594e-05	6.42195e-05	0.000239908	0.000110687	0.000332578	2.37271e-05	4.71728e-05
OG0000001	zf-C2H2	dsrm	1.00268	0.029026	7.37438e-06	9.95656e-05	0.000108399	0.000134416	3.85899e-05	6.15308e-05	0.00047289	2.65498e-05	2.37573e-05	0.000223024	3.21801e-05	0.000208149	4.35921e-05	0.000133624	7.86575e-05	8.96942e-05	1.06848e-08	9.46307e-06	6.03211e-05	6.07865e-06	2.02535e-05	2.7453e-05	1.81654e-05	1.54826e-05	5.45445e-06	4.13064e-05	0.0206186	0.000330962	6.54591e-05	6.42192e-05	0.000239903	0.000110686	0.000332575	2.37267e-05	4.71688e-05
OG0000001	zf-C2H2	HMG_box	1.00296	0.0129737	2.41934e-05	2.95631e-06	0.000108394	0.000134409	3.85881e-05	6.15217e-05	0.00047282	2.65376e-05	2.37114e-05	0.000222593	0.00182377	0.00020812	0.000130692	0.000177238	7.86575e-05	8.96943e-05	1.06848e-08	9.46315e-06	6.83047e-05	6.07865e-06	2.02535e-05	2.74534e-05	1.81661e-05	1.62711e-05	5.48828e-06	4.21842e-05	0.000222252	9.86066e-06	6.54594e-05	6.42195e-05	0.000239908	0.000110687	0.000332578	2.37271e-05	4.71728e-05
OG0000001	zf-C2H2	Homeobox	1.00279	0.0386011	6.49384e-06	1.04066e-05	0.000106653	0.0107394	3.83778e-05	0.00468325	0.000472476	0.000656216	0.000206899	0.00022301	9.07654e-05	0.000208148	4.64406e-05	0.000135052	7.86575e-05	8.96945e-05	1.06848e-08	9.46323e-06	6.05848e-05	6.07865e-06	2.02535e-05	2.74534e-05	1.81662e-05	1.55142e-05	5.4577e-06	4.21842e-05	0.000222252	9.80827e-06	6.54594e-05	6.42195e-05	0.000239908	0.000110687	0.000332578	2.37271e-05	4.71728e-05
OG0000001	zf-C2H2_jaz	zf-C2H2	1.01954	2.29361	0.983296	0.00911992	0.00956703	0.00403612	0.000456199	0.827412	0.000398309	0.113313	0.0330459	0.000220482	0.0106015	0.000207977	0.000557487	0.000390944	7.86573e-05	8.96936e-05	1.06847e-08	9.46274e-06	0.000107412	6.07865e-06	2.02535e-05	2.74534e-05	1.81661e-05	2.01057e-05	5.64318e-06	4.21842e-05	0.000222251	1.01261e-05	6.54594e-05	6.42195e-05	0.000239908	0.000110687	0.000332578	2.37271e-05	4.71728e-05
OG0000001	zf-C2H2_jaz	zf-C2H2_4	1.21675	4.90264	0.0296104	0.0508005	8.49733e-05	0.002939	2.78493e-07	0.00114975	0.00649213	0.14185	0.0412852	4.24948e-05	0.750863	0.000195961	0.036573	0.0184255	7.86404e-05	8.96289e-05	1.06755e-08	9.42805e-06	0.00340771	6.07864e-06	2.02533e-05	2.745e-05	1.81594e-05	0.000343707	1.87156e-05	4.21837e-05	0.000222245	3.25264e-05	6.54594e-05	6.42195e-05	0.000239908	0.000110687	0.000332577	2.37271e-05	4.71725e-05
OG0000001	zf-C2H2_jaz	zf-C2H2_6	1.04533	2.28566	0.00174947	0.00648151	0.000228674	0.00792065	0.000303809	0.824071	0.000398906	0.112458	0.0327464	0.000220507	0.0105016	0.000207979	0.000552587	0.000388489	7.86573e-05	8.96936e-05	1.06847e-08	9.46274e-06	0.000106963	6.07865e-06	2.02535e-05	2.74534e-05	1.81661e-05	2.00617e-05	5.6414e-06	4.21842e-05	0.000222251	1.01231e-05	6.54594e-05	6.42195e-05	0.000239908	0.000110687	0.000332578	2.37271e-05	4.71728e-05
OG0000001	zf-C2H2_jaz	zf-Di19	1.00291	0.0833496	1.49883e-05	1.77291e-05	0.000106636	0.000132119	0.0153537	0.0144245	0.000471603	0.00198338	0.000592909	0.00022298	0.000214247	0.000208146	5.24437e-05	0.000138058	7.86575e-05	8.96945e-05	1.06848e-08	9.46322e-06	6.11348e-05	6.07865e-06	2.02535e-05	2.74534e-05	1.81662e-05	1.55681e-05	5.45988e-06	4.21842e-05	0.000222252	9.812e-06	6.54594e-05	6.42195e-05	0.000239908	0.000110687	0.000332578	2.37271e-05	4.71728e-05
OG0000001	zf-C2H2_jaz	zf-H2C2_5	1.99182	0.17055	0.00021474	9.51514e-05	0.000105535	0.000130684	0.015187	0.0142665	0.000466435	0.00196104	0.000585366	0.000220143	0.0120134	0.000207954	0.000626325	0.000425419	7.86573e-05	8.96934e-05	1.06847e-08	9.46267e-06	0.000113721	6.07865e-06	2.02535e-05	2.74534e-05	1.81661e-05	2.07243e-05	5.66817e-06	4.21842e-05	0.000222251	1.01689e-05	6.54594e-05	6.42195e-05	0.000239908	0.000110687	0.000332578	2.37271e-05	4.71728e-05
OG0000001	zf-C2H2_jaz	zf-met	1.66271	1.7757	0.381803	0.00493631	7.12611e-05	8.60432e-05	0.0196714	0.0184429	0.0602071	0.246431	0.0718409	0.000217497	0.0230178	0.000207776	0.00116118	0.000693227	7.8657e-05	8.96925e-05	1.06845e-08	9.46216e-06	0.000162729	6.07865e-06	2.02535e-05	2.74533e-05	1.8166e-05	2.55297e-05	5.86229e-06	4.21842e-05	0.000222251	1.05016e-05	6.54594e-05	6.42195e-05	0.000239908	0.000110687	0.000332578	2.37271e-05	4.71728e-05
OG0000001	zf-C2H2	NSF	1.0025	0.109124	2.94482e-05	0.000330504	0.000108284	0.000134265	3.85467e-05	6.13125e-05	0.0913176	0.0025761	0.000765307	0.000222967	0.000269395	0.000208145	5.51248e-05	0.000139401	7.86575e-05	8.96945e-05	1.06848e-08	9.46322e-06	6.13805e-05	6.07865e-06	2.02535e-05	2.74534e-05	1.81662e-05	1.55922e-05	5.46085e-06	4.21842e-05	0.000222252	9.81367e-06	6.54594e-05	6.42195e-05	0.000239908	0.000110687	0.000332578	2.37271e-05	4.71728e-05
OG0000001	zf-C2H2	Rad51	1.00296	0.0129737	2.41934e-05	2.95631e-06	0.000108394	0.000134409	3.85881e-05	6.15217e-05	0.00047282	2.65376e-05	2.37114e-05	0.000222593	0.00182377	0.00020812	0.000130692	0.000177238	7.86575e-05	8.96943e-05	1.06848e-08	9.46315e-06	6.83047e-05	6.07865e-06	2.02535e-05	2.74534e-05	1.81661e-05	1.62711e-05	5.48828e-06	4.21842e-05	0.000222252	9.86066e-06	6.54594e-05	6.42195e-05	0.000239908	0.000110687	0.000332578	2.37271e-05	4.71728e-05
OG0000001	zf-C2H2	Ribonucleas_3_3	1.00268	0.029026	7.37438e-06	9.95656e-05	0.000108399	0.000134416	3.85899e-05	6.15308e-05	0.00047289	2.65498e-05	2.37573e-05	0.000223024	3.21801e-05	0.000208149	4.35921e-05	0.000133624	7.86575e-05	8.96942e-05	1.06848e-08	9.46307e-06	6.03211e-05	6.07865e-06	2.02535e-05	2.7453e-05	1.81654e-05	1.54826e-05	5.45445e-06	4.13064e-05	0.0206186	0.000330962	6.54591e-05	6.42192e-05	0.000239903	0.000110686	0.000332575	2.37267e-05	4.71688e-05
OG0000001	zf-C2H2	zf-C2H2_2	1.00291	0.0833496	1.49883e-05	1.77291e-05	0.000106636	0.000132119	0.0153537	0.0144245	0.000471603	0.00198338	0.000592909	0.00022298	0.000214247	0.000208146	5.24437e-05	0.000138058	7.86575e-05	8.96945e-05	1.06848e-08	9.46322e-06	6.11348e-05	6.07865e-06	2.02535e-05	2.74534e-05	1.81662e-05	1.55681e-05	5.45988e-06	4.21842e-05	0.000222252	9.812e-06	6.54594e-05	6.42195e-05	0.000239908	0.000110687	0.000332578	2.37271e-05	4.71728e-05
OG0000001	zf-C2H2	zf-C2H2_4	0.225583	17.1495	4.46049	2.69094	0	0	0	0	0	8.93374e-10	2.81107e-07	5.24529e-09	0.00763614	1.58962e-06	0.000661981	0.000166317	0.00683645	0.00118257	4.08986e-08	1.98984e-06	0.000395876	4.17442e-08	1.3485e-08	0.00332484	0.000199071	0.0470701	0.00194072	2.78068e-05	1.15652e-05	0.00339304	4.66709e-05	4.57869e-05	1.03957e-05	3.36237e-06	0.00335676	0.0130114	0.0123462
OG0000001	zf-C2H2	zf-C2H2_6	1.18131	8.62307	3.72745	2.73691	0	0	0	0	0	0	0	0	7.15126e-06	6.4238e-07	0.000180819	1.83882e-07	2.25628e-07	2.5325e-06	3.44956e-08	1.65634e-07	0.000278109	5.48272e-06	2.54101e-13	1.19637e-05	0.000267647	0.500074	0.0248983	3.45861e-05	0.000116739	0.0532579	5.73528e-05	5.62665e-05	0.00014073	6.47159e-05	0.00019445	0.00362698	0.00342091
OG0000001	zf-C2H2	zf-C2H2_jaz	1.01194	2.84763	1.9463	0.172168	2.3224e-07	1.68896e-05	7.09899e-05	0.00499552	0.006009	0.70627	0.213058	0.000206489	0.0687944	0.000207031	0.00339318	0.00181105	7.8656e-05	8.96885e-05	1.0684e-08	9.46001e-06	0.000367295	6.07865e-06	2.02535e-05	2.74531e-05	1.81655e-05	4.55878e-05	6.67257e-06	4.21841e-05	0.000222251	1.189e-05	6.54594e-05	6.42195e-05	0.000239908	0.000110687	0.000332578	2.37271e-05	4.71728e-05
OG0000001	zf-C2H2	zf-C2HC_2	2.16146	1.87698	0.718505	0.00390723	0.00561037	0.386794	2.5851e-05	0.168938	0.000396625	0.0230821	0.00672482	0.000193353	0.123436	0.000206146	0.00604674	0.00313964	7.86547e-05	8.96837e-05	1.06833e-08	9.45745e-06	0.000610419	6.07865e-06	2.02535e-05	2.74529e-05	1.81651e-05	6.94267e-05	7.63558e-06	4.21841e-05	0.000222251	1.35402e-05	6.54594e-05	6.42195e-05	0.000239908	0.000110687	0.000332578	2.37271e-05	4.71727e-05
OG0000001	zf-C2H2	zf-Di19	1.00289	0.223367	0.0914518	0.00010033	0.000103415	0.000127924	0.0431968	0.0406363	0.00046924	0.00557202	0.00163891	0.000222899	0.000549032	0.00020814	6.87215e-05	0.000146209	7.86575e-05	8.96944e-05	1.06848e-08	9.46321e-06	6.26264e-05	6.07865e-06	2.02535e-05	2.74534e-05	1.81662e-05	1.57144e-05	5.46579e-06	4.21842e-05	0.000222252	9.82212e-06	6.54594e-05	6.42195e-05	0.000239908	0.000110687	0.000332578	2.37271e-05	4.71728e-05
OG0000001	zf-C2H2	zf-H2C2_2	2.00158	1.4403	0.638134	1.03656	0	0	0	2.99286e-10	2.95224e-10	0.000157832	0.516885	0.000115317	0.441196	0.000199463	0.0258764	0.0132342	7.86447e-05	8.96453e-05	1.06778e-08	9.43684e-06	0.00246275	6.07864e-06	2.02533e-05	2.74498e-05	1.81591e-05	0.000251068	1.49731e-05	4.2181e-05	0.000222205	2.61109e-05	6.53388e-05	6.41012e-05	0.000238419	0.000109322	0.000328477	0.00614467	0.00591211
OG0000001	zf-C2H2	zf-H2C2_5	3.01759	4.00296	1.5497	2.08881	6.9365e-12	1.55949e-10	2.32669e-11	1.94286e-06	1.84107e-06	0.0153708	0.015194	6.80704e-06	0.872869	0.000188052	0.0534232	0.0272628	7.85831e-05	8.94098e-05	1.06445e-08	9.31058e-06	0.00503582	6.06687e-06	1.96991e-05	0.0158639	0.000847555	0.00830384	0.000340399	4.21426e-05	0.000221637	0.000583998	6.53629e-05	6.41248e-05	0.00023871	0.0001098	0.000329914	0.00305822	0.00289474
OG0000001	zf-C2H2	zf-met	2.03953	7.82297	1.15626	1.12036	0	0	0	0	0	4.21026e-14	1.50994e-09	9.42572e-10	0.34885	7.26178e-05	0.0766247	0.0432467	7.61821e-05	8.02393e-05	9.34725e-09	4.42172e-06	0.00804023	5.86126e-06	1.00231e-05	0.00791511	0.000404926	0.0130381	0.000529755	2.03883e-05	0.00997455	0.0307396	5.5725e-05	5.46694e-05	0.000123329	5.62868e-05	0.000169123	0.00646904	0.00639347
OG0000001	zf-C2HC_2	zf-C2H2	1.2081	2.67823	0.804113	0.00373174	0.00773252	0.00327833	0.00616015	0.671697	0.000412439	0.0918664	0.0267785	0.000220965	0.00859418	0.00020801	0.000459877	0.000342068	7.86573e-05	8.96937e-05	1.06847e-08	9.46283e-06	9.84681e-05	6.07865e-06	2.02535e-05	2.74534e-05	1.81661e-05	1.92287e-05	5.60775e-06	4.21842e-05	0.000222251	1.00654e-05	6.54594e-05	6.42195e-05	0.000239908	0.000110687	0.000332578	2.37271e-05	4.71728e-05
OG0000001	zf-C2HC_2	zf-C2H2_4	1.99914	0.069978	8.72046e-05	3.97409e-05	0.000106275	0.0107012	3.82415e-05	0.00466615	0.00047075	0.000653618	0.000205775	0.000221799	0.0051268	0.000208066	0.000291354	0.000257688	7.86574e-05	8.9694e-05	1.06847e-08	9.46299e-06	8.30268e-05	6.07865e-06	2.02535e-05	2.74534e-05	1.81661e-05	1.77147e-05	5.54659e-06	4.21842e-05	0.000222252	9.96059e-06	6.54594e-05	6.42195e-05	0.000239908	0.000110687	0.000332578	2.37271e-05	4.71728e-05
OG0000001	zf-C2HC_2	zf-C2H2_6	1.16744	5.48717	0.902176	0.0380857	5.8705e-06	0.000195697	5.32118e-06	0.0202311	0.000537836	0.0777021	0.0225802	2.68856e-05	0.815662	0.000194883	0.0398042	0.0200462	7.86389e-05	8.96231e-05	1.06747e-08	9.42493e-06	0.00370438	6.07864e-06	2.02533e-05	2.74497e-05	1.81588e-05	0.000372797	1.98907e-05	4.21837e-05	0.000222245	3.45401e-05	6.54594e-05	6.42195e-05	0.000239908	0.000110687	0.000332577	2.37271e-05	4.71725e-05
OG0000001	zf-C2HC_2	zf-H2C2_2	1.03985	0.099931	0.887771	0.0812068	0.000107111	0.000132738	3.81084e-05	5.91143e-05	0.923322	0.0281845	0.00828194	0.000222387	0.00267939	0.000208106	0.000172348	0.000198098	7.86575e-05	8.96942e-05	1.06848e-08	9.46311e-06	7.21221e-05	6.07865e-06	2.02535e-05	2.74534e-05	1.81661e-05	1.66454e-05	5.5034e-06	4.21842e-05	0.000222252	9.88658e-06	6.54594e-05	6.42195e-05	0.000239908	0.000110687	0.000332578	2.37271e-05	4.71728e-05
OG0000001	zf-C2HC_2	zf-met	1.33816	2.25366	0.00086336	0.00169523	0.0127481	0.00540916	0.00516653	0.562567	0.000422441	0.0767026	0.0223304	0.000221308	0.00716827	0.000208033	0.000390523	0.00030734	7.86574e-05	8.96939e-05	1.06847e-08	9.4629e-06	9.2113e-05	6.07865e-06	2.02535e-05	2.74534e-05	1.81661e-05	1.86056e-05	5.58258e-06	4.21842e-05	0.000222251	1.00223e-05	6.54594e-05	6.42195e-05	0.000239908	0.000110687	0.000332578	2.37271e-05	4.71728e-05
OG0000001	zf-Di19	Homeobox	1.00281	0.0591088	7.87219e-06	1.19546e-05	0.0195698	0.00835384	3.84255e-05	0.00364362	0.000472569	0.000514576	0.000165702	0.000223013	7.7587e-05	0.000208148	4.57999e-05	0.000134732	7.86575e-05	8.96945e-05	1.06848e-08	9.46323e-06	6.05261e-05	6.07865e-06	2.02535e-05	2.74534e-05	1.81662e-05	1.55084e-05	5.45747e-06	4.21842e-05	0.000222252	9.80787e-06	6.54594e-05	6.42195e-05	0.000239908	0.000110687	0.000332578	2.37271e-05	4.71728e-05
OG0000001	zf-Di19	zf-C2H2	1.0029	0.155447	0.062889	4.53391e-05	0.000104978	0.000129959	0.0297115	0.0279239	0.000470388	0.00382856	0.00113035	0.000222939	0.000386232	0.000208143	6.08056e-05	0.000142245	7.86575e-05	8.96944e-05	1.06848e-08	9.46322e-06	6.1901e-05	6.07865e-06	2.02535e-05	2.74534e-05	1.81662e-05	1.56432e-05	5.46291e-06	4.21842e-05	0.000222252	9.8172e-06	6.54594e-05	6.42195e-05	0.000239908	0.000110687	0.000332578	2.37271e-05	4.71728e-05
OG0000001	zf-Di19	zf-C2H2_6	1.33816	2.25366	0.00086336	0.00169523	0.0127481	0.00540916	0.00516653	0.562567	0.000422441	0.0767026	0.0223304	0.000221308	0.00716827	0.000208033	0.000390523	0.00030734	7.86574e-05	8.96939e-05	1.06847e-08	9.4629e-06	9.2113e-05	6.07865e-06	2.02535e-05	2.74534e-05	1.81661e-05	1.86056e-05	5.58258e-06	4.21842e-05	0.000222251	1.00223e-05	6.54594e-05	6.42195e-05	0.000239908	0.000110687	0.000332578	2.37271e-05	4.71728e-05
OG0000001	zf-Di19	zf-met	1.15282	2.86153	1.70568	0.00487649	0.00554856	0.00235196	0.00658443	0.716832	0.000407592	0.0990931	0.0290177	0.00022079	0.00932153	0.000207998	0.000495357	0.000359838	7.86573e-05	8.96937e-05	1.06847e-08	9.4628e-06	0.00010172	6.07865e-06	2.02535e-05	2.74534e-05	1.81661e-05	1.95476e-05	5.62064e-06	4.21842e-05	0.000222251	1.00875e-05	6.54594e-05	6.42195e-05	0.000239908	0.000110687	0.000332578	2.37271e-05	4.71728e-05
OG0000001	zf-H2C2_2	zf-C2H2	2.01466	2.96383	0.745557	1.47992	3.43969e-13	2.35233e-13	5.07288e-14	3.23622e-11	3.20144e-11	2.19134e-06	0.0137271	3.06207e-06	0.888056	0.000187718	0.0605779	0.0311281	7.86271e-05	8.95779e-05	1.06683e-08	9.40072e-06	0.00575318	6.07864e-06	2.0253e-05	2.7445e-05	1.81495e-05	0.000573782	2.80111e-05	4.21782e-05	0.000222163	4.84539e-05	6.53356e-05	6.40981e-05	0.00023838	0.000109305	0.000328424	0.00614367	0.00591112
OG0000001	zf-H2C2_2	zf-C2H2_4	1.103	3.68033	0.983546	0.0258306	2.49071e-06	0.000244212	0.000694965	0.0499254	0.00664279	0.665931	0.194458	0.000208055	0.0622902	0.000207139	0.00307096	0.0016495	7.86561e-05	8.9689e-05	1.0684e-08	9.46032e-06	0.000337726	6.07865e-06	2.02535e-05	2.74531e-05	1.81656e-05	4.26884e-05	6.55545e-06	4.21841e-05	0.000222251	1.16893e-05	6.54594e-05	6.42195e-05	0.000239908	0.000110687	0.000332578	2.37271e-05	4.71728e-05
OG0000001	zf-H2C2_2	zf-C2H2_6	2.93686	2.58781	0.590918	0.0183898	7.35447e-11	1.80687e-09	3.52318e-10	3.59881e-05	3.50854e-05	0.399103	0.374173	0.00017247	0.152298	0.000192611	0.00781941	0.00402132	7.70218e-05	8.34403e-05	3.88117e-06	0.0028933	0.0595515	6.07856e-06	2.02492e-05	2.73798e-05	1.80209e-05	0.00584984	0.000241167	4.21548e-05	0.000221817	0.000413743	6.53745e-05	6.41362e-05	0.000238855	0.000109866	0.000330112	0.00306007	0.0028966
OG0000001	zf-H2C2_2	zf-C2H2_jaz	1.00291	0.0833496	1.49883e-05	1.77291e-05	0.000106636	0.000132119	0.0153537	0.0144245	0.000471603	0.00198338	0.000592909	0.00022298	0.000214247	0.000208146	5.24437e-05	0.000138058	7.86575e-05	8.96945e-05	1.06848e-08	9.46322e-06	6.11348e-05	6.07865e-06	2.02535e-05	2.74534e-05	1.81662e-05	1.55681e-05	5.45988e-06	4.21842e-05	0.000222252	9.812e-06	6.54594e-05	6.42195e-05	0.000239908	0.000110687	0.000332578	2.37271e-05	4.71728e-05
OG0000001	zf-H2C2_2	zf-C2HC_2	1.0025	0.196616	0.172211	1.34604e-05	0.000108182	0.000134133	3.85088e-05	6.11217e-05	0.168289	0.0048035	0.00141513	0.000222917	0.000477426	0.000208142	6.52401e-05	0.000144466	7.86575e-05	8.96944e-05	1.06848e-08	9.46321e-06	6.23074e-05	6.07865e-06	2.02535e-05	2.74534e-05	1.81662e-05	1.56831e-05	5.46452e-06	4.21842e-05	0.000222252	9.81996e-06	6.54594e-05	6.42195e-05	0.000239908	0.000110687	0.000332578	2.37271e-05	4.71728e-05
OG0000001	zf-H2C2_2	zf-H2C2_5	1.00279	0.0386011	6.49384e-06	1.04066e-05	0.000106653	0.0107394	3.83778e-05	0.00468325	0.000472476	0.000656216	0.000206899	0.00022301	9.07654e-05	0.000208148	4.64406e-05	0.000135052	7.86575e-05	8.96945e-05	1.06848e-08	9.46323e-06	6.05848e-05	6.07865e-06	2.02535e-05	2.74534e-05	1.81662e-05	1.55142e-05	5.4577e-06	4.21842e-05	0.000222252	9.80827e-06	6.54594e-05	6.42195e-05	0.000239908	0.000110687	0.000332578	2.37271e-05	4.71728e-05
OG0000001	zf-H2C2_2	zf-met	2.05248	3.87411	1.72574	0.211243	1.77347e-07	4.79e-05	0.000190082	0.0430848	0.00408767	0.667387	0.212895	0.000206274	0.069667	0.000207012	0.00344569	0.0018377	7.86559e-05	8.96882e-05	1.06839e-08	9.45987e-06	0.00037218	6.07865e-06	2.02535e-05	2.7453e-05	1.81653e-05	4.60654e-05	6.69167e-06	4.21835e-05	0.000222242	1.19218e-05	6.54021e-05	6.41633e-05	0.000239196	0.000110022	0.000330579	0.00306443	0.00290097
OG0000001	zf-H2C2_2	zf-TRAF	1.00284	0.0271566	3.16613e-05	0.000110647	0.000108399	0.000134416	3.85899e-05	6.15308e-05	0.00047289	2.65498e-05	2.37573e-05	0.000223024	3.21801e-05	0.000208149	4.35924e-05	0.000133626	7.86575e-05	8.96944e-05	1.06848e-08	9.46322e-06	6.03236e-05	6.07865e-06	2.02535e-05	2.74534e-05	1.81661e-05	1.54881e-05	5.45648e-06	4.21837e-05	0.000222244	9.80544e-06	6.54022e-05	6.41634e-05	0.000239197	0.000110022	0.000330581	0.00306446	0.00290099
OG0000001	zf-H2C2_5	WWE	1.00296	0.0129737	2.41934e-05	2.95631e-06	0.000108394	0.000134409	3.85881e-05	6.15217e-05	0.00047282	2.65376e-05	2.37114e-05	0.000222593	0.00182377	0.00020812	0.000130692	0.000177238	7.86575e-05	8.96943e-05	1.06848e-08	9.46315e-06	6.83047e-05	6.07865e-06	2.02535e-05	2.74534e-05	1.81661e-05	1.62711e-05	5.48828e-06	4.21842e-05	0.000222252	9.86066e-06	6.54594e-05	6.42195e-05	0.000239908	0.000110687	0.000332578	2.37271e-05	4.71728e-05
OG0000001	zf-H2C2_5	zf-C2H2	2.03708	2.82968	1.63542	2.06325	2.40062e-12	9.38772e-12	9.2224e-12	4.99268e-06	4.6009e-06	0.0193214	0.0163608	7.94653e-06	0.879885	0.000190576	0.0523737	0.0266852	7.8632e-05	8.9597e-05	1.0671e-08	9.41094e-06	0.00492983	6.07864e-06	2.02531e-05	2.74474e-05	1.81542e-05	0.000493007	2.47476e-05	4.21813e-05	0.000222209	4.28627e-05	6.54e-05	6.41612e-05	0.000239169	0.00011001	0.000330543	0.0030641	0.00290063
OG0000001	zf-H2C2_5	zf-C2H2_4	1.20391	5.32969	1.00654	0.0398081	1.83224e-05	1.04634e-06	5.33878e-05	0.00567497	0.000972056	0.141433	0.0413439	4.19949e-05	0.752915	0.000195922	0.0366905	0.0184849	7.86403e-05	8.96287e-05	1.06755e-08	9.42793e-06	0.0034186	6.07864e-06	2.02533e-05	2.745e-05	1.81594e-05	0.000344775	1.87587e-05	4.21837e-05	0.000222245	3.26004e-05	6.54594e-05	6.42195e-05	0.000239908	0.000110687	0.000332577	2.37271e-05	4.71725e-05
OG0000001	zf-H2C2_5	zf-C2H2_6	1.01041	2.68192	1.79063	1.2805	1.11689e-07	9.15397e-07	1.31555e-06	0.00621991	0.00215491	0.610333	0.278061	0.000199524	0.0976305	0.000206533	0.0048837	0.00256048	7.86553e-05	8.96858e-05	1.06836e-08	9.45856e-06	0.000504533	6.07865e-06	2.02535e-05	2.7453e-05	1.81653e-05	5.90448e-05	7.2162e-06	4.21841e-05	0.000222251	1.28216e-05	6.54594e-05	6.42195e-05	0.000239908	0.000110687	0.000332578	2.37271e-05	4.71727e-05
OG0000001	zf-H2C2_5	zf-C2H2_jaz	1.00296	0.0129737	2.41934e-05	2.95631e-06	0.000108394	0.000134409	3.85881e-05	6.15217e-05	0.00047282	2.65376e-05	2.37114e-05	0.000222593	0.00182377	0.00020812	0.000130692	0.000177238	7.86575e-05	8.96943e-05	1.06848e-08	9.46315e-06	6.83047e-05	6.07865e-06	2.02535e-05	2.74534e-05	1.81661e-05	1.62711e-05	5.48828e-06	4.21842e-05	0.000222252	9.86066e-06	6.54594e-05	6.42195e-05	0.000239908	0.000110687	0.000332578	2.37271e-05	4.71728e-05
OG0000001	zf-H2C2_5	zf-H2C2_2	1.06042	3.74787	0.96802	0.0212747	1.94648e-06	0.000189358	0.000273912	0.019571	0.00874949	0.690444	0.202557	0.000207413	0.064959	0.000207095	0.00320156	0.00171492	7.86561e-05	8.96888e-05	1.0684e-08	9.46019e-06	0.000349698	6.07865e-06	2.02535e-05	2.74531e-05	1.81656e-05	4.38624e-05	6.60287e-06	4.21841e-05	0.000222251	1.17706e-05	6.54594e-05	6.42195e-05	0.000239908	0.000110687	0.000332578	2.37271e-05	4.71728e-05
OG0000001	zf-H2C2_5	zf-met	2.06876	4.74356	2.4232	0.951933	1.71073e-08	5.94396e-08	9.96484e-08	0.000473062	0.000111915	0.0417606	0.0200754	1.38688e-05	0.863293	0.000192649	0.0462555	0.0234213	7.86347e-05	8.96071e-05	1.06724e-08	9.41638e-06	0.00432639	6.07864e-06	2.02531e-05	2.74471e-05	1.81536e-05	0.000433787	2.23537e-05	4.21794e-05	0.000222181	3.87559e-05	6.5337e-05	6.40994e-05	0.000238397	0.000109312	0.000328447	0.0061441	0.00591155
OG0000001	zf-met	HMG_box	1.00296	0.0129737	2.41934e-05	2.95631e-06	0.000108394	0.000134409	3.85881e-05	6.15217e-05	0.00047282	2.65376e-05	2.37114e-05	0.000222593	0.00182377	0.00020812	0.000130692	0.000177238	7.86575e-05	8.96943e-05	1.06848e-08	9.46315e-06	6.83047e-05	6.07865e-06	2.02535e-05	2.74534e-05	1.81661e-05	1.62711e-05	5.48828e-06	4.21842e-05	0.000222252	9.86066e-06	6.54594e-05	6.42195e-05	0.000239908	0.000110687	0.000332578	2.37271e-05	4.71728e-05
OG0000001	zf-met	Homeobox	1.00281	0.0591088	7.87219e-06	1.19546e-05	0.0195698	0.00835384	3.84255e-05	0.00364362	0.000472569	0.000514576	0.000165702	0.000223013	7.7587e-05	0.000208148	4.57999e-05	0.000134732	7.86575e-05	8.96945e-05	1.06848e-08	9.46323e-06	6.05261e-05	6.07865e-06	2.02535e-05	2.74534e-05	1.81662e-05	1.55084e-05	5.45747e-06	4.21842e-05	0.000222252	9.80787e-06	6.54594e-05	6.42195e-05	0.000239908	0.000110687	0.000332578	2.37271e-05	4.71728e-05
OG0000001	zf-met	zf-C2H2	3.12228	3.78738	0.940384	1.25378	0	0	0	0	0	5.11449e-15	1.02746e-10	6.41386e-11	0.605367	0.000126015	0.169012	0.0986902	7.80671e-05	8.74389e-05	1.03657e-08	8.25937e-06	0.018546	0.00808011	0.0112357	0.00108234	6.95167e-05	0.0038414	0.000159697	4.05557e-05	0.000198188	0.000272308	5.75765e-05	5.64859e-05	0.000148293	0.00475988	0.000128035	0.233149	0.266545
OG0000001	zf-met	zf-C2H2_2	1.00291	0.0833496	1.49883e-05	1.77291e-05	0.000106636	0.000132119	0.0153537	0.0144245	0.000471603	0.00198338	0.000592909	0.00022298	0.000214247	0.000208146	5.24437e-05	0.000138058	7.86575e-05	8.96945e-05	1.06848e-08	9.46322e-06	6.11348e-05	6.07865e-06	2.02535e-05	2.74534e-05	1.81662e-05	1.55681e-05	5.45988e-06	4.21842e-05	0.000222252	9.812e-06	6.54594e-05	6.42195e-05	0.000239908	0.000110687	0.000332578	2.37271e-05	4.71728e-05
OG0000001	zf-met	zf-C2H2_4	1.32472	3.28694	0.879354	0.867536	0	0	0	6.34691e-11	6.29471e-11	0.000250891	0.189989	4.24294e-05	0.123943	0.0281533	0.424891	0.217389	7.84531e-05	8.89127e-05	1.05742e-08	9.04389e-06	0.0399563	6.0786e-06	2.02511e-05	2.74128e-05	1.8086e-05	0.00392826	0.000163539	4.2179e-05	0.000222175	0.000280734	6.54591e-05	6.42192e-05	0.000239904	0.000110686	0.000332575	2.37268e-05	4.71694e-05
OG0000001	zf-met	zf-C2H2_6	2.99658	2.42212	0.305886	1.19016	0	0	0	0	0	1.00816e-08	0.000166564	3.71512e-08	0.786741	0.000163805	0.126637	0.0693473	7.85781e-05	8.93908e-05	1.06418e-08	9.30051e-06	0.0129117	0.00855363	0.0119098	0.0011664	7.76987e-05	0.00268854	0.000113532	4.21594e-05	0.000221886	0.000195192	6.53148e-05	6.40776e-05	0.000238125	0.000109188	0.000328074	0.00613709	0.00590462
OG0000001	zf-met	zf-C2H2_jaz	1.02333	2.31799	1.95893	0.0243474	5.81798e-05	0.00400447	0.000213127	0.831317	0.000396416	0.11592	0.034068	0.000220399	0.0109496	0.000207972	0.000574643	0.000399543	7.86573e-05	8.96935e-05	1.06847e-08	9.46272e-06	0.000108986	6.07865e-06	2.02535e-05	2.74534e-05	1.81661e-05	2.026e-05	5.64942e-06	4.21842e-05	0.000222251	1.01368e-05	6.54594e-05	6.42195e-05	0.000239908	0.000110687	0.000332578	2.37271e-05	4.71728e-05
OG0000001	zf-met	zf-C2HC_2	1.00279	0.0386011	6.49384e-06	1.04066e-05	0.000106653	0.0107394	3.83778e-05	0.00468325	0.000472476	0.000656216	0.000206899	0.00022301	9.07654e-05	0.000208148	4.64406e-05	0.000135052	7.86575e-05	8.96945e-05	1.06848e-08	9.46323e-06	6.05848e-05	6.07865e-06	2.02535e-05	2.74534e-05	1.81662e-05	1.55142e-05	5.4577e-06	4.21842e-05	0.000222252	9.80827e-06	6.54594e-05	6.42195e-05	0.000239908	0.000110687	0.000332578	2.37271e-05	4.71728e-05
OG0000001	zf-met	zf-Di19	1.2081	2.67823	0.804113	0.00373174	0.00773252	0.00327833	0.00616015	0.671697	0.000412439	0.0918664	0.0267785	0.000220965	0.00859418	0.00020801	0.000459877	0.000342068	7.86573e-05	8.96937e-05	1.06847e-08	9.46283e-06	9.84681e-05	6.07865e-06	2.02535e-05	2.74534e-05	1.81661e-05	1.92287e-05	5.60775e-06	4.21842e-05	0.000222251	1.00654e-05	6.54594e-05	6.42195e-05	0.000239908	0.000110687	0.000332578	2.37271e-05	4.71728e-05
OG0000001	zf-met	zf-H2C2_2	2.03858	4.78657	1.02445	0.133425	2.28044e-05	3.33739e-06	2.29726e-05	0.00241163	6.81285e-05	0.00947717	0.73256	0.000166075	0.236781	0.000204283	0.0115795	0.00591076	7.86517e-05	8.96723e-05	1.06817e-08	9.45131e-06	0.00111754	6.07864e-06	2.02534e-05	2.74515e-05	1.81624e-05	0.000119139	9.64285e-06	4.21812e-05	0.000222207	1.69757e-05	6.52744e-05	6.4038e-05	0.000237637	0.000108616	0.000326355	0.0092644	0.00908662
OG0000001	zf-met	zf-H2C2_5	2.05615	3.77333	2.32536	1.19936	4.03675e-09	4.161e-09	5.61241e-09	4.97463e-05	4.58468e-05	0.0346725	0.0193868	1.2045e-05	0.869385	0.000192215	0.0475255	0.0240921	7.8634e-05	8.96046e-05	1.06721e-08	9.41502e-06	0.00445022	6.07864e-06	2.02531e-05	2.74469e-05	1.81533e-05	0.000445934	2.28445e-05	4.21793e-05	0.00022218	3.95972e-05	6.53369e-05	6.40993e-05	0.000238395	0.000109312	0.000328445	0.00614406	0.00591152
OG0000001	zf-MYND	zf-C2H2	1.00289	0.0914131	9.60298e-05	0.000359828	0.000108399	0.000134416	3.85899e-05	6.15308e-05	0.00047289	2.65497e-05	2.37573e-05	0.000223023	3.2179e-05	0.000208142	4.35837e-05	0.00013356	0.058328	0.0113477	4.1154e-07	0.000308343	0.000505339	6.07865e-06	2.02535e-05	2.7453e-05	1.81653e-05	5.91233e-05	7.21936e-06	4.21841e-05	0.000222251	1.2827e-05	6.54594e-05	6.42195e-05	0.000239908	0.000110687	0.000332578	2.37271e-05	4.71727e-05
OG0000001	zf-TRAF	zf-C2H2	1.00289	0.0914131	9.60298e-05	0.000359828	0.000108399	0.000134416	3.85899e-05	6.15308e-05	0.00047289	2.65497e-05	2.37573e-05	0.000223023	3.2179e-05	0.000208142	4.35837e-05	0.00013356	0.058328	0.0113477	4.1154e-07	0.000308343	0.000505339	6.07865e-06	2.02535e-05	2.7453e-05	1.81653e-05	5.91233e-05	7.21936e-06	4.21841e-05	0.000222251	1.2827e-05	6.54594e-05	6.42195e-05	0.000239908	0.000110687	0.000332578	2.37271e-05	4.71727e-05
OG0000001	zf-TRAF	zf-C2H2_4	1.00289	0.0914131	9.60298e-05	0.000359828	0.000108399	0.000134416	3.85899e-05	6.15308e-05	0.00047289	2.65497e-05	2.37573e-05	0.000223023	3.2179e-05	0.000208142	4.35837e-05	0.00013356	0.058328	0.0113477	4.1154e-07	0.000308343	0.000505339	6.07865e-06	2.02535e-05	2.7453e-05	1.81653e-05	5.91233e-05	7.21936e-06	4.21841e-05	0.000222251	1.2827e-05	6.54594e-05	6.42195e-05	0.000239908	0.000110687	0.000332578	2.37271e-05	4.71727e-05
OG0000002	2OG-FeII_Oxy_2	Pkinase	1.00277	0.0941205	0.000139619	0.000236203	0.000108399	0.000134416	3.85899e-05	6.15308e-05	0.00047289	2.65498e-05	2.37573e-05	0.000223024	3.21801e-05	0.000208149	4.35924e-05	0.000133626	7.86575e-05	8.96945e-05	1.06848e-08	9.46322e-06	6.03237e-05	6.07865e-06	2.02535e-05	2.74534e-05	1.81661e-05	1.54883e-05	5.45656e-06	4.21839e-05	0.000222247	9.80589e-06	6.35121e-05	0.0231351	0.0282928	0.000110599	0.000332313	2.36871e-05	0.00167354
OG0000002	5_3_exonuc_N	5_3_exonuc	1.00256	0.0961057	2.48065e-05	8.83711e-05	0.000108399	0.000134416	3.85899e-05	6.15308e-05	0.00047289	2.65498e-05	2.37573e-05	0.000223024	3.21801e-05	0.000208149	4.35924e-05	0.000133626	7.86575e-05	8.96945e-05	1.06848e-08	9.46322e-06	6.03236e-05	6.07865e-06	2.02535e-05	2.74534e-05	1.81661e-05	1.54882e-05	5.45654e-06	4.21838e-05	0.000222246	9.80575e-06	6.54192e-05	6.41801e-05	0.000239408	0.000110219	0.0731705	0.00216263	0.0020546
OG0000002	5_nucleotid_C	Guanylate_cyc	1.00251	0.0724319	0.0598719	7.30259e-05	0.000108399	0.000134416	3.85899e-05	6.15308e-05	0.00047289	2.65498e-05	2.37573e-05	0.000223024	3.218e-05	0.000208148	4.35915e-05	0.000133619	7.86573e-05	8.96936e-05	1.06847e-08	9.46275e-06	6.03158e-05	6.07865e-06	2.02534e-05	2.74522e-05	1.81638e-05	1.54708e-05	5.45007e-06	3.96166e-05	0.0598665	0.00096512	6.54584e-05	6.42185e-05	0.000239895	0.000110684	0.000332569	2.37258e-05	4.71609e-05
OG0000002	5_nucleotid_C	Pkinase	1.00268	0.029026	7.37438e-06	9.95656e-05	0.000108399	0.000134416	3.85899e-05	6.15308e-05	0.00047289	2.65498e-05	2.37573e-05	0.000223024	3.21801e-05	0.000208149	4.35921e-05	0.000133624	7.86575e-05	8.96942e-05	1.06848e-08	9.46307e-06	6.03211e-05	6.07865e-06	2.02535e-05	2.7453e-05	1.81654e-05	1.54826e-05	5.45445e-06	4.13064e-05	0.0206186	0.000330962	6.54591e-05	6.42192e-05	0.000239903	0.000110686	0.000332575	2.37267e-05	4.71688e-05
OG0000002	5_nucleotid_C	Pkinase_Tyr	1.00202	0.191037	0.158747	0.000665612	0.000108399	0.000134416	3.85899e-05	6.15308e-05	0.00047289	2.65497e-05	2.37573e-05	0.000223024	3.21798e-05	0.000208147	4.35898e-05	0.000133606	7.86569e-05	8.96919e-05	1.06844e-08	9.46183e-06	6.03003e-05	6.07864e-06	2.02533e-05	2.74498e-05	1.81591e-05	1.54363e-05	5.43733e-06	3.5024e-05	0.166375	0.00280939	6.54563e-05	6.42165e-05	0.000239869	0.000110678	0.000332552	2.37233e-05	4.71377e-05
OG0000002	Activin_recp	Pkinase	1.00281	0.0591088	7.87219e-06	1.19546e-05	0.0195698	0.00835384	3.84255e-05	0.00364362	0.000472569	0.000514576	0.000165702	0.000223013	7.7587e-05	0.000208148	4.57999e-05	0.000134732	7.86575e-05	8.96945e-05	1.06848e-08	9.46323e-06	6.05261e-05	6.07865e-06	2.02535e-05	2.74534e-05	1.81662e-05	1.55084e-05	5.45747e-06	4.21842e-05	0.000222252	9.80787e-06	6.54594e-05	6.42195e-05	0.000239908	0.000110687	0.000332578	2.37271e-05	4.71728e-05
OG0000002	ACT	Pkinase_Tyr	1.01308	0.189526	0.880419	0.137917	0.000108399	0.000134416	3.85899e-05	6.15308e-05	0.00047289	2.65498e-05	2.37573e-05	0.000223024	3.21801e-05	0.000208149	4.35924e-05	0.000133626	7.86575e-05	8.96944e-05	1.06848e-08	9.4632e-06	6.03233e-05	6.07865e-06	2.02535e-05	2.74533e-05	1.8166e-05	1.54874e-05	5.45622e-06	4.21829e-05	0.000222233	9.80395e-06	0.863579	5.61586e-05	0.118587	0.000110314	0.000331458	2.35578e-05	0.00692453
OG0000002	ANF_receptor	Pkinase_Tyr	1.00256	0.0961057	2.48065e-05	8.83711e-05	0.000108399	0.000134416	3.85899e-05	6.15308e-05	0.00047289	2.65498e-05	2.37573e-05	0.000223024	3.21801e-05	0.000208149	4.35924e-05	0.000133626	7.86575e-05	8.96945e-05	1.06848e-08	9.46322e-06	6.03236e-05	6.07865e-06	2.02535e-05	2.74534e-05	1.81661e-05	1.54882e-05	5.45654e-06	4.21838e-05	0.000222246	9.80575e-06	6.54192e-05	6.41801e-05	0.000239408	0.000110219	0.0731705	0.00216263	0.0020546
OG0000002	Ank_2	Ank	2.89702	0.296945	0.00345805	0.00397487	0.000108135	0.000134072	3.84913e-05	6.10326e-05	0.000469062	2.58885e-05	2.12525e-05	0.0166857	0.0974096	0.000206473	0.00477996	0.00250514	7.86529e-05	8.96769e-05	1.06823e-08	9.45379e-06	0.000494238	6.07864e-06	2.02531e-05	2.74473e-05	1.81541e-05	5.79553e-05	0.000602764	4.21647e-05	0.000221964	0.001034	6.54583e-05	6.42184e-05	0.000239894	0.000110684	0.000332568	2.37257e-05	4.716e-05
OG0000002	Ank_2	Ank_3	1.00281	0.108486	0.0621135	1.11442e-05	0.0378397	0.0160789	3.82707e-05	0.0070138	0.000472267	0.000974256	0.000299469	0.000223002	0.000120383	0.000208147	4.78805e-05	0.000135773	7.86575e-05	8.96945e-05	1.06848e-08	9.46323e-06	6.07167e-05	6.07865e-06	2.02535e-05	2.74534e-05	1.81662e-05	1.55271e-05	5.45822e-06	4.21842e-05	0.000222252	9.80916e-06	6.54594e-05	6.42195e-05	0.000239908	0.000110687	0.000332578	2.37271e-05	4.71728e-05
OG0000002	Ank_2	Ank_4	3.00832	3.79218	0.0137946	0.0168367	0.0195343	0.00833869	3.83558e-05	0.00363677	0.000471681	0.000513506	0.000165198	0.000222333	7.47189e-05	0.000200454	3.58544e-05	6.28905e-05	0.0606749	0.0116037	4.14035e-07	0.165596	0.24741	6.07538e-06	2.00996e-05	2.48186e-05	1.29729e-05	0.0242363	0.0827538	3.94811e-05	0.000182289	0.142198	6.53015e-05	6.40646e-05	0.000237946	0.00011026	0.000331296	2.35331e-05	4.53983e-05
OG0000002	Ank_2	Ank_5	2.27429	3.03626	0.01179	0.0126063	0.000108397	0.000134412	3.8589e-05	6.1526e-05	0.000472854	2.65434e-05	2.37334e-05	0.000222799	3.12776e-05	0.000202311	3.61078e-05	7.70061e-05	0.0745841	0.014312	5.11139e-07	0.204441	0.304449	6.07728e-06	2.01893e-05	2.6354e-05	1.59986e-05	0.0298515	0.00121032	3.77318e-05	0.0187996	0.0700663	6.53816e-05	6.41432e-05	0.000238941	0.000110477	0.000331946	2.36315e-05	4.62985e-05
OG0000002	Ank_2	COR	1.0025	0.0352999	9.0889e-06	9.43399e-05	0.000108367	0.000134373	3.85777e-05	6.14692e-05	0.02612	0.000746335	0.00023311	0.000223008	9.91501e-05	0.000208148	4.68482e-05	0.000135256	7.86575e-05	8.96945e-05	1.06848e-08	9.46323e-06	6.06221e-05	6.07865e-06	2.02535e-05	2.74534e-05	1.81662e-05	1.55178e-05	5.45785e-06	4.21842e-05	0.000222252	9.80852e-06	6.54594e-05	6.42195e-05	0.000239908	0.000110687	0.000332578	2.37271e-05	4.71728e-05
OG0000002	Ank_2	Laminin_G_3	1.00277	0.0103961	7.34276e-06	8.60116e-06	0.000108399	0.000134416	3.85899e-05	6.15308e-05	0.00047289	2.65498e-05	2.37573e-05	0.000223024	3.218e-05	0.000208148	4.35913e-05	0.000133618	7.86572e-05	8.96934e-05	1.06846e-08	9.46264e-06	6.03139e-05	6.07864e-06	2.02534e-05	2.74519e-05	1.81632e-05	1.54664e-05	0.000458406	4.21694e-05	0.000222033	0.00078596	6.54586e-05	6.42187e-05	0.000239897	0.000110685	0.000332571	2.37261e-05	4.71631e-05
OG0000002	Ank_2	LRR_8	1.0025	0.0352999	9.0889e-06	9.43399e-05	0.000108367	0.000134373	3.85777e-05	6.14692e-05	0.02612	0.000746335	0.00023311	0.000223008	9.91501e-05	0.000208148	4.68482e-05	0.000135256	7.86575e-05	8.96945e-05	1.06848e-08	9.46323e-06	6.06221e-05	6.07865e-06	2.02535e-05	2.74534e-05	1.81662e-05	1.55178e-05	5.45785e-06	4.21842e-05	0.000222252	9.80852e-06	6.54594e-05	6.42195e-05	0.000239908	0.000110687	0.000332578	2.37271e-05	4.71728e-05
OG0000002	Ank_2	Pkinase	4.44989	6.74529	0.120867	0.0716027	0.000106889	0.000132448	3.8025e-05	5.86806e-05	0.0249351	0.000709979	0.000218026	0.0180219	0.00600712	0.000194296	0.000317271	0.000237582	0.0490134	0.00950188	3.44273e-07	0.000252871	0.000593319	6.07632e-06	2.0144e-05	2.55797e-05	1.44732e-05	4.15854e-05	3.97663e-06	0.0178371	0.258296	0.00601598	2.99122e-05	0.0108959	0.0130247	5.14741e-05	0.0341716	0.000995966	0.0336376
OG0000002	Ank_2	Pkinase_Tyr	0.0597748	16.8043	5.14721	6.41269	5.8552e-05	1.88546e-05	7.44078e-06	0.00140954	9.35038e-07	0.000148071	2.58352e-09	6.56044e-08	5.37033e-07	5.25919e-07	1.20004e-08	1.02025e-10	7.21407e-08	1.27765e-09	1.17457e-13	1.02529e-10	4.41599e-07	5.64648e-06	5.37228e-07	0.000190649	3.7862e-10	3.50791e-10	4.37414e-08	3.18332e-06	3.82903e-08	0.000620273	2.21767e-05	5.65718e-07	0.000227981	1.27474e-06	0.000846254	5.08794e-07	0.00044768
OG0000002	Ank_2	Roc	1.0025	0.0352999	9.0889e-06	9.43399e-05	0.000108367	0.000134373	3.85777e-05	6.14692e-05	0.02612	0.000746335	0.00023311	0.000223008	9.91501e-05	0.000208148	4.68482e-05	0.000135256	7.86575e-05	8.96945e-05	1.06848e-08	9.46323e-06	6.06221e-05	6.07865e-06	2.02535e-05	2.74534e-05	1.81662e-05	1.55178e-05	5.45785e-06	4.21842e-05	0.000222252	9.80852e-06	6.54594e-05	6.42195e-05	0.000239908	0.000110687	0.000332578	2.37271e-05	4.71728e-05
OG0000002	Ank_2	SAM_1	1.00276	0.281275	0.225818	0.000128674	0.000108399	0.000134416	3.85899e-05	6.15308e-05	0.00047289	2.65498e-05	2.37573e-05	0.000223024	3.218e-05	0.000208148	4.3592e-05	0.000133623	7.86574e-05	8.9694e-05	1.06847e-08	9.46297e-06	6.03195e-05	6.07865e-06	2.02535e-05	2.74528e-05	1.81649e-05	1.54789e-05	5.45308e-06	0.205749	0.0331031	0.000529015	6.54589e-05	6.4219e-05	0.000239901	0.000110685	0.000332573	2.37264e-05	4.71663e-05
OG0000002	Ank_2	SAM_2	1.00268	0.029026	7.37438e-06	9.95656e-05	0.000108399	0.000134416	3.85899e-05	6.15308e-05	0.00047289	2.65498e-05	2.37573e-05	0.000223024	3.21801e-05	0.000208149	4.35921e-05	0.000133624	7.86575e-05	8.96942e-05	1.06848e-08	9.46307e-06	6.03211e-05	6.07865e-06	2.02535e-05	2.7453e-05	1.81654e-05	1.54826e-05	5.45445e-06	4.13064e-05	0.0206186	0.000330962	6.54591e-05	6.42192e-05	0.000239903	0.000110686	0.000332575	2.37267e-05	4.71688e-05
OG0000002	Ank_2	TIR_2	1.00277	0.0103961	7.34276e-06	8.60116e-06	0.000108399	0.000134416	3.85899e-05	6.15308e-05	0.00047289	2.65498e-05	2.37573e-05	0.000223024	3.218e-05	0.000208148	4.35913e-05	0.000133618	7.86572e-05	8.96934e-05	1.06846e-08	9.46264e-06	6.03139e-05	6.07864e-06	2.02534e-05	2.74519e-05	1.81632e-05	1.54664e-05	0.000458406	4.21694e-05	0.000222033	0.00078596	6.54586e-05	6.42187e-05	0.000239897	0.000110685	0.000332571	2.37261e-05	4.71631e-05
OG0000002	Ank_3	Ank_2	1.00281	0.108486	0.0621135	1.11442e-05	0.0378397	0.0160789	3.82707e-05	0.0070138	0.000472267	0.000974256	0.000299469	0.000223002	0.000120383	0.000208147	4.78805e-05	0.000135773	7.86575e-05	8.96945e-05	1.06848e-08	9.46323e-06	6.07167e-05	6.07865e-06	2.02535e-05	2.74534e-05	1.81662e-05	1.55271e-05	5.45822e-06	4.21842e-05	0.000222252	9.80916e-06	6.54594e-05	6.42195e-05	0.000239908	0.000110687	0.000332578	2.37271e-05	4.71728e-05
OG0000002	Ank_3	Pkinase_Tyr	1.00281	0.108486	0.0621135	1.11442e-05	0.0378397	0.0160789	3.82707e-05	0.0070138	0.000472267	0.000974256	0.000299469	0.000223002	0.000120383	0.000208147	4.78805e-05	0.000135773	7.86575e-05	8.96945e-05	1.06848e-08	9.46323e-06	6.07167e-05	6.07865e-06	2.02535e-05	2.74534e-05	1.81662e-05	1.55271e-05	5.45822e-06	4.21842e-05	0.000222252	9.80916e-06	6.54594e-05	6.42195e-05	0.000239908	0.000110687	0.000332578	2.37271e-05	4.71728e-05
OG0000002	Ank_4	Ank_2	1.80357	8.3968	0.84184	0.0303099	0.00994347	0.00424127	1.95087e-05	0.00178429	0.000231418	0.000223892	2.8877e-05	0.00335805	0.000173548	0.00309162	0.000381576	0.0368845	6.01841e-05	1.9062e-05	6.90322e-10	0.000298488	0.84709	6.07758e-06	2.02031e-05	2.65901e-05	1.64637e-05	0.0830973	0.00336233	4.20749e-05	0.000220635	0.00576343	6.54531e-05	6.42133e-05	0.000239829	0.00011067	0.000332526	2.37193e-05	4.7101e-05
OG0000002	Ank_4	Ank_5	2.00271	0.152008	3.79369e-05	3.2019e-05	0.0381876	0.016217	3.82661e-05	0.00707043	0.000472236	0.000981442	0.000301487	0.000222986	0.000120958	0.000208022	4.77491e-05	0.000134661	7.83948e-05	8.869e-05	1.05427e-08	0.00500161	0.00754251	6.07864e-06	2.02531e-05	2.74458e-05	1.81511e-05	0.000749134	3.50934e-05	4.21832e-05	0.000222237	6.05908e-05	6.54594e-05	6.42195e-05	0.000239907	0.000110687	0.000332577	2.37271e-05	4.71722e-05
OG0000002	Ank_4	Pkinase	2.00252	0.0227472	4.03707e-05	0.000192619	0.000108397	0.000134412	3.8589e-05	6.1526e-05	0.000472854	2.65435e-05	2.37336e-05	0.0092564	0.000956129	0.000208132	8.85086e-05	0.000156107	7.86572e-05	8.96932e-05	1.06846e-08	9.46255e-06	6.44288e-05	6.07864e-06	2.02534e-05	2.74519e-05	1.81631e-05	1.58693e-05	0.000459775	4.21694e-05	0.000222033	0.000788312	6.54586e-05	6.42187e-05	0.000239897	0.000110684	0.000332571	2.37261e-05	4.71631e-05
OG0000002	Ank_4	Pkinase_Tyr	0.153162	18.2041	0.136946	0.238145	1.56737e-06	4.72815e-05	1.28562e-06	0.00478706	2.30171e-06	0.000598544	9.79581e-05	2.72476e-05	7.62181e-05	2.83874e-05	2.03365e-06	8.07083e-08	0.00138068	5.83072e-05	7.75943e-11	5.77344e-08	0.000157757	6.04471e-06	1.86554e-05	1.37203e-07	1.15427e-06	0.00198299	0.00675673	2.72626e-05	1.97552e-06	0.0116122	2.57905e-06	0.00093945	0.000604413	3.6504e-06	0.00242336	4.62181e-05	0.00140047
OG0000002	Ank_4	TIR_2	1.00277	0.0103961	7.34276e-06	8.60116e-06	0.000108399	0.000134416	3.85899e-05	6.15308e-05	0.00047289	2.65498e-05	2.37573e-05	0.000223024	3.218e-05	0.000208148	4.35913e-05	0.000133618	7.86572e-05	8.96934e-05	1.06846e-08	9.46264e-06	6.03139e-05	6.07864e-06	2.02534e-05	2.74519e-05	1.81632e-05	1.54664e-05	0.000458406	4.21694e-05	0.000222033	0.00078596	6.54586e-05	6.42187e-05	0.000239897	0.000110685	0.000332571	2.37261e-05	4.71631e-05
OG0000002	Ank_4	zf-C3HC4_3	1.00256	0.0961057	2.48065e-05	8.83711e-05	0.000108399	0.000134416	3.85899e-05	6.15308e-05	0.00047289	2.65498e-05	2.37573e-05	0.000223024	3.21801e-05	0.000208149	4.35924e-05	0.000133626	7.86575e-05	8.96945e-05	1.06848e-08	9.46322e-06	6.03236e-05	6.07865e-06	2.02535e-05	2.74534e-05	1.81661e-05	1.54882e-05	5.45654e-06	4.21838e-05	0.000222246	9.80575e-06	6.54192e-05	6.41801e-05	0.000239408	0.000110219	0.0731705	0.00216263	0.0020546
OG0000002	Ank_5	Ank_2	2.14164	2.70571	0.0221811	0.0394759	0.0195341	0.0083386	3.83554e-05	0.00363673	0.000471676	0.000513499	0.000165194	0.000222329	7.47017e-05	0.000200408	3.57936e-05	6.24385e-05	0.117972	0.0227318	8.09361e-07	0.323365	0.483158	6.07804e-06	2.02248e-05	2.69612e-05	1.71955e-05	0.0473863	0.00191912	4.21219e-05	0.00022133	0.00328908	6.54558e-05	6.4216e-05	0.000239863	0.000110677	0.000332548	2.37227e-05	4.71319e-05
OG0000002	Ank_5	Ank_4	1.41361	2.50613	0.00997537	0.0103657	0.000108397	0.000134413	3.85891e-05	6.15266e-05	0.000472858	2.65442e-05	2.37365e-05	0.000222828	3.13926e-05	0.000203055	3.70614e-05	8.42172e-05	0.0814392	0.0156467	5.58997e-07	0.223585	0.332967	6.07823e-06	2.02337e-05	2.71142e-05	1.74973e-05	0.032659	0.00132417	4.21412e-05	0.000221617	0.00226956	6.54569e-05	6.42171e-05	0.000239877	0.00011068	0.000332557	2.3724e-05	4.71446e-05
OG0000002	Ank_5	Pkinase	2.98321	0.246921	0.000460748	0.000889201	0.000108399	0.000134416	3.85899e-05	6.15308e-05	0.00047289	2.65497e-05	2.37572e-05	0.000223023	3.21769e-05	0.000208128	4.35661e-05	0.000133427	0.0582765	0.0113374	4.11167e-07	0.000308036	0.000504739	6.07863e-06	2.02528e-05	2.7442e-05	1.81437e-05	5.89113e-05	7.1925e-06	4.21282e-05	0.000221424	1.27007e-05	6.28261e-05	0.0244663	0.0299051	0.000110127	0.000330895	2.34729e-05	0.0017652
OG0000002	Ank_5	Pkinase_Tyr	2.09484	17.3816	1.3062	0.0847441	0.000785043	0.000324975	4.6126e-08	9.36405e-06	6.57304e-06	4.7508e-05	0.00352445	8.05397e-07	0.000271631	0.000102374	0.000576037	9.34491e-05	0.0014489	7.16075e-05	5.61493e-10	0.000193598	0.149912	5.7441e-06	4.50794e-06	0.00210196	8.48315e-05	0.162822	0.00658227	1.37497e-05	0.00659613	0.381286	0.0472314	5.06909e-05	0.00589556	9.91646e-05	0.000297957	1.85001e-05	0.000330601
OG0000002	Ank_5	SAM_2	1.00268	0.029026	7.37438e-06	9.95656e-05	0.000108399	0.000134416	3.85899e-05	6.15308e-05	0.00047289	2.65498e-05	2.37573e-05	0.000223024	3.21801e-05	0.000208149	4.35921e-05	0.000133624	7.86575e-05	8.96942e-05	1.06848e-08	9.46307e-06	6.03211e-05	6.07865e-06	2.02535e-05	2.7453e-05	1.81654e-05	1.54826e-05	5.45445e-06	4.13064e-05	0.0206186	0.000330962	6.54591e-05	6.42192e-05	0.000239903	0.000110686	0.000332575	2.37267e-05	4.71688e-05
OG0000002	Ank	Ank_2	2.99247	0.172913	0.0297412	0.000107946	0.000106029	0.000131328	0.0118353	0.0111233	0.000467207	0.00153288	0.000460928	0.0190367	0.0112197	0.000207955	0.000588949	0.000406723	7.86568e-05	8.96915e-05	1.06844e-08	9.46162e-06	0.000110286	6.07864e-06	2.02534e-05	2.74514e-05	1.81621e-05	2.03595e-05	0.00047503	4.21689e-05	0.000222025	0.000814526	6.54585e-05	6.42187e-05	0.000239897	0.000110684	0.00033257	2.3726e-05	4.71628e-05
OG0000002	Ank	Ank_4	1.00275	0.0190602	3.39113e-05	0.000184367	0.000108397	0.000134412	3.8589e-05	6.15261e-05	0.000472854	2.65435e-05	2.37337e-05	0.00925644	0.000956137	0.000208134	8.85112e-05	0.000156118	7.86575e-05	8.96944e-05	1.06848e-08	9.46319e-06	6.44397e-05	6.07865e-06	2.02535e-05	2.74534e-05	1.81662e-05	1.58922e-05	5.47297e-06	4.21842e-05	0.000222252	9.83443e-06	6.54594e-05	6.42195e-05	0.000239908	0.000110687	0.000332578	2.37271e-05	4.71728e-05
OG0000002	Ank	Pkinase_Tyr	2.83994	6.15161	1.19747	0.296216	2.62276e-05	2.7371e-05	0.00246666	0.00221284	9.29453e-05	0.00026089	1.52288e-05	0.0209267	0.74746	0.000162386	0.0367256	0.0184647	7.78858e-05	8.67446e-05	1.02674e-08	7.88325e-06	0.00339353	6.07672e-06	2.01629e-05	2.59054e-05	1.51234e-05	0.000321195	0.00283511	3.27252e-05	0.0162525	0.167415	6.52719e-05	6.40355e-05	0.000237578	0.00011018	0.000331056	2.34967e-05	4.50657e-05
OG0000002	ANTH	Pkinase_Tyr	1.00256	0.0961057	2.48065e-05	8.83711e-05	0.000108399	0.000134416	3.85899e-05	6.15308e-05	0.00047289	2.65498e-05	2.37573e-05	0.000223024	3.21801e-05	0.000208149	4.35924e-05	0.000133626	7.86575e-05	8.96945e-05	1.06848e-08	9.46322e-06	6.03236e-05	6.07865e-06	2.02535e-05	2.74534e-05	1.81661e-05	1.54882e-05	5.45654e-06	4.21838e-05	0.000222246	9.80575e-06	6.54192e-05	6.41801e-05	0.000239408	0.000110219	0.0731705	0.00216263	0.0020546
OG0000002	ANTH	SH3_1	1.00256	0.0961057	2.48065e-05	8.83711e-05	0.000108399	0.000134416	3.85899e-05	6.15308e-05	0.00047289	2.65498e-05	2.37573e-05	0.000223024	3.21801e-05	0.000208149	4.35924e-05	0.000133626	7.86575e-05	8.96945e-05	1.06848e-08	9.46322e-06	6.03236e-05	6.07865e-06	2.02535e-05	2.74534e-05	1.81661e-05	1.54882e-05	5.45654e-06	4.21838e-05	0.000222246	9.80575e-06	6.54192e-05	6.41801e-05	0.000239408	0.000110219	0.0731705	0.00216263	0.0020546
OG0000002	Arm	Pkinase_Tyr	1.00277	0.0103961	7.34276e-06	8.60116e-06	0.000108399	0.000134416	3.85899e-05	6.15308e-05	0.00047289	2.65498e-05	2.37573e-05	0.000223024	3.218e-05	0.000208148	4.35913e-05	0.000133618	7.86572e-05	8.96934e-05	1.06846e-08	9.46264e-06	6.03139e-05	6.07864e-06	2.02534e-05	2.74519e-05	1.81632e-05	1.54664e-05	0.000458406	4.21694e-05	0.000222033	0.00078596	6.54586e-05	6.42187e-05	0.000239897	0.000110685	0.000332571	2.37261e-05	4.71631e-05
OG0000002	Arrestin_C	Pkinase_Tyr	1.00277	0.0103961	7.34276e-06	8.60116e-06	0.000108399	0.000134416	3.85899e-05	6.15308e-05	0.00047289	2.65498e-05	2.37573e-05	0.000223024	3.218e-05	0.000208148	4.35913e-05	0.000133618	7.86572e-05	8.96934e-05	1.06846e-08	9.46264e-06	6.03139e-05	6.07864e-06	2.02534e-05	2.74519e-05	1.81632e-05	1.54664e-05	0.000458406	4.21694e-05	0.000222033	0.00078596	6.54586e-05	6.42187e-05	0.000239897	0.000110685	0.000332571	2.37261e-05	4.71631e-05
OG0000002	Beta_helix	Pkinase_Tyr	1.001	0.0134793	0.00200383	5.19331e-06	0.000108399	0.000134416	3.85899e-05	6.15308e-05	0.00047289	2.65498e-05	2.37573e-05	0.000223024	3.218e-05	0.000208148	4.3592e-05	0.000133623	7.86574e-05	8.9694e-05	1.06847e-08	9.46298e-06	6.03196e-05	6.07865e-06	2.02535e-05	2.74528e-05	1.81649e-05	1.54793e-05	5.45322e-06	4.21747e-05	0.000222111	9.787e-06	6.54511e-05	6.42114e-05	0.000239804	0.000110664	0.00033251	2.37169e-05	4.7079e-05
OG0000002	B_lectin	DUF3403	1.00277	0.342716	0.258693	9.80136e-05	0.000108399	0.000134416	3.85899e-05	6.15308e-05	0.00047289	2.65498e-05	2.37573e-05	0.000223024	3.21801e-05	0.000208149	4.35924e-05	0.000133626	7.86575e-05	8.96945e-05	1.06848e-08	9.46322e-06	6.03236e-05	6.07865e-06	2.02535e-05	2.74534e-05	1.81661e-05	1.54882e-05	5.45654e-06	4.21838e-05	0.000222246	9.80578e-06	0.248833	6.19403e-05	0.033704	0.000110582	0.000332261	2.36793e-05	0.00199126
OG0000002	B_lectin	DUF3660	1.00289	0.0850632	0.0660145	2.04044e-05	0.000108399	0.000134416	3.85899e-05	6.15308e-05	0.00047289	2.65498e-05	2.37573e-05	0.000223024	3.21801e-05	0.000208149	4.35924e-05	0.000133626	7.86575e-05	8.96945e-05	1.06848e-08	9.46323e-06	6.03238e-05	6.07865e-06	2.02535e-05	2.74534e-05	1.81661e-05	1.54885e-05	5.45664e-06	4.21841e-05	0.00022225	9.80634e-06	0.0593723	6.37212e-05	0.00755797	0.000110664	0.000332509	2.37167e-05	0.000471562
OG0000002	B_lectin	PAN_2	1.00311	0.233423	0.702547	0.382096	0.000108399	0.000134416	3.85899e-05	6.15308e-05	0.00047289	2.65498e-05	2.37573e-05	0.000223024	3.21801e-05	0.000208149	4.35924e-05	0.000133626	7.86575e-05	8.96944e-05	1.06848e-08	9.46319e-06	6.03231e-05	6.07865e-06	2.02535e-05	2.74533e-05	1.8166e-05	1.54871e-05	5.4561e-06	4.21826e-05	0.000222229	9.80331e-06	0.843542	5.42356e-05	0.146779	0.000110222	0.000331182	2.35164e-05	0.00860509
OG0000002	B_lectin	Pkinase	1.0024	0.326976	0.557137	0.00102894	0.000108399	0.000134416	3.85899e-05	6.15308e-05	0.00047289	2.65498e-05	2.37573e-05	0.000223024	3.21801e-05	0.000208149	4.35923e-05	0.000133625	7.86575e-05	8.96944e-05	1.06848e-08	9.46317e-06	6.03228e-05	6.07865e-06	2.02535e-05	2.74533e-05	1.81659e-05	1.54864e-05	5.45586e-06	4.2182e-05	0.000222219	9.80196e-06	0.780367	5.01412e-05	0.206782	0.000110026	0.000330591	2.34277e-05	0.0122011
OG0000002	B_lectin	Pkinase_Tyr	1.00232	0.318591	0.531168	0.000949933	0.000108399	0.000134416	3.85899e-05	6.15308e-05	0.00047289	2.65498e-05	2.37573e-05	0.000223024	3.21801e-05	0.000208149	4.35923e-05	0.000133625	7.86575e-05	8.96944e-05	1.06848e-08	9.46318e-06	6.03229e-05	6.07865e-06	2.02535e-05	2.74533e-05	1.81659e-05	1.54865e-05	5.45589e-06	4.2182e-05	0.00022222	9.80208e-06	0.786152	5.05067e-05	0.201431	0.000110044	0.000330645	2.34358e-05	0.0118737
OG0000002	B_lectin	S_locus_glycop	1.002	0.448946	0.327803	0.00217131	0.000108399	0.000134416	3.85899e-05	6.15308e-05	0.00047289	2.65498e-05	2.37573e-05	0.000223024	3.21801e-05	0.000208149	4.35923e-05	0.000133625	7.86575e-05	8.96943e-05	1.06848e-08	9.46315e-06	6.03224e-05	6.07865e-06	2.02535e-05	2.74532e-05	1.81658e-05	1.54856e-05	5.45554e-06	4.21811e-05	0.000222206	9.80013e-06	0.69783	4.4826e-05	0.284565	0.000109762	0.0003298	2.33101e-05	0.0169729
OG0000002	C1_1	Pkinase	1.00281	0.109373	1.43706e-05	2.2807e-05	0.0381896	0.0162178	3.82681e-05	0.00707082	0.000472262	0.0009815	0.000301509	0.000223002	0.00012103	0.000208147	4.7912e-05	0.000135789	7.86575e-05	8.96945e-05	1.06848e-08	9.46323e-06	6.07196e-05	6.07865e-06	2.02535e-05	2.74534e-05	1.81662e-05	1.55274e-05	5.45823e-06	4.21842e-05	0.000222252	9.80918e-06	6.54594e-05	6.42195e-05	0.000239908	0.000110687	0.000332578	2.37271e-05	4.71728e-05
OG0000002	C1_1	Pkinase_Tyr	1.4145	9.55487	1.04184	0.0855792	1.73326e-05	6.34968e-07	3.26803e-05	0.00339618	0.000314701	0.0451984	0.0131178	1.37122e-05	0.238072	6.23235e-05	0.0114453	0.00563176	0.00410767	0.278902	9.97694e-06	0.00741821	0.625469	6.07786e-06	2.02163e-05	2.68161e-05	1.69094e-05	0.0613495	0.0024834	4.21035e-05	0.000221058	0.00425646	6.54547e-05	6.42149e-05	0.000239849	0.000110674	0.000332539	2.37213e-05	4.71198e-05
OG0000002	Cache_1	Pkinase	1.00281	0.256319	0.200002	6.83782e-05	0.000108399	0.000134416	3.85899e-05	6.15308e-05	0.00047289	2.65498e-05	2.37573e-05	0.000223024	3.21801e-05	0.000208149	4.35924e-05	0.000133626	7.86575e-05	8.96945e-05	1.06848e-08	9.46323e-06	6.03237e-05	6.07865e-06	2.02535e-05	2.74534e-05	1.81661e-05	1.54883e-05	5.45657e-06	4.21839e-05	0.000222248	9.80598e-06	0.186743	6.25749e-05	0.0243869	0.000110611	0.00033235	2.36926e-05	0.00144882
OG0000002	Cache_1	Pkinase_Tyr	1.00281	0.256319	0.200002	6.83782e-05	0.000108399	0.000134416	3.85899e-05	6.15308e-05	0.00047289	2.65498e-05	2.37573e-05	0.000223024	3.21801e-05	0.000208149	4.35924e-05	0.000133626	7.86575e-05	8.96945e-05	1.06848e-08	9.46323e-06	6.03237e-05	6.07865e-06	2.02535e-05	2.74534e-05	1.81661e-05	1.54883e-05	5.45657e-06	4.21839e-05	0.000222248	9.80598e-06	0.186743	6.25749e-05	0.0243869	0.000110611	0.00033235	2.36926e-05	0.00144882
OG0000002	CARD	Death	1.00275	0.0190602	3.39113e-05	0.000184367	0.000108397	0.000134412	3.8589e-05	6.15261e-05	0.000472854	2.65435e-05	2.37337e-05	0.00925644	0.000956137	0.000208134	8.85112e-05	0.000156118	7.86575e-05	8.96944e-05	1.06848e-08	9.46319e-06	6.44397e-05	6.07865e-06	2.02535e-05	2.74534e-05	1.81662e-05	1.58922e-05	5.47297e-06	4.21842e-05	0.000222252	9.83443e-06	6.54594e-05	6.42195e-05	0.000239908	0.000110687	0.000332578	2.37271e-05	4.71728e-05
OG0000002	CARD	Pkinase	1.00275	0.0190602	3.39113e-05	0.000184367	0.000108397	0.000134412	3.8589e-05	6.15261e-05	0.000472854	2.65435e-05	2.37337e-05	0.00925644	0.000956137	0.000208134	8.85112e-05	0.000156118	7.86575e-05	8.96944e-05	1.06848e-08	9.46319e-06	6.44397e-05	6.07865e-06	2.02535e-05	2.74534e-05	1.81662e-05	1.58922e-05	5.47297e-06	4.21842e-05	0.000222252	9.83443e-06	6.54594e-05	6.42195e-05	0.000239908	0.000110687	0.000332578	2.37271e-05	4.71728e-05
OG0000002	CHB_HEX_C	Pkinase	1.00234	0.0180093	0.00438456	3.67941e-05	0.000108399	0.000134416	3.85899e-05	6.15308e-05	0.00047289	2.65497e-05	2.37573e-05	0.000223024	3.21797e-05	0.000208146	4.3589e-05	0.0001336	7.86566e-05	8.9691e-05	1.06843e-08	9.46137e-06	6.02927e-05	6.07864e-06	2.02532e-05	2.74487e-05	1.81568e-05	1.54206e-05	0.00137615	4.21386e-05	0.00022158	0.00239633	6.54568e-05	6.42169e-05	0.000239875	0.00011068	0.000332556	2.37239e-05	4.71429e-05
OG0000002	CHB_HEX_C	Pkinase_Tyr	1.00212	0.0219636	0.00588169	6.90639e-05	0.000108399	0.000134416	3.85899e-05	6.15308e-05	0.00047289	2.65497e-05	2.37573e-05	0.000223023	3.21795e-05	0.000208145	4.35877e-05	0.00013359	7.86563e-05	8.96897e-05	1.06841e-08	9.46069e-06	6.02815e-05	6.07864e-06	2.02531e-05	2.74469e-05	1.81534e-05	1.5397e-05	0.00184094	4.21226e-05	0.000221345	0.00323116	6.54558e-05	6.4216e-05	0.000239863	0.000110677	0.000332548	2.37227e-05	4.71323e-05
OG0000002	Chlam_PMP	Pkinase	1.00199	0.0101143	4.36107e-06	2.89588e-06	0.000108399	0.000134416	3.85899e-05	6.15308e-05	0.00047289	2.65498e-05	2.37573e-05	0.000223024	3.21801e-05	0.000208149	4.35922e-05	0.000133624	7.86575e-05	8.96942e-05	1.06848e-08	9.46311e-06	6.03217e-05	6.07865e-06	2.02535e-05	2.74531e-05	1.81655e-05	1.54839e-05	5.45494e-06	4.21794e-05	0.000222181	9.79674e-06	6.54553e-05	6.42154e-05	0.000239856	0.000110676	0.000332544	2.3722e-05	4.71258e-05
OG0000002	Clathrin	Pkinase_Tyr	1.00275	0.0190602	3.39113e-05	0.000184367	0.000108397	0.000134412	3.8589e-05	6.15261e-05	0.000472854	2.65435e-05	2.37337e-05	0.00925644	0.000956137	0.000208134	8.85112e-05	0.000156118	7.86575e-05	8.96944e-05	1.06848e-08	9.46319e-06	6.44397e-05	6.07865e-06	2.02535e-05	2.74534e-05	1.81662e-05	1.58922e-05	5.47297e-06	4.21842e-05	0.000222252	9.83443e-06	6.54594e-05	6.42195e-05	0.000239908	0.000110687	0.000332578	2.37271e-05	4.71728e-05
OG0000002	COR	PH	1.00288	0.107857	7.03146e-05	0.000339191	0.000108399	0.000134416	3.85899e-05	6.15308e-05	0.00047289	2.65498e-05	2.37573e-05	0.000223024	3.21801e-05	0.000208149	4.35923e-05	0.000133625	7.86575e-05	8.96943e-05	1.06848e-08	9.46314e-06	6.03223e-05	6.07865e-06	2.02535e-05	2.74532e-05	1.81657e-05	1.54852e-05	5.45541e-06	0.0770376	0.011759	0.000191461	6.54592e-05	6.42193e-05	0.000239905	0.000110686	0.000332576	2.37269e-05	4.71705e-05
OG0000002	COR	Pkinase	1.99427	0.0928603	0.0121019	0.000208348	0.000108097	0.000134022	3.8477e-05	6.09609e-05	0.025904	0.000739708	0.000230359	0.000220375	0.0110454	0.00020797	0.000579937	0.000402216	7.86573e-05	8.96935e-05	1.06847e-08	9.46272e-06	0.000109476	6.07865e-06	2.02535e-05	2.74534e-05	1.81661e-05	2.03081e-05	5.65136e-06	4.21842e-05	0.000222251	1.01401e-05	6.54594e-05	6.42195e-05	0.000239908	0.000110687	0.000332578	2.37271e-05	4.71728e-05
OG0000002	COR	Pkinase_Tyr	1.88176	0.761981	2.05636	0.188329	0.000108397	0.000134412	3.8589e-05	6.15262e-05	0.000472855	2.65437e-05	2.37344e-05	0.000222808	3.13163e-05	0.000202562	3.64863e-05	0.0428074	7.80993e-05	8.75608e-05	1.03829e-08	8.32064e-06	0.00789111	6.07734e-06	2.01919e-05	2.64003e-05	1.60931e-05	0.000769028	3.52468e-05	0.0178433	0.8526	0.102176	6.53451e-05	6.41074e-05	0.000238487	0.000110378	0.00033165	2.35866e-05	4.58882e-05
OG0000002	COR	SH3_2	1.00268	0.029026	7.37438e-06	9.95656e-05	0.000108399	0.000134416	3.85899e-05	6.15308e-05	0.00047289	2.65498e-05	2.37573e-05	0.000223024	3.21801e-05	0.000208149	4.35921e-05	0.000133624	7.86575e-05	8.96942e-05	1.06848e-08	9.46307e-06	6.03211e-05	6.07865e-06	2.02535e-05	2.7453e-05	1.81654e-05	1.54826e-05	5.45445e-06	4.13064e-05	0.0206186	0.000330962	6.54591e-05	6.42192e-05	0.000239903	0.000110686	0.000332575	2.37267e-05	4.71688e-05
OG0000002	COR	zf-C3HC4_3	1.00282	0.0506463	2.10748e-05	4.75628e-05	0.000108399	0.000134415	3.85898e-05	6.153e-05	0.000472884	2.65487e-05	2.37532e-05	0.000222985	3.20242e-05	0.00020714	4.22993e-05	0.0247826	7.86344e-05	8.96061e-05	1.06723e-08	9.41582e-06	0.00457102	6.07864e-06	2.02532e-05	2.74488e-05	1.81571e-05	0.000457772	2.33234e-05	4.21836e-05	0.000222243	4.04222e-05	6.54594e-05	6.42195e-05	0.000239907	0.000110687	0.000332577	2.37271e-05	4.71724e-05
OG0000002	Cu_bind_like	Pkinase	1.00285	0.17972	0.143163	4.54025e-05	0.000108399	0.000134416	3.85899e-05	6.15308e-05	0.00047289	2.65498e-05	2.37573e-05	0.000223024	3.21801e-05	0.000208149	4.35924e-05	0.000133626	7.86575e-05	8.96945e-05	1.06848e-08	9.46323e-06	6.03237e-05	6.07865e-06	2.02535e-05	2.74534e-05	1.81661e-05	1.54884e-05	5.4566e-06	4.2184e-05	0.000222249	9.80614e-06	0.130462	6.31056e-05	0.0165964	0.000110635	0.000332423	2.37038e-05	0.000996025
OG0000002	Cu_bind_like	Pkinase_Tyr	1.00288	0.096744	9.53542e-05	0.000442563	0.000108399	0.000134416	3.85899e-05	6.15308e-05	0.00047289	2.65498e-05	2.37573e-05	0.000223024	3.21801e-05	0.000208149	4.35924e-05	0.000133626	7.86575e-05	8.96945e-05	1.06848e-08	9.46323e-06	6.03238e-05	6.07865e-06	2.02535e-05	2.74534e-05	1.81661e-05	1.54885e-05	5.45663e-06	4.21841e-05	0.00022225	9.80632e-06	0.0684527	6.36532e-05	0.00855578	0.000110661	0.000332499	2.37153e-05	0.000529285
OG0000002	Death_2	Pkinase	1.00291	0.0833496	1.49883e-05	1.77291e-05	0.000106636	0.000132119	0.0153537	0.0144245	0.000471603	0.00198338	0.000592909	0.00022298	0.000214247	0.000208146	5.24437e-05	0.000138058	7.86575e-05	8.96945e-05	1.06848e-08	9.46322e-06	6.11348e-05	6.07865e-06	2.02535e-05	2.74534e-05	1.81662e-05	1.55681e-05	5.45988e-06	4.21842e-05	0.000222252	9.812e-06	6.54594e-05	6.42195e-05	0.000239908	0.000110687	0.000332578	2.37271e-05	4.71728e-05
OG0000002	Death	Pkinase	1.09632	4.43224	1.06168	0.175831	4.52886e-07	8.92519e-06	1.3012e-05	0.0495624	2.34458e-05	0.00674333	0.00189529	0.0248489	0.875792	0.000193919	0.0426928	0.0214914	7.86375e-05	8.96179e-05	1.0674e-08	9.42215e-06	0.00396881	6.07864e-06	2.02533e-05	2.74494e-05	1.81583e-05	0.000398724	2.09381e-05	4.21837e-05	0.000222244	3.63348e-05	6.54594e-05	6.42195e-05	0.000239908	0.000110687	0.000332577	2.37271e-05	4.71725e-05
OG0000002	Death	Pkinase_Tyr	1.99877	0.0913675	0.000210844	0.000527826	0.000106256	0.0106993	3.82347e-05	0.00466529	0.000470664	0.000653489	0.00020572	0.0185448	0.00537754	0.000208062	0.000303548	0.000263794	7.86574e-05	8.9694e-05	1.06847e-08	9.46298e-06	8.41442e-05	6.07865e-06	2.02535e-05	2.74534e-05	1.81661e-05	1.78242e-05	5.55102e-06	4.21842e-05	0.000222252	9.96817e-06	6.54594e-05	6.42195e-05	0.000239908	0.000110687	0.000332578	2.37271e-05	4.71728e-05
OG0000002	DEP	Pkinase_Tyr	1.00268	0.029026	7.37438e-06	9.95656e-05	0.000108399	0.000134416	3.85899e-05	6.15308e-05	0.00047289	2.65498e-05	2.37573e-05	0.000223024	3.21801e-05	0.000208149	4.35921e-05	0.000133624	7.86575e-05	8.96942e-05	1.06848e-08	9.46307e-06	6.03211e-05	6.07865e-06	2.02535e-05	2.7453e-05	1.81654e-05	1.54826e-05	5.45445e-06	4.13064e-05	0.0206186	0.000330962	6.54591e-05	6.42192e-05	0.000239903	0.000110686	0.000332575	2.37267e-05	4.71688e-05
OG0000002	DNA_pol_A	Pkinase	1.00277	0.0941205	0.000139619	0.000236203	0.000108399	0.000134416	3.85899e-05	6.15308e-05	0.00047289	2.65498e-05	2.37573e-05	0.000223024	3.21801e-05	0.000208149	4.35924e-05	0.000133626	7.86575e-05	8.96945e-05	1.06848e-08	9.46322e-06	6.03237e-05	6.07865e-06	2.02535e-05	2.74534e-05	1.81661e-05	1.54883e-05	5.45656e-06	4.21839e-05	0.000222247	9.80589e-06	6.35121e-05	0.0231351	0.0282928	0.000110599	0.000332313	2.36871e-05	0.00167354
OG0000002	DOMON	Pkinase_Tyr	1.00268	0.029026	7.37438e-06	9.95656e-05	0.000108399	0.000134416	3.85899e-05	6.15308e-05	0.00047289	2.65498e-05	2.37573e-05	0.000223024	3.21801e-05	0.000208149	4.35921e-05	0.000133624	7.86575e-05	8.96942e-05	1.06848e-08	9.46307e-06	6.03211e-05	6.07865e-06	2.02535e-05	2.7453e-05	1.81654e-05	1.54826e-05	5.45445e-06	4.13064e-05	0.0206186	0.000330962	6.54591e-05	6.42192e-05	0.000239903	0.000110686	0.000332575	2.37267e-05	4.71688e-05
OG0000002	DUF1221	Pkinase_Tyr	1.0029	0.0596642	0.0449801	1.38361e-05	0.000108399	0.000134416	3.85899e-05	6.15308e-05	0.00047289	2.65498e-05	2.37573e-05	0.000223024	3.21801e-05	0.000208149	4.35924e-05	0.000133626	7.86575e-05	8.96945e-05	1.06848e-08	9.46323e-06	6.03238e-05	6.07865e-06	2.02535e-05	2.74534e-05	1.81662e-05	1.54885e-05	5.45665e-06	4.21841e-05	0.000222251	9.80639e-06	0.0402269	6.38845e-05	0.00515946	0.000110671	0.000332531	2.37201e-05	0.000332426
OG0000002	DUF1768	Pkinase_Tyr	1.00277	0.0103961	7.34276e-06	8.60116e-06	0.000108399	0.000134416	3.85899e-05	6.15308e-05	0.00047289	2.65498e-05	2.37573e-05	0.000223024	3.218e-05	0.000208148	4.35913e-05	0.000133618	7.86572e-05	8.96934e-05	1.06846e-08	9.46264e-06	6.03139e-05	6.07864e-06	2.02534e-05	2.74519e-05	1.81632e-05	1.54664e-05	0.000458406	4.21694e-05	0.000222033	0.00078596	6.54586e-05	6.42187e-05	0.000239897	0.000110685	0.000332571	2.37261e-05	4.71631e-05
OG0000002	DUF3660	DUF3403	1.00289	0.0850632	0.0660145	2.04044e-05	0.000108399	0.000134416	3.85899e-05	6.15308e-05	0.00047289	2.65498e-05	2.37573e-05	0.000223024	3.21801e-05	0.000208149	4.35924e-05	0.000133626	7.86575e-05	8.96945e-05	1.06848e-08	9.46323e-06	6.03238e-05	6.07865e-06	2.02535e-05	2.74534e-05	1.81661e-05	1.54885e-05	5.45664e-06	4.21841e-05	0.00022225	9.80634e-06	0.0593723	6.37212e-05	0.00755797	0.000110664	0.000332509	2.37167e-05	0.000471562
OG0000002	DUF3660	Pkinase_Tyr	1.00289	0.0850632	0.0660145	2.04044e-05	0.000108399	0.000134416	3.85899e-05	6.15308e-05	0.00047289	2.65498e-05	2.37573e-05	0.000223024	3.21801e-05	0.000208149	4.35924e-05	0.000133626	7.86575e-05	8.96945e-05	1.06848e-08	9.46323e-06	6.03238e-05	6.07865e-06	2.02535e-05	2.74534e-05	1.81661e-05	1.54885e-05	5.45664e-06	4.21841e-05	0.00022225	9.80634e-06	0.0593723	6.37212e-05	0.00755797	0.000110664	0.000332509	2.37167e-05	0.000471562
OG0000002	DUF4215	Guanylate_cyc	1.00277	0.0103961	7.34276e-06	8.60116e-06	0.000108399	0.000134416	3.85899e-05	6.15308e-05	0.00047289	2.65498e-05	2.37573e-05	0.000223024	3.218e-05	0.000208148	4.35913e-05	0.000133618	7.86572e-05	8.96934e-05	1.06846e-08	9.46264e-06	6.03139e-05	6.07864e-06	2.02534e-05	2.74519e-05	1.81632e-05	1.54664e-05	0.000458406	4.21694e-05	0.000222033	0.00078596	6.54586e-05	6.42187e-05	0.000239897	0.000110685	0.000332571	2.37261e-05	4.71631e-05
OG0000002	DUF4215	Pkinase_Tyr	1.00277	0.0103961	7.34276e-06	8.60116e-06	0.000108399	0.000134416	3.85899e-05	6.15308e-05	0.00047289	2.65498e-05	2.37573e-05	0.000223024	3.218e-05	0.000208148	4.35913e-05	0.000133618	7.86572e-05	8.96934e-05	1.06846e-08	9.46264e-06	6.03139e-05	6.07864e-06	2.02534e-05	2.74519e-05	1.81632e-05	1.54664e-05	0.000458406	4.21694e-05	0.000222033	0.00078596	6.54586e-05	6.42187e-05	0.000239897	0.000110685	0.000332571	2.37261e-05	4.71631e-05
OG0000002	Dynamin_N	Pkinase	1.00199	0.0101143	4.36107e-06	2.89588e-06	0.000108399	0.000134416	3.85899e-05	6.15308e-05	0.00047289	2.65498e-05	2.37573e-05	0.000223024	3.21801e-05	0.000208149	4.35922e-05	0.000133624	7.86575e-05	8.96942e-05	1.06848e-08	9.46311e-06	6.03217e-05	6.07865e-06	2.02535e-05	2.74531e-05	1.81655e-05	1.54839e-05	5.45494e-06	4.21794e-05	0.000222181	9.79674e-06	6.54553e-05	6.42154e-05	0.000239856	0.000110676	0.000332544	2.3722e-05	4.71258e-05
OG0000002	EDR1	Pkinase_Tyr	1.97821	0.422285	0.52072	0.00175257	0.000108399	0.000134416	3.85899e-05	6.15308e-05	0.00047289	2.65497e-05	2.37573e-05	0.000223023	3.21788e-05	0.000208141	4.3582e-05	0.000133547	7.86548e-05	8.96841e-05	1.06833e-08	9.45765e-06	6.02306e-05	6.07863e-06	2.02527e-05	2.74392e-05	1.81381e-05	1.52806e-05	0.000452896	4.1989e-05	0.000219365	0.000776261	0.76438	4.91108e-05	0.210684	0.000109383	0.00032866	2.31392e-05	0.0124392
OG0000002	EF-hand_7	Pkinase	1.00295	0.0486775	2.3405e-05	9.18962e-06	0.000108399	0.000134416	3.85899e-05	6.15307e-05	0.00047289	2.65496e-05	2.37569e-05	0.000223019	3.21625e-05	0.000208035	4.34466e-05	0.000132523	7.83959e-05	8.8694e-05	1.05432e-08	0.00500188	0.00749375	6.07864e-06	2.02531e-05	2.74458e-05	1.81512e-05	0.000744352	3.49002e-05	4.21832e-05	0.000222237	6.02597e-05	6.54594e-05	6.42195e-05	0.000239907	0.000110687	0.000332577	2.37271e-05	4.71722e-05
OG0000002	EF-hand_7	Pkinase_Tyr	1.00277	0.0103961	7.34276e-06	8.60116e-06	0.000108399	0.000134416	3.85899e-05	6.15308e-05	0.00047289	2.65498e-05	2.37573e-05	0.000223024	3.218e-05	0.000208148	4.35913e-05	0.000133618	7.86572e-05	8.96934e-05	1.06846e-08	9.46264e-06	6.03139e-05	6.07864e-06	2.02534e-05	2.74519e-05	1.81632e-05	1.54664e-05	0.000458406	4.21694e-05	0.000222033	0.00078596	6.54586e-05	6.42187e-05	0.000239897	0.000110685	0.000332571	2.37261e-05	4.71631e-05
OG0000002	EF-hand_8	EF-hand_7	1.00277	0.0103961	7.34276e-06	8.60116e-06	0.000108399	0.000134416	3.85899e-05	6.15308e-05	0.00047289	2.65498e-05	2.37573e-05	0.000223024	3.218e-05	0.000208148	4.35913e-05	0.000133618	7.86572e-05	8.96934e-05	1.06846e-08	9.46264e-06	6.03139e-05	6.07864e-06	2.02534e-05	2.74519e-05	1.81632e-05	1.54664e-05	0.000458406	4.21694e-05	0.000222033	0.00078596	6.54586e-05	6.42187e-05	0.000239897	0.000110685	0.000332571	2.37261e-05	4.71631e-05
OG0000002	EF-hand_8	Pkinase_Tyr	1.00277	0.0103961	7.34276e-06	8.60116e-06	0.000108399	0.000134416	3.85899e-05	6.15308e-05	0.00047289	2.65498e-05	2.37573e-05	0.000223024	3.218e-05	0.000208148	4.35913e-05	0.000133618	7.86572e-05	8.96934e-05	1.06846e-08	9.46264e-06	6.03139e-05	6.07864e-06	2.02534e-05	2.74519e-05	1.81632e-05	1.54664e-05	0.000458406	4.21694e-05	0.000222033	0.00078596	6.54586e-05	6.42187e-05	0.000239897	0.000110685	0.000332571	2.37261e-05	4.71631e-05
OG0000002	EGF_2	Guanylate_cyc	1.00243	0.0933702	0.0781463	0.000132457	0.000108399	0.000134416	3.85899e-05	6.15308e-05	0.00047289	2.65498e-05	2.37573e-05	0.000223024	3.218e-05	0.000208148	4.35913e-05	0.000133617	7.86572e-05	8.96933e-05	1.06846e-08	9.4626e-06	6.03132e-05	6.07864e-06	2.02534e-05	2.74518e-05	1.8163e-05	1.54649e-05	5.44791e-06	3.8803e-05	0.0787508	0.00127833	6.5458e-05	6.42182e-05	0.00023989	0.000110683	0.000332566	2.37254e-05	4.71569e-05
OG0000002	EGF_2	PBP_like_2	1.00268	0.029026	7.37438e-06	9.95656e-05	0.000108399	0.000134416	3.85899e-05	6.15308e-05	0.00047289	2.65498e-05	2.37573e-05	0.000223024	3.21801e-05	0.000208149	4.35921e-05	0.000133624	7.86575e-05	8.96942e-05	1.06848e-08	9.46307e-06	6.03211e-05	6.07865e-06	2.02535e-05	2.7453e-05	1.81654e-05	1.54826e-05	5.45445e-06	4.13064e-05	0.0206186	0.000330962	6.54591e-05	6.42192e-05	0.000239903	0.000110686	0.000332575	2.37267e-05	4.71688e-05
OG0000002	EGF_2	Pkinase_Tyr	1.00194	0.209264	0.172892	0.000815432	0.000108399	0.000134416	3.85899e-05	6.15308e-05	0.00047289	2.65497e-05	2.37573e-05	0.000223024	3.21798e-05	0.000208147	4.35895e-05	0.000133604	7.86568e-05	8.96916e-05	1.06844e-08	9.46167e-06	6.02978e-05	6.07864e-06	2.02533e-05	2.74494e-05	1.81583e-05	1.54307e-05	5.43526e-06	3.43219e-05	0.182635	0.0031092	6.5456e-05	6.42161e-05	0.000239865	0.000110677	0.00033255	2.37229e-05	4.7134e-05
OG0000002	EGF_CA	Pkinase	1.00291	0.0335454	2.92036e-05	0.00013258	0.000108399	0.000134416	3.85899e-05	6.15308e-05	0.00047289	2.65498e-05	2.37573e-05	0.000223024	3.21801e-05	0.000208149	4.35924e-05	0.000133626	7.86575e-05	8.96945e-05	1.06848e-08	9.46323e-06	6.03238e-05	6.07865e-06	2.02535e-05	2.74534e-05	1.81662e-05	1.54886e-05	5.45666e-06	4.21841e-05	0.000222251	9.80644e-06	0.0204665	6.40506e-05	0.00272067	0.000110679	0.000332554	2.37236e-05	0.000190995
OG0000002	EGF_CA	Pkinase_Tyr	1.00287	0.133813	0.10545	3.34564e-05	0.000108399	0.000134416	3.85899e-05	6.15308e-05	0.00047289	2.65498e-05	2.37573e-05	0.000223024	3.21801e-05	0.000208149	4.35924e-05	0.000133626	7.86575e-05	8.96945e-05	1.06848e-08	9.46323e-06	6.03237e-05	6.07865e-06	2.02535e-05	2.74534e-05	1.81661e-05	1.54885e-05	5.45662e-06	4.2184e-05	0.00022225	9.80624e-06	0.0959131	6.34022e-05	0.0122404	0.000110649	0.000332464	2.371e-05	0.000743313
OG0000002	F-box-like	SH2	1.00268	0.029026	7.37438e-06	9.95656e-05	0.000108399	0.000134416	3.85899e-05	6.15308e-05	0.00047289	2.65498e-05	2.37573e-05	0.000223024	3.21801e-05	0.000208149	4.35921e-05	0.000133624	7.86575e-05	8.96942e-05	1.06848e-08	9.46307e-06	6.03211e-05	6.07865e-06	2.02535e-05	2.7453e-05	1.81654e-05	1.54826e-05	5.45445e-06	4.13064e-05	0.0206186	0.000330962	6.54591e-05	6.42192e-05	0.000239903	0.000110686	0.000332575	2.37267e-05	4.71688e-05
OG0000002	fn3	Pkinase	1.00272	0.0485488	0.0120963	0.000387371	0.000108399	0.000134416	3.85899e-05	6.15308e-05	0.00047289	2.65498e-05	2.37573e-05	0.000223024	3.21801e-05	0.000208149	4.35924e-05	0.000133626	7.86575e-05	8.96944e-05	1.06848e-08	9.4632e-06	6.03233e-05	6.07865e-06	2.02535e-05	2.74533e-05	1.8166e-05	1.54875e-05	5.45628e-06	4.21831e-05	0.000222236	9.80431e-06	6.53411e-05	6.41035e-05	0.000238447	0.000109335	0.000328516	0.0061454	0.00591284
OG0000002	GCC2_GCC3	DUF4539	1.00277	0.0550458	1.49898e-05	0.000139973	0.000108399	0.000134415	3.85899e-05	6.15304e-05	0.000472888	2.65493e-05	2.37556e-05	0.000223008	3.21158e-05	0.0435367	0.00129071	0.000758081	7.8657e-05	8.96922e-05	1.06845e-08	9.46203e-06	0.000174597	6.07865e-06	2.02535e-05	2.74533e-05	1.81659e-05	2.66933e-05	5.9093e-06	4.21842e-05	0.000222251	1.05821e-05	6.54594e-05	6.42195e-05	0.000239908	0.000110687	0.000332578	2.37271e-05	4.71728e-05
OG0000002	GCC2_GCC3	Pkinase	2.94551	0.457552	0.110853	0.0133333	0.000108165	0.000134111	3.85023e-05	6.10886e-05	0.000469492	2.59629e-05	2.15391e-05	0.0174709	0.00182509	0.832409	0.0795516	0.0399877	7.86127e-05	8.95232e-05	1.06606e-08	9.37135e-06	0.00735461	6.07862e-06	2.02522e-05	2.7431e-05	1.81219e-05	0.000730507	3.43315e-05	4.21545e-05	0.000221813	5.92444e-05	6.54485e-05	6.42088e-05	0.000239772	0.000110657	0.000332489	2.37137e-05	4.70501e-05
OG0000002	GCC2_GCC3	Pkinase_Tyr	1.80327	0.929947	0.631891	0.0184008	0.000107888	0.00013375	3.83987e-05	6.0566e-05	0.000465475	2.52716e-05	1.89641e-05	0.0153823	0.00151279	0.721564	0.169121	0.0905348	7.85718e-05	8.93667e-05	1.06384e-08	9.28747e-06	0.0167818	6.07863e-06	2.02525e-05	2.74364e-05	1.81325e-05	0.0016562	7.17616e-05	4.2182e-05	0.00022222	0.000123481	6.54593e-05	6.42194e-05	0.000239906	0.000110686	0.000332577	2.3727e-05	4.71714e-05
OG0000002	Guanylate_cyc	Pkinase	1.00251	0.0724319	0.0598719	7.30259e-05	0.000108399	0.000134416	3.85899e-05	6.15308e-05	0.00047289	2.65498e-05	2.37573e-05	0.000223024	3.218e-05	0.000208148	4.35915e-05	0.000133619	7.86573e-05	8.96936e-05	1.06847e-08	9.46275e-06	6.03158e-05	6.07865e-06	2.02534e-05	2.74522e-05	1.81638e-05	1.54708e-05	5.45007e-06	3.96166e-05	0.0598665	0.00096512	6.54584e-05	6.42185e-05	0.000239895	0.000110684	0.000332569	2.37258e-05	4.71609e-05
OG0000002	Guanylate_cyc	Pkinase_Tyr	0.891964	4.45732	0.903764	0.333255	0.000108397	0.000134413	3.85891e-05	6.15267e-05	0.000472859	2.65444e-05	2.37371e-05	0.000222834	3.14169e-05	0.000203212	3.72772e-05	8.60364e-05	7.70044e-05	8.33792e-05	9.7914e-09	6.09299e-06	4.66543e-06	6.04718e-06	1.87722e-05	2.22937e-06	0.000565683	6.12587e-05	0.000220033	3.848e-07	0.0203583	0.748747	6.45275e-05	6.33053e-05	0.000228332	0.000108171	0.000325018	2.25823e-05	3.67069e-05
OG0000002	GUB_WAK_bind	EGF_CA	1.00286	0.157217	0.123925	3.99486e-05	0.000108399	0.000134416	3.85899e-05	6.15308e-05	0.00047289	2.65498e-05	2.37573e-05	0.000223024	3.21801e-05	0.000208149	4.35924e-05	0.000133626	7.86575e-05	8.96945e-05	1.06848e-08	9.46323e-06	6.03237e-05	6.07865e-06	2.02535e-05	2.74534e-05	1.81661e-05	1.54884e-05	5.45661e-06	4.2184e-05	0.000222249	9.80619e-06	0.113353	6.32465e-05	0.0145273	0.000110642	0.000332443	2.37067e-05	0.000876096
OG0000002	GUB_WAK_bind	Pkinase	1.00282	0.244906	0.190339	6.57815e-05	0.000108399	0.000134416	3.85899e-05	6.15308e-05	0.00047289	2.65498e-05	2.37573e-05	0.000223024	3.21801e-05	0.000208149	4.35924e-05	0.000133626	7.86575e-05	8.96945e-05	1.06848e-08	9.46323e-06	6.03237e-05	6.07865e-06	2.02535e-05	2.74534e-05	1.81661e-05	1.54884e-05	5.45658e-06	4.21839e-05	0.000222248	9.806e-06	0.178049	6.2646e-05	0.0233435	0.000110614	0.000332359	2.36941e-05	0.00138838
OG0000002	GUB_WAK_bind	Pkinase_Tyr	1.00279	0.305035	0.233122	8.51078e-05	0.000108399	0.000134416	3.85899e-05	6.15308e-05	0.00047289	2.65498e-05	2.37573e-05	0.000223024	3.21801e-05	0.000208149	4.35924e-05	0.000133626	7.86575e-05	8.96945e-05	1.06848e-08	9.46322e-06	6.03237e-05	6.07865e-06	2.02535e-05	2.74534e-05	1.81661e-05	1.54883e-05	5.45655e-06	4.21839e-05	0.000222247	9.80586e-06	0.221753	6.22171e-05	0.0296405	0.000110594	0.0003323	2.36851e-05	0.00175469
OG0000002	GUB_WAK_bind	WAK	1.00279	0.305035	0.233122	8.51078e-05	0.000108399	0.000134416	3.85899e-05	6.15308e-05	0.00047289	2.65498e-05	2.37573e-05	0.000223024	3.21801e-05	0.000208149	4.35924e-05	0.000133626	7.86575e-05	8.96945e-05	1.06848e-08	9.46322e-06	6.03237e-05	6.07865e-06	2.02535e-05	2.74534e-05	1.81661e-05	1.54883e-05	5.45655e-06	4.21839e-05	0.000222247	9.80586e-06	0.221753	6.22171e-05	0.0296405	0.000110594	0.0003323	2.36851e-05	0.00175469
OG0000002	GUB_WAK_bind	WAK_assoc	1.00291	0.0335454	2.92036e-05	0.00013258	0.000108399	0.000134416	3.85899e-05	6.15308e-05	0.00047289	2.65498e-05	2.37573e-05	0.000223024	3.21801e-05	0.000208149	4.35924e-05	0.000133626	7.86575e-05	8.96945e-05	1.06848e-08	9.46323e-06	6.03238e-05	6.07865e-06	2.02535e-05	2.74534e-05	1.81662e-05	1.54886e-05	5.45666e-06	4.21841e-05	0.000222251	9.80644e-06	0.0204665	6.40506e-05	0.00272067	0.000110679	0.000332554	2.37236e-05	0.000190995
OG0000002	Hexapep_2	Hexapep	1.00289	0.0914131	9.60298e-05	0.000359828	0.000108399	0.000134416	3.85899e-05	6.15308e-05	0.00047289	2.65497e-05	2.37573e-05	0.000223023	3.2179e-05	0.000208142	4.35837e-05	0.00013356	0.058328	0.0113477	4.1154e-07	0.000308343	0.000505339	6.07865e-06	2.02535e-05	2.7453e-05	1.81653e-05	5.91233e-05	7.21936e-06	4.21841e-05	0.000222251	1.2827e-05	6.54594e-05	6.42195e-05	0.000239908	0.000110687	0.000332578	2.37271e-05	4.71727e-05
OG0000002	Hexapep_2	Pkinase_Tyr	1.00289	0.0914131	9.60298e-05	0.000359828	0.000108399	0.000134416	3.85899e-05	6.15308e-05	0.00047289	2.65497e-05	2.37573e-05	0.000223023	3.2179e-05	0.000208142	4.35837e-05	0.00013356	0.058328	0.0113477	4.1154e-07	0.000308343	0.000505339	6.07865e-06	2.02535e-05	2.7453e-05	1.81653e-05	5.91233e-05	7.21936e-06	4.21841e-05	0.000222251	1.2827e-05	6.54594e-05	6.42195e-05	0.000239908	0.000110687	0.000332578	2.37271e-05	4.71727e-05
OG0000002	Hexapep	Hexapep_2	1.00289	0.0914131	9.60298e-05	0.000359828	0.000108399	0.000134416	3.85899e-05	6.15308e-05	0.00047289	2.65497e-05	2.37573e-05	0.000223023	3.2179e-05	0.000208142	4.35837e-05	0.00013356	0.058328	0.0113477	4.1154e-07	0.000308343	0.000505339	6.07865e-06	2.02535e-05	2.7453e-05	1.81653e-05	5.91233e-05	7.21936e-06	4.21841e-05	0.000222251	1.2827e-05	6.54594e-05	6.42195e-05	0.000239908	0.000110687	0.000332578	2.37271e-05	4.71727e-05
OG0000002	Hexapep	Pkinase_Tyr	1.00289	0.0914131	9.60298e-05	0.000359828	0.000108399	0.000134416	3.85899e-05	6.15308e-05	0.00047289	2.65497e-05	2.37573e-05	0.000223023	3.2179e-05	0.000208142	4.35837e-05	0.00013356	0.058328	0.0113477	4.1154e-07	0.000308343	0.000505339	6.07865e-06	2.02535e-05	2.7453e-05	1.81653e-05	5.91233e-05	7.21936e-06	4.21841e-05	0.000222251	1.2827e-05	6.54594e-05	6.42195e-05	0.000239908	0.000110687	0.000332578	2.37271e-05	4.71727e-05
OG0000002	HSP70	Pkinase	1.00288	0.096744	9.53542e-05	0.000442563	0.000108399	0.000134416	3.85899e-05	6.15308e-05	0.00047289	2.65498e-05	2.37573e-05	0.000223024	3.21801e-05	0.000208149	4.35924e-05	0.000133626	7.86575e-05	8.96945e-05	1.06848e-08	9.46323e-06	6.03238e-05	6.07865e-06	2.02535e-05	2.74534e-05	1.81661e-05	1.54885e-05	5.45663e-06	4.21841e-05	0.00022225	9.80632e-06	0.0684527	6.36532e-05	0.00855578	0.000110661	0.000332499	2.37153e-05	0.000529285
OG0000002	HSP70	Pkinase_Tyr	1.00285	0.17972	0.143163	4.54025e-05	0.000108399	0.000134416	3.85899e-05	6.15308e-05	0.00047289	2.65498e-05	2.37573e-05	0.000223024	3.21801e-05	0.000208149	4.35924e-05	0.000133626	7.86575e-05	8.96945e-05	1.06848e-08	9.46323e-06	6.03237e-05	6.07865e-06	2.02535e-05	2.74534e-05	1.81661e-05	1.54884e-05	5.4566e-06	4.2184e-05	0.000222249	9.80614e-06	0.130462	6.31056e-05	0.0165964	0.000110635	0.000332423	2.37038e-05	0.000996025
OG0000002	IF4E	Pkinase	1.00199	0.0101143	4.36107e-06	2.89588e-06	0.000108399	0.000134416	3.85899e-05	6.15308e-05	0.00047289	2.65498e-05	2.37573e-05	0.000223024	3.21801e-05	0.000208149	4.35922e-05	0.000133624	7.86575e-05	8.96942e-05	1.06848e-08	9.46311e-06	6.03217e-05	6.07865e-06	2.02535e-05	2.74531e-05	1.81655e-05	1.54839e-05	5.45494e-06	4.21794e-05	0.000222181	9.79674e-06	6.54553e-05	6.42154e-05	0.000239856	0.000110676	0.000332544	2.3722e-05	4.71258e-05
OG0000002	Kelch_1	Pkinase_Tyr	1.00277	0.106454	2.97298e-05	0.000287328	0.000108399	0.000134415	3.85898e-05	6.15301e-05	0.000472885	2.65488e-05	2.37538e-05	0.000222991	3.20476e-05	0.0894514	0.00261227	0.00141981	7.86563e-05	8.96899e-05	1.06842e-08	9.46076e-06	0.000295692	6.07865e-06	2.02535e-05	2.74532e-05	1.81657e-05	3.85669e-05	6.38895e-06	4.21841e-05	0.000222251	1.1404e-05	6.54594e-05	6.42195e-05	0.000239908	0.000110687	0.000332578	2.37271e-05	4.71728e-05
OG0000002	Kelch_2	Kelch_4	1.00268	0.029026	7.37438e-06	9.95656e-05	0.000108399	0.000134416	3.85899e-05	6.15308e-05	0.00047289	2.65498e-05	2.37573e-05	0.000223024	3.21801e-05	0.000208149	4.35921e-05	0.000133624	7.86575e-05	8.96942e-05	1.06848e-08	9.46307e-06	6.03211e-05	6.07865e-06	2.02535e-05	2.7453e-05	1.81654e-05	1.54826e-05	5.45445e-06	4.13064e-05	0.0206186	0.000330962	6.54591e-05	6.42192e-05	0.000239903	0.000110686	0.000332575	2.37267e-05	4.71688e-05
OG0000002	Kelch_2	Pkinase_Tyr	1.00268	0.029026	7.37438e-06	9.95656e-05	0.000108399	0.000134416	3.85899e-05	6.15308e-05	0.00047289	2.65498e-05	2.37573e-05	0.000223024	3.21801e-05	0.000208149	4.35921e-05	0.000133624	7.86575e-05	8.96942e-05	1.06848e-08	9.46307e-06	6.03211e-05	6.07865e-06	2.02535e-05	2.7453e-05	1.81654e-05	1.54826e-05	5.45445e-06	4.13064e-05	0.0206186	0.000330962	6.54591e-05	6.42192e-05	0.000239903	0.000110686	0.000332575	2.37267e-05	4.71688e-05
OG0000002	Kelch_3	DUF4539	1.00277	0.0550458	1.49898e-05	0.000139973	0.000108399	0.000134415	3.85899e-05	6.15304e-05	0.000472888	2.65493e-05	2.37556e-05	0.000223008	3.21158e-05	0.0435367	0.00129071	0.000758081	7.8657e-05	8.96922e-05	1.06845e-08	9.46203e-06	0.000174597	6.07865e-06	2.02535e-05	2.74533e-05	1.81659e-05	2.66933e-05	5.9093e-06	4.21842e-05	0.000222251	1.05821e-05	6.54594e-05	6.42195e-05	0.000239908	0.000110687	0.000332578	2.37271e-05	4.71728e-05
OG0000002	Kelch_3	GCC2_GCC3	1.01546	0.0844701	0.871607	0.126792	0.000108395	0.00013441	3.85883e-05	6.15224e-05	0.000472826	2.65386e-05	2.37152e-05	0.000222629	3.06032e-05	0.938177	0.0305497	0.0154943	7.86431e-05	8.96394e-05	1.0677e-08	9.43366e-06	0.0028739	6.07864e-06	2.02533e-05	2.74506e-05	1.81605e-05	0.000291382	1.66022e-05	4.21838e-05	0.000222246	2.89058e-05	6.54594e-05	6.42195e-05	0.000239908	0.000110687	0.000332577	2.37271e-05	4.71725e-05
OG0000002	Kelch_3	Kelch_5	1.00277	0.194838	0.170051	1.3653e-05	0.000108398	0.000134415	3.85897e-05	6.15294e-05	0.00047288	2.65479e-05	2.37505e-05	0.00022296	3.1923e-05	0.167787	0.00502531	0.0026318	7.86552e-05	8.96855e-05	1.06835e-08	9.45843e-06	0.000517596	6.07865e-06	2.02535e-05	2.7453e-05	1.81652e-05	6.03258e-05	7.26795e-06	4.21841e-05	0.000222251	1.29103e-05	6.54594e-05	6.42195e-05	0.000239908	0.000110687	0.000332578	2.37271e-05	4.71727e-05
OG0000002	Kelch_3	Pkinase	1.02297	0.0795861	0.91783	0.0678372	0.000108395	0.00013441	3.85884e-05	6.15229e-05	0.00047283	2.65394e-05	2.3718e-05	0.000222654	3.07005e-05	0.933688	0.028696	0.0145227	7.8644e-05	8.96429e-05	1.06775e-08	9.43554e-06	0.00269476	6.07864e-06	2.02533e-05	2.74507e-05	1.81609e-05	0.000273809	1.58921e-05	4.21838e-05	0.000222247	2.76886e-05	6.54594e-05	6.42195e-05	0.000239908	0.000110687	0.000332577	2.37271e-05	4.71726e-05
OG0000002	Kelch_3	Pkinase_Tyr	2.02346	0.258414	0.873887	0.140758	0.000108394	0.000134409	3.85881e-05	6.15216e-05	0.00047282	2.65376e-05	2.37112e-05	0.00022259	3.04514e-05	0.933522	0.030397	0.0154159	7.86198e-05	8.95503e-05	1.06644e-08	9.38592e-06	0.00285886	6.07858e-06	2.02505e-05	2.74023e-05	1.80655e-05	0.000289233	1.64777e-05	0.849705	0.127907	0.00595757	6.54528e-05	6.42131e-05	0.000239826	0.000110669	0.000332524	2.3719e-05	4.70986e-05
OG0000002	Kelch_4	GCC2_GCC3	1.02297	0.0795861	0.91783	0.0678372	0.000108395	0.00013441	3.85884e-05	6.15229e-05	0.00047283	2.65394e-05	2.3718e-05	0.000222654	3.07005e-05	0.933688	0.028696	0.0145227	7.8644e-05	8.96429e-05	1.06775e-08	9.43554e-06	0.00269476	6.07864e-06	2.02533e-05	2.74507e-05	1.81609e-05	0.000273809	1.58921e-05	4.21838e-05	0.000222247	2.76886e-05	6.54594e-05	6.42195e-05	0.000239908	0.000110687	0.000332577	2.37271e-05	4.71726e-05
OG0000002	Kelch_4	Kelch_3	1.00277	0.0550458	1.49898e-05	0.000139973	0.000108399	0.000134415	3.85899e-05	6.15304e-05	0.000472888	2.65493e-05	2.37556e-05	0.000223008	3.21158e-05	0.0435367	0.00129071	0.000758081	7.8657e-05	8.96922e-05	1.06845e-08	9.46203e-06	0.000174597	6.07865e-06	2.02535e-05	2.74533e-05	1.81659e-05	2.66933e-05	5.9093e-06	4.21842e-05	0.000222251	1.05821e-05	6.54594e-05	6.42195e-05	0.000239908	0.000110687	0.000332578	2.37271e-05	4.71728e-05
OG0000002	Kelch_4	Kelch_5	1.00275	0.0190602	3.39113e-05	0.000184367	0.000108397	0.000134412	3.8589e-05	6.15261e-05	0.000472854	2.65435e-05	2.37337e-05	0.00925644	0.000956137	0.000208134	8.85112e-05	0.000156118	7.86575e-05	8.96944e-05	1.06848e-08	9.46319e-06	6.44397e-05	6.07865e-06	2.02535e-05	2.74534e-05	1.81662e-05	1.58922e-05	5.47297e-06	4.21842e-05	0.000222252	9.83443e-06	6.54594e-05	6.42195e-05	0.000239908	0.000110687	0.000332578	2.37271e-05	4.71728e-05
OG0000002	Kelch_4	Pkinase	2.92259	0.560716	0.137567	0.0141748	0.000108144	0.000134083	3.84944e-05	6.10483e-05	0.000469182	2.59095e-05	2.13373e-05	0.0173072	0.00179992	0.820931	0.0784516	0.039432	7.85492e-05	8.92801e-05	1.06262e-08	9.24112e-06	0.00725106	6.07846e-06	2.02446e-05	2.73013e-05	1.78668e-05	0.000718568	0.00571375	4.19943e-05	0.000219453	0.00995747	6.54483e-05	6.42087e-05	0.00023977	0.000110657	0.000332488	2.37135e-05	4.70482e-05
OG0000002	Kelch_4	Pkinase_Tyr	2.97235	0.298571	0.923186	0.0732669	0.000108277	0.000134257	3.85444e-05	6.13009e-05	0.000471123	2.62446e-05	2.26016e-05	0.00881492	0.000869485	0.889926	0.0556201	0.0280992	7.86246e-05	8.95684e-05	1.0667e-08	9.39561e-06	0.00518196	6.07862e-06	2.02524e-05	2.74345e-05	1.81289e-05	0.000517511	2.57279e-05	4.12463e-05	0.020588	0.00150437	6.54578e-05	6.42179e-05	0.000239887	0.000110682	0.000332564	2.37251e-05	4.71541e-05
OG0000002	Kelch_5	GCC2_GCC3	1.00277	0.106454	2.97298e-05	0.000287328	0.000108399	0.000134415	3.85898e-05	6.15301e-05	0.000472885	2.65488e-05	2.37538e-05	0.000222991	3.20476e-05	0.0894514	0.00261227	0.00141981	7.86563e-05	8.96899e-05	1.06842e-08	9.46076e-06	0.000295692	6.07865e-06	2.02535e-05	2.74532e-05	1.81657e-05	3.85669e-05	6.38895e-06	4.21841e-05	0.000222251	1.1404e-05	6.54594e-05	6.42195e-05	0.000239908	0.000110687	0.000332578	2.37271e-05	4.71728e-05
OG0000002	Kelch_5	Kelch_2	1.00268	0.029026	7.37438e-06	9.95656e-05	0.000108399	0.000134416	3.85899e-05	6.15308e-05	0.00047289	2.65498e-05	2.37573e-05	0.000223024	3.21801e-05	0.000208149	4.35921e-05	0.000133624	7.86575e-05	8.96942e-05	1.06848e-08	9.46307e-06	6.03211e-05	6.07865e-06	2.02535e-05	2.7453e-05	1.81654e-05	1.54826e-05	5.45445e-06	4.13064e-05	0.0206186	0.000330962	6.54591e-05	6.42192e-05	0.000239903	0.000110686	0.000332575	2.37267e-05	4.71688e-05
OG0000002	Kelch_5	Kelch_4	2.00243	0.0413481	4.02662e-05	0.000283407	0.000108397	0.000134412	3.8589e-05	6.15261e-05	0.000472854	2.65435e-05	2.37336e-05	0.00925643	0.000956135	0.000208133	8.85105e-05	0.000156115	7.86574e-05	8.96941e-05	1.06847e-08	9.46302e-06	6.44368e-05	6.07865e-06	2.02535e-05	2.7453e-05	1.81653e-05	1.5886e-05	5.47074e-06	4.13064e-05	0.0206186	0.000331905	6.54591e-05	6.42192e-05	0.000239903	0.000110686	0.000332575	2.37267e-05	4.71688e-05
OG0000002	Kelch_5	Pkinase	1.00277	0.106454	2.97298e-05	0.000287328	0.000108399	0.000134415	3.85898e-05	6.15301e-05	0.000472885	2.65488e-05	2.37538e-05	0.000222991	3.20476e-05	0.0894514	0.00261227	0.00141981	7.86563e-05	8.96899e-05	1.06842e-08	9.46076e-06	0.000295692	6.07865e-06	2.02535e-05	2.74532e-05	1.81657e-05	3.85669e-05	6.38895e-06	4.21841e-05	0.000222251	1.1404e-05	6.54594e-05	6.42195e-05	0.000239908	0.000110687	0.000332578	2.37271e-05	4.71728e-05
OG0000002	Kelch_5	Pkinase_Tyr	2.99333	0.270158	0.177386	0.000659329	0.000108375	0.000134384	3.8581e-05	6.14854e-05	0.000472542	2.64896e-05	2.35294e-05	0.00917677	0.000940487	0.166358	0.0101259	0.00519593	7.86515e-05	8.96714e-05	1.06815e-08	9.45086e-06	0.000987099	6.07864e-06	2.02533e-05	2.74497e-05	1.81588e-05	0.000106324	9.12287e-06	4.12956e-05	0.0206131	0.000543282	6.54588e-05	6.4219e-05	0.000239901	0.000110685	0.000332573	2.37264e-05	4.71661e-05
OG0000002	Laminin_G_3	Pkinase_Tyr	1.00277	0.0103961	7.34276e-06	8.60116e-06	0.000108399	0.000134416	3.85899e-05	6.15308e-05	0.00047289	2.65498e-05	2.37573e-05	0.000223024	3.218e-05	0.000208148	4.35913e-05	0.000133618	7.86572e-05	8.96934e-05	1.06846e-08	9.46264e-06	6.03139e-05	6.07864e-06	2.02534e-05	2.74519e-05	1.81632e-05	1.54664e-05	0.000458406	4.21694e-05	0.000222033	0.00078596	6.54586e-05	6.42187e-05	0.000239897	0.000110685	0.000332571	2.37261e-05	4.71631e-05
OG0000002	Lectin_legB	Pkinase	1.00206	0.41351	0.330846	0.00177012	0.000108399	0.000134416	3.85899e-05	6.15308e-05	0.00047289	2.65498e-05	2.37573e-05	0.000223024	3.21801e-05	0.000208149	4.35923e-05	0.000133625	7.86575e-05	8.96943e-05	1.06848e-08	9.46316e-06	6.03226e-05	6.07865e-06	2.02535e-05	2.74532e-05	1.81658e-05	1.54858e-05	5.45564e-06	4.21813e-05	0.00022221	9.80067e-06	0.721812	4.63669e-05	0.262032	0.00010984	0.000330033	2.33446e-05	0.0155743
OG0000002	Lectin_legB	Pkinase_Tyr	1.02043	0.172757	0.961237	0.0265559	0.000108399	0.000134416	3.85899e-05	6.15308e-05	0.00047289	2.65498e-05	2.37573e-05	0.000223024	3.21801e-05	0.000208149	4.35924e-05	0.000133626	7.86575e-05	8.96944e-05	1.06848e-08	9.4632e-06	6.03233e-05	6.07865e-06	2.02535e-05	2.74533e-05	1.8166e-05	1.54875e-05	5.45626e-06	4.2183e-05	0.000222235	9.80419e-06	0.867717	5.68941e-05	0.107801	0.000110349	0.000331563	2.35735e-05	0.00628545
OG0000002	LEM	Pkinase	1.53092	0.126818	0.00300034	0.0331787	0.00010828	0.000134261	3.85455e-05	6.13063e-05	0.000471165	2.62518e-05	2.26285e-05	0.424269	0.0441057	0.000207434	0.00218701	0.0012069	7.86565e-05	8.96906e-05	1.06843e-08	9.46117e-06	0.000256731	6.07865e-06	2.02535e-05	2.74532e-05	1.81658e-05	3.47467e-05	6.23463e-06	4.21841e-05	0.000222251	1.11396e-05	6.54594e-05	6.42195e-05	0.000239908	0.000110687	0.000332578	2.37271e-05	4.71728e-05
OG0000002	LIM	PDZ	1.39824	2.05797	0.626938	0.0017382	0.0149258	0.00633818	0.00473555	0.511883	0.00042693	0.06987	0.0203523	0.00022146	0.00653625	0.000208043	0.000359805	0.00029196	7.86574e-05	8.96939e-05	1.06847e-08	9.46293e-06	8.92984e-05	6.07865e-06	2.02535e-05	2.74534e-05	1.81661e-05	1.83296e-05	5.57143e-06	4.21842e-05	0.000222251	1.00032e-05	6.54594e-05	6.42195e-05	0.000239908	0.000110687	0.000332578	2.37271e-05	4.71728e-05
OG0000002	LIM	Pkinase	1.03406	2.28095	0.00148106	0.00471886	0.000364033	0.000148727	0.0147927	0.825573	0.000398802	0.112622	0.0327887	0.000220503	0.0105147	0.000207979	0.00055322	0.000388806	7.86573e-05	8.96936e-05	1.06847e-08	9.46274e-06	0.000107021	6.07865e-06	2.02535e-05	2.74534e-05	1.81661e-05	2.00673e-05	5.64163e-06	4.21842e-05	0.000222251	1.01234e-05	6.54594e-05	6.42195e-05	0.000239908	0.000110687	0.000332578	2.37271e-05	4.71728e-05
OG0000002	LIM	Pkinase_Tyr	1.48993	12.6435	0.0912455	0.143754	1.10185e-05	0.000375203	3.55534e-08	3.09785e-05	0.000174922	0.0037685	0.00102215	8.79908e-05	0.0186637	4.82465e-06	0.000691714	0.0664596	0.0233248	0.0043311	1.53282e-07	8.68938e-05	0.317563	6.07181e-06	1.99316e-05	2.19438e-05	7.30806e-06	0.031084	0.00125785	0.372807	0.0558943	0.447808	6.49619e-05	6.37314e-05	0.000233728	0.000109344	0.000328541	2.31159e-05	4.15834e-05
OG0000002	LIM	PP1_inhibitor	1.00281	0.0591088	7.87219e-06	1.19546e-05	0.0195698	0.00835384	3.84255e-05	0.00364362	0.000472569	0.000514576	0.000165702	0.000223013	7.7587e-05	0.000208148	4.57999e-05	0.000134732	7.86575e-05	8.96945e-05	1.06848e-08	9.46323e-06	6.05261e-05	6.07865e-06	2.02535e-05	2.74534e-05	1.81662e-05	1.55084e-05	5.45747e-06	4.21842e-05	0.000222252	9.80787e-06	6.54594e-05	6.42195e-05	0.000239908	0.000110687	0.000332578	2.37271e-05	4.71728e-05
OG0000002	LRR_1	LRR_8	1.00291	0.0335454	2.92036e-05	0.00013258	0.000108399	0.000134416	3.85899e-05	6.15308e-05	0.00047289	2.65498e-05	2.37573e-05	0.000223024	3.21801e-05	0.000208149	4.35924e-05	0.000133626	7.86575e-05	8.96945e-05	1.06848e-08	9.46323e-06	6.03238e-05	6.07865e-06	2.02535e-05	2.74534e-05	1.81662e-05	1.54886e-05	5.45666e-06	4.21841e-05	0.000222251	9.80644e-06	0.0204665	6.40506e-05	0.00272067	0.000110679	0.000332554	2.37236e-05	0.000190995
OG0000002	LRR_1	Malectin	1.00291	0.0335454	2.92036e-05	0.00013258	0.000108399	0.000134416	3.85899e-05	6.15308e-05	0.00047289	2.65498e-05	2.37573e-05	0.000223024	3.21801e-05	0.000208149	4.35924e-05	0.000133626	7.86575e-05	8.96945e-05	1.06848e-08	9.46323e-06	6.03238e-05	6.07865e-06	2.02535e-05	2.74534e-05	1.81662e-05	1.54886e-05	5.45666e-06	4.21841e-05	0.000222251	9.80644e-06	0.0204665	6.40506e-05	0.00272067	0.000110679	0.000332554	2.37236e-05	0.000190995
OG0000002	LRR_1	Pkinase	1.589	2.1008	1.55553	0.0276534	0.000108399	0.000134416	3.85899e-05	6.15308e-05	0.00047289	2.65497e-05	2.37573e-05	0.000223024	3.21797e-05	0.000208146	4.35889e-05	0.000133599	7.86566e-05	8.96909e-05	1.06843e-08	9.46134e-06	6.02922e-05	6.07864e-06	2.02532e-05	2.74486e-05	1.81566e-05	1.54178e-05	5.43049e-06	4.21121e-05	0.000221185	9.65824e-06	0.497295	3.1986e-05	0.0986715	6.605e-05	0.0659397	0.00194618	0.389392
OG0000002	LRR_1	Pkinase_Tyr	2.00236	0.340163	1.16624	0.000708209	0.000108398	0.000134415	3.85896e-05	6.15291e-05	0.000472878	2.65476e-05	2.37491e-05	0.000222947	3.18711e-05	0.00020615	4.10408e-05	0.0481753	7.86092e-05	8.95095e-05	1.06586e-08	9.36402e-06	0.00889285	6.07863e-06	2.02526e-05	2.74381e-05	1.8136e-05	0.00088171	4.0451e-05	4.21713e-05	0.000222062	6.97677e-05	0.832896	5.36026e-05	0.155432	0.000110159	0.000330993	2.34878e-05	0.00911526
OG0000002	LRR_4	Pkinase_Tyr	1.00291	0.0335454	2.92036e-05	0.00013258	0.000108399	0.000134416	3.85899e-05	6.15308e-05	0.00047289	2.65498e-05	2.37573e-05	0.000223024	3.21801e-05	0.000208149	4.35924e-05	0.000133626	7.86575e-05	8.96945e-05	1.06848e-08	9.46323e-06	6.03238e-05	6.07865e-06	2.02535e-05	2.74534e-05	1.81662e-05	1.54886e-05	5.45666e-06	4.21841e-05	0.000222251	9.80644e-06	0.0204665	6.40506e-05	0.00272067	0.000110679	0.000332554	2.37236e-05	0.000190995
OG0000002	LRR_5	LRR_8	1.00277	0.106454	2.97298e-05	0.000287328	0.000108399	0.000134415	3.85898e-05	6.15301e-05	0.000472885	2.65488e-05	2.37538e-05	0.000222991	3.20476e-05	0.0894514	0.00261227	0.00141981	7.86563e-05	8.96899e-05	1.06842e-08	9.46076e-06	0.000295692	6.07865e-06	2.02535e-05	2.74532e-05	1.81657e-05	3.85669e-05	6.38895e-06	4.21841e-05	0.000222251	1.1404e-05	6.54594e-05	6.42195e-05	0.000239908	0.000110687	0.000332578	2.37271e-05	4.71728e-05
OG0000002	LRR_5	Pkinase	1.00277	0.106454	2.97298e-05	0.000287328	0.000108399	0.000134415	3.85898e-05	6.15301e-05	0.000472885	2.65488e-05	2.37538e-05	0.000222991	3.20476e-05	0.0894514	0.00261227	0.00141981	7.86563e-05	8.96899e-05	1.06842e-08	9.46076e-06	0.000295692	6.07865e-06	2.02535e-05	2.74532e-05	1.81657e-05	3.85669e-05	6.38895e-06	4.21841e-05	0.000222251	1.1404e-05	6.54594e-05	6.42195e-05	0.000239908	0.000110687	0.000332578	2.37271e-05	4.71728e-05
OG0000002	LRR_6	LRR_1	1.00282	0.0506463	2.10748e-05	4.75628e-05	0.000108399	0.000134415	3.85898e-05	6.153e-05	0.000472884	2.65487e-05	2.37532e-05	0.000222985	3.20242e-05	0.00020714	4.22993e-05	0.0247826	7.86344e-05	8.96061e-05	1.06723e-08	9.41582e-06	0.00457102	6.07864e-06	2.02532e-05	2.74488e-05	1.81571e-05	0.000457772	2.33234e-05	4.21836e-05	0.000222243	4.04222e-05	6.54594e-05	6.42195e-05	0.000239907	0.000110687	0.000332577	2.37271e-05	4.71724e-05
OG0000002	LRR_6	Pkinase	1.00279	0.171355	0.10936	0.000535833	0.000108398	0.000134413	3.85893e-05	6.15277e-05	0.000472866	2.65456e-05	2.37417e-05	0.000222877	3.15918e-05	0.000204343	3.87762e-05	0.0917182	7.85704e-05	8.93612e-05	1.06377e-08	9.28458e-06	0.0170558	6.07863e-06	2.02525e-05	2.74361e-05	1.8132e-05	0.00168345	7.28706e-05	4.2182e-05	0.000222219	0.0001254	6.54593e-05	6.42194e-05	0.000239906	0.000110686	0.000332577	2.3727e-05	4.71713e-05
OG0000002	LRR_6	Pkinase_Tyr	1.0027	0.481635	0.299523	0.00609776	0.000108394	0.000134409	3.85881e-05	6.15215e-05	0.000472819	2.65374e-05	2.37106e-05	0.000222585	3.04347e-05	0.000196859	2.98965e-05	0.258476	7.83992e-05	8.87073e-05	1.05451e-08	8.93539e-06	0.0502582	6.07858e-06	2.02505e-05	2.7402e-05	1.80649e-05	0.00495678	0.000205505	4.21776e-05	0.000222155	0.00035357	6.54591e-05	6.42192e-05	0.000239903	0.000110686	0.000332575	2.37267e-05	4.71685e-05
OG0000002	LRR_6	zf-C3HC4_3	1.00277	0.243517	0.155606	0.00123295	0.000108397	0.000134413	3.8589e-05	6.15263e-05	0.000472856	2.65438e-05	2.37347e-05	0.000222811	3.13292e-05	0.000202645	3.66859e-05	0.131257	7.85315e-05	8.92126e-05	1.06166e-08	9.20505e-06	0.0246197	6.07862e-06	2.0252e-05	2.74284e-05	1.81167e-05	0.00242722	0.000102965	4.2181e-05	0.000222205	0.000177075	6.54593e-05	6.42194e-05	0.000239906	0.000110686	0.000332576	2.37269e-05	4.71707e-05
OG0000002	LRR_8	COR	2.99789	0.108561	0.0409415	0.000176473	0.000108231	0.000134197	3.8527e-05	6.12133e-05	0.0260113	0.000742999	0.000231725	0.000221682	0.00559755	0.000208055	0.000314248	0.000269143	7.86572e-05	8.96931e-05	1.06846e-08	9.46252e-06	8.51167e-05	6.07865e-06	2.02534e-05	2.74525e-05	1.81642e-05	1.79064e-05	5.55034e-06	4.04502e-05	0.0404939	0.000660513	6.54587e-05	6.42188e-05	0.000239899	0.000110685	0.000332572	2.37262e-05	4.71647e-05
OG0000002	LRR_8	LRR_1	1.00288	0.096744	9.53542e-05	0.000442563	0.000108399	0.000134416	3.85899e-05	6.15308e-05	0.00047289	2.65498e-05	2.37573e-05	0.000223024	3.21801e-05	0.000208149	4.35924e-05	0.000133626	7.86575e-05	8.96945e-05	1.06848e-08	9.46323e-06	6.03238e-05	6.07865e-06	2.02535e-05	2.74534e-05	1.81661e-05	1.54885e-05	5.45663e-06	4.21841e-05	0.00022225	9.80632e-06	0.0684527	6.36532e-05	0.00855578	0.000110661	0.000332499	2.37153e-05	0.000529285
OG0000002	LRR_8	LRRNT_2	1.00289	0.0850632	0.0660145	2.04044e-05	0.000108399	0.000134416	3.85899e-05	6.15308e-05	0.00047289	2.65498e-05	2.37573e-05	0.000223024	3.21801e-05	0.000208149	4.35924e-05	0.000133626	7.86575e-05	8.96945e-05	1.06848e-08	9.46323e-06	6.03238e-05	6.07865e-06	2.02535e-05	2.74534e-05	1.81661e-05	1.54885e-05	5.45664e-06	4.21841e-05	0.00022225	9.80634e-06	0.0593723	6.37212e-05	0.00755797	0.000110664	0.000332509	2.37167e-05	0.000471562
OG0000002	LRR_8	Malectin	1.00288	0.109771	0.0861581	2.6943e-05	0.000108399	0.000134416	3.85899e-05	6.15308e-05	0.00047289	2.65498e-05	2.37573e-05	0.000223024	3.21801e-05	0.000208149	4.35924e-05	0.000133626	7.86575e-05	8.96945e-05	1.06848e-08	9.46323e-06	6.03238e-05	6.07865e-06	2.02535e-05	2.74534e-05	1.81661e-05	1.54885e-05	5.45663e-06	4.21841e-05	0.00022225	9.80629e-06	0.0779267	6.35604e-05	0.00991779	0.000110656	0.000332486	2.37133e-05	0.000608496
OG0000002	LRR_8	Pkinase	3.81609	4.96955	1.56043	0.394885	0.000101431	0.000125338	3.59838e-05	4.838e-05	0.020558	0.00057568	0.000162275	0.000155243	0.00366525	0.649779	0.1712	0.0876129	7.8256e-05	8.81592e-05	1.04676e-08	8.64016e-06	0.0161147	6.07783e-06	2.02151e-05	2.67963e-05	1.68709e-05	0.00158105	6.83281e-05	4.106e-05	0.000205629	0.000115949	0.262559	1.68657e-05	0.201835	5.21198e-05	0.0275834	0.000803389	0.448894
OG0000002	LRR_8	Pkinase_Tyr	0.992567	10.8646	3.63665	0.425891	0.000107334	0.000133028	3.81916e-05	5.95197e-05	0.000457434	2.38802e-05	1.36496e-05	0.0107166	0.000737667	0.0924026	0.00871662	0.00431478	7.58035e-05	7.8784e-05	9.14105e-09	3.61752e-06	0.000743982	6.07125e-06	1.99051e-05	2.14949e-05	6.43855e-06	1.2592e-07	3.96166e-07	2.50569e-05	0.000336344	0.00106202	0.00096706	6.212e-08	0.000206309	6.455e-07	0.000797833	2.06092e-06	0.000963816
OG0000002	LRR_8	Roc	2.00219	0.0575762	1.53866e-05	0.000193316	0.000108367	0.000134373	3.85777e-05	6.14692e-05	0.02612	0.000746335	0.00023311	0.000223008	9.915e-05	0.000208147	4.68479e-05	0.000135254	7.86575e-05	8.96942e-05	1.06848e-08	9.46307e-06	6.06194e-05	6.07865e-06	2.02535e-05	2.7453e-05	1.81654e-05	1.55118e-05	5.45563e-06	4.13064e-05	0.0206186	0.00033103	6.54591e-05	6.42192e-05	0.000239903	0.000110686	0.000332575	2.37267e-05	4.71688e-05
OG0000002	LRR_8	RrnaAD	1.00277	0.0550458	1.49898e-05	0.000139973	0.000108399	0.000134415	3.85899e-05	6.15304e-05	0.000472888	2.65493e-05	2.37556e-05	0.000223008	3.21158e-05	0.0435367	0.00129071	0.000758081	7.8657e-05	8.96922e-05	1.06845e-08	9.46203e-06	0.000174597	6.07865e-06	2.02535e-05	2.74533e-05	1.81659e-05	2.66933e-05	5.9093e-06	4.21842e-05	0.000222251	1.05821e-05	6.54594e-05	6.42195e-05	0.000239908	0.000110687	0.000332578	2.37271e-05	4.71728e-05
OG0000002	LRR_8	SH3_2	1.00268	0.029026	7.37438e-06	9.95656e-05	0.000108399	0.000134416	3.85899e-05	6.15308e-05	0.00047289	2.65498e-05	2.37573e-05	0.000223024	3.21801e-05	0.000208149	4.35921e-05	0.000133624	7.86575e-05	8.96942e-05	1.06848e-08	9.46307e-06	6.03211e-05	6.07865e-06	2.02535e-05	2.7453e-05	1.81654e-05	1.54826e-05	5.45445e-06	4.13064e-05	0.0206186	0.000330962	6.54591e-05	6.42192e-05	0.000239903	0.000110686	0.000332575	2.37267e-05	4.71688e-05
OG0000002	LRRNT_2	LRR_1	1.00241	0.330057	0.557799	0.0010601	0.000108399	0.000134416	3.85899e-05	6.15308e-05	0.00047289	2.65498e-05	2.37573e-05	0.000223024	3.21801e-05	0.000208149	4.35923e-05	0.000133625	7.86575e-05	8.96944e-05	1.06848e-08	9.46317e-06	6.03228e-05	6.07865e-06	2.02535e-05	2.74533e-05	1.81659e-05	1.54864e-05	5.45586e-06	4.21819e-05	0.000222219	9.80191e-06	0.778266	5.0007e-05	0.208745	0.000110019	0.000330571	2.34248e-05	0.0123219
OG0000002	LRRNT_2	LRR_4	1.00291	0.0335454	2.92036e-05	0.00013258	0.000108399	0.000134416	3.85899e-05	6.15308e-05	0.00047289	2.65498e-05	2.37573e-05	0.000223024	3.21801e-05	0.000208149	4.35924e-05	0.000133626	7.86575e-05	8.96945e-05	1.06848e-08	9.46323e-06	6.03238e-05	6.07865e-06	2.02535e-05	2.74534e-05	1.81662e-05	1.54886e-05	5.45666e-06	4.21841e-05	0.000222251	9.80644e-06	0.0204665	6.40506e-05	0.00272067	0.000110679	0.000332554	2.37236e-05	0.000190995
OG0000002	LRRNT_2	LRR_8	1.00163	0.66065	0.43429	0.00603897	0.000108399	0.000134416	3.85899e-05	6.15308e-05	0.00047289	2.65498e-05	2.37573e-05	0.000223024	3.21801e-05	0.000208149	4.35922e-05	0.000133624	7.86575e-05	8.96942e-05	1.06848e-08	9.46311e-06	6.03217e-05	6.07865e-06	2.02535e-05	2.74531e-05	1.81655e-05	1.54839e-05	5.45494e-06	4.21794e-05	0.000222181	9.79672e-06	0.555732	3.56979e-05	0.417675	0.000109277	0.000328341	2.30968e-05	0.0256134
OG0000002	LRRNT_2	Pkinase	0.993204	1.51035	0.815882	0.0817611	0.000108399	0.000134416	3.85899e-05	6.15308e-05	0.00047289	2.65497e-05	2.37573e-05	0.000223024	3.21798e-05	0.000208147	4.359e-05	0.000133608	7.86569e-05	8.96921e-05	1.06845e-08	9.46195e-06	6.03023e-05	6.07864e-06	2.02533e-05	2.74501e-05	1.81597e-05	1.54406e-05	5.4389e-06	4.21353e-05	0.000221528	9.70589e-06	0.000547876	5.67081e-05	0.824154	9.86959e-05	0.000296549	1.95688e-05	0.165036
OG0000002	LRRNT_2	Pkinase_Tyr	1.01894	1.13615	0.96146	0.0406394	0.000108399	0.000134416	3.85899e-05	6.15308e-05	0.00047289	2.65498e-05	2.37573e-05	0.000223024	3.218e-05	0.000208148	4.35919e-05	0.000133622	7.86574e-05	8.96939e-05	1.06847e-08	9.46295e-06	6.0319e-05	6.07865e-06	2.02535e-05	2.74527e-05	1.81647e-05	1.5478e-05	5.45273e-06	4.21733e-05	0.000222091	9.78421e-06	0.013767	0.000351036	0.926204	0.000107486	0.000322959	2.23039e-05	0.0577548
OG0000002	LysM	Pkinase	1.0383	0.167655	0.00224093	0.0211311	0.000108399	0.000134416	3.85899e-05	6.15308e-05	0.00047289	2.65498e-05	2.37573e-05	0.000223024	3.21801e-05	0.000208149	4.35924e-05	0.000133626	7.86575e-05	8.96944e-05	1.06848e-08	9.4632e-06	6.03233e-05	6.07865e-06	2.02535e-05	2.74533e-05	1.8166e-05	1.54875e-05	5.45627e-06	4.21831e-05	0.000222235	9.80426e-06	0.853354	5.71186e-05	0.104507	0.00011036	0.000331594	2.35783e-05	0.00609267
OG0000002	LysM	Pkinase_Tyr	1.0052	0.229386	1.2971	0.000496304	0.000108399	0.000134416	3.85899e-05	6.15308e-05	0.00047289	2.65498e-05	2.37573e-05	0.000223024	3.21801e-05	0.000208149	4.35924e-05	0.000133626	7.86575e-05	8.96944e-05	1.06848e-08	9.46319e-06	6.03231e-05	6.07865e-06	2.02535e-05	2.74533e-05	1.8166e-05	1.54871e-05	5.45612e-06	4.21827e-05	0.000222229	9.80337e-06	0.844199	5.44114e-05	0.144206	0.000110231	0.000331209	2.35203e-05	0.00844701
OG0000002	Malectin_like	LRR_1	1.02043	0.172757	0.961237	0.0265559	0.000108399	0.000134416	3.85899e-05	6.15308e-05	0.00047289	2.65498e-05	2.37573e-05	0.000223024	3.21801e-05	0.000208149	4.35924e-05	0.000133626	7.86575e-05	8.96944e-05	1.06848e-08	9.4632e-06	6.03233e-05	6.07865e-06	2.02535e-05	2.74533e-05	1.8166e-05	1.54875e-05	5.45626e-06	4.2183e-05	0.000222235	9.80419e-06	0.867717	5.68941e-05	0.107801	0.000110349	0.000331563	2.35735e-05	0.00628545
OG0000002	Malectin_like	LRR_8	1.003	0.239345	0.680661	0.411416	0.000108399	0.000134416	3.85899e-05	6.15308e-05	0.00047289	2.65498e-05	2.37573e-05	0.000223024	3.21801e-05	0.000208149	4.35924e-05	0.000133626	7.86575e-05	8.96944e-05	1.06848e-08	9.46319e-06	6.03231e-05	6.07865e-06	2.02535e-05	2.74533e-05	1.81659e-05	1.5487e-05	5.45609e-06	4.21826e-05	0.000222228	9.80323e-06	0.839611	5.39763e-05	0.150578	0.00011021	0.000331145	2.35108e-05	0.00883266
OG0000002	Malectin_like	LRRNT_2	1.00285	0.17972	0.143163	4.54025e-05	0.000108399	0.000134416	3.85899e-05	6.15308e-05	0.00047289	2.65498e-05	2.37573e-05	0.000223024	3.21801e-05	0.000208149	4.35924e-05	0.000133626	7.86575e-05	8.96945e-05	1.06848e-08	9.46323e-06	6.03237e-05	6.07865e-06	2.02535e-05	2.74534e-05	1.81661e-05	1.54884e-05	5.4566e-06	4.2184e-05	0.000222249	9.80614e-06	0.130462	6.31056e-05	0.0165964	0.000110635	0.000332423	2.37038e-05	0.000996025
OG0000002	Malectin_like	Pkinase	1.0042	0.204964	0.821954	0.224568	0.000108399	0.000134416	3.85899e-05	6.15308e-05	0.00047289	2.65498e-05	2.37573e-05	0.000223024	3.21801e-05	0.000208149	4.35924e-05	0.000133626	7.86575e-05	8.96944e-05	1.06848e-08	9.4632e-06	6.03232e-05	6.07865e-06	2.02535e-05	2.74533e-05	1.8166e-05	1.54873e-05	5.45618e-06	4.21828e-05	0.000222232	9.80372e-06	0.861896	5.54818e-05	0.128511	0.000110282	0.000331362	2.35432e-05	0.00751412
OG0000002	Malectin_like	Pkinase_Tyr	1.00133	0.814687	0.526856	0.0110128	0.000108399	0.000134416	3.85899e-05	6.15308e-05	0.00047289	2.65498e-05	2.37573e-05	0.000223024	3.21801e-05	0.000208149	4.35921e-05	0.000133624	7.86575e-05	8.96942e-05	1.06848e-08	9.46307e-06	6.03211e-05	6.07865e-06	2.02535e-05	2.7453e-05	1.81654e-05	1.54826e-05	5.45445e-06	4.21781e-05	0.000222161	9.79394e-06	0.454163	2.91736e-05	0.512237	0.000108888	0.000327174	2.29306e-05	0.0323328
OG0000002	Malectin	Pkinase	1.00291	0.0335454	2.92036e-05	0.00013258	0.000108399	0.000134416	3.85899e-05	6.15308e-05	0.00047289	2.65498e-05	2.37573e-05	0.000223024	3.21801e-05	0.000208149	4.35924e-05	0.000133626	7.86575e-05	8.96945e-05	1.06848e-08	9.46323e-06	6.03238e-05	6.07865e-06	2.02535e-05	2.74534e-05	1.81662e-05	1.54886e-05	5.45666e-06	4.21841e-05	0.000222251	9.80644e-06	0.0204665	6.40506e-05	0.00272067	0.000110679	0.000332554	2.37236e-05	0.000190995
OG0000002	Malectin	Pkinase_Tyr	1.00284	0.202202	0.158566	5.28851e-05	0.000108399	0.000134416	3.85899e-05	6.15308e-05	0.00047289	2.65498e-05	2.37573e-05	0.000223024	3.21801e-05	0.000208149	4.35924e-05	0.000133626	7.86575e-05	8.96945e-05	1.06848e-08	9.46323e-06	6.03237e-05	6.07865e-06	2.02535e-05	2.74534e-05	1.81661e-05	1.54884e-05	5.4566e-06	4.2184e-05	0.000222249	9.80609e-06	0.146676	6.29419e-05	0.0189992	0.000110628	0.0003324	2.37003e-05	0.00113586
OG0000002	MORN	GCC2_GCC3	1.00277	0.106454	2.97298e-05	0.000287328	0.000108399	0.000134415	3.85898e-05	6.15301e-05	0.000472885	2.65488e-05	2.37538e-05	0.000222991	3.20476e-05	0.0894514	0.00261227	0.00141981	7.86563e-05	8.96899e-05	1.06842e-08	9.46076e-06	0.000295692	6.07865e-06	2.02535e-05	2.74532e-05	1.81657e-05	3.85669e-05	6.38895e-06	4.21841e-05	0.000222251	1.1404e-05	6.54594e-05	6.42195e-05	0.000239908	0.000110687	0.000332578	2.37271e-05	4.71728e-05
OG0000002	MORN	Kelch_3	1.00277	0.106454	2.97298e-05	0.000287328	0.000108399	0.000134415	3.85898e-05	6.15301e-05	0.000472885	2.65488e-05	2.37538e-05	0.000222991	3.20476e-05	0.0894514	0.00261227	0.00141981	7.86563e-05	8.96899e-05	1.06842e-08	9.46076e-06	0.000295692	6.07865e-06	2.02535e-05	2.74532e-05	1.81657e-05	3.85669e-05	6.38895e-06	4.21841e-05	0.000222251	1.1404e-05	6.54594e-05	6.42195e-05	0.000239908	0.000110687	0.000332578	2.37271e-05	4.71728e-05
OG0000002	MORN	Kelch_5	1.00277	0.106454	2.97298e-05	0.000287328	0.000108399	0.000134415	3.85898e-05	6.15301e-05	0.000472885	2.65488e-05	2.37538e-05	0.000222991	3.20476e-05	0.0894514	0.00261227	0.00141981	7.86563e-05	8.96899e-05	1.06842e-08	9.46076e-06	0.000295692	6.07865e-06	2.02535e-05	2.74532e-05	1.81657e-05	3.85669e-05	6.38895e-06	4.21841e-05	0.000222251	1.1404e-05	6.54594e-05	6.42195e-05	0.000239908	0.000110687	0.000332578	2.37271e-05	4.71728e-05
OG0000002	MORN	Pkinase_Tyr	2.00262	0.124026	3.67032e-05	0.000309005	0.000108399	0.000134415	3.85898e-05	6.15301e-05	0.000472885	2.65488e-05	2.37538e-05	0.000222991	3.20476e-05	0.0894513	0.00261227	0.00141981	7.86563e-05	8.96898e-05	1.06841e-08	9.46074e-06	0.000295691	6.07865e-06	2.02535e-05	2.74532e-05	1.81656e-05	3.85666e-05	6.3889e-06	4.2184e-05	0.000222249	1.14037e-05	6.54469e-05	6.42073e-05	0.000239753	0.0123479	0.000332142	0.000687161	0.000669826
OG0000002	MORN	SAM_1	1.00285	0.0243052	8.00531e-06	2.2208e-05	0.000108399	0.000134416	3.85899e-05	6.15308e-05	0.00047289	2.65498e-05	2.37573e-05	0.000223024	3.21801e-05	0.000208149	4.35924e-05	0.000133626	7.86575e-05	8.96945e-05	1.06848e-08	9.46323e-06	6.03238e-05	6.07865e-06	2.02535e-05	2.74534e-05	1.81661e-05	1.54885e-05	5.45663e-06	4.21841e-05	0.00022225	9.80627e-06	6.5447e-05	6.42073e-05	0.000239753	0.0123479	0.000332142	0.000687161	0.000669827
OG0000002	NB-ARC	RWD	1.00277	0.0103961	7.34276e-06	8.60116e-06	0.000108399	0.000134416	3.85899e-05	6.15308e-05	0.00047289	2.65498e-05	2.37573e-05	0.000223024	3.218e-05	0.000208148	4.35913e-05	0.000133618	7.86572e-05	8.96934e-05	1.06846e-08	9.46264e-06	6.03139e-05	6.07864e-06	2.02534e-05	2.74519e-05	1.81632e-05	1.54664e-05	0.000458406	4.21694e-05	0.000222033	0.00078596	6.54586e-05	6.42187e-05	0.000239897	0.000110685	0.000332571	2.37261e-05	4.71631e-05
OG0000002	NB-ARC	WD40	1.00277	0.0103961	7.34276e-06	8.60116e-06	0.000108399	0.000134416	3.85899e-05	6.15308e-05	0.00047289	2.65498e-05	2.37573e-05	0.000223024	3.218e-05	0.000208148	4.35913e-05	0.000133618	7.86572e-05	8.96934e-05	1.06846e-08	9.46264e-06	6.03139e-05	6.07864e-06	2.02534e-05	2.74519e-05	1.81632e-05	1.54664e-05	0.000458406	4.21694e-05	0.000222033	0.00078596	6.54586e-05	6.42187e-05	0.000239897	0.000110685	0.000332571	2.37261e-05	4.71631e-05
OG0000002	PAN_2	B_lectin	1.00291	0.0335454	2.92036e-05	0.00013258	0.000108399	0.000134416	3.85899e-05	6.15308e-05	0.00047289	2.65498e-05	2.37573e-05	0.000223024	3.21801e-05	0.000208149	4.35924e-05	0.000133626	7.86575e-05	8.96945e-05	1.06848e-08	9.46323e-06	6.03238e-05	6.07865e-06	2.02535e-05	2.74534e-05	1.81662e-05	1.54886e-05	5.45666e-06	4.21841e-05	0.000222251	9.80644e-06	0.0204665	6.40506e-05	0.00272067	0.000110679	0.000332554	2.37236e-05	0.000190995
OG0000002	PAN_2	DUF3403	1.00277	0.360884	0.270665	0.000104481	0.000108399	0.000134416	3.85899e-05	6.15308e-05	0.00047289	2.65498e-05	2.37573e-05	0.000223024	3.21801e-05	0.000208149	4.35924e-05	0.000133626	7.86575e-05	8.96945e-05	1.06848e-08	9.46322e-06	6.03236e-05	6.07865e-06	2.02535e-05	2.74534e-05	1.81661e-05	1.54882e-05	5.45653e-06	4.21838e-05	0.000222246	9.80573e-06	0.261798	6.18044e-05	0.0356981	0.000110575	0.000332242	2.36764e-05	0.00210742
OG0000002	PAN_2	DUF3660	1.00289	0.0850632	0.0660145	2.04044e-05	0.000108399	0.000134416	3.85899e-05	6.15308e-05	0.00047289	2.65498e-05	2.37573e-05	0.000223024	3.21801e-05	0.000208149	4.35924e-05	0.000133626	7.86575e-05	8.96945e-05	1.06848e-08	9.46323e-06	6.03238e-05	6.07865e-06	2.02535e-05	2.74534e-05	1.81661e-05	1.54885e-05	5.45664e-06	4.21841e-05	0.00022225	9.80634e-06	0.0593723	6.37212e-05	0.00755797	0.000110664	0.000332509	2.37167e-05	0.000471562
OG0000002	PAN_2	Pkinase	1.01431	0.175917	0.954923	0.0422247	0.000108399	0.000134416	3.85899e-05	6.15308e-05	0.00047289	2.65498e-05	2.37573e-05	0.000223024	3.21801e-05	0.000208149	4.35924e-05	0.000133626	7.86575e-05	8.96944e-05	1.06848e-08	9.4632e-06	6.03233e-05	6.07865e-06	2.02535e-05	2.74533e-05	1.8166e-05	1.54875e-05	5.45625e-06	4.2183e-05	0.000222235	9.80414e-06	0.871666	5.67553e-05	0.109838	0.000110343	0.000331543	2.35706e-05	0.00640538
OG0000002	PAN_2	Pkinase_Tyr	1.00268	0.549215	0.379417	0.00018368	0.000108399	0.000134416	3.85899e-05	6.15308e-05	0.00047289	2.65498e-05	2.37573e-05	0.000223024	3.21801e-05	0.000208149	4.35924e-05	0.000133626	7.86575e-05	8.96944e-05	1.06848e-08	9.46322e-06	6.03235e-05	6.07865e-06	2.02535e-05	2.74534e-05	1.81661e-05	1.5488e-05	5.45645e-06	4.21836e-05	0.000222243	9.80525e-06	0.392012	6.02874e-05	0.0579653	0.000110505	0.00033203	2.36444e-05	0.00340716
OG0000002	PAN_2	S_locus_glycop	1.00291	0.0335454	2.92036e-05	0.00013258	0.000108399	0.000134416	3.85899e-05	6.15308e-05	0.00047289	2.65498e-05	2.37573e-05	0.000223024	3.21801e-05	0.000208149	4.35924e-05	0.000133626	7.86575e-05	8.96945e-05	1.06848e-08	9.46323e-06	6.03238e-05	6.07865e-06	2.02535e-05	2.74534e-05	1.81662e-05	1.54886e-05	5.45666e-06	4.21841e-05	0.000222251	9.80644e-06	0.0204665	6.40506e-05	0.00272067	0.000110679	0.000332554	2.37236e-05	0.000190995
OG0000002	PAN_4	Pkinase	1.00277	0.0999907	0.000148911	0.000251989	0.000108399	0.000134416	3.85899e-05	6.15308e-05	0.00047289	2.65498e-05	2.37573e-05	0.000223024	3.21801e-05	0.000208149	4.35924e-05	0.000133626	7.86575e-05	8.96945e-05	1.06848e-08	9.46322e-06	6.03237e-05	6.07865e-06	2.02535e-05	2.74534e-05	1.81661e-05	1.54883e-05	5.45655e-06	4.21839e-05	0.000222247	9.80585e-06	6.33814e-05	0.0246826	0.0301745	0.000110593	0.000332295	2.36844e-05	0.00178263
OG0000002	PAP2	Guanylate_cyc	1.00277	0.0550458	1.49898e-05	0.000139973	0.000108399	0.000134415	3.85899e-05	6.15304e-05	0.000472888	2.65493e-05	2.37556e-05	0.000223008	3.21158e-05	0.0435367	0.00129071	0.000758081	7.8657e-05	8.96922e-05	1.06845e-08	9.46203e-06	0.000174597	6.07865e-06	2.02535e-05	2.74533e-05	1.81659e-05	2.66933e-05	5.9093e-06	4.21842e-05	0.000222251	1.05821e-05	6.54594e-05	6.42195e-05	0.000239908	0.000110687	0.000332578	2.37271e-05	4.71728e-05
OG0000002	PAP2	Phosphonate-bd	1.00277	0.0550458	1.49898e-05	0.000139973	0.000108399	0.000134415	3.85899e-05	6.15304e-05	0.000472888	2.65493e-05	2.37556e-05	0.000223008	3.21158e-05	0.0435367	0.00129071	0.000758081	7.8657e-05	8.96922e-05	1.06845e-08	9.46203e-06	0.000174597	6.07865e-06	2.02535e-05	2.74533e-05	1.81659e-05	2.66933e-05	5.9093e-06	4.21842e-05	0.000222251	1.05821e-05	6.54594e-05	6.42195e-05	0.000239908	0.000110687	0.000332578	2.37271e-05	4.71728e-05
OG0000002	PAP2	Pkinase	1.00277	0.0550458	1.49898e-05	0.000139973	0.000108399	0.000134415	3.85899e-05	6.15304e-05	0.000472888	2.65493e-05	2.37556e-05	0.000223008	3.21158e-05	0.0435367	0.00129071	0.000758081	7.8657e-05	8.96922e-05	1.06845e-08	9.46203e-06	0.000174597	6.07865e-06	2.02535e-05	2.74533e-05	1.81659e-05	2.66933e-05	5.9093e-06	4.21842e-05	0.000222251	1.05821e-05	6.54594e-05	6.42195e-05	0.000239908	0.000110687	0.000332578	2.37271e-05	4.71728e-05
[truncated: 44,641 more rows]
