# Supplementary material for: Dynamics of genomic innovation in the unicellular ancestry of animals
Source: eLife. 2017 Jul 20;6:e26036. doi: 10.7554/eLife.26036 (PMC5560861; doi:10.7554/eLife.26036)
Supplement: Figure 7—source data 3. — Used in Figures 7, 8, 9 and 10. DOI: http://dx.doi.org/10.7554/eLife.26036.029 [file elife-26036-fig7-data3.xlsx]

## Sheet: Full1
	Result summary
Species or LCA name	node code	node order	Ancestor? (0/1)	node age (order)	present	gain	loss	percentage gain	percentage loss	log(gain/loss)	gain-loss		Present-HOLOZOA	Present-OPISTO	Present-LECA
Homo sapiens	Hsap	1	0	1	5914	878	142	0.148461	0.0240108	0.791206	736		423	416	823
Ciona intestinalis	Cint	2	0	1	4063	3	1118	0.000738371	0.275166	-2.57132	-1115		-1428	-1435	-1028
Chordata	CHORD	3	1	2	5178	16	174	0.00309	0.0336037	-1.03643	-158		-313	-320	87
Saccoglossus kowalevskii	Skow	4	0	1	4840	3	499	0.000619835	0.103099	-2.22098	-496		-651	-658	-251
Deuterostomia	DEUTERO	5	1	3	5336	63	130	0.0118066	0.0243628	-0.314603	-67		-155	-162	245
Drosophila melanogaster	Dmel	6	0	1	4314	124	854	0.0287436	0.19796	-0.838036	-730		-1177	-1184	-777
Lottia gigantea	Lgig	7	0	1	4739	8	313	0.00168812	0.0660477	-1.59245	-305		-752	-759	-352
Protostomia	PROTOS	8	1	3	5044	5	364	0.000991277	0.0721649	-1.86213	-359		-447	-454	-47
Bilateria	BILATERIA	9	1	4	5403	137	261	0.0253563	0.0483065	-0.27992	-124		-88	-95	312
Nematostella vectensis	Nvec	10	0	1	4705	91	521	0.0193411	0.110733	-0.757796	-430		-786	-793	-386
Aiptasia sp.	Aipt	11	0	1	4781	35	389	0.00732064	0.0813637	-1.04588	-354		-710	-717	-310
Cnidaria	CNIDARIA	12	1	4	5135	9	401	0.00175268	0.0780915	-1.6489	-392		-356	-363	44
Bilateria+Cnidaria	EUMET	13	1	5	5527	165	54	0.0298534	0.00977022	0.48509	111		36	29	436
Trichoplax	Tadh	14	0	1	3997	28	1447	0.00700525	0.362022	-1.71331	-1419		-1494	-1501	-1094
Bilateria+Cnidaria+Placozoa	EUMPLA	15	1	6	5416	53	194	0.00978582	0.0358198	-0.563526	-141		-75	-82	325
Mnemiopsis leidyi	Mlei	16	0	1	3585	6	1978	0.00167364	0.551743	-2.51808	-1972		-1906	-1913	-1506
Oscarella carmela	Ocar	17	0	1	3325	25	1394	0.0075188	0.419248	-1.74632	-1369		-2166	-2173	-1766
Amphimedon queenslandica	Aque	18	0	1	4351	87	430	0.0199954	0.0988279	-0.693949	-343		-1140	-1147	-740
Porifera	PORIFERA	19	1	6	4694	7	870	0.00149127	0.185343	-2.09442	-863		-797	-804	-397
Metazoa	METAZOA	20	1	7	5557	376	149	0.0676624	0.026813	0.402002	227		66	59	466
Monosiga brevicollis	Mbre	21	0	1	3308	2	651	0.000604595	0.196796	-2.51255	-649		-2183	-2190	-1783
Salpingoeca rosetta	Sros	22	0	1	3689	11	279	0.00298184	0.0756303	-1.40421	-268		-1802	-1809	-1402
Choanoflagellata	CHOANOS	23	1	4	3957	3	1376	0.00075815	0.347738	-2.6615	-1373		-1534	-1541	-1134
Metazoa+Choanoflagellata	CHOAZOA	24	1	7	5330	61	60	0.0114447	0.011257	0.00717858	1		-161	-168	239
Capsaspora owczarzaki	Cowc	25	0	1	3586	6	1749	0.00167317	0.48773	-2.46464	-1743		-1905	-1912	-1505
Filozoa (Met+Cho+Capsaspora)	FILOZOA	26	1	8	5329	45	207	0.00844436	0.0388441	-0.662758	-162		-162	-169	238
Sphaeroforma arctica	Sarc	27	0	1	3292	9	419	0.0027339	0.127278	-1.66797	-410		-2199	-2206	-1799
Creolimax fragrantissima	Cfra	28	0	1	3497	6	211	0.00171576	0.0603374	-1.54613	-205		-1994	-2001	-1594
Sphaeroforma+Creolimax	ICCFSA	29	1	2	3702	6	179	0.00162075	0.0483522	-1.4747	-173		-1789	-1796	-1389
Ichthyophonus hoferi	Ihof	30	0	1	2443	1	1433	0.000409333	0.586574	-3.15625	-1432		-3048	-3055	-2648
Ichthyophonida	ICHPHO	31	1	3	3875	2	606	0.000516129	0.156387	-2.48144	-604		-1616	-1623	-1216
Chromosphaera perkinsii	Nk52	32	0	1	3802	12	689	0.00315623	0.18122	-1.75904	-677		-1689	-1696	-1289
Ichthyosporea	ICHTHY	33	1	4	4479	1	134	0.000223264	0.0299174	-2.1271	-133		-1012	-1019	-612
Corallochytrium limacisporum	Clim	34	0	1	3290	9	1331	0.00273556	0.404559	-2.16994	-1322		-2201	-2208	-1801
Teretosporea	TERETO	35	1	5	4612	4	883	0.000867303	0.191457	-2.3439	-879		-879	-886	-479
Holozoa	HOLOZOA	36	1	9	5491	154	161	0.0280459	0.0293207	-0.0193052	-7		0	-7	400
Schizosaccharomyces pombe	Spom	37	0	1	3088	38	689	0.0123057	0.223122	-1.25844	-651			-2410	-2003
Neurospora crassa	Ncra	38	0	1	3622	66	183	0.018222	0.0505246	-0.442907	-117			-1876	-1469
Ascomycota	ASCOMY	39	1	2	3739	43	121	0.0115004	0.0323616	-0.449317	-78			-1759	-1352
Cryptococcus neoformans	Cneo	40	0	1	3200	8	625	0.0025	0.195312	-1.89279	-617			-2298	-1891
Dikarya	DIKARYA	41	1	3	3817	27	734	0.00707362	0.192298	-1.43433	-707			-1681	-1274
Mortierella verticillata	Mver	42	0	1	3620	15	919	0.00414365	0.253867	-1.78722	-904			-1878	-1471
Spizellomyces punctatus	Spun	43	0	1	3709	9	824	0.00242653	0.222162	-1.96168	-815			-1789	-1382
Gonapodya prolifera	Gpro	44	0	1	3432	7	1099	0.00203963	0.320221	-2.1959	-1092			-2066	-1659
Fungi	FUNGI	45	1	7	4524	104	96	0.0229885	0.0212202	0.0347621	8			-974	-567
Fonticula alba	Falb	46	0	1	2457	1	2060	0.000407	0.838421	-3.31387	-2059			-3041	-2634
Holomycota	HOLOMYC	47	1	8	4516	5	987	0.00110717	0.218556	-2.29535	-982			-982	-575
Opisthokinta	OPISTO	48	1	10	5498	219	25	0.0398327	0.00454711	0.942504	194			0	407
Thecamonas trahens	Ttra	49	0	1	3323	23	2004	0.00692146	0.60307	-1.94017	-1981				-1768
Obazoa (Opistho+Apusomonadida)	OBAZOA	50	1	11	5304	58	42	0.0109351	0.00791855	0.140179	16				213
Dictyostelium discoideum	Ddis	51	0	1	3308	15	195	0.00453446	0.058948	-1.11394	-180				-1783
Polysphondylium pallidum	Ppal	52	0	1	3286	9	211	0.00273889	0.0642118	-1.37004	-202				-1805
Dictyostelia	DICTYOS	53	1	2	3488	13	604	0.00372706	0.173165	-1.66709	-591				-1603
Acanthamoeba castellanii	Acas	54	0	1	3414	17	682	0.0049795	0.199766	-1.60334	-665				-1677
Amoebozoa	AMOEBO	55	1	5	4079	6	1215	0.00147095	0.297867	-2.30643	-1209				-1012
Unikonta/Amorphea	UNIK	56	1	12	5288	208	11	0.0393343	0.00208018	1.27667	197				197
Arabidopsis thaliana	Atha	57	0	1	4013	106	364	0.0264142	0.0907052	-0.535796	-258				-1078
Physcomitrella patens	Ppat	58	0	1	4161	72	182	0.0173035	0.0437395	-0.402739	-110				-930
Embryophyta/Land plants	EMBPHY	59	1	4	4271	163	407	0.0381644	0.0952938	-0.397407	-244				-820
Chlamydomonas reinhardtii	Crei	60	0	1	3297	19	544	0.00576281	0.164998	-1.45685	-525				-1794
Chlorella variabilis	Cvar	61	0	1	3344	9	487	0.00269139	0.145634	-1.73329	-478				-1747
Chlorophyta	CHLORO	62	1	4	3822	4	697	0.00104657	0.182365	-2.24117	-693				-1269
Viridiplantae	VIRIDI	63	1	5	4515	88	691	0.0194906	0.153045	-0.894995	-603				-576
Toxoplasma gondii	Tgon	64	0	1	2278	15	763	0.00658472	0.334943	-1.70643	-748				-2813
Tetrahymena thermophila	Tthe	65	0	1	2572	15	469	0.00583204	0.182348	-1.49508	-454				-2519
Alveolata	ALVEO	66	1	5	3026	0	1583	0	0.523133	#VALUE!	-1583				-2065
Bigelowiella natans	Bnat	67	0	1	3644	39	1004	0.0107025	0.275521	-1.41067	-965				-1447
Ectocarpus siliculosus	Esil	68	0	1	3454	11	563	0.00318471	0.162999	-1.70912	-552				-1637
Phytophthora infestans	Pinf	69	0	1	3376	10	640	0.00296209	0.189573	-1.80618	-630				-1715
Stramenopila/Heterokonta	STRAM	70	1	5	4006	1	604	0.000249626	0.150774	-2.78104	-603				-1085
SAR (Stram+Alveolata+Rhizaria)	SAR	71	1	6	4609	3	512	0.0006509	0.111087	-2.23215	-509				-482
Bikonta/Diaphoratickes	BIKONT	72	1	12	5118	140	113	0.0273544	0.0220789	0.0930496	27				27
Naegleria gruberi	Ngru	73	0	1	3055	29	2065	0.00949264	0.675941	-1.85252	-2036				-2036
Ancestral eukaryote (root)	LECA	74	1	13	5091	NA	NA	#VALUE!	#VALUE!
