# Supplementary material for: Dynamics of genomic innovation in the unicellular ancestry of animals
Source: eLife. 2017 Jul 20;6:e26036. doi: 10.7554/eLife.26036 (PMC5560861; doi:10.7554/eLife.26036)
Supplement: Figure 7—source data 4. — Used in Figures 1. DOI: http://dx.doi.org/10.7554/eLife.26036.030 [file elife-26036-fig7-data4.xlsx]

## Sheet: Full1
	Result summary														Rates
Species or LCA name	node code	node order	Ancestor? (0/1)	node age (order)	contraction	expansion	gain	loss	multi	present	percentage gain	percentage loss	Log(gain/loss)	gain-loss	Gain (t)	Duplication (lambda)	Loss (mu)	Transfer (kappa)		Note: gains, duplications and transfers normalized to loss=1
Homo sapiens	Hsap	1	0	1	117.991	1464.79	450.703	569.828	2704	6648	0.0677953	0.0857142	-0.101853	-119.125	0.240457	1.83349	1	0.146069
Ciona intestinalis	Cint	2	0	1	177.026	613.53	519.692	1251.82	1758	6035	0.086113	0.207427	-0.381796	-732.128	0.191179	1.83349	1	0.146069		|variation	duplication	1	1	0
Chordata	CHORD	3	1	2	24.4964	113.982	90.7424	131.898	1234.51	6763.13	0.0134172	0.0195025	-0.162428	-41.1556	0.0192197	1.83349	1	0.146069		|variation	loss	1	1	0
Saccoglossus kowalevskii	Skow	4	0	1	95.1016	1091.44	1326.96	367.244	2437	7768	0.170824	0.0472765	0.557903	959.716	0.340355	1.83349	1	0.146069		|variation	transfer	1	1	0
Deuterostomia	DEUTERO	5	1	3	7.89705	46.3788	70.2889	26.3733	1141.62	6804.28	0.0103301	0.00387599	0.425722	43.9156	0.00815593	1.83349	1	0.146069		|variation	length	1	1
Drosophila melanogaster	Dmel	6	0	1	198.122	505.448	322.985	1840.18	1433	5252	0.0614975	0.350377	-0.755678	-1517.19	0.278065	1.83349	1	0.146069		|root	Poisson	0.173949
Lottia gigantea	Lgig	7	0	1	100.078	926.815	1975.57	462.771	2497	8283	0.238509	0.05587	0.630326	1512.8	0.38897	1.83349	1	0.146069
Protostomia	PROTOS	8	1	3	5.79279	16.8667	24.5701	18.7363	1113.88	6766.2	0.0036313	0.0027691	0.117723	5.8338	0.00358277	1.83349	1	0.146069
Bilateria	BILATERIA	9	1	4	39.1213	84.3682	231.502	88.5645	1102.09	6760.36	0.034244	0.0131006	0.417295	142.938	0.0276188	1.83349	1	0.146069
Nematostella vectensis	Nvec	10	0	1	455.367	1309.59	1689.4	549.762	3667	9375	0.180203	0.0586413	0.487558	1139.64	0.303165	1.83349	1	0.146069
Aiptasia sp.	Aipt	11	0	1	495.642	1418.72	968.697	698.063	3539	8506	0.113884	0.0820671	0.142293	270.634	0.406314	1.83349	1	0.146069
Cnidaria	CNIDARIA	12	1	4	99.2062	1049.46	1909.13	295.191	2297.09	8231.37	0.231933	0.0358617	0.810732	1613.94	0.238738	1.83349	1	0.146069
Bilateria+Cnidaria	EUMET	13	1	5	40.8432	168.968	536.048	43.2851	1053.68	6617.43	0.0810055	0.00654107	1.09287	492.763	0.0508124	1.83349	1	0.146069
Trichoplax	Tadh	14	0	1	114.612	483.688	476.982	960.647	1336	5645	0.0844964	0.170177	-0.304062	-483.665	0.205318	1.83349	1	0.146069
Bilateria+Cnidaria+Placozoa	EUMPLA	15	1	6	33.5024	127.282	331.632	62.9873	914.011	6124.66	0.054147	0.0102842	0.721403	268.645	0.0358924	1.83349	1	0.146069
Mnemiopsis leidyi	Mlei	16	0	1	110.57	660.002	938.395	1406.41	1656	5392	0.174035	0.260833	-0.175726	-468.015	0.422247	1.83349	1	0.146069
Oscarella carmela	Ocar	17	0	1	223.149	595.31	780.658	1850.47	1444	4774	0.163523	0.387614	-0.374821	-1069.81	0.341141	1.83349	1	0.146069
Amphimedon queenslandica	Aque	18	0	1	124.265	1579.43	1528.29	762.103	2944	6610	0.231209	0.115295	0.302192	766.187	0.730355	1.83349	1	0.146069
Porifera	PORIFERA	19	1	6	40.9763	179.787	146.549	162.761	965.058	5839.81	0.0250948	0.0278709	-0.0455675	-16.212	0.0341154	1.83349	1	0.146069
Metazoa	METAZOA	20	1	7	71.6123	241.814	930.98	299.105	815.175	5856.02	0.158978	0.0510765	0.493117	631.875	0.1121	1.83349	1	0.146069
Monosiga brevicollis	Mbre	21	0	1	122.22	221.342	338.818	822.196	974	5038	0.0672525	0.163199	-0.385009	-483.378	0.130678	1.83349	1	0.146069
Salpingoeca rosetta	Sros	22	0	1	73.8245	426.157	546.015	331.393	1263	5737	0.0951743	0.0577642	0.216861	214.622	0.122629	1.83349	1	0.146069
Choanoflagellata	CHOANOS	23	1	4	63.8005	266.689	814.068	519.835	841.772	5518.38	0.147519	0.0942007	0.194795	294.233	0.106816	1.83349	1	0.146069
Metazoa+Choanoflagellata	CHOAZOA	24	1	7	33.5135	119.129	422.403	190.021	601.632	5224.14	0.080856	0.0363736	0.346925	232.382	0.0513414	1.83349	1	0.146069
Capsaspora owczarzaki	Cowc	25	0	1	54.7494	412.308	691.86	844.623	960	4843	0.142858	0.174401	-0.0866447	-152.763	0.203413	1.83349	1	0.146069
Filozoa (Met+Cho+Capsaspora)	FILOZOA	26	1	8	12.3573	66.0812	236.796	94.3517	502.31	4991.76	0.0474374	0.0189015	0.399625	142.444	0.0304708	1.83349	1	0.146069
Sphaeroforma arctica	Sarc	27	0	1	121.694	1116.42	930.719	361.865	2287	6393	0.145584	0.0566033	0.410272	568.854	0.265371	1.83349	1	0.146069
Crelimax fragrantissima	Cfra	28	0	1	29.2067	41.3104	43.087	52.2325	1089	5814	0.0074109	0.00898392	-0.0835946	-9.1455	0.0100843	1.83349	1	0.146069
Sphaeroforma+Creolimax	ICCFSA	29	1	2	89.6241	428.492	1720.23	431.584	1073.37	5820.15	0.295565	0.0741534	0.600521	1288.65	0.21283	1.83349	1	0.146069
Ichthyophonus hoferi	Ihof	30	0	1	140.145	361.872	373.088	1510.59	810	3398	0.109796	0.444553	-0.607335	-1137.5	0.207912	1.83349	1	0.146069
Ichthyophonida	ICHPHO	31	1	3	50.6818	147.712	307.337	581.248	589.416	4531.5	0.0678224	0.128268	-0.276747	-273.911	0.0706068	1.83349	1	0.146069
Chromosphaera perkinsi	Nk52	32	0	1	36.1836	561.097	1242.2	501.61	1234	5550	0.22382	0.0903802	0.393825	740.59	0.246204	1.83349	1	0.146069
Ichthyosporea	ICHTHY	33	1	4	3.32221	12.1106	27.9702	29.5635	483.584	4805.41	0.00582056	0.00615213	-0.0240603	-1.5933	0.00456036	1.83349	1	0.146069
Corallochytrium limacisporum	Clim	34	0	1	47.4069	333.687	629.568	889.572	844	4550	0.138367	0.19551	-0.150138	-260.004	0.15207	1.83349	1	0.146069
Teretosporea	TERETO	35	1	5	8.83868	37.7413	106.734	149.049	474.587	4807	0.0222039	0.0310067	-0.145026	-42.315	0.0164404	1.83349	1	0.146069
Holozoa	HOLOZOA	36	1	9	8.84368	54.1066	243.926	100.793	444.857	4849.32	0.0503011	0.020785	0.383828	143.133	0.0267078	1.83349	1	0.146069
Schizosaccharomyces pombe	Spom	37	0	1	88.4465	226.741	123.149	837.626	669	3352	0.036739	0.249888	-0.832619	-714.477	0.107108	1.83349	1	0.146069
Neurospora crassa	Ncra	38	0	1	63.3437	288.577	578.387	252.865	911	4392	0.131691	0.057574	0.35933	325.522	0.142465	1.83349	1	0.146069
Ascomycota	ASCOMY	39	1	2	34.0772	46.751	102.234	149.985	559.662	4063.48	0.0251592	0.0369105	-0.166452	-47.751	0.0274439	1.83349	1	0.146069
Cryptococcus neoformans	Cneo	40	0	1	62.7889	200.183	260.976	423.204	742	3953	0.0660197	0.107059	-0.209949	-162.228	0.0942518	1.83349	1	0.146069
Dikarya	DIKARYA	41	1	3	103.571	95.9573	256.942	841.561	545.71	4111.23	0.0624976	0.204698	-0.515251	-584.619	0.100453	1.83349	1	0.146069
Mortierella verticillata	Mver	42	0	1	39.1894	895.925	810.198	636.046	1685	4874	0.166229	0.130498	0.105103	174.152	0.355435	1.83349	1	0.146069
Spizellomyces punctatus	Spun	43	0	1	41.1217	447.257	881.108	429.956	1049	5150	0.171089	0.0834866	0.311605	451.152	0.169731	1.83349	1	0.146069
Gonapodya prolifera	Gpro	44	0	1	54.9021	704.669	1120.67	652.515	1543	5168	0.216848	0.126261	0.234887	468.155	0.365715	1.83349	1	0.146069
Fungi	FUNGI	45	1	7	36.2041	160.633	493.56	271.068	555.029	4695.85	0.105106	0.057725	0.260262	222.492	0.069437	1.83349	1	0.146069
Fonticula alba	Falb	46	0	1	97.4385	199.652	254.331	1572.69	504	3159	0.08051	0.497844	-0.791244	-1318.36	0.212273	1.83349	1	0.146069
Holomycota	HOLOMYC	47	1	8	30.1471	44.5232	100.122	332.952	411.873	4473.36	0.0223818	0.07443	-0.521852	-232.83	0.0347743	1.83349	1	0.146069
Opisthokinta	OPISTO	48	1	10	16.4517	36.9962	158.67	179.184	398.258	4706.19	0.0337152	0.0380741	-0.0528044	-20.514	0.0227369	1.83349	1	0.146069
Thecamonas trahens	Ttra	49	0	1	26.8249	651.655	1104.8	1010.5	1188	4824	0.229022	0.209473	0.0387473	94.3	0.270877	1.83349	1	0.146069
Obazoa (Opistho+Apusomonadida)	OBAZOA	50	1	11	3.08865	15.1128	44.7559	44.6387	375.61	4726.7	0.00946874	0.00944395	0.00113876	0.1172	0.00693245	1.83349	1	0.146069
Dictyostelium discoideum	Ddis	51	0	1	151.598	325.365	264.382	203.217	1273	5370	0.0492331	0.037843	0.114272	61.165	0.130289	1.83349	1	0.146069
Polysphondylium pallidum	Ppal	52	0	1	201.698	355.425	292.572	342.407	1264	5259	0.0556326	0.0651088	-0.0683099	-49.835	0.197748	1.83349	1	0.146069
Dictyostelia	DICTYOS	53	1	2	149.707	416.718	1249.92	688.994	1053.12	5304.83	0.235619	0.129881	0.258667	560.926	0.237599	1.83349	1	0.146069
Acanthamoeba castellanii	Acas	54	0	1	116.475	942.302	1253.88	858.789	1904	5143	0.243803	0.166982	0.16437	395.091	0.421212	1.83349	1	0.146069
Amoebozoa	AMOEBO	55	1	5	22.4118	314.954	433.716	416.386	681.8	4743.91	0.0914258	0.0877727	0.0177093	17.33	0.0992735	1.83349	1	0.146069
Unikonta/Amorphea	UNIK	56	1	12	2.96042	27.4585	53.525	51.1324	363.537	4726.58	0.0113243	0.0108181	0.0198605	2.3926	0.00888469	1.83349	1	0.146069
Arabidopsis thaliana	Atha	57	0	1	621.305	828.406	513.001	672.331	3096	6111	0.0839471	0.11002	-0.117465	-159.33	0.456659	1.83349	1	0.146069
Physcomitrella patens	Ppat	58	0	1	300.991	1196.58	633.733	278.063	3833	6626	0.0956434	0.0419654	0.357763	355.67	0.262934	1.83349	1	0.146069
Embryophyta/Land plants	EMBPHY	59	1	4	131.793	1511.06	1736.65	686.052	2758.8	6266.33	0.27714	0.109482	0.403355	1050.6	0.492798	1.83349	1	0.146069
Chlamydomonas reinhardtii	Crei	60	0	1	170.426	546.822	852.621	682.951	1560	5491	0.155276	0.124376	0.0963665	169.67	0.223163	1.83349	1	0.146069
Chlorella variabilis	Cvar	61	0	1	165.309	425.141	520.323	658.654	1333	5182	0.10041	0.127104	-0.102384	-138.331	0.162495	1.83349	1	0.146069
Chlorophyta	CHLORO	62	1	4	99.9128	182.892	344.605	242.002	996.063	5318.33	0.0647957	0.0455034	0.153503	102.603	0.0583856	1.83349	1	0.146069
Viridiplantae	VIRIDI	63	1	5	59.362	413.28	952.332	492.166	901.459	5215.73	0.182588	0.0943619	0.286677	460.166	0.144809	1.83349	1	0.146069
Toxoplasma gondii	Tgon	64	0	1	164.522	237.175	342.088	1349.9	652	3090	0.110708	0.436861	-0.596164	-1007.81	0.230053	1.83349	1	0.146069
Tetrahymena thermophila	Tthe	65	0	1	123.559	784.35	1019.17	1134.98	1606	3982	0.255944	0.285028	-0.0467416	-115.81	0.745805	1.83349	1	0.146069
Alveolata	ALVEO	66	1	5	79.7194	167.414	132.911	786.607	595.131	4094.81	0.0324584	0.192099	-0.772197	-653.696	0.0840851	1.83349	1	0.146069
Bigelowiella natans	Bnat	67	0	1	30.1757	1350.3	2269.27	596.782	2354	6425	0.353194	0.0928844	0.58007	1672.49	0.466546	1.83349	1	0.146069
Ectocarpus siliculosus	Esil	68	0	1	187.751	770.481	1172.59	629.424	1706	5574	0.210368	0.112921	0.270203	543.166	0.333109	1.83349	1	0.146069
Phytophthora infestans	Pinf	69	0	1	201.331	816.726	1104.22	902.047	1846	5234	0.210971	0.172344	0.0878264	202.173	0.474906	1.83349	1	0.146069
Stramenopila/Heterokonta	STRAM	70	1	5	39.9893	406.566	563.857	284.534	914.141	5027.83	0.112147	0.0565918	0.297035	279.323	0.110562	1.83349	1	0.146069
SAR (Stram+Alveolata+Rhizaria)	SAR	71	1	6	4.68802	16.0557	30.5001	37.5541	507.061	4748.51	0.00642309	0.00790861	-0.0903561	-7.054	0.00575408	1.83349	1	0.146069
Bikonta/Diaphoratickes	BIKONT	72	1	12	21.8363	173.318	400.007	368.635	495.612	4755.56	0.0841135	0.0775166	0.035471	31.372	0.0708931	1.83349	1	0.146069
Naegleria gruberi	Ngru	73	0	1	23.8143	794.2	1137.95	1172.14	1537	4693	0.242478	0.249763	-0.0128563	-34.19	0.408046	1.83349	1	0.146069
Ancestral eukaryote (root)	LECA	74	1	13	0	0	0	0	338.81	4724.19	0	0
