# Supplementary material for: Dynamics of genomic innovation in the unicellular ancestry of animals
Source: eLife. 2017 Jul 20;6:e26036. doi: 10.7554/eLife.26036 (PMC5560861; doi:10.7554/eLife.26036)
Supplement: Figure 10—source data 1. — Only protein domain combinations with >90% presence probability in the LCA of Metazoa were included. Protein domain combinations that are not gained with >90% probability in any of the surveyed nodes have been associated with LECA or pre-LECA origins (‘1’ values in the ‘LECA or before’ field). Used in Figure 10. DOI: http://dx.doi.org/10.7554/eLife.26036.037 [file elife-26036-fig10-data1.xlsx]

## Sheet: Full1_2
Family	dom1	dom2	Metazoa	Choanozoa	Filozoa	Holozoa	Opisthokonta	Obazoa	Unikonta	LECA or before
OG0000000	Ank_2	Ank	0	0	0	0	0	0	7.10455e-10	1
OG0000000	Ank_2	Ank_3	6.41413e-09	2.99131e-11	9.07556e-13	2.1571e-08	6.39196e-12	1.0767e-09	0.000128284	1
OG0000000	Ank_2	Ank_4	0	0	0	0	0	0	1.85657e-09	1
OG0000000	Ank_2	Ank_5	0	0	0	2.35266e-13	1.40056e-14	1.24317e-12	1.34504e-07	1
OG0000000	Ank_2	Death	0.915233	0.0510133	0.025883	0.00477932	0.00047824	2.41512e-05	4.18429e-05	0
OG0000000	Ank_2	Ion_trans	0.0974017	0.548132	0.294035	0.0544428	0.00535164	0.000221105	0.000379524	1
OG0000000	Ank_2	IQ	0.000829797	0.0336292	0.0171017	0.720611	0.0708194	0.00286881	0.00492172	1
OG0000000	Ank_2	KH_1	0.922558	0.0451065	0.0227045	0.0041908	0.000420336	2.18033e-05	0.00127717	0
OG0000000	Ank_2	PARP	0.904316	0.0440894	0.022191	0.00409685	0.000411279	2.14453e-05	3.72039e-05	0
OG0000000	Ank_2	PDZ	0.0196921	0.608432	0.305205	0.0559008	0.00549085	0.000226645	0.000388829	1
OG0000000	Ank_2	Pkinase	0.00445204	2.01087e-06	1.38089e-06	0.00146158	2.63158e-05	8.97274e-05	0.000133951	1
OG0000000	Ank_2	SAM_1	9.41959e-05	0.00673838	0.815062	0.158392	0.0155989	0.000636291	0.00109368	1
OG0000000	Ank_2	SAM_2	0.152334	0.00727895	0.700779	0.128429	0.0126032	0.000513978	0.00088122	1
OG0000000	Ank_2	SH3_2	0.00284461	0.00822546	0.789701	0.144749	0.0142038	0.000578643	0.000992057	1
OG0000000	Ank_2	SOCS_box	0.0174605	0.0974485	0.052296	0.750056	0.0736767	0.00298389	0.00511966	1
OG0000000	Ank_3	Ank	0.162044	0.479546	0.24077	0.0441047	0.00432596	0.000179251	0.0204017	1
OG0000000	Ank_3	Ank_2	1.75403e-07	1.14461e-08	1.26751e-08	0.000114753	6.66863e-09	2.63337e-08	2.79046e-06	1
OG0000000	Ank_3	Ank_4	0.0034052	0.0174856	0.00911755	0.00159379	4.90286e-05	0.00034361	0.101479	1
OG0000000	Ank_3	Ank_5	0.0227456	0.0673266	0.0336483	0.77231	0.0757508	0.0030652	0.0052533	1
OG0000000	Ank_4	Ank	7.76032e-07	7.25421e-07	0.00039299	4.19909e-05	4.99416e-08	6.55647e-09	3.90956e-06	1
OG0000000	Ank_4	Ank_2	0	0	0	0	0	0	6.90001e-09	1
OG0000000	Ank_4	Ank_3	4.68361e-05	3.05374e-06	0.000118275	0.00160738	4.05256e-05	0.000138123	0.0528228	1
OG0000000	Ank_4	Ank_5	1.94801e-08	1.35695e-05	1.6309e-08	6.72325e-06	6.70123e-09	7.83601e-08	0.000508132	1
OG0000000	Ank_4	Death	0.919891	0.0460839	0.0232329	0.00428883	0.000430111	2.22062e-05	3.85082e-05	0
OG0000000	Ank_4	Ion_trans	0.163664	0.519571	0.26318	0.0482857	0.00474465	0.000196512	0.000337218	1
OG0000000	Ank_4	PARP	0.904316	0.0440894	0.022191	0.00409685	0.000411279	2.14453e-05	3.72039e-05	0
OG0000000	Ank_4	SAM_1	0.00573763	0.00846345	0.817239	0.150083	0.0147284	0.00059987	0.00102848	1
OG0000000	Ank_4	SAM_2	0.915489	0.044826	0.0225666	0.00416579	0.00041804	2.17184e-05	3.7672e-05	0
OG0000000	Ank_4	SH3_2	0.00295992	0.00848271	0.813784	0.149164	0.0146368	0.000596136	0.00102204	1
OG0000000	Ank_5	Ank	0.000138664	1.5803e-06	0.000125341	0.00172335	5.65732e-05	0.000392078	0.000674525	1
OG0000000	Ank_5	Ank_2	0	2.34067e-14	9.64417e-13	6.0279e-08	2.71773e-12	7.00253e-10	6.2012e-05	1
OG0000000	Ank_5	Ank_4	6.05523e-06	1.00715e-06	0.000156925	0.00275246	0.000165603	6.53839e-06	0.000745379	1
OG0000000	Ank_5	Ion_trans	0.166783	0.489255	0.245375	0.0449474	0.00441681	0.000183256	0.000314479	1
OG0000000	Ank_5	SOCS_box	0.914472	0.0449109	0.0226138	0.00417457	0.000418901	2.17532e-05	3.77317e-05	0
OG0000000	Ank	Ank_2	0	0	0	2.28009e-14	0	1.2013e-12	3.96435e-05	1
OG0000000	Ank	Ank_3	0.016335	0.000585729	0.056237	0.797436	0.0782201	0.00316501	0.041351	1
OG0000000	Ank	Ank_4	2.18488e-06	1.07934e-07	9.6017e-08	0.000613721	1.01267e-07	2.1404e-07	0.000587978	1
OG0000000	Ank	Ank_5	1.74495e-05	1.78961e-06	6.97222e-06	7.01441e-05	2.86827e-05	8.96355e-07	0.000713367	1
OG0000000	Ank	Ion_trans	0.173092	0.509535	0.255663	0.0468343	0.00460186	0.000190732	0.00032729	1
OG0000000	Ank	PARP	0.877614	0.0427758	0.0215328	0.00397637	0.000399466	2.09681e-05	3.63862e-05	1
OG0000000	Ank	SAM_2	0.877614	0.0427758	0.0215328	0.00397637	0.000399466	2.09681e-05	3.63862e-05	1
OG0000000	FERM_f0	Ank_2	0.00449593	0.00636762	0.61198	0.112154	0.181578	0.00734234	0.0125873	1
OG0000000	SAM_2	PARP	0.923281	0.0450353	0.0226655	0.0041837	0.000419795	2.17893e-05	3.77934e-05	0
OG0000000	SH3_1	Ank_2	7.65509e-05	2.31729e-06	2.66961e-05	0.000515552	0.885907	0.0358276	0.0614711	1
OG0000001	SET	zf-C2H2	0.922195	0.047522	0.0239994	0.00443051	0.000444013	2.2768e-05	3.94713e-05	0
OG0000001	SET	zf-C2H2_6	0.923787	0.0450605	0.0226781	0.00418602	0.000420022	2.17985e-05	3.78091e-05	0
OG0000001	zf-C2H2_4	zf-C2H2	0.612677	0.105361	0.0577917	0.0902729	0.0983447	0.00398669	0.00685176	1
OG0000001	zf-C2H2_4	zf-C2H2_6	0.801679	0.112647	0.0607432	0.0112833	0.0123707	0.000505081	0.000867091	1
OG0000001	zf-C2H2_4	zf-met	0.83554	0.0496058	0.0252755	0.00466513	0.0149403	0.000608548	0.00104329	1
OG0000001	zf-C2H2_6	zf-C2H2	0.0100993	0.00473289	0.00287171	0.000453536	0.717765	0.0291357	0.0502261	1
OG0000001	zf-C2H2_6	zf-C2H2_4	0.509225	0.0474121	0.0247529	0.00454211	0.257485	0.0104136	0.0178596	1
OG0000001	zf-C2H2_6	zf-met	0.72717	0.159346	0.0901191	0.0168593	0.00350548	0.0001466	0.000251987	1
OG0000001	zf-C2H2	zf-C2H2_4	0.00763614	0.000661981	0.000166317	0.000395876	0.0470701	0.00194072	0.00339304	1
OG0000001	zf-C2H2	zf-C2H2_6	7.15126e-06	0.000180819	1.83882e-07	0.000278109	0.500074	0.0248983	0.0532579	1
OG0000001	zf-C2H2	zf-H2C2_5	0.872869	0.0534232	0.0272628	0.00503582	0.00830384	0.000340399	0.000583998	1
OG0000001	zf-C2H2	zf-met	0.34885	0.0766247	0.0432467	0.00804023	0.0130381	0.000529755	0.0307396	1
OG0000001	zf-H2C2_2	zf-C2H2	0.888056	0.0605779	0.0311281	0.00575318	0.000573782	2.80111e-05	4.84539e-05	1
OG0000001	zf-H2C2_5	zf-C2H2	0.879885	0.0523737	0.0266852	0.00492983	0.000493007	2.47476e-05	4.28627e-05	1
OG0000001	zf-H2C2_5	zf-met	0.863293	0.0462555	0.0234213	0.00432639	0.000433787	2.23537e-05	3.87559e-05	1
OG0000001	zf-met	zf-C2H2	0.605367	0.169012	0.0986902	0.018546	0.0038414	0.000159697	0.000272308	1
OG0000001	zf-met	zf-C2H2_6	0.786741	0.126637	0.0693473	0.0129117	0.00268854	0.000113532	0.000195192	1
OG0000001	zf-met	zf-H2C2_5	0.869385	0.0475255	0.0240921	0.00445022	0.000445934	2.28445e-05	3.95972e-05	1
OG0000002	Ank_2	Pkinase_Tyr	5.37033e-07	1.20004e-08	1.02025e-10	4.41599e-07	3.50791e-10	4.37414e-08	0.000620273	1
OG0000002	Ank_4	Pkinase_Tyr	7.62181e-05	2.03365e-06	8.07083e-08	0.000157757	0.00198299	0.00675673	0.0116122	1
OG0000002	Ank_5	Pkinase_Tyr	0.000271631	0.000576037	9.34491e-05	0.149912	0.162822	0.00658227	0.381286	1
OG0000002	Ank	Pkinase_Tyr	0.74746	0.0367256	0.0184647	0.00339353	0.000321195	0.00283511	0.167415	1
OG0000002	C1_1	Pkinase_Tyr	0.238072	0.0114453	0.00563176	0.625469	0.0613495	0.0024834	0.00425646	1
OG0000002	Death	Pkinase	0.875792	0.0426928	0.0214914	0.00396881	0.000398724	2.09381e-05	3.63348e-05	1
OG0000002	LIM	Pkinase_Tyr	0.0186637	0.000691714	0.0664596	0.317563	0.031084	0.00125785	0.447808	1
OG0000003	LRR_1	LRR_6	0.000348385	0.0017676	0.170056	0.0311273	0.101679	0.00411085	0.00703437	1
OG0000005	Asp_protease_2	rve	4.59878e-05	0.000179624	0.0174347	0.248874	0.0243503	0.00098554	0.560381	1
OG0000005	Asp_protease_2	RVT_1	1.29158e-05	5.97795e-05	0.0144571	0.240016	0.0238847	0.000975721	0.568355	1
OG0000005	Retrotrans_gag	rve	0.0101929	0.0576074	0.0288035	0.809321	0.079418	0.00321424	0.00551087	1
OG0000005	Retrotrans_gag	RVT_1	0.0102191	0.0578533	0.0289427	0.813296	0.0798098	0.00323012	0.00553819	1
OG0000005	rve	Chromo	1.17154e-05	4.96635e-05	0.0212882	0.677164	0.0681399	0.00279628	0.181709	1
OG0000005	rve	RVT_1	0.147074	0.00724654	0.699406	0.128267	0.0125879	0.000513375	0.000880229	1
OG0000005	RVT_1	rve	6.68663e-11	5.40108e-11	1.04867e-06	0.000399684	0.000863476	5.3709e-05	0.637968	1
OG0000005	RVT_1	zf-H2C2	7.07959e-05	0.000594179	0.0590181	0.846523	0.0831563	0.0033673	0.00577769	1
OG0000005	SCAN	rve	0.869969	0.0433449	0.0218507	0.00403556	0.000405276	2.12029e-05	3.67889e-05	1
OG0000005	zf-CCHC	rve	0.0929903	0.557543	0.284708	0.0523014	0.00513805	0.00021238	0.00572213	1
OG0000005	zf-CCHC	RVT_1	0.0873885	0.503263	0.254229	0.046611	0.00456701	0.000188793	0.0839322	1
OG0000005	zf-H2C2	rve	2.0356e-05	0.000145731	0.0170493	0.767246	0.0768109	0.003143	0.10719	1
OG0000006	Ank_2	Pkinase_Tyr	0.161089	0.472411	0.236911	0.0433931	0.00425968	0.000176717	0.0102422	1
OG0000006	Ank_2	SH2	0.1672	0.49034	0.24591	0.045045	0.00442639	0.000183643	0.000315142	1
OG0000006	BTK	Pkinase_Tyr	0.146989	0.00698252	0.672782	0.123283	0.0120985	0.000493589	0.00084629	1
OG0000006	BTK	SH2	0.146989	0.00698252	0.672782	0.123283	0.0120985	0.000493589	0.00084629	1
OG0000006	BTK	SH3_1	0.146989	0.00698252	0.672782	0.123283	0.0120985	0.000493589	0.00084629	1
OG0000006	Ephrin_lbd	fn3	0.847819	0.0448509	0.0226979	0.00419343	0.000420774	2.18294e-05	3.78633e-05	1
OG0000006	Ephrin_lbd	Pkinase_Tyr	0.845871	0.0446069	0.0225702	0.0041699	0.000418466	2.17361e-05	3.77034e-05	1
OG0000006	fn3	Pkinase_Tyr	7.84399e-07	0.000763178	0.742073	0.230794	0.0233032	0.000961309	0.00168138	1
OG0000006	Fz	Kringle	0.918934	0.0475131	0.0240002	0.00443082	0.000444044	2.27693e-05	3.94735e-05	0
OG0000006	Fz	Pkinase_Tyr	0.914724	0.0510893	0.0259245	0.00478702	0.000478996	2.41818e-05	4.18953e-05	0
OG0000006	GF_recep_IV	Pkinase_Tyr	0.0191796	0.593334	0.297639	0.0545161	0.00535508	0.00022116	0.00037943	1
OG0000006	Ig_2	Ig_3	0.854787	0.0416773	0.0209831	0.0038758	0.000389605	2.05697e-05	3.57036e-05	1
OG0000006	Ig_2	Pkinase_Tyr	0.922232	0.0463494	0.0233713	0.00431431	0.000432611	2.23072e-05	3.86814e-05	0
OG0000006	Ig_3	Pkinase_Tyr	0.145191	0.527791	0.271535	0.0499443	0.00490811	0.000203133	0.000348606	1
OG0000006	ig	Pkinase_Tyr	0.911289	0.0550222	0.028039	0.00517839	0.000517399	2.57338e-05	4.45561e-05	0
OG0000006	I-set	Fz	0.921076	0.0456017	0.0229726	0.00424062	0.000425381	2.2015e-05	3.81804e-05	0
OG0000006	I-set	Ig_3	0.169114	0.497384	0.249536	0.0457118	0.00449178	0.000186285	0.00031967	1
OG0000006	I-set	Kringle	0.921065	0.0456121	0.0229782	0.00424165	0.000425482	2.20191e-05	3.81875e-05	0
OG0000006	I-set	Pkinase_Tyr	0.0289895	0.544564	0.352012	0.0670269	0.00659827	0.000271753	0.000466951	1
OG0000006	Kringle	Pkinase_Tyr	0.902426	0.0595161	0.030462	0.00562707	0.000561426	2.75131e-05	4.76068e-05	0
OG0000006	LRR_8	Pkinase_Tyr	3.74692e-06	2.83711e-05	0.0757706	0.528705	0.0540614	0.00223873	0.267037	1
OG0000006	PH	Pkinase_Tyr	0.000282938	0.00857379	0.823448	0.150997	0.0148169	0.000603422	0.00103454	1
OG0000006	PH	SH2	0.0196732	0.607895	0.304937	0.0558519	0.00548605	0.000226451	0.000388496	1
OG0000006	PH	SH3_1	0.0196732	0.607895	0.304937	0.0558519	0.00548605	0.000226451	0.000388496	1
OG0000006	Pkinase_Tyr	Focal_AT	0.151802	0.00728737	0.701831	0.128636	0.0126237	0.000514808	0.000882662	1
OG0000006	Pkinase_Tyr	SAM_1	0.899234	0.0613607	0.0314727	0.00581449	0.000579607	2.82377e-05	0.00164983	1
OG0000006	Recep_L_domain	GF_recep_IV	0.0191796	0.593334	0.297639	0.0545161	0.00535508	0.00022116	0.00037943	1
OG0000006	Recep_L_domain	Pkinase_Tyr	9.76942e-05	0.00733624	0.818906	0.156318	0.0153781	0.000626987	0.0010769	1
OG0000006	SH2	Ank_2	0.1672	0.49034	0.24591	0.045045	0.00442639	0.000183643	0.000315142	1
OG0000006	SH2	Pkinase_Tyr	0	1.14516e-13	7.66622e-08	0.728377	0.203363	0.0139881	0.0416048	1
OG0000006	SH3_1	Pkinase_Tyr	1.41218e-11	1.91021e-09	5.03338e-05	0.87453	0.108053	0.00492982	0.00976686	1
OG0000006	SH3_1	SH2	1.32841e-11	1.86674e-09	5.01533e-05	0.874443	0.108118	0.00493462	0.00978057	1
OG0000006	Sushi	Pkinase_Tyr	0.000407258	0.00107615	0.793134	0.159016	0.0156926	0.000640822	0.00110313	1
OG0000008	PPR_2	PPR	0.00279241	2.86193e-05	4.49405e-12	2.29712e-12	5.04255e-15	7.11285e-14	4.20844e-11	1
OG0000008	PPR_2	PPR_3	5.95161e-05	5.47302e-05	2.76079e-09	3.24278e-10	3.9298e-12	1.1748e-11	2.32011e-08	1
OG0000008	PPR_3	PPR	1.227e-06	3.64355e-06	1.30053e-13	5.2079e-15	0	4.03217e-14	4.96958e-10	1
OG0000008	PPR	PPR_2	6.86101e-05	1.78696e-05	1.12944e-12	2.23332e-13	0	4.43512e-15	2.32897e-11	1
OG0000008	PPR	PPR_3	9.09422e-06	2.01182e-05	2.79121e-10	1.49109e-11	1.48722e-13	6.72953e-13	2.94214e-09	1
OG0000009	Filamin	NHL	0.749541	0.149615	0.0836285	0.0156172	0.00154265	6.71893e-05	0.000115678	1
OG0000009	zf-B_box	Filamin	0.742429	0.153569	0.0862331	0.0161149	0.0015916	6.91696e-05	0.000119078	1
OG0000009	zf-B_box	NHL	0.048682	0.029091	0.0194696	0.401377	0.039572	0.00160706	0.364373	1
OG0000009	zf-B_box	SGL	0.862214	0.0422014	0.0212512	0.00392504	0.000394434	2.07648e-05	3.60379e-05	1
OG0000009	zf-C3HC4_3	NHL	0.858683	0.0425773	0.0214586	0.00396358	0.000398216	2.09177e-05	3.63001e-05	1
OG0000009	zf-C3HC4_3	zf-B_box	0.88717	0.0488918	0.0247959	0.00457963	0.000458656	2.336e-05	4.04868e-05	1
OG0000009	zf-C3HC4_4	zf-B_box	0.916079	0.0464351	0.0234282	0.00432516	0.000433678	2.23504e-05	3.87554e-05	0
OG0000009	zf-C3HC4	Filamin	0.842749	0.0957975	0.0508091	0.00941892	0.000933663	4.25601e-05	7.34125e-05	1
OG0000009	zf-C3HC4	NHL	0.760373	0.143637	0.0796321	0.0148518	0.00146739	6.41439e-05	0.000110449	1
OG0000009	zf-C3HC4	zf-B_box	0.49439	0.219584	0.139124	0.0264995	0.0025994	0.000109361	0.00367437	1
OG0000009	zf-RING_5	zf-B_box	0.884033	0.0431944	0.0217457	0.00401531	0.000403135	2.11086e-05	0.00123697	1
OG0000009	zf-RING_UBOX	NHL	0.820295	0.109236	0.0585238	0.010862	0.00107536	4.82886e-05	8.32387e-05	1
OG0000009	zf-RING_UBOX	zf-B_box	0.611322	0.223612	0.136472	0.0258437	0.00254902	0.000107925	0.000185664	1
OG0000010	DUF3694	CAP_GLY	0.904251	0.0440756	0.0221838	0.00409551	0.000411148	2.144e-05	3.71948e-05	0
OG0000010	DUF3694	PH	0.0144332	0.000495278	0.0481515	0.00873638	0.799815	0.032334	0.0554494	1
OG0000010	FHA	CAP_GLY	0.877614	0.0427758	0.0215328	0.00397637	0.000399466	2.09681e-05	3.63862e-05	1
OG0000010	FHA	DUF3694	7.62889e-05	0.00247658	0.00107672	0.0152213	0.870034	0.0351876	0.0603772	1
OG0000010	FHA	KIF1B	0.324979	0.0268725	0.0137833	0.197111	0.335633	0.0135777	0.0232982	1
OG0000010	KIF1B	CAP_GLY	0.904251	0.0440756	0.0221838	0.00409551	0.000411148	2.144e-05	3.71948e-05	0
OG0000010	KIF1B	DUF3694	0.0103358	0.000387669	0.0769158	0.014405	0.799261	0.0323865	0.0557058	1
OG0000010	Kinesin_assoc	CAP_GLY	0.904251	0.0440756	0.0221838	0.00409551	0.000411148	2.144e-05	3.71948e-05	0
OG0000010	Kinesin_assoc	DUF3694	3.68097e-06	8.6226e-07	3.65092e-05	0.000498109	0.877855	0.0369829	0.0667423	1
OG0000010	Kinesin_assoc	FHA	2.51341e-07	1.48688e-07	2.42968e-06	3.64086e-06	0.000158929	0.00142463	0.0265158	1
OG0000010	Kinesin_assoc	KIF1B	0.00751695	0.000334862	0.0682243	0.0130001	0.722139	0.0293068	0.0505068	1
OG0000010	Kinesin_assoc	PH	0.00526132	3.89971e-05	0.00361107	0.000565022	0.0516163	0.00208642	0.743263	1
OG0000010	Kinesin	CAP_GLY	0.904251	0.0440756	0.0221838	0.00409551	0.000411148	2.144e-05	3.71948e-05	0
OG0000010	Kinesin	DUF3694	3.68097e-06	8.6226e-07	3.65092e-05	0.000498109	0.877855	0.0369829	0.0667423	1
OG0000010	Kinesin	FHA	4.00247e-10	4.52971e-09	1.01352e-07	6.90575e-08	1.93909e-08	1.20061e-06	2.71571e-05	1
OG0000010	Kinesin	KIF1B	3.20973e-05	8.30214e-07	6.03468e-05	0.000932911	0.0526383	0.00218611	0.00385911	1
OG0000010	Kinesin	Kinesin_assoc	1.26969e-10	3.04744e-10	2.6833e-10	1.15576e-09	5.69314e-09	9.84228e-07	0.00126738	1
OG0000010	Kinesin	Kinesin-relat_1	0.195101	0.00933916	0.00456074	0.0651987	0.00631655	0.0216217	0.0371464	1
OG0000010	Kinesin	Microtub_bind	0.000221473	0.000427885	0.0408615	0.0073975	0.283173	0.011445	0.0196078	1
OG0000010	Kinesin	MKLP1_Arf_bdg	0.0170486	0.000614116	0.0589305	0.835472	0.0819548	0.0033161	0.00568405	1
OG0000010	Kinesin	PH	0.00469336	7.77774e-06	0.000555089	4.5105e-06	0.000294365	1.16293e-05	0.0316993	1
OG0000010	Kinesin	WD40	1.99229e-05	0.000393686	1.91252e-06	0.00530904	0.000402693	0.00137193	0.490199	1
OG0000012	Homeobox	OAR	0.845907	0.0496857	0.025312	0.00467773	0.000468298	2.375e-05	4.11563e-05	1
OG0000013	PA	zf-RING_2	0.000721852	4.94273e-09	2.5191e-11	4.52031e-08	0.000296442	0.000114762	0.00043482	1
OG0000013	zinc_ribbon_9	zf-RING_2	7.64283e-05	2.0347e-06	3.51124e-08	2.10251e-06	6.39019e-05	2.31195e-06	0.000803137	1
OG0000014	Sushi	Trypsin	0.923092	0.0454782	0.0229031	0.00422766	0.000424108	2.19636e-05	3.80922e-05	0
OG0000015	LRR_1	LRR_8	0.00284693	0.000159696	1.63306e-08	3.95101e-05	3.81467e-08	1.9813e-07	0.000619049	1
OG0000015	LRR_4	LRR_8	0.00028562	0.000617052	0.000114235	7.82594e-05	8.32679e-06	2.80922e-05	0.00177711	1
OG0000015	LRR_8	LRR_1	0.0108798	0.000408847	1.56089e-05	0.000345766	1.30102e-06	4.172e-06	0.000692234	1
OG0000015	LRR_8	Roc	0.126884	0.0059968	0.577113	0.105737	0.0103554	0.000422263	0.0480216	1
OG0000015	LRR_8	zf-C3HC4_3	0.846821	0.0412669	0.0207648	0.0321384	0.0031601	0.000132451	0.00768202	1
OG0000016	DUF1758	Peptidase_A17	0.904213	0.0475362	0.0240397	0.00443889	0.00044483	2.28006e-05	3.95252e-05	0
OG0000016	DUF1759	DUF1758	0.904972	0.0543434	0.0277025	0.00511696	0.000511364	2.54894e-05	4.41348e-05	0
OG0000016	DUF1759	Peptidase_A17	0.899777	0.0553064	0.0282298	0.00521482	0.000520968	2.58776e-05	4.48004e-05	1
OG0000016	Peptidase_A17	rve	0.896188	0.0505298	0.0256633	0.00473981	0.00047436	2.3994e-05	4.15713e-05	1
OG0000017	TPR_10	TPR_1	0.00200765	0.0218104	0.0108626	0.00190304	0.0019633	7.93948e-05	0.000116411	1
OG0000017	TPR_10	TPR_12	1.54301e-05	0.00132676	0.000683775	3.7183e-05	1.1431e-07	1.32528e-07	2.42496e-06	1
OG0000017	TPR_11	CHAT	0.839278	0.0411528	0.0207285	0.00382945	0.000385062	2.03862e-05	3.53892e-05	1
OG0000017	TPR_11	TPR_1	0.0191384	0.610371	0.307593	0.056381	0.00553817	0.000228561	0.00039212	1
OG0000017	TPR_11	TPR_12	0.000341548	0.0146875	0.00751065	0.00129052	1.08417e-05	3.73974e-05	0.00215274	1
OG0000017	TPR_12	CHAT	0.858273	0.0869252	0.0455312	0.00842631	0.000836164	3.86176e-05	6.66482e-05	1
OG0000017	TPR_12	GoLoco	0.173384	0.509469	0.25557	0.0468154	0.00459999	0.000190656	0.00032716	1
OG0000017	TPR_12	TPR_1	1.78238e-08	0.000530371	0.00101917	0.000145199	4.7675e-05	1.69691e-06	1.97173e-06	1
OG0000017	TPR_12	TPR_10	1.11356e-08	0.000314997	0.000537318	3.7802e-05	1.02592e-05	1.75291e-07	8.67873e-07	1
OG0000017	TPR_12	TPR_11	0.28981	0.433417	0.218315	0.0400229	0.00393413	0.000163762	0.000281082	1
OG0000017	TPR_12	TPR_2	0.0183222	0.108435	0.0550264	0.0100302	0.0161779	0.000654827	0.00110708	1
OG0000017	TPR_12	TPR_7	0.00202997	0.367894	0.308921	0.0605559	0.00594048	0.000244071	0.000414415	1
OG0000017	TPR_12	TPR_8	0.00133631	0.0128295	0.00708013	0.00122689	4.55583e-06	1.55656e-05	5.74966e-06	1
OG0000017	TPR_1	CHAT	0.904834	0.045359	0.0228703	0.00422249	0.000423606	2.19434e-05	3.80579e-05	0
OG0000017	TPR_1	GoLoco	0.173646	0.509233	0.255386	0.0467797	0.00459648	0.000190514	0.000326916	1
OG0000017	TPR_1	TPR_10	0.000265848	0.00594118	0.00293101	0.000444591	0.000366025	1.45566e-05	0.000822743	1
OG0000017	TPR_1	TPR_11	0.876494	0.0428114	0.0215532	0.00397997	0.00039958	2.09603e-05	0.00122835	1
OG0000017	TPR_1	TPR_12	2.05576e-08	7.393e-05	5.83904e-06	8.71268e-05	7.25087e-08	2.62537e-08	3.62539e-06	1
OG0000017	TPR_1	TPR_7	0.28018	0.435914	0.220649	0.040481	0.00397695	0.000165402	0.000283507	1
OG0000017	TPR_1	TPR_8	0.910055	0.0521194	0.0264848	0.00489028	0.000488459	0.00206562	0.00354801	0
OG0000017	TPR_2	CHAT	0.884212	0.0432024	0.02175	0.00401625	0.000403377	2.1126e-05	3.66569e-05	1
OG0000017	TPR_2	TPR_12	0.00174602	0.0130652	0.00687319	0.00117985	2.50159e-06	1.72732e-05	9.32187e-06	1
OG0000017	TPR_7	CHAT	0.885713	0.0443506	0.0223626	0.00412949	0.000414488	2.15751e-05	3.74267e-05	1
OG0000017	TPR_7	TPR_12	0.0014863	0.367379	0.338035	0.0672489	0.0066105	0.00027153	0.000462714	1
OG0000017	TPR_8	CHAT	0.92254	0.0474621	0.0239671	0.00442454	0.000443426	2.27443e-05	3.94307e-05	0
OG0000017	TPR_8	TPR_11	0.883809	0.0430777	0.0216839	0.00400404	0.000402173	2.10771e-05	3.65719e-05	1
OG0000017	TPR_8	TPR_12	0.00166157	0.0448206	0.0297642	0.00559774	0.0004419	1.7937e-05	1.10973e-05	1
OG0000017	TPR_8	TPR_7	0.925683	0.0454294	0.0228725	0.00422188	0.00042354	2.19406e-05	3.80528e-05	0
OG0000018	DSL	EGF	0.889545	0.0659819	0.0340343	0.00629117	0.000626609	3.01478e-05	5.21247e-05	1
OG0000018	DSL	hEGF	0.8726	0.0450392	0.0227537	0.00420247	0.000421652	2.18647e-05	3.79234e-05	1
OG0000018	EGF	Ank_2	0.926252	0.0458827	0.0231144	0.00426659	0.000427928	2.21179e-05	3.83568e-05	0
OG0000018	EGF_CA	Ank_2	0.917734	0.0448395	0.02257	0.00416631	0.000418091	2.17205e-05	3.76755e-05	0
OG0000018	EGF_CA	EGF	0.000181977	0.046036	0.0324924	0.82876	0.082141	0.00334278	0.0057724	1
OG0000018	EGF_CA	hEGF	0.440099	0.0408693	0.0212191	0.451145	0.0442963	0.0017954	0.00307954	1
OG0000018	EGF_CA	Laminin_G_1	0.852031	0.0415235	0.0209054	0.00386156	0.000388209	2.05133e-05	3.56069e-05	1
OG0000018	EGF_CA	Laminin_G_2	0.923899	0.0451228	0.0227113	0.00419215	0.000420624	2.18228e-05	3.78508e-05	0
OG0000018	EGF	EGF_CA	0.00727761	0.188944	0.13306	0.603526	0.0596793	0.00242684	0.00418382	1
OG0000018	EGF	hEGF	0.000978833	0.0225016	0.015242	0.684168	0.0681401	0.00278076	0.163276	1
OG0000018	EGF	Laminin_G_1	0.924657	0.0456541	0.0229946	0.00424451	0.000425761	2.20304e-05	3.82067e-05	0
OG0000018	EGF	Laminin_G_2	0.890991	0.0673478	0.0346937	0.00641092	0.000638345	3.06217e-05	5.29366e-05	1
OG0000018	EGF	Notch	0.922854	0.0455073	0.022919	0.00423062	0.000424399	2.19754e-05	3.81124e-05	0
OG0000018	hEGF	Ank_2	0.917646	0.0447365	0.022515	0.00415614	0.000417093	2.16801e-05	3.76063e-05	0
OG0000018	hEGF	EGF	0.000564908	0.0172549	0.0124993	0.568844	0.056825	0.00232322	0.269999	1
OG0000018	hEGF	EGF_CA	0.784894	0.0884103	0.0466677	0.0724934	0.00712595	0.000292882	0.000502738	1
OG0000018	hEGF	Laminin_G_2	0.925398	0.0452722	0.0227888	0.00420641	0.000422023	2.18793e-05	3.79477e-05	0
OG0000018	Laminin_G_1	EGF	0.875598	0.0426446	0.0214659	0.0039641	0.000398263	2.09194e-05	3.63028e-05	1
OG0000018	Laminin_G_2	EGF	0.914535	0.0530595	0.0269811	0.00498251	0.000498178	2.4957e-05	4.32243e-05	0
OG0000018	Laminin_G_2	EGF_CA	0.923407	0.045057	0.0226769	0.00418581	0.000420002	2.17976e-05	3.78077e-05	0
OG0000018	Notch	Ank_2	0.922969	0.045386	0.0228539	0.00421856	0.000423216	2.19275e-05	3.80304e-05	0
OG0000019	BACK	Kelch_1	0.260824	0.349008	0.295118	0.0591217	0.00583702	0.000241249	0.000414927	1
OG0000019	BACK	Kelch_6	0.888297	0.0494181	0.0250805	0.00463238	0.000463832	2.35692e-05	4.08455e-05	1
OG0000019	BTB	BACK	0.00433424	0.00695824	0.00612172	0.00115242	6.22569e-06	8.72756e-09	9.4509e-07	1
OG0000019	BTB	Kelch_1	0.289082	0.354292	0.291364	0.0580814	0.00573618	0.000237268	0.00040861	1
OG0000019	BTB	Kelch_6	0.911017	0.0548989	0.0279878	0.00516939	0.000516518	2.56983e-05	4.44954e-05	0
OG0000019	Kelch_1	Kelch_6	0.0772105	0.163229	0.0852281	0.410072	0.040232	0.0016299	0.00279075	1
OG0000019	Kelch_6	Kelch_1	5.7649e-05	4.35867e-05	0.0042109	0.0203462	0.00188395	7.60538e-05	0.000974773	1
OG0000021	EF-hand_6	EF-hand_7	2.06575e-05	0.000509099	6.50911e-05	0.00140088	1.85382e-05	4.774e-07	6.58456e-06	1
OG0000021	EF-hand_7	EF-hand_8	4.02521e-05	0.000293237	3.35552e-08	3.36015e-05	2.19726e-07	5.18586e-07	0.000424464	1
OG0000021	EF-hand_8	EF-hand_7	0.000278528	0.0137774	0.0076753	0.00134044	1.90074e-05	0.000132986	0.0002128	1
OG0000023	AC_N	DUF1053	0.889341	0.0491087	0.0249067	0.00459998	0.000460651	2.34406e-05	4.0625e-05	1
OG0000023	AC_N	Guanylate_cyc	0.561898	0.0452786	0.0234104	0.335025	0.0328871	0.00133398	0.00228769	1
OG0000023	ANF_receptor	Guanylate_cyc	0.000456251	0.00560322	0.00319127	0.885426	0.0929043	0.00389745	0.0069917	1
OG0000023	ANF_receptor	Pkinase_Tyr	0.00136198	0.00696638	0.0035556	0.887046	0.0896641	0.00368807	0.00645659	1
OG0000023	DUF1053	Guanylate_cyc	0.890144	0.0502055	0.0254951	0.00470886	0.000471335	2.38724e-05	4.13652e-05	1
OG0000023	Guanylate_cyc	DUF1053	0.889609	0.0495471	0.0251422	0.00464356	0.000464928	2.36134e-05	4.09213e-05	1
OG0000023	HNOBA	Guanylate_cyc	1.04932e-11	7.81121e-06	0.00696055	0.811889	0.0984257	0.00444428	0.00869553	1
OG0000023	HNOB	Guanylate_cyc	2.81879e-05	0.308515	0.550966	0.121956	0.0121132	0.000497463	0.000860187	1
OG0000023	HNOB	HNOBA	2.02594e-05	0.221724	0.395926	0.0876116	0.00866932	0.000355954	0.041048	1
OG0000023	Pkinase_Tyr	Guanylate_cyc	0	2.01474e-12	2.75707e-08	0.641062	0.232948	0.0208144	0.0793092	1
OG0000023	Pkinase_Tyr	HNOBA	0.00530404	0.00020906	0.0206608	0.878724	0.0866206	0.00351419	0.00604482	1
OG0000024	cNMP_binding	CLZ	0.880218	0.043143	0.021725	0.00401181	0.000402943	2.11085e-05	3.66269e-05	1
OG0000024	cNMP_binding	Ion_trans	0.00413376	0.0119109	0.00578263	0.162313	0.0158304	0.000640438	0.00108108	1
OG0000024	Ion_trans	CLZ	0.880218	0.043143	0.021725	0.00401181	0.000402943	2.11085e-05	3.66269e-05	1
OG0000024	Ion_trans	cNMP_binding	5.63535e-10	3.15432e-07	1.99116e-11	3.13941e-08	8.66478e-10	1.09453e-06	1.20103e-07	1
OG0000024	Ion_trans_N	cNMP_binding	0.0102803	0.0305873	0.0151983	0.846887	0.0831695	0.00336733	0.00577662	1
OG0000024	Ion_trans_N	Ion_trans	0.0103404	0.0306024	0.0151954	0.846594	0.083136	0.00336586	0.00577387	1
OG0000025	ABC_membrane	ABC_tran	0	0	0	0	0	0	8.06886e-12	1
OG0000025	ABC_tran	ABC_membrane	0	0	0	0	0	0	2.26561e-11	1
OG0000026	Ank_2	BTB	0.00208429	0.00598186	0.0028162	0.0106994	0.840179	0.033961	0.0582293	1
OG0000026	Ank_2	RCC1	0.00021095	0.000405241	8.37961e-06	0.000826469	0.000779541	0.00265461	0.00454561	1
OG0000026	Ank_4	BTB	0.0148475	0.000514799	0.0500026	0.00907563	0.798627	0.0322774	0.0553336	1
OG0000026	Ank_4	RCC1	0.000160788	1.02159e-05	0.000784659	4.65141e-05	0.00187609	0.00638741	0.0109647	1
OG0000026	RCC1_2	RCC1	5.16491e-06	1.19503e-06	1.40028e-08	6.55033e-07	6.37015e-09	1.00759e-09	2.94064e-08	1
OG0000026	RCC1	BTB	2.74789e-05	4.31677e-07	3.20269e-08	5.69281e-07	3.38008e-08	6.83574e-09	3.33162e-05	1
OG0000026	RCC1	FYVE	0.00560563	7.41782e-05	0.00744009	0.00126972	9.67001e-06	3.35927e-05	0.00193008	1
OG0000026	RCC1	RCC1_2	2.69291e-05	5.77386e-08	9.49673e-10	8.20372e-08	2.71962e-09	2.3972e-10	3.26846e-08	1
OG0000027	Sugar_tr	MFS_1	0.0193923	0.000763823	0.000192867	0.549609	0.123474	0.00499325	0.0085547	1
OG0000028	LRR_1	LRR_8	9.88809e-07	7.91923e-07	0.000176559	0.217967	0.0223365	0.000926951	0.00162528	1
OG0000028	LRR_5	LRR_8	3.73808e-07	1.39132e-06	0.019465	0.874127	0.0933577	0.0039546	0.00718047	1
OG0000028	LRR_8	I-set	0.841041	0.097135	0.0513962	0.00952344	0.000943892	4.29729e-05	7.41189e-05	1
OG0000028	LRR_8	LRR_1	2.56345e-06	4.22574e-08	7.69222e-06	0.00670126	0.000598952	2.49286e-05	2.41733e-05	1
OG0000028	LRR_8	LRR_5	1.96075e-07	1.02008e-06	0.0237545	0.846782	0.0913448	0.00389037	0.0071108	1
OG0000028	LRRNT	LRR_8	0.0115437	0.000394764	0.780075	0.170166	0.0168836	0.000691167	0.00119438	1
OG0000029	cEGF	EGF	0.878854	0.0428459	0.0215682	0.00398287	0.000400103	2.09938e-05	3.64302e-05	1
OG0000029	cEGF	EGF_CA	0.0101423	0.215043	0.143995	0.0275699	0.00264446	0.000108719	0.0680294	1
OG0000029	cEGF	FXa_inhibition	0.731467	0.120784	0.065943	0.0122644	0.00120433	5.31216e-05	0.0190052	1
OG0000029	CUB	EGF_CA	0.918795	0.0458658	0.023118	0.00426763	0.000428032	2.21222e-05	3.83642e-05	0
OG0000029	CUB	FXa_inhibition	0.918917	0.0455593	0.0229536	0.0042372	0.000425046	2.20015e-05	3.81573e-05	0
OG0000029	EGF_3	EGF_CA	2.32351e-09	1.32747e-07	0.000691615	0.333173	0.043806	0.00204654	0.146153	1
OG0000029	EGF_CA	7tm_2	0.018285	0.566854	0.28436	0.0520855	0.00511675	0.000211532	0.000362932	1
OG0000029	EGF_CA	cEGF	0.00105474	0.249056	0.291848	0.0606551	0.00595622	0.000244524	0.0989696	1
OG0000029	EGF_CA	CUB	0.914263	0.0447446	0.0225251	0.00415817	0.000417293	2.16882e-05	3.76203e-05	0
OG0000029	EGF_CA	EGF	0.220763	0.322133	0.161707	0.248358	0.0243645	0.000989109	0.0129235	1
OG0000029	EGF_CA	EGF_3	6.21107e-10	1.81155e-09	2.21042e-05	0.00928733	0.00106736	4.84536e-05	0.00334023	1
OG0000029	EGF_CA	FXa_inhibition	0.000882056	0.000163747	0.636959	0.247137	0.0253589	0.00105495	0.0701194	1
OG0000029	EGF_CA	Sushi	0.912601	0.0448571	0.0225882	0.00416992	0.000418446	2.17348e-05	3.77002e-05	0
OG0000029	EGF	EGF_CA	0.0102684	0.571799	0.345608	0.0651208	0.00640657	0.0002639	0.000453253	1
OG0000029	FXa_inhibition	cEGF	0.0551343	0.498911	0.285507	0.0534054	0.00524034	0.000216159	0.0822223	1
OG0000029	FXa_inhibition	CUB	0.914147	0.0446576	0.0224787	0.00414959	0.000416451	2.16542e-05	3.75619e-05	0
OG0000029	FXa_inhibition	EGF_CA	1.97547e-06	2.35636e-05	0.210045	0.0972804	0.010025	0.000419259	0.168183	1
OG0000029	hEGF	EGF_CA	0.267587	0.451358	0.230621	0.0423763	0.00416554	0.000173124	0.000297158	1
OG0000029	NIDO	EGF_CA	0.879169	0.0431154	0.021712	0.00400946	0.000402712	2.10992e-05	3.6611e-05	1
OG0000029	SRCR	EGF_CA	0.920226	0.0460565	0.0232178	0.00428603	0.000429837	2.21951e-05	3.84892e-05	0
OG0000029	VWD	cEGF	0.859157	0.0420824	0.0211927	0.00391436	0.000393387	2.07225e-05	3.59654e-05	1
OG0000029	VWD	EGF_CA	0.90289	0.0443005	0.0223065	0.00411829	0.000413383	2.15303e-05	3.73497e-05	0
OG0000030	SRCR	I-set	0.926497	0.0453907	0.0228504	0.00421775	0.000423136	2.19243e-05	3.80247e-05	0
OG0000030	SRCR	Ldl_recept_a	0.876009	0.0427428	0.0215178	0.00397368	0.000399202	2.09574e-05	3.63679e-05	1
OG0000030	SRCR	Lysyl_oxidase	0.913011	0.0521393	0.026489	0.0048915	0.000489248	2.45961e-05	4.26056e-05	0
OG0000031	AAA_5	AAA_7	0	0	0	0	0	4.59095e-12	3.29021e-09	1
OG0000031	AAA_5	AAA_8	0	0	0	0	0	4.79979e-12	3.34994e-09	1
OG0000031	AAA_5	AAA_9	0	0	0	0	0	5.4175e-12	3.64427e-09	1
OG0000031	AAA_5	Dynein_heavy	0	0	0	0	0	6.01679e-12	3.80223e-09	1
OG0000031	AAA_5	MT	0	0	0	0	0	5.4175e-12	3.64427e-09	1
OG0000031	AAA_6	AAA_5	0	0	0	0	0	5.13506e-12	3.43721e-09	1
OG0000031	AAA_6	AAA_7	0	0	0	0	0	1.5596e-13	1.66922e-10	1
OG0000031	AAA_6	AAA_8	0	0	0	0	0	2.2695e-13	1.99089e-10	1
OG0000031	AAA_6	AAA_9	0	0	0	0	0	2.5767e-13	2.16079e-10	1
OG0000031	AAA_6	Dynein_heavy	0	0	0	0	0	2.15378e-13	2.00449e-10	1
OG0000031	AAA_6	MT	0	0	0	0	0	2.44901e-13	2.00923e-10	1
OG0000031	AAA_7	AAA_8	0	0	0	0	0	1.61526e-13	1.67244e-10	1
OG0000031	AAA_7	AAA_9	0	0	0	0	0	1.85185e-13	1.86061e-10	1
OG0000031	AAA_7	Dynein_heavy	0	0	0	0	0	1.77082e-13	1.89625e-10	1
OG0000031	AAA_7	MT	0	0	0	0	0	1.77235e-13	1.73286e-10	1
OG0000031	AAA_8	AAA_9	0	0	0	0	0	2.11556e-13	1.96431e-10	1
OG0000031	AAA_8	Dynein_heavy	0	0	0	0	0	2.23312e-13	2.08415e-10	1
OG0000031	AAA_8	MT	0	0	0	0	0	1.91043e-13	1.82198e-10	1
OG0000031	AAA_9	Dynein_heavy	0	0	0	0	0	1.58011e-13	1.71178e-10	1
OG0000031	DHC_N1	AAA_5	1.14536e-13	3.9979e-12	1.28026e-14	3.9541e-14	3.21788e-14	1.22009e-10	7.38027e-08	1
OG0000031	DHC_N1	AAA_6	1.57076e-15	9.29496e-14	0	0	0	3.31816e-11	2.35814e-08	1
OG0000031	DHC_N1	AAA_7	2.92588e-14	8.43971e-13	1.23767e-15	2.48252e-15	1.19377e-15	5.06867e-11	2.75849e-08	1
OG0000031	DHC_N1	AAA_8	3.97755e-14	1.17228e-12	1.95341e-15	4.4271e-15	2.52749e-15	5.73391e-11	2.89714e-08	1
OG0000031	DHC_N1	AAA_9	4.21493e-14	1.20786e-12	2.0027e-15	4.52231e-15	2.57504e-15	5.7642e-11	2.90321e-08	1
OG0000031	DHC_N1	DHC_N2	0	3.058e-14	0	0	0	3.0189e-11	2.51476e-08	1
OG0000031	DHC_N1	Dynein_heavy	4.64737e-14	1.05529e-12	1.48998e-15	2.90895e-15	1.37187e-15	5.26345e-11	2.79961e-08	1
OG0000031	DHC_N1	MT	4.21493e-14	1.20786e-12	2.0027e-15	4.52231e-15	2.57504e-15	5.7642e-11	2.90321e-08	1
OG0000031	DHC_N2	AAA_5	0	0	0	0	0	6.86383e-12	4.37633e-09	1
OG0000031	DHC_N2	AAA_6	0	0	0	0	0	1.15096e-13	1.5698e-10	1
OG0000031	DHC_N2	AAA_7	0	0	0	0	0	2.09866e-13	2.04646e-10	1
OG0000031	DHC_N2	AAA_8	0	0	0	0	0	3.06663e-13	2.44607e-10	1
OG0000031	DHC_N2	AAA_9	0	0	0	0	0	3.46759e-13	2.65897e-10	1
OG0000031	DHC_N2	Dynein_heavy	0	0	0	0	0	2.76611e-13	2.41797e-10	1
OG0000031	DHC_N2	MT	0	0	0	0	0	3.26032e-13	2.4554e-10	1
OG0000031	MT	AAA_9	0	0	0	0	0	1.84715e-13	1.78997e-10	1
OG0000031	MT	Dynein_heavy	0	0	0	0	0	1.80529e-13	1.87113e-10	1
OG0000033	cNMP_binding	RasGEF	0.000286537	0.000622909	0.0596047	0.845365	0.0829295	0.00335558	0.00575193	1
OG0000033	EF-hand_5	C1_1	0.925803	0.0455605	0.0229425	0.00423483	0.000424811	2.1992e-05	3.81409e-05	0
OG0000033	PDZ	RasGEF	0.151828	0.0072238	0.695407	0.127433	0.0125055	0.000510031	0.000874467	1
OG0000033	PH	RasGEF	8.12574e-06	3.54706e-05	0.00667676	0.00114401	1.70917e-06	1.77012e-05	0.00105933	1
OG0000033	PH	RasGEF_N	0.0069703	0.000123788	0.0238186	0.00431363	0.000314807	0.00330577	0.201275	1
OG0000033	RA	RasGEF	0.00438596	1.31282e-06	0.000194929	0.899707	0.088677	0.00359724	0.00618708	1
OG0000033	RasGEF	C1_1	0.925392	0.0452855	0.0227959	0.00420772	0.000422152	2.18845e-05	3.79566e-05	0
OG0000033	RasGEF	EF-hand_5	0.0210874	0.000811862	0.000216109	0.891867	0.0874831	0.00353939	0.00606662	1
OG0000033	RasGEF_N	RA	0.00437055	4.50348e-06	0.000685336	0.899466	0.0884282	0.00358209	0.00614979	1
OG0000033	RasGEF_N	RasGEF	0	0	0	0	0	0	1.98065e-08	1
OG0000033	RasGEF	PH	0.0216925	0.000841141	0.000232758	0.303698	0.0297121	0.203761	0.356092	1
OG0000033	RasGEF	RA	0.0393481	0.00170826	0.000671169	0.873942	0.0857217	0.00346815	0.00594434	1
OG0000033	RhoGEF	PH	0.15288	0.00726902	0.699595	0.128198	0.0125806	0.000513062	0.000879661	1
OG0000033	RhoGEF	RasGEF	0.000274273	0.000690801	0.0672238	0.32298	0.031635	0.00128053	0.456161	1
OG0000033	RhoGEF	RasGEF_N	0.000301375	0.000700965	0.0674684	0.323091	0.0316334	0.00128019	0.455873	1
OG0000034	ABC_tran	ABC2_membrane	0	0	0	0	0	0	3.86076e-14	1
OG0000036	CH	C1_1	0.166808	0.48912	0.245293	0.0449321	0.00441531	0.000183196	0.000314375	1
OG0000036	CH	PH	0.00927515	0.000231333	0.0220783	0.312927	0.0306215	0.00123885	0.497141	1
OG0000036	CH	RhoGEF	7.14472e-06	2.63492e-05	0.00235984	0.0334681	0.00317716	0.000128346	0.746381	1
OG0000036	CH	SH2	2.47033e-05	0.000617786	0.0595299	0.846172	0.0830309	0.00336018	0.00576093	1
OG0000036	CH	SH3_1	2.73102e-05	0.00062371	0.0596538	0.846013	0.0829924	0.00335811	0.00575624	1
OG0000036	FYVE	PH	0.152857	0.00728042	0.700754	0.128415	0.0126019	0.000513925	0.000881142	1
OG0000036	PH_13	C2	0.890919	0.0435241	0.0219109	0.00404568	0.000406249	2.12414e-05	3.68519e-05	1
OG0000036	PH	FYVE	0.000159982	1.07268e-05	0.000834689	5.57671e-05	0.00449621	0.000181457	0.116698	1
OG0000036	PH	SH2	0.0170141	0.000611177	0.0587142	0.832354	0.0816482	0.00330369	0.00566275	1
OG0000036	PH	SH3_1	0.0161894	0.000582654	0.0567054	0.803945	0.0788615	0.00319109	0.00546975	1
OG0000036	RhoGEF	BAR	0.643148	0.0312679	0.0156876	0.00287098	0.243226	0.00983278	0.0168549	1
OG0000036	RhoGEF	C1_1	0.00227523	0.0701419	0.0350142	0.803397	0.0788	0.00318844	0.0054648	1
OG0000036	RhoGEF	C2	0.459503	0.0222944	0.0111294	0.158963	0.0155591	0.000631846	0.03658	1
OG0000036	RhoGEF	FYVE	0.000147608	2.22518e-06	2.05332e-05	1.51628e-06	7.69602e-06	4.24828e-08	1.49686e-05	1
OG0000036	RhoGEF	PH	7.0807e-09	4.16394e-10	2.03014e-12	8.0635e-13	5.89529e-13	1.40846e-09	0.0226047	1
OG0000036	RhoGEF	PH_13	0.258862	0.0124622	0.00613473	0.00106327	2.03063e-05	8.10778e-07	0.00206227	1
OG0000036	RhoGEF	SH2	2.25583e-05	0.000609998	0.0593622	0.846301	0.0830735	0.00336257	0.00576654	1
OG0000036	RhoGEF	SH3_1	6.76284e-06	9.78724e-06	0.000751717	0.0105909	0.876324	0.0354411	0.06081	1
OG0000036	RhoGEF	SH3_2	0.0531597	0.155355	0.0780981	0.0142487	0.00131996	0.00927219	0.549309	1
OG0000036	RhoGEF	SH3_9	0.0058076	0.00818429	0.785144	0.143916	0.0141169	0.000574929	0.0332928	1
OG0000036	SH2	SH3_1	0.000278907	0.00853699	0.819049	0.150139	0.0147324	0.000600003	0.00102866	1
OG0000036	SH3_1	BAR	0.873394	0.0425416	0.0214145	0.0039547	0.000397341	2.08822e-05	3.6239e-05	1
OG0000036	SH3_1	PH	0.166921	0.489558	0.245519	0.0449726	0.00441836	0.000183281	0.00614432	1
OG0000036	SH3_1	RhoGEF	4.8595e-06	1.27939e-05	0.00110264	0.000108261	5.69827e-05	2.03475e-06	0.00297452	1
OG0000036	SH3_1	SH2	0.00327653	0.102084	0.0510538	0.723489	0.070963	0.00287181	0.00492215	1
OG0000036	SH3_1	SH3_2	0.172565	0.503608	0.253436	0.0464493	0.00456425	0.000189216	0.0003247	1
OG0000036	SH3_2	RhoGEF	0.871924	0.0425188	0.0213873	0.00394196	0.0536942	0.0021744	0.00372756	1
OG0000036	SH3_2	SH3_9	0.875862	0.0426882	0.0214888	0.00396833	0.000398677	2.09362e-05	3.63315e-05	1
OG0000036	SH3_9	C2	0.875422	0.0426761	0.021483	0.00396729	0.000398575	2.09321e-05	3.63245e-05	1
OG0000036	SH3_9	PH_13	0.875422	0.0426761	0.021483	0.00396729	0.000398575	2.09321e-05	3.63245e-05	1
OG0000036	SH3_9	RhoGEF	0.00263228	1.17162e-06	6.48657e-05	0.000234422	0.00062906	0.00217836	0.029356	1
OG0000036	SH3_9	SH3_1	0.124666	0.00596805	0.574909	0.105364	0.170594	0.0068985	0.0118264	1
OG0000037	FHA	Pkinase	0.00404673	1.49739e-06	1.43862e-08	6.28861e-07	1.47747e-05	0.000172079	0.221814	1
OG0000037	fn3	Pkinase	0.837315	0.0408189	0.020553	0.00379708	0.000381886	2.02579e-05	3.51692e-05	1
OG0000037	I-set	fn3	0.837082	0.0407876	0.0205366	0.00379406	0.000381589	2.02459e-05	3.51487e-05	1
OG0000037	I-set	Pkinase	0.844191	0.0411586	0.0207232	0.00382824	0.000384942	2.03813e-05	3.53808e-05	1
OG0000037	Pkinase	CaMKII_AD	0.000260539	0.0084725	0.823094	0.151425	0.014862	0.000605313	0.00103794	1
OG0000037	Pkinase	I-set	0.844085	0.0411266	0.0207063	0.00382511	0.000384634	2.03689e-05	3.53595e-05	1
OG0000038	BAR	RhoGAP	7.28352e-06	4.10597e-06	0.000198774	0.900134	0.088351	0.00357575	0.00613178	0
OG0000038	C1_1	RhoGAP	0.00427764	2.05486e-06	3.47339e-06	0.0155737	0.872518	0.035297	0.0605846	1
OG0000038	C2	RhoGAP	0.000473085	0.0159848	0.00791027	0.00135623	1.6932e-05	4.26793e-07	0.0010832	1
OG0000038	CRAL_TRIO_2	RhoGAP	7.19416e-06	2.02334e-06	2.37758e-08	1.30258e-06	7.02111e-07	2.12464e-06	0.00551491	1
OG0000038	FCH	RhoGAP	7.52873e-05	2.75992e-06	0.00034133	0.00961997	0.876755	0.0356044	0.0614141	1
OG0000038	PDZ	RhoGAP	0.84495	0.0413599	0.0208298	0.00384791	0.000386871	2.04593e-05	3.55144e-05	1
OG0000038	PH_9	RhoGAP	0.000231417	0.000121001	0.0232616	0.333623	0.568548	0.0230207	0.0395553	1
OG0000038	PH	RhoGAP	2.89732e-06	1.962e-08	6.04885e-10	4.89402e-11	2.77338e-11	1.45077e-10	9.70218e-06	1
OG0000038	PX	RhoGAP	0.00510738	3.53011e-05	0.00329709	0.000507537	0.879832	0.0355848	0.0610607	1
OG0000038	RhoGEF	RhoGAP	0.180235	0.00862307	0.00418195	0.0966324	0.104942	0.00424276	0.482666	1
OG0000038	SH2	C1_1	0.152293	0.00728367	0.701283	0.128525	0.0126127	0.000514362	0.000881895	1
OG0000038	SH2	RhoGAP	0.0109071	0.000314926	0.0301343	0.691863	0.067845	0.00274504	0.158935	1
OG0000038	WW	RhoGAP	0.0146724	0.000495763	0.0475316	0.00861889	0.681614	0.0275481	0.0472228	1
OG0000039	FERM_M	MyTH4	7.23661e-06	7.51902e-06	0.0012661	0.000138492	0.0647561	0.00262066	0.73547	1
OG0000039	IQ	DIL	6.28561e-06	1.55254e-06	1.51185e-08	9.86261e-08	9.12306e-05	3.70939e-06	0.0123963	1
OG0000039	IQ	FERM_M	2.03892e-06	2.24411e-05	0.0155284	0.00397398	0.00646567	0.000266734	0.755555	1
OG0000039	IQ	Myosin_TH1	1.54454e-05	0.000377664	7.3433e-06	1.15374e-05	4.44085e-05	0.000306154	0.203057	1
OG0000039	IQ	MyTH4	1.10739e-06	2.42714e-07	8.88081e-05	0.00298003	0.00494363	0.000208391	0.757296	1
OG0000039	IQ	RhoGAP	0.152247	0.00723627	0.696516	0.127633	0.0125251	0.000510822	0.000875823	1
OG0000039	Myosin_head	DIL	4.1215e-06	4.7712e-07	1.59215e-09	1.04803e-08	1.0653e-05	8.4365e-07	0.00878041	1
OG0000039	Myosin_head	FERM_M	5.99708e-08	2.65701e-08	1.64062e-08	3.13844e-06	0.00152032	6.74829e-05	0.301965	1
OG0000039	Myosin_head	IQ	0	0	0	0	0	1.35172e-13	2.8916e-05	1
OG0000039	Myosin_head	Myosin_tail_1	3.15025e-06	1.68648e-06	1.96798e-08	1.24689e-06	3.22143e-06	1.09003e-05	0.0292504	1
OG0000039	Myosin_head	Myosin_TH1	2.52592e-14	0	0	0	0	3.73768e-12	2.07109e-06	1
OG0000039	Myosin_head	Myosin-VI_CBD	0.000284238	0.00857966	0.82347	0.150973	0.0148143	0.000603314	0.00103435	1
OG0000039	Myosin_head	MyTH4	7.70937e-11	9.91087e-12	7.24236e-12	1.9923e-10	7.93257e-11	1.81637e-09	0.000428425	1
OG0000039	Myosin_head	PH	3.40631e-06	4.01591e-07	4.29135e-08	6.24358e-06	4.77308e-07	3.4172e-06	0.00143995	1
OG0000039	Myosin_head	RA	0.000280482	0.0084939	0.814921	0.149386	0.0146575	0.000596932	0.00780009	1
OG0000039	Myosin_head	RhoGAP	0.152247	0.00723627	0.696516	0.127633	0.0125251	0.000510822	0.000875823	1
OG0000039	Myosin_head	SH3_1	5.99522e-06	9.48261e-07	6.31251e-06	6.47177e-08	1.03258e-06	3.29401e-06	0.00210453	1
OG0000039	Myosin_head	SH3_9	1.74094e-05	0.000374804	3.32098e-08	1.37315e-06	2.04621e-06	1.38467e-05	0.0278338	1
OG0000039	Myosin_N	IQ	1.96039e-05	0.000390126	2.3466e-07	0.000959213	7.93666e-05	2.93774e-06	0.00115857	1
OG0000039	Myosin_N	Myosin_head	1.14581e-08	9.12332e-09	6.72792e-11	9.97484e-09	6.29403e-10	6.23155e-09	3.00007e-06	1
OG0000039	Myosin_N	Myosin_tail_1	5.80417e-06	1.93626e-06	2.62297e-08	2.38173e-05	0.00204989	8.28839e-05	0.0296736	1
OG0000039	Myosin_N	Myosin-VI_CBD	0.0197587	0.610603	0.306309	0.0561034	0.00551072	0.000227447	0.000390204	1
OG0000039	MyTH4	FERM_M	1.8309e-08	1.42251e-08	1.13939e-08	1.06678e-07	5.76979e-06	1.37284e-07	0.000639697	1
OG0000039	MyTH4	RA	0.000280482	0.0084939	0.814921	0.149386	0.0146575	0.000596932	0.00780009	1
OG0000039	PH	FERM_M	0.000348596	0.000809764	0.156452	0.756539	0.0743164	0.00300982	0.00516428	1
OG0000039	PH	MyTH4	7.55865e-05	3.8624e-06	0.000553746	0.899679	0.0884176	0.00358095	0.00614626	1
OG0000039	Pkinase	Myosin_head	0.01975	0.610595	0.306323	0.0561066	0.00551104	0.00022746	0.000390227	1
OG0000039	RA	FERM_M	0.000280482	0.0084939	0.814921	0.149386	0.0146575	0.000596932	0.00780009	1
OG0000039	SH3_2	MyTH4	0.0549187	0.00246694	0.237397	0.0434373	0.00418519	0.00017053	0.522399	1
OG0000040	CRAL_TRIO	Y_phosphatase	0.000748515	0.00198082	0.189942	0.726965	0.0713155	0.00288631	0.00494758	1
OG0000040	FERM_C	PDZ	0.017809	0.609642	0.308918	0.0566752	0.00556739	0.00022975	0.00039418	1
OG0000040	FERM_C	Y_phosphatase	3.16437e-06	4.24359e-06	0.00030212	0.899352	0.0888777	0.00361066	0.00622184	1
OG0000040	FERM_M	FERM_C	3.99119e-06	4.49944e-06	0.000305823	0.899518	0.0887453	0.00360195	0.00619946	1
OG0000040	FERM_M	PDZ	0.0120547	0.60452	0.317822	0.0586548	0.00576372	0.000237732	0.000407969	1
OG0000040	FERM_M	Y_phosphatase	9.61286e-07	2.96902e-06	0.000283696	0.898526	0.0895362	0.00365397	0.00633314	1
OG0000040	FERM_N	FERM_C	0.261572	0.456443	0.234041	0.0430287	0.00422968	0.000175719	0.000301613	1
OG0000040	FERM_N	FERM_M	0.261572	0.456443	0.234041	0.0430287	0.00422968	0.000175719	0.000301613	1
OG0000040	FERM_N	Y_phosphatase	0.261572	0.456443	0.234041	0.0430287	0.00422968	0.000175719	0.000301613	1
OG0000040	fn3	Y_phosphatase	4.56651e-05	0.000465741	0.0560423	0.848717	0.0839126	0.00341011	0.00587829	1
OG0000040	Ig_3	fn3	0.860522	0.042218	0.021263	0.0039273	0.000394656	2.07738e-05	3.60534e-05	1
OG0000040	Ig_3	Y_phosphatase	0.92411	0.0468852	0.0236553	0.00436677	0.000437758	2.25152e-05	3.90379e-05	0
OG0000040	ig	Y_phosphatase	0.896283	0.0438772	0.022091	0.00407874	0.000409505	2.13736e-05	3.70812e-05	1
OG0000040	I-set	fn3	0.918327	0.0507658	0.0257457	0.0047538	0.000475735	2.405e-05	4.16693e-05	0
OG0000040	I-set	Y_phosphatase	0.88656	0.0699713	0.0361873	0.00668992	0.000665738	3.17291e-05	5.4836e-05	1
OG0000040	PDZ	Y_phosphatase	0.00604128	0.588926	0.335222	0.0626532	0.00616101	0.000253899	0.000435936	1
OG0000040	SH2	Y_phosphatase	6.49121e-06	7.70102e-06	0.000557292	0.899772	0.0883463	0.00357625	0.00613418	1
OG0000041	Pkinase	AdenylateSensor	1.94061e-05	0.000382144	4.10226e-07	0.00177139	0.161234	0.00656319	0.222391	1
OG0000041	Pkinase	KA1	1.70627e-12	0	0	0	0	5.2567e-11	0.000306586	1
OG0000043	Exo_endo_phos_2	RVT_1	0.894488	0.0651024	0.0335629	0.00620398	0.000618054	2.9802e-05	5.1532e-05	1
OG0000044	zf-C3HC4	zf-TRAF	0.00485269	0.000398319	2.13029e-05	6.71918e-06	0.000490421	0.00167479	0.00287159	1
OG0000044	zf-RING_5	zf-TRAF	0.847332	0.0413569	0.0208241	0.00384675	0.000386757	2.04546e-05	3.55064e-05	1
OG0000045	F-box-like	LRR_6	0.856661	0.0477653	0.0242224	0.00446607	0.0143062	0.000582779	0.033772	1
OG0000047	Kelch_1	BTB	0.00449214	2.10173e-06	1.15753e-05	6.78794e-05	2.32524e-07	5.31886e-07	0.0014303	1
OG0000047	Kelch_1	Kelch_3	0.0110138	0.000361028	1.82489e-07	1.37397e-06	5.98535e-08	4.35234e-09	3.37167e-06	1
OG0000047	Kelch_1	Kelch_4	0.0109213	0.000349974	2.93661e-08	8.82632e-07	2.12173e-08	3.32541e-09	7.77655e-07	1
OG0000047	Kelch_1	Kelch_5	0.0325102	0.00139235	0.000512905	1.20154e-06	1.25251e-07	6.09678e-07	0.000801343	1
OG0000047	Kelch_1	Kelch_6	0.0363193	0.0015588	0.000598132	1.64366e-05	1.60459e-05	3.80058e-07	0.0010148	1
OG0000047	Kelch_2	Kelch_3	0.00465605	5.48228e-06	0.000332434	0.00461583	0.000334336	1.32565e-05	0.0342469	1
OG0000047	Kelch_3	BTB	9.28333e-06	6.73374e-05	0.00627327	0.00105568	3.27264e-08	9.19043e-09	1.01528e-05	1
OG0000047	Kelch_3	Kelch_1	0.00450012	7.16403e-06	0.000502214	1.08933e-06	6.54988e-08	5.12585e-09	2.33029e-06	1
OG0000047	Kelch_3	Kelch_2	0.746174	0.0363516	0.0182855	0.0881102	0.0086497	0.000354255	0.0046307	1
OG0000047	Kelch_3	Kelch_4	1.70487e-06	6.42245e-07	2.5058e-08	3.24855e-07	4.70966e-09	1.25619e-09	8.39462e-07	1
OG0000047	Kelch_3	Kelch_5	0.0123236	0.000396321	6.83498e-06	1.25723e-06	8.32766e-08	1.79595e-08	2.50437e-06	1
OG0000047	Kelch_3	Kelch_6	3.90033e-05	2.03764e-06	1.63059e-06	0.00452399	0.000816459	3.27584e-05	3.52083e-05	1
OG0000047	Kelch_4	BTB	0.000556627	0.00142883	0.000524378	1.20083e-06	3.69699e-08	9.32625e-09	2.88136e-06	1
OG0000047	Kelch_4	Kelch_1	1.92335e-05	0.000381043	1.21516e-06	0.00049578	6.36237e-08	4.35301e-09	2.05587e-06	1
OG0000047	Kelch_4	Kelch_3	5.55692e-07	2.58293e-09	5.9886e-11	3.27257e-09	7.21486e-11	2.52254e-11	1.95959e-07	1
OG0000047	Kelch_4	Kelch_5	0.000200689	0.000370961	2.85127e-08	1.07132e-06	3.35206e-08	1.18121e-08	5.23915e-06	1
OG0000047	Kelch_4	Kelch_6	0.000142031	0.000609737	0.000114425	7.89323e-05	1.60993e-05	3.80757e-07	0.000864992	1
OG0000047	Kelch_5	Kelch_3	0.0123812	0.000393042	1.1663e-05	7.35657e-05	7.11294e-06	1.77817e-08	1.86777e-05	1
OG0000047	Kelch_5	Kelch_4	0.000191809	0.000356558	1.92619e-08	1.12107e-06	5.90102e-06	6.66144e-09	2.52499e-06	1
OG0000047	Kelch_6	Kelch_1	0.0121603	0.000382224	6.19569e-06	8.25872e-05	0.00460439	0.000185908	0.105721	1
OG0000047	Kelch_6	Kelch_3	0.0147423	0.000500285	5.89535e-05	0.00126881	6.82245e-06	8.05771e-09	2.16516e-06	1
OG0000047	Kelch_6	Kelch_4	0.000207029	0.000386912	1.11815e-07	1.49694e-06	6.81214e-06	8.51112e-09	3.27393e-06	1
OG0000048	rve	RVT_2	0.00121237	0.0944419	0.0524601	0.204248	0.020009	0.000811203	0.0470473	1
OG0000051	Helitron_like_N	PIF1	0.920909	0.0487713	0.0246724	0.00455511	0.000456239	2.32621e-05	4.03185e-05	0
OG0000051	PIF1	Herpes_Helicase	0.000380274	0.00090723	0.000260531	0.00359893	0.3257	0.0131659	0.022563	1
OG0000052	Cadherin	EGF	0.0382038	0.554014	0.337143	0.0636162	0.00625935	0.00025796	0.000443091	1
OG0000052	Cadherin	Laminin_G_2	0.889597	0.0564122	0.0288664	0.00533392	0.000532675	2.63515e-05	4.56159e-05	1
OG0000052	EGF	Laminin_G_2	0.889902	0.0495716	0.0251591	0.0046468	0.000465247	2.36263e-05	4.09435e-05	1
OG0000053	Ig_2	fn3	0.858858	0.0867351	0.0452619	0.00837135	0.000830738	3.83976e-05	6.62694e-05	1
OG0000053	Ig_2	ig	0.925471	0.046392	0.0233886	0.00431737	0.00043291	2.23193e-05	3.8702e-05	0
OG0000053	Ig_2	Ig_3	0.854441	0.0893095	0.0467857	0.00865766	0.000858859	3.95346e-05	6.82202e-05	1
OG0000053	Ig_2	I-set	0.684059	0.186099	0.107548	0.0201846	0.00199173	8.53582e-05	0.000146873	1
OG0000053	Ig_3	fn3	0.86529	0.0828825	0.0431251	0.00797386	0.000791722	3.68205e-05	6.3565e-05	1
OG0000053	Ig_3	ig	0.925188	0.0463644	0.0233743	0.00431473	0.000432651	2.23088e-05	3.86841e-05	0
OG0000053	Ig_3	Ig_2	0.816646	0.11157	0.059642	0.0110644	0.00109519	4.90894e-05	8.46102e-05	1
OG0000053	Ig_3	I-set	0.723842	0.164322	0.092713	0.0173357	0.00171152	7.4019e-05	0.000127399	1
OG0000053	ig	fn3	0.925379	0.0460262	0.0231927	0.00428113	0.000429354	2.21756e-05	3.84556e-05	0
OG0000053	ig	Ig_2	0.921152	0.0489346	0.024759	0.00457111	0.000457809	2.33255e-05	4.04272e-05	0
OG0000053	ig	Ig_3	0.917479	0.0453035	0.022819	0.00421238	0.000422611	2.19031e-05	3.79886e-05	0
OG0000053	ig	I-set	0.854144	0.0895278	0.0468527	0.00866851	0.000859914	3.95771e-05	6.82925e-05	1
OG0000053	I-set	fn3	0.729907	0.16086	0.0905628	0.0169286	0.00167152	7.24011e-05	0.000124623	1
OG0000053	I-set	ig	0.864346	0.0834005	0.0434766	0.00804115	0.000798339	3.70883e-05	6.40247e-05	1
OG0000053	I-set	Ig_2	0.681937	0.18722	0.108371	0.0203444	0.00200746	8.5995e-05	0.000147968	1
OG0000053	I-set	Ig_3	0.737194	0.15691	0.087815	0.0163994	0.00161945	7.0294e-05	0.000121004	1
OG0000054	MORN	VPS9	0.012404	0.000386703	7.30032e-07	0.00198313	7.63751e-05	0.000259976	0.029678	1
OG0000054	RCC1	MORN	0.0231039	0.000926713	0.000292975	0.855176	0.0838811	0.00339378	0.00581688	1
OG0000054	RCC1	VPS9	0.0231039	0.000926713	0.000292975	0.855176	0.0838811	0.00339378	0.00581688	1
OG0000054	RhoGEF	MORN	0.00477078	1.15217e-05	0.000913843	7.03572e-05	0.000819564	0.00279011	0.785716	1
OG0000055	DEK_C	DSPc	6.42949e-06	4.18046e-06	0.000212716	0.900081	0.0883809	0.00357775	0.00613697	0
OG0000055	Rhodanese	DSPc	1.03043e-07	5.53829e-07	2.605e-08	6.82948e-05	1.5925e-05	4.34769e-07	0.000887047	1
OG0000057	Sushi	Lectin_C	0.0182693	0.566593	0.284245	0.0520649	0.00511473	0.000211451	0.000362793	1
OG0000058	Pkinase	DUF3543	0.00457684	2.02251e-06	2.22871e-08	3.82775e-06	0.000229326	9.00617e-06	0.0233112	1
OG0000058	Pkinase	MIT	0.686068	0.0334862	0.0168042	0.239945	0.0235407	0.000955887	0.00163862	1
OG0000062	Cofilin_ADF	SH3_9	0.00503233	2.36217e-05	0.00207858	0.00983754	0.875484	0.0353927	0.0606952	1
OG0000062	SH2	SH3_1	3.68845e-07	3.15773e-07	0.000162443	0.88755	0.0981729	0.00422373	0.00780133	1
OG0000062	SH2	SH3_2	0.000281373	0.00856656	0.823378	0.151017	0.0148191	0.000603515	0.00103471	1
OG0000062	SH3_1	SH2	6.16785e-06	5.78632e-07	7.76108e-05	0.848711	0.128471	0.00622106	0.0129434	1
OG0000062	SH3_1	SH3_2	1.55446e-06	4.11089e-07	1.49121e-06	0.0075911	0.000685645	0.00526699	0.761393	1
OG0000062	SH3_1	SH3_9	0.00679562	0.000313458	1.82762e-08	1.74174e-06	6.55688e-05	0.000230235	0.770934	1
OG0000062	SH3_2	SH3_1	0.00477928	1.65463e-05	0.00139951	0.898822	0.0881839	0.00356813	0.0061168	1
OG0000062	SH3_2	SH3_9	6.09035e-05	0.000125863	0.0119311	0.00209352	8.83045e-05	0.000302621	0.785355	1
OG0000062	SH3_9	SH3_1	0.00279935	7.31809e-07	5.66698e-09	2.00538e-07	8.90483e-08	2.53982e-06	0.0014616	1
OG0000063	WW	adh_short	0.884099	0.0431024	0.0216967	0.00400638	0.000402408	2.10869e-05	3.65898e-05	1
OG0000066	PH	Actin	0.000282667	0.00856591	0.821893	0.150668	0.0147844	0.000602101	0.00103226	1
OG0000067	PDZ	PH	0.000283955	0.00857685	0.823106	0.150901	0.0148072	0.000603027	0.00103385	1
OG0000067	PH	DEP	0.147975	0.00703086	0.67731	0.124113	0.0121799	0.000496878	0.000851926	1
OG0000067	PH	FERM_M	0.288296	0.417107	0.209215	0.0383292	0.00376788	0.000157042	0.000269558	1
OG0000067	SH2	PH	0.0948374	0.561298	0.285648	0.0524456	0.00515285	0.000213008	0.000365501	1
OG0000068	Myb_DNA-bind_6	Myb_DNA-binding	7.63077e-05	2.07617e-06	4.6568e-06	1.32491e-06	7.13737e-06	1.81389e-08	5.7488e-06	1
OG0000068	Myb_DNA-binding	Myb_DNA-bind_6	0.000426469	0.000395379	5.18788e-06	1.17875e-06	6.80959e-06	9.26094e-09	3.32237e-06	1
OG0000070	Inhibitor_I29	Peptidase_C1	0	0	0	1.75335e-12	0	0	1.78819e-09	1
OG0000073	C1_1	C2	0.169798	0.516724	0.260371	0.0477295	0.00468985	0.000194292	0.000333401	1
OG0000073	C1_1	Pkinase	3.07402e-10	6.64896e-10	2.8916e-09	0.000391378	0.267031	0.110012	0.472357	1
OG0000073	C1_1	Pkinase_C	7.91807e-08	3.13919e-08	7.01586e-08	0.000799533	0.366407	0.107349	0.402214	1
OG0000073	C2	C1_1	7.22211e-06	2.06014e-06	2.73199e-06	0.00942551	0.877369	0.0356033	0.0613547	1
OG0000073	C2	Pkinase	8.54561e-11	1.17688e-11	1.32907e-12	2.39053e-09	5.26118e-07	3.80394e-05	0.228626	1
OG0000073	C2	Pkinase_C	3.59605e-09	1.88134e-10	6.41461e-12	8.59366e-09	2.77879e-06	0.00014831	0.726771	1
OG0000073	PB1	C1_1	0.153006	0.0072772	0.700376	0.128342	0.0125947	0.000513633	0.00088064	1
OG0000073	PB1	Pkinase	0.152932	0.00727754	0.700436	0.128355	0.0125959	0.000513684	0.000880727	1
OG0000073	PB1	Pkinase_C	0.153084	0.0072766	0.700287	0.128324	0.0125929	0.000513561	0.000880515	1
OG0000073	PH	Pkinase	2.72168e-06	1.81435e-05	0.00398175	0.000745851	3.46418e-08	2.16007e-07	0.00082491	1
OG0000073	PH	Pkinase_C	0.000171206	3.48022e-05	0.00655795	0.00112356	1.02532e-06	1.05264e-05	0.0289217	1
OG0000073	Pkinase	Pkinase_C	0	0	0	0	0	1.47683e-14	1.07998e-06	1
OG0000073	PX	Pkinase	7.19029e-06	2.02813e-06	3.09526e-08	3.05176e-05	0.000288158	0.000981881	0.00167008	1
OG0000073	PX	Pkinase_C	7.25314e-06	2.04292e-06	7.24999e-07	0.00195947	0.0259835	0.00105034	0.00178122	1
OG0000074	ABC_membrane	ABC_tran	0	0	0	0	0	0	4.3983e-12	1
OG0000074	ABC_tran	ABC_membrane	8.55807e-11	1.51382e-13	0	0	3.0599e-11	2.41181e-09	6.43208e-05	1
OG0000077	DUF3350	RabGAP-TBC	0.843898	0.0411184	0.0207022	0.00382437	0.000384562	2.0366e-05	3.53544e-05	1
OG0000077	DUF3694	RabGAP-TBC	0.1524	0.0072824	0.701116	0.128492	0.0126094	0.00051423	0.000881668	1
OG0000077	GRAM	RabGAP-TBC	1.84568e-05	0.000357581	1.93469e-08	3.01585e-06	0.00518345	0.000212676	0.765722	1
OG0000077	PID	DUF3694	0.884036	0.0430777	0.0216836	0.00400396	0.000402171	2.10773e-05	3.65734e-05	1
OG0000077	PID	RabGAP-TBC	0.924699	0.0457332	0.0230369	0.00425233	0.000426529	2.20614e-05	3.82599e-05	0
OG0000078	ubiquitin	Ribosomal_L40e	7.43375e-05	1.97545e-06	2.07131e-08	6.56622e-08	1.61234e-07	2.91645e-07	0.000751656	1
OG0000078	ubiquitin	Ribosomal_S27	6.71684e-06	1.7656e-06	1.75706e-08	5.3406e-08	6.56369e-08	8.75608e-09	5.57176e-06	1
OG0000079	fn3	7tm_2	0.17293	0.508737	0.255242	0.0467565	0.00459422	0.000190424	0.000326762	1
OG0000079	fn3	GPS	0.17293	0.508737	0.255242	0.0467565	0.00459422	0.000190424	0.000326762	1
OG0000079	GAIN	7tm_2	0.863125	0.0831613	0.0435827	0.00806799	0.000801019	3.71976e-05	6.42144e-05	1
OG0000079	GAIN	GPS	0.871104	0.0778444	0.0406146	0.00751528	0.000746764	3.50045e-05	6.04534e-05	1
OG0000079	GPS	7tm_2	1.179e-12	2.09705e-06	0.551105	0.399721	0.0430796	0.00183884	0.00336768	1
OG0000079	HRM	7tm_2	0.903588	0.047679	0.0241155	0.00445289	0.000446214	2.28571e-05	3.96244e-05	0
OG0000079	HRM	GAIN	0.904542	0.0460246	0.0232273	0.00428854	0.000430087	2.22054e-05	3.8507e-05	0
OG0000079	HRM	GPS	0.903588	0.047679	0.0241155	0.00445289	0.000446214	2.28571e-05	3.96244e-05	0
OG0000079	Ig_2	7tm_2	0.861799	0.0424692	0.0213954	0.00395173	0.000397052	2.08706e-05	3.62193e-05	1
OG0000079	Ig_2	GPS	0.861799	0.0424692	0.0213954	0.00395173	0.000397052	2.08706e-05	3.62193e-05	1
OG0000079	Ig_3	7tm_2	0.912706	0.0446097	0.0224555	0.00414536	0.000416037	2.16375e-05	3.75333e-05	0
OG0000079	Ig_3	GPS	0.912706	0.0446097	0.0224555	0.00414536	0.000416037	2.16375e-05	3.75333e-05	0
OG0000079	I-set	7tm_2	0.916915	0.0456753	0.0230192	0.00424945	0.000426248	2.20501e-05	3.82406e-05	0
OG0000079	I-set	GPS	0.918282	0.0459499	0.023164	0.00427616	0.000428869	2.2156e-05	3.84222e-05	0
OG0000081	FHA	Forkhead	7.63025e-05	2.06092e-06	2.28438e-06	0.00912607	0.877846	0.0355839	0.0612353	1
OG0000082	PP2C	PP2C_C	0.919477	0.049426	0.0250241	0.0046202	0.000462626	2.35202e-05	4.0761e-05	0
OG0000083	RRM_1	RRM_6	0.926428	0.0454087	0.0228601	0.00421952	0.000423281	2.19287e-05	3.80263e-05	0
OG0000084	RWD	IBR	7.10171e-05	2.00104e-06	3.55079e-08	4.12669e-06	0.00026487	1.04584e-05	0.0154116	1
OG0000084	zf-C3HC4_2	IBR	0.0128492	0.000407379	1.16903e-05	0.0530374	0.0108456	0.000438384	0.0498587	1
OG0000084	zf-C3HC4	IBR	7.82752e-05	8.36125e-06	0.000607598	1.45869e-05	1.57385e-07	2.71995e-07	0.000752654	1
OG0000086	BRK	SNF2_N	0.919274	0.0448653	0.0225812	0.00416831	0.000418286	2.17283e-05	3.76889e-05	0
OG0000086	Chromo	CHDCT2	0.904429	0.044104	0.0221986	0.00409826	0.000411417	2.14508e-05	3.72134e-05	0
OG0000086	Chromo	DUF1086	0.902835	0.0440259	0.022159	0.00409076	0.000410446	2.13996e-05	3.70741e-05	0
OG0000086	Chromo	DUF1087	0.895886	0.0438669	0.0220763	0.00407162	0.000404411	2.09447e-05	3.53925e-05	1
OG0000086	Chromo	DUF4208	0.0123877	0.000385437	3.97846e-08	8.3805e-05	0.00747032	0.00030178	0.107519	1
OG0000086	Chromo	Helicase_C	7.26154e-09	3.78316e-10	7.42687e-14	5.69179e-12	3.04719e-11	4.96334e-11	6.90085e-07	1
OG0000086	Chromo	SNF2_N	5.69732e-09	3.21205e-10	6.55676e-14	5.27596e-12	2.83723e-11	4.69511e-11	6.81915e-07	1
OG0000086	DUF1086	CHDCT2	0.923267	0.0450527	0.0226748	0.00418543	0.000419965	2.17961e-05	3.78051e-05	0
OG0000086	DUF1087	CHDCT2	0.923267	0.0450527	0.0226748	0.00418543	0.000419965	2.17961e-05	3.78051e-05	0
OG0000086	DUF1087	DUF1086	0.921605	0.0449711	0.0226334	0.00417761	0.000418957	2.17432e-05	3.76621e-05	0
OG0000086	HAND	SLIDE	6.2806e-06	1.91343e-06	2.02458e-08	6.47386e-08	1.96322e-07	4.17212e-07	0.00109167	1
OG0000086	Helicase_C	Bromodomain	4.69865e-06	1.29813e-06	1.30608e-08	4.33517e-08	2.51891e-07	7.73965e-07	6.38132e-06	1
OG0000086	Helicase_C	CHDCT2	0.904429	0.044104	0.0221986	0.00409826	0.000411417	2.14508e-05	3.72134e-05	0
OG0000086	Helicase_C	DUF1086	0.902835	0.0440259	0.022159	0.00409076	0.000410446	2.13996e-05	3.70741e-05	0
OG0000086	Helicase_C	DUF1087	0.895886	0.0438669	0.0220763	0.00407162	0.000404411	2.09447e-05	3.53925e-05	1
OG0000086	Helicase_C	DUF4208	0.0123841	0.000385287	3.97254e-08	8.37662e-05	0.00746758	0.000301703	0.107511	1
OG0000086	Helicase_C	HAND	7.06887e-06	1.96456e-06	2.06106e-08	6.57085e-08	1.99053e-07	4.21507e-07	0.0010954	1
OG0000086	Helicase_C	SLIDE	7.11914e-06	1.9728e-06	2.069e-08	6.58217e-08	7.9311e-08	9.27133e-09	3.7339e-06	1
OG0000086	Helicase_C	SnAC	6.01365e-06	1.8451e-06	2.01989e-08	2.81917e-06	0.000148193	0.000517875	0.000900987	1
OG0000086	HSA	BRK	0.919256	0.0449108	0.0226056	0.00417282	0.000418729	2.17462e-05	3.77196e-05	0
OG0000086	HSA	Bromodomain	3.7799e-05	1.92103e-06	2.10231e-08	3.74004e-06	0.00639545	0.0221522	0.298814	1
OG0000086	HSA	Helicase_C	3.62533e-05	1.79868e-06	1.86674e-08	6.71405e-08	1.32738e-05	4.68026e-05	0.0178452	1
OG0000086	HSA	SnAC	7.59708e-05	2.02814e-06	2.93915e-08	3.53534e-05	0.00308435	0.0105171	0.0181042	1
OG0000086	HSA	SNF2_N	3.16386e-05	1.48868e-06	1.49959e-08	5.45146e-08	1.09048e-05	4.11021e-05	0.0172328	1
OG0000086	PHD	Chromo	0.858935	0.0421531	0.0212229	0.00391638	0.000390019	2.04036e-05	3.4637e-05	1
OG0000086	PHD	DUF1087	0.881904	0.043138	0.0217194	0.00401065	0.000402794	2.11008e-05	3.66061e-05	1
OG0000086	PHD	Helicase_C	0.130848	0.385375	0.193334	0.0353929	0.00344845	0.000142857	0.000239839	1
OG0000086	PHD	SNF2_N	0.129991	0.385624	0.193638	0.0354541	0.00345444	0.000143098	0.000240243	1
OG0000086	QLQ	BRK	0.919274	0.0448653	0.0225812	0.00416831	0.000418286	2.17283e-05	3.76889e-05	0
OG0000086	QLQ	Bromodomain	0.0674253	0.00308943	0.00137244	0.000161649	0.286061	0.0115632	0.0198134	1
OG0000086	QLQ	Helicase_C	0.0332217	0.00140909	0.00051941	5.86835e-07	0.000919723	3.69046e-05	4.22176e-05	1
OG0000086	QLQ	HSA	0.123661	0.00588759	0.0027939	0.000429963	0.760963	0.0307601	0.0527424	1
OG0000086	QLQ	SnAC	0.645199	0.0314742	0.0157826	0.00288311	0.266977	0.0107928	0.018501	1
OG0000086	QLQ	SNF2_N	0.03302	0.00140873	0.00051947	5.86909e-07	0.000919706	3.69042e-05	4.22176e-05	1
OG0000086	SnAC	Bromodomain	7.01168e-06	1.95895e-06	1.20578e-07	0.000455415	0.0415165	0.143531	0.251837	1
OG0000086	SNF2_N	Bromodomain	5.15236e-06	1.45941e-06	1.48944e-08	4.8857e-08	2.80573e-07	8.31146e-07	6.50854e-06	1
OG0000086	SNF2_N	CHDCT2	0.923267	0.0450527	0.0226748	0.00418543	0.000419965	2.17961e-05	3.78051e-05	0
OG0000086	SNF2_N	DUF1086	0.783019	0.0381751	0.0191834	0.00352594	0.000334986	1.73304e-05	2.57379e-05	1
OG0000086	SNF2_N	DUF1087	0.895545	0.0440381	0.0221685	0.00408868	0.000406067	2.10109e-05	3.5503e-05	1
OG0000086	SNF2_N	DUF4208	0.0123841	0.000385287	3.97254e-08	8.37662e-05	0.00746758	0.000301703	0.107511	1
OG0000086	SNF2_N	HAND	7.06887e-06	1.96456e-06	2.06106e-08	6.57085e-08	1.99053e-07	4.21507e-07	0.0010954	1
OG0000086	SNF2_N	Helicase_C	0	0	0	0	0	0	8.55146e-11	1
OG0000086	SNF2_N	SLIDE	7.11914e-06	1.9728e-06	2.069e-08	6.58217e-08	7.9311e-08	9.27133e-09	3.7339e-06	1
OG0000086	SNF2_N	SnAC	6.37545e-06	1.97903e-06	2.17967e-08	3.01459e-06	0.000157057	0.000536894	0.000907942	1
OG0000087	Pro_isomerase	TPR_11	0.0123835	0.00038409	3.44745e-08	1.49424e-06	1.73382e-05	5.87933e-05	0.021021	1
OG0000087	RRM_1	Pro_isomerase	7.24772e-06	2.36356e-06	3.13274e-05	0.000515527	0.885895	0.0358288	0.0614769	1
OG0000088	FYVE	Rbsn	0.0125495	0.000392819	3.43864e-06	0.00969801	0.877733	0.035483	0.0608487	1
OG0000088	PH	FYVE	0.000169924	3.95372e-05	0.00753407	0.00131034	1.24313e-05	4.24146e-05	0.116614	1
OG0000088	RUN	FYVE	0.000418193	0.0127488	0.0062059	0.00104424	0.0409061	0.28633	0.514771	1
OG0000089	DIOX_N	2OG-FeII_Oxy	5.62485e-11	1.44401e-13	0	0	0	1.18452e-13	7.02649e-08	1
OG0000092	zf-BED	Dimer_Tnp_hAT	0.870251	0.0434711	0.0219179	0.00404793	0.000406437	2.12472e-05	3.68535e-05	1
OG0000093	ABC2_membrane_3	ABC_tran	0	0	0	0	0	0	1.50027e-09	1
OG0000093	ABC_tran	ABC2_membrane_3	4.32649e-13	2.27366e-13	6.40806e-15	9.73308e-11	3.77291e-12	7.05023e-10	7.462e-05	1
OG0000094	DUF4371	Dimer_Tnp_hAT	0.857632	0.0873373	0.0457235	0.008461	0.000839554	3.87541e-05	6.68806e-05	1
OG0000095	Drf_FH3	FH2	2.82084e-14	2.72995e-15	0	0	0	1.77184e-13	5.14358e-07	1
OG0000095	Drf_GBD	Drf_FH3	2.70727e-13	2.15221e-14	0	0	0	1.33541e-12	9.78717e-07	1
OG0000095	Drf_GBD	FH2	3.86628e-13	2.32522e-14	0	0	0	8.87379e-13	6.08549e-07	1
OG0000098	FYVE_2	C2	0.924491	0.0460481	0.0232059	0.00428361	0.000429598	2.21854e-05	3.84726e-05	0
OG0000100	Histone_H2A_C	Macro	0.152762	0.00728236	0.700983	0.12846	0.0126063	0.000514103	0.000881447	1
OG0000100	Histone	Histone_H2A_C	4.23421e-15	0	0	0	0	2.13371e-12	2.10305e-08	1
OG0000100	Histone	Macro	0.152762	0.00728236	0.700983	0.12846	0.0126063	0.000514103	0.000881447	1
OG0000101	EGF_CA	Ldl_recept_b	0.876229	0.0760977	0.0395969	0.00732453	0.000728031	3.42471e-05	5.91541e-05	1
OG0000101	FXa_inhibition	EGF_CA	0.887529	0.0478585	0.0242413	0.00447702	0.000448587	2.29531e-05	3.97892e-05	1
OG0000101	FXa_inhibition	Ldl_recept_a	0.910735	0.0553758	0.0282356	0.00521498	0.000520991	2.5879e-05	4.48051e-05	0
OG0000101	FXa_inhibition	Ldl_recept_b	0.837383	0.0992652	0.0526597	0.00976096	0.000967223	4.39163e-05	7.57375e-05	1
OG0000101	Ldl_recept_a	cEGF	0.847543	0.0438406	0.0221543	0.00409281	0.0004109	2.14303e-05	3.71792e-05	1
OG0000101	Ldl_recept_a	EGF_CA	0.873209	0.0779942	0.0406065	0.00751107	0.000746333	3.49867e-05	6.0422e-05	1
OG0000101	Ldl_recept_a	FXa_inhibition	0.889335	0.0521978	0.0265788	0.00490983	0.000491057	2.46695e-05	4.27319e-05	1
OG0000101	Ldl_recept_a	Ldl_recept_b	0.845787	0.0942999	0.0498129	0.00922858	0.000914948	4.18029e-05	7.21125e-05	1
OG0000101	Ldl_recept_b	FXa_inhibition	0.861102	0.0851351	0.0446387	0.00826331	0.000820184	3.79721e-05	6.55422e-05	1
OG0000101	Ldl_recept_b	Ldl_recept_a	0.898113	0.0629929	0.0323896	0.00598561	0.000596619	2.89356e-05	5.00462e-05	1
OG0000102	Sulfatase	Sulfatase_C	1.81021e-06	0.00716174	0.0105263	0.00216012	0.028967	0.1007	0.177944	1
OG0000103	BTB_2	Ion_trans	0.538203	0.259361	0.167074	0.0319243	0.00314841	0.00013221	0.000227437	1
OG0000105	Astacin	CUB	0.886581	0.0573053	0.0293318	0.00541958	0.000541078	2.6691e-05	4.61978e-05	1
OG0000105	Astacin	EGF_CA	0.923284	0.0450433	0.0226697	0.00418449	0.000419873	2.17924e-05	3.77988e-05	0
OG0000105	Astacin	FXa_inhibition	0.91845	0.0501242	0.0254004	0.00468987	0.000469462	2.37965e-05	4.12346e-05	0
OG0000105	Astacin	ShK	0.843049	0.0443834	0.022455	0.00414873	0.000416388	2.16522e-05	3.75596e-05	1
OG0000105	Astacin	TSP_1	0.921836	0.0477562	0.0241259	0.00445395	0.000446312	2.28609e-05	3.96306e-05	0
OG0000105	CUB	FXa_inhibition	0.844412	0.0427575	0.0215793	0.00398658	0.000400478	2.10092e-05	3.64572e-05	1
OG0000105	FXa_inhibition	CUB	0.869237	0.0450232	0.0227509	0.00420212	0.000421619	2.18634e-05	3.79212e-05	1
OG0000105	FXa_inhibition	EGF_CA	0.861147	0.0419866	0.021138	0.00390414	0.000392384	2.0682e-05	3.58959e-05	1
OG0000108	Ras	DnaJ	0.00342478	0.10629	0.0532059	0.754003	0.0739571	0.00299281	0.0051296	1
OG0000109	FKBP_C	TPR_1	0.137852	0.200932	0.100783	0.481595	0.0472375	0.00191315	0.00327868	1
OG0000109	FKBP_C	TPR_11	0.00013828	9.35528e-07	2.99346e-08	3.61562e-05	1.99111e-07	4.2206e-07	4.1919e-06	1
OG0000109	FKBP_C	TPR_2	0.265875	0.0128074	0.00630549	0.124157	0.0121101	0.000491086	0.000829402	1
OG0000112	DEAD	HA2	1.33655e-11	2.44155e-15	0	0	0	8.73087e-12	5.52908e-05	1
OG0000112	DEAD	Helicase_C	5.67766e-12	0	0	0	0	7.1783e-12	4.99395e-05	1
OG0000112	DEAD	OB_NTP_bind	1.64265e-11	2.5023e-15	0	0	0	9.57513e-12	5.27281e-05	1
OG0000112	HA2	OB_NTP_bind	0	0	0	0	0	0	8.39034e-10	1
OG0000112	Helicase_C	HA2	0	0	0	0	0	0	3.16151e-09	1
OG0000112	Helicase_C	OB_NTP_bind	0	0	0	0	0	0	3.08312e-09	1
OG0000112	S1	DEAD	7.62663e-05	2.03008e-06	3.46458e-08	1.34817e-06	6.61836e-07	1.98534e-06	0.00514538	1
OG0000112	S1	HA2	7.60177e-05	2.02716e-06	3.4576e-08	1.29762e-06	1.69062e-07	3.06741e-07	0.000777866	1
OG0000112	S1	Helicase_C	7.60392e-05	2.02827e-06	3.46057e-08	1.30308e-06	1.72534e-07	3.18241e-07	0.000807429	1
OG0000112	S1	OB_NTP_bind	7.60223e-05	2.02781e-06	7.58442e-08	1.29779e-06	1.69081e-07	3.06767e-07	0.000777889	1
OG0000113	ADH_N	ADH_zinc_N	2.12538e-11	4.13653e-14	0	0	0	5.03681e-14	2.48008e-08	1
OG0000113	ADH_N	ADH_zinc_N_2	7.38412e-06	1.00663e-08	1.82097e-10	1.40589e-08	1.07393e-09	1.66601e-10	8.93887e-08	1
OG0000114	Pkinase	RCC1	0.00396744	0.0503646	0.028689	0.825436	0.0814088	0.00330394	0.00568518	1
OG0000118	Thioredoxin	PITH	7.21826e-06	2.03734e-06	6.25992e-07	0.00273743	0.2487	0.010063	0.583868	1
OG0000119	DUSP	Ubiquitin_3	0.0112088	0.000408998	1.44781e-05	0.0507241	0.0048698	0.0001969	0.253242	1
OG0000119	DUSP	UCH	2.10975e-07	7.25436e-09	7.2261e-11	8.59007e-09	3.52765e-10	2.63579e-10	5.87117e-07	1
OG0000119	Ubiquitin_3	UCH	0.0126409	0.000412711	1.45125e-05	0.0508096	0.00487567	0.000197085	0.253291	1
OG0000119	UCH	zf-MYND	0.000319735	0.00071691	0.000163987	0.463513	0.0454084	0.15473	0.26597	1
OG0000119	USP8_dimer	UCH	0.0128177	0.000405244	9.73641e-06	0.0106001	0.876701	0.0354392	0.0607688	1
OG0000119	zf-UBP	UCH	0.00375976	1.43606e-06	1.30798e-08	4.31966e-07	5.68277e-08	2.83261e-07	0.000765512	1
OG0000120	Collagen	C4	0.812488	0.11399	0.061079	0.0113346	0.00112173	5.01626e-05	8.64516e-05	1
OG0000120	Collagen	COLFI	0.826193	0.105807	0.0564751	0.0104763	0.00103748	4.67567e-05	8.06103e-05	1
OG0000121	ANF_receptor	7tm_3	0.00102694	0.00022883	2.48524e-05	0.00138711	0.219591	0.0120525	0.588899	1
OG0000126	C1_1	CNH	0.0122408	0.000390072	0.0374132	0.859317	0.0842984	0.0034109	0.00584677	1
OG0000126	DUF1908	PDZ	0.173355	0.508735	0.255159	0.0467389	0.00459248	0.000190353	0.00032664	1
OG0000126	DUF1908	Pkinase	0.00273433	0.00846354	0.821153	0.151009	0.0148208	0.000603643	0.00103506	1
OG0000126	KELK	C1_1	0.152994	0.00727653	0.700313	0.12833	0.0125935	0.000513587	0.00088056	1
OG0000126	KELK	CNH	0.152827	0.00728296	0.701021	0.128466	0.0126069	0.000514126	0.000881486	1
OG0000126	PH	CNH	0.151565	0.00723048	0.696174	0.127581	0.0125201	0.000510621	0.000875481	1
OG0000126	Pkinase	C1_1	0.0041338	8.90532e-07	2.34902e-06	0.00983958	0.865228	0.0372765	0.0690283	1
OG0000126	Pkinase_C	CNH	0.000284404	0.00857993	0.82336	0.150945	0.0148116	0.000603202	0.00103415	1
OG0000126	Pkinase_C	KELK	0.13977	0.00664022	0.640812	0.117425	0.0115242	0.000470385	0.000806527	1
OG0000126	Pkinase	CNH	8.71488e-06	0.00015711	0.034325	0.868229	0.08613	0.00350653	0.00605865	1
OG0000126	Pkinase	KELK	0.152827	0.00728296	0.701021	0.128466	0.0126069	0.000514126	0.000881486	1
OG0000126	Pkinase	PDZ	0.173355	0.508735	0.255159	0.0467389	0.00459248	0.000190353	0.00032664	1
OG0000126	Pkinase	Pkinase_C	1.89504e-08	1.64692e-09	2.82128e-11	1.06686e-08	1.05817e-06	2.42794e-07	0.0004856	1
OG0000130	ANF_receptor	Lig_chan	0.742452	0.152784	0.0856626	0.0160042	0.00158051	6.87125e-05	0.000118259	1
OG0000130	ANF_receptor	Lig_chan-Glu_bd	0.731305	0.159704	0.0902884	0.0168904	0.00166784	7.2254e-05	0.000124373	1
OG0000130	Lig_chan-Glu_bd	Lig_chan	0.47498	0.288246	0.194984	0.0375635	0.00370485	0.000154768	0.000266265	1
OG0000130	SBP_bac_3	Lig_chan	0.202885	0.0101355	0.00497808	0.000849831	6.8999e-07	1.2602e-05	1.86467e-06	1
OG0000132	AAA	Vps4_C	0.000106502	0.000386667	3.4749e-08	1.36073e-06	8.36956e-06	6.73949e-08	6.10839e-06	1
OG0000132	CDC48_2	AAA	7.07601e-06	1.98189e-06	2.08179e-08	6.60665e-08	9.74443e-08	7.03126e-08	4.70379e-06	1
OG0000132	CDC48_2	Vps4_C	0.000208551	0.000389482	3.50647e-08	1.95798e-06	6.3332e-05	2.29015e-06	0.000795894	1
OG0000132	CDC48_N	AAA	6.89225e-06	1.93124e-06	2.01766e-08	6.37216e-08	9.11222e-08	5.82984e-08	3.688e-06	1
OG0000132	CDC48_N	CDC48_2	7.07601e-06	1.98189e-06	2.08179e-08	6.60665e-08	9.74443e-08	7.03126e-08	4.70379e-06	1
OG0000132	CDC48_N	Vps4_C	0.00020855	0.00038948	3.50547e-08	1.93091e-06	6.08174e-05	2.18842e-06	0.000759604	1
OG0000132	PEX-1N	AAA	7.60973e-05	2.02747e-06	3.46673e-08	1.29796e-06	1.99719e-07	4.11246e-07	0.00105004	1
OG0000135	GST_N	GST_C	7.79209e-10	6.2588e-09	7.0415e-09	9.07445e-09	3.8818e-10	1.79452e-11	6.81338e-08	1
OG0000139	CH	EF-hand_7	0.000659314	0.000732201	0.000171831	0.00384653	0.000259151	0.000882913	0.0296482	1
OG0000139	CH	EFhand_Ca_insen	0.000149474	2.00833e-06	2.15559e-08	1.29278e-06	3.22223e-07	8.3105e-07	0.00214828	1
OG0000139	CH	Filamin	0.00190058	7.54005e-06	0.000573723	1.06359e-05	2.50106e-05	7.45614e-07	0.00213483	1
OG0000139	CH	Spectrin	1.55475e-06	1.2743e-06	2.89722e-07	0.0013415	2.29951e-05	7.9628e-05	0.0293654	1
OG0000139	EF-hand_7	EFhand_Ca_insen	3.07824e-05	0.00073204	0.000171883	0.00384715	0.000259194	0.000883014	0.0296523	1
OG0000139	Spectrin	EF-hand_7	0.000659314	0.000732201	0.000171831	0.00384653	0.000259151	0.000882913	0.0296482	1
OG0000139	Spectrin	EFhand_Ca_insen	0.000150059	2.02426e-06	3.42482e-07	0.00145361	2.44804e-05	8.32048e-05	0.0297451	1
OG0000141	Cyclin_N	Cyclin_C	0	0	0	0	0	1.49333e-13	6.90371e-09	1
OG0000142	PAS_9	PDEase_I	0.884336	0.0433037	0.0218041	0.00402625	0.000404357	2.11657e-05	3.67249e-05	1
OG0000142	PDEase_I_N	PDEase_I	0.924402	0.045607	0.0229696	0.00423981	0.000425212	2.20037e-05	0.000745425	0
OG0000143	SET	Rubis-subs-bind	4.80149e-05	1.49419e-08	3.27044e-08	3.95794e-08	7.99397e-10	1.54043e-10	1.27005e-07	1
OG0000144	Ank_2	SH3_1	0.884131	0.0431431	0.0217184	0.0040104	0.000402803	2.11028e-05	3.66171e-05	1
OG0000144	ArfGap	Ank_2	1.45536e-06	1.12464e-08	1.80318e-10	3.6405e-09	1.57866e-08	4.40863e-07	0.00854572	1
OG0000144	ArfGap	PH	8.16101e-05	2.89523e-05	0.00833954	0.00147375	2.72729e-05	8.39949e-07	0.00215445	1
OG0000144	ArfGap	RhoGAP	0.000284576	0.00858114	0.823464	0.150964	0.0148134	0.000603276	0.00103428	1
OG0000144	ArfGap	SH3_1	0.152014	0.00722268	0.695227	0.127396	0.0125019	0.000509883	0.000874212	1
OG0000144	BAR_3	Ank_2	0.000132128	0.000334448	6.53954e-08	1.98439e-07	6.16262e-07	4.07022e-06	0.0134863	1
OG0000144	BAR_3	ArfGap	2.24024e-07	9.23589e-11	5.77629e-14	1.49091e-13	3.54694e-12	2.50725e-09	0.000295663	1
OG0000144	BAR_3	PH	1.95268e-06	1.26507e-09	1.08846e-11	6.84013e-12	3.46082e-11	1.1985e-08	0.000427296	1
OG0000144	BAR_3	SH3_1	0.152014	0.00722268	0.695227	0.127396	0.0125019	0.000509883	0.000874212	1
OG0000144	PH	Ank_2	3.91858e-05	6.6622e-07	4.90034e-09	5.34799e-08	1.71227e-07	1.47439e-06	0.0101253	1
OG0000144	PH	ArfGap	3.10236e-11	7.58708e-13	0	3.19406e-15	1.16119e-13	1.96706e-10	0.000210031	1
OG0000144	PH	RhoGAP	0.000284576	0.00858114	0.823464	0.150964	0.0148134	0.000603276	0.00103428	1
OG0000144	Ras	ArfGap	7.60703e-05	3.68807e-06	0.000158614	0.717978	0.0704418	0.00285074	0.165132	1
OG0000144	Ras	PH	0.000965222	0.00261012	0.00111419	0.714932	0.0701033	0.00283617	0.164203	1
OG0000145	Cation_ATPase	PhoLip_ATPase_C	7.41388e-05	2.15825e-06	1.92288e-05	3.17125e-07	0.000135468	0.00192893	0.027609	1
OG0000145	E1-E2_ATPase	Cation_ATPase	7.48582e-05	2.20876e-06	2.03108e-05	2.54649e-06	0.00112672	0.0118101	0.021234	1
OG0000145	E1-E2_ATPase	HAD	1.61863e-11	7.22036e-14	0	0	0	0	1.08243e-09	1
OG0000145	E1-E2_ATPase	PhoLip_ATPase_C	8.78985e-12	2.7506e-15	0	0	0	0	5.95557e-10	1
OG0000145	HAD	PhoLip_ATPase_C	9.25508e-15	0	0	0	0	0	1.29746e-10	1
OG0000145	PhoLip_ATPase_N	Cation_ATPase	7.47396e-05	2.19866e-06	1.99594e-05	1.3509e-06	0.00091257	0.00958777	0.0172867	1
OG0000145	PhoLip_ATPase_N	E1-E2_ATPase	1.42435e-12	0	0	0	0	0	8.14494e-10	1
OG0000145	PhoLip_ATPase_N	HAD	7.40885e-14	0	0	0	0	0	6.63245e-10	1
OG0000145	PhoLip_ATPase_N	PhoLip_ATPase_C	2.79729e-14	0	0	0	0	0	3.42863e-10	1
OG0000146	Pkinase	CNH	4.25177e-06	1.77922e-06	7.17411e-06	8.08234e-05	0.0750255	0.273623	0.512542	1
OG0000146	Pkinase	Mst1_SARAH	7.22067e-06	2.02961e-06	3.11742e-07	0.0013082	0.0020005	0.00681985	0.78188	1
OG0000146	Pkinase	PKK	0.152386	0.00727675	0.700551	0.128386	0.0125991	0.000513811	0.000880949	1
OG0000147	HTH_Tnp_4	DDE_Tnp_4	0.761744	0.142764	0.0792146	0.0147765	0.00146001	6.38459e-05	0.000109939	1
OG0000147	THAP	DDE_Tnp_4	0.895047	0.0566217	0.0289552	0.00534963	0.000534212	2.64135e-05	4.5722e-05	1
OG0000147	THAP	HTH_Tnp_4	0.894723	0.0546074	0.0278652	0.00514768	0.000514394	2.56126e-05	4.43488e-05	1
OG0000151	Formyl_trans_C	Aldedh	0.926619	0.0457457	0.0230404	0.00425289	0.000426583	2.20636e-05	3.82636e-05	0
OG0000151	Formyl_trans_C	PP-binding	0.926871	0.0455927	0.0229579	0.00423763	0.000425085	2.2003e-05	3.81598e-05	0
OG0000151	Formyl_trans_N	Aldedh	0.926619	0.0457457	0.0230404	0.00425289	0.000426583	2.20636e-05	3.82636e-05	0
OG0000151	Formyl_trans_N	Formyl_trans_C	0.926619	0.0457457	0.0230404	0.00425289	0.000426583	2.20636e-05	3.82636e-05	0
OG0000151	Formyl_trans_N	PP-binding	0.926871	0.0455927	0.0229579	0.00423763	0.000425085	2.2003e-05	3.81598e-05	0
OG0000151	PP-binding	Aldedh	0.926871	0.0455927	0.0229579	0.00423763	0.000425085	2.2003e-05	3.81598e-05	0
OG0000152	GIDE	zf-C3HC4_3	0.000109164	9.79974e-05	0.00920687	0.130483	0.0126992	0.00051361	0.00086253	1
OG0000160	EF-hand_1	EF-hand_7	6.29281e-05	2.02317e-06	5.9323e-06	2.02664e-05	0.00171891	0.00586777	0.0101068	1
OG0000160	EF-hand_5	EF-hand_7	0.221035	0.0106314	0.00520819	0.00088926	1.19253e-07	8.01421e-07	6.47773e-06	1
OG0000160	EF-hand_7	EF-hand_5	0.0127446	0.000402385	1.13882e-05	6.79187e-05	3.78752e-08	1.65103e-08	1.24545e-05	1
OG0000160	EF-hand_8	EF-hand_7	0.000139607	0.000250538	1.90605e-08	9.40948e-07	5.59605e-08	5.94514e-09	2.08998e-06	1
OG0000162	HSL_N	Abhydrolase_3	2.05163e-06	1.49632e-06	6.69753e-05	0.596933	0.0881153	0.00425417	0.00884716	1
OG0000164	HMG_box_2	HMG_box	0.0228438	0.000991423	0.000309894	0.00109834	0.100383	0.00405924	0.00694565	1
OG0000164	HMG_box	HMG_box_2	0.135448	0.196312	0.0983992	0.47019	0.0461216	0.00186819	0.00320214	1
OG0000165	AAA_11	AAA_12	0	0	0	0	0	0	1.04573e-08	1
OG0000165	AAA_11	R3H	0.00703672	0.0204356	0.0100618	0.00174975	5.75893e-05	2.12259e-06	0.00547208	1
OG0000165	AAA_11	RNB	0.922783	0.0452406	0.0227763	0.00420423	0.00042181	2.18707e-05	3.7933e-05	0
OG0000165	AAA_12	AAA_11	0.922693	0.045317	0.0228174	0.00421183	0.000422555	2.19008e-05	3.79846e-05	0
OG0000165	AAA_12	R3H	0.00704938	0.0205034	0.0100974	0.00175589	5.7781e-05	2.12487e-06	0.00547732	1
OG0000165	AAA_12	RNB	0.923461	0.0458611	0.0231076	0.00426547	0.000427818	2.21135e-05	3.83493e-05	0
OG0000165	AAA_19	AAA_11	0.000205083	0.000388574	2.36215e-08	7.69283e-08	1.43508e-05	3.08407e-07	0.000777437	1
OG0000165	AAA_19	AAA_12	0.000205083	0.000388574	2.36215e-08	7.69283e-08	1.43508e-05	3.08407e-07	0.000777437	1
OG0000165	DUF2439	AAA_12	7.58143e-05	2.03089e-06	8.23969e-08	9.55653e-06	0.0163525	0.0557584	0.733319	1
OG0000165	DUF2439	zf-GRF	7.59858e-05	3.19769e-06	0.000111627	0.144276	0.0140547	0.0479001	0.628197	1
OG0000165	RNB	AAA_11	0.892183	0.0445605	0.022464	0.00414794	0.000416296	2.16481e-05	3.75518e-05	1
OG0000165	RNB	AAA_12	0.892183	0.0445605	0.022464	0.00414794	0.000416296	2.16481e-05	3.75518e-05	1
OG0000165	UPF1_Zn_bind	AAA_11	6.79126e-06	1.8177e-06	1.84217e-08	5.58888e-08	1.44044e-07	2.74089e-07	0.000754148	1
OG0000165	UPF1_Zn_bind	AAA_12	6.79126e-06	1.8177e-06	1.84217e-08	5.58888e-08	1.44044e-07	2.74089e-07	0.000754148	1
OG0000165	UPF1_Zn_bind	AAA_19	0.000207942	0.000389406	2.36395e-08	8.76657e-08	3.28666e-05	1.05705e-06	0.000837886	1
OG0000165	zf-GRF	AAA_11	7.60215e-05	3.21466e-06	0.000113111	0.463571	0.0454244	0.154822	0.266215	1
OG0000165	zf-GRF	AAA_12	7.57133e-05	2.40157e-06	3.52157e-05	0.144259	0.0140539	0.0479004	0.628268	1
OG0000166	UQ_con	UBA	7.24766e-06	2.03341e-06	4.72263e-08	0.00011634	0.0104142	0.000420969	0.000701603	1
OG0000167	SET	zf-MYND	3.88812e-06	7.77315e-07	6.73676e-09	4.47753e-07	4.61434e-05	2.72897e-06	0.000661854	1
OG0000167	zf-MYND	SET	1.9687e-05	0.000389473	4.55181e-08	8.6281e-05	2.07593e-05	5.66923e-07	0.000812341	1
OG0000170	EF-hand_7	Mito_carr	0.000238611	0.000274304	1.45917e-08	7.38667e-07	2.19775e-08	4.50664e-09	2.58398e-06	1
OG0000170	EF-hand_8	Mito_carr	0.0122968	0.000401546	2.56205e-05	0.00306192	0.000182802	0.000624515	0.00105244	1
OG0000171	Tubulin	Tubulin_C	1.0028e-08	2.08633e-08	2.07906e-10	4.67334e-10	5.7434e-10	1.51775e-10	3.41842e-08	1
OG0000173	C2	BTK	0.00586741	0.00837357	0.804739	0.147569	0.0144807	0.000589842	0.00101127	1
OG0000173	C2	PH	0.0195871	0.610439	0.306604	0.056169	0.00551722	0.000227712	0.000390661	1
OG0000173	C2	RasGAP	2.11939e-11	8.97567e-14	0	3.0017e-15	3.9893e-12	1.95026e-06	0.103286	1
OG0000173	PH	C2	7.3986e-05	9.94749e-07	1.33267e-07	0.000510739	0.884264	0.0360676	0.062563	1
OG0000173	PH	RasGAP	3.17845e-05	7.52725e-07	2.52954e-08	4.32218e-05	0.0771489	0.0034171	0.709145	1
OG0000173	RasGAP	BTK	0.00584467	0.00837225	0.805052	0.14765	0.0144888	0.000590171	0.00101184	1
OG0000173	RasGAP	CRAL_TRIO_2	7.36895e-06	7.40773e-06	0.000518214	6.42964e-08	5.41447e-07	3.47328e-06	0.00980436	1
OG0000173	RasGAP	PH	0.0643621	0.0943492	0.0472617	0.00858483	0.114482	0.00462747	0.526292	1
OG0000173	SH2	C2	0.00433286	5.01919e-06	0.000317834	0.899231	0.0882162	0.00356926	0.00611834	1
OG0000173	SH2	PH	7.76667e-05	5.35651e-06	0.00031816	0.900069	0.0883048	0.00357298	0.00612504	0
OG0000173	SH2	RasGAP	7.76667e-05	5.35651e-06	0.00031816	0.900069	0.0883048	0.00357298	0.00612504	0
OG0000173	SH2	SH3_1	0.159592	0.468053	0.234732	0.0429989	0.00422576	0.000175538	0.000301254	1
OG0000173	SH3_1	PH	0.00281595	0.00816016	0.783562	0.143622	0.0140933	0.000574178	0.000984406	1
OG0000173	SH3_1	RasGAP	0.00281595	0.00816016	0.783562	0.143622	0.0140933	0.000574178	0.000984406	1
OG0000173	SH3_1	SH2	0.00281595	0.00816016	0.783562	0.143622	0.0140933	0.000574178	0.000984406	1
OG0000174	Metallophos	Metallophos_C	1.0783e-15	0	0	3.87635e-14	0	0	3.78401e-09	1
OG0000174	Pur_ac_phosph_N	Metallophos	1.78931e-15	1.83154e-15	7.24572e-11	5.88306e-12	3.25305e-15	6.77931e-15	3.72224e-09	1
OG0000174	Pur_ac_phosph_N	Metallophos_C	2.99395e-13	3.69106e-14	3.45522e-10	2.55045e-11	2.62793e-14	4.59717e-14	1.49204e-08	1
OG0000175	Thioredoxin_8	NHL	0.830448	0.0405206	0.0203737	0.00375031	0.000363446	1.88084e-05	0.00216046	1
OG0000177	Peptidase_M1	ERAP1_C	4.01115e-12	1.776e-13	0	0	1.35834e-14	1.86109e-12	3.90263e-07	1
OG0000179	Exo_endo_phos	DUF1866	0.923914	0.0451195	0.0227095	0.00419182	0.000420591	2.18215e-05	3.78485e-05	0
OG0000179	Exo_endo_phos	RhoGAP	0.000152697	1.97776e-06	2.07873e-08	6.63823e-08	8.23525e-08	1.84524e-08	6.8418e-06	1
OG0000179	SH2	Exo_endo_phos	0.000284359	0.00857984	0.823386	0.150952	0.0148122	0.000603229	0.0010342	1
OG0000179	Syja_N	DUF1866	0.923796	0.0450542	0.0226747	0.00418539	0.000419961	2.1796e-05	3.78048e-05	0
OG0000179	Syja_N	Exo_endo_phos	7.17986e-06	2.0212e-06	1.28288e-07	0.000485939	0.844428	0.034384	0.0595123	1
OG0000183	PDZ	LIM	0.0191592	0.592574	0.297245	0.0544438	0.00534798	0.000220873	0.000378939	1
OG0000184	ANF_receptor	7tm_3	0.124607	0.0673983	0.0442577	0.658474	0.0649636	0.00263789	0.00453973	1
OG0000184	ANF_receptor	NCD3G	0.618301	0.220066	0.133656	0.0252902	0.0024945	0.000105717	0.000181867	1
OG0000184	NCD3G	7tm_3	0.580309	0.239152	0.149158	0.028347	0.00279567	0.000117916	0.000202843	1
OG0000185	PB1	Pkinase	7.60455e-05	7.83735e-06	0.00056065	8.09877e-06	3.86392e-07	5.18897e-06	0.0145716	1
OG0000186	BTB_2	Pentapeptide	5.43817e-05	0.000506702	6.35205e-05	0.00136442	1.58938e-05	3.74e-07	0.000928157	1
OG0000186	BTB_2	Pentapeptide_4	2.92009e-06	0.000117271	7.40192e-08	0.00037262	6.11842e-08	1.29731e-07	0.000645512	1
OG0000186	KHA	BTB_2	0.000863206	0.0264763	0.0130955	0.0624678	0.00602145	0.020532	0.689932	1
OG0000186	KHA	Pentapeptide	0.173596	0.509453	0.255519	0.0468039	0.00459789	0.000190533	0.00638706	1
OG0000188	Gelsolin	VHP	5.24288e-09	5.59877e-09	2.6219e-09	5.32733e-09	6.68719e-09	9.72374e-10	3.45092e-06	1
OG0000188	LRR_8	Gelsolin	7.27457e-06	2.83383e-06	7.65821e-05	0.346635	0.0339469	0.00137366	0.489273	1
OG0000189	AAA	Vps4_C	4.64561e-09	6.32495e-11	8.75712e-15	1.32968e-13	8.48184e-13	2.11799e-10	3.27393e-07	1
OG0000190	zf-RING_2	PHD	0.0136702	0.000446599	3.14978e-05	0.142614	0.0139081	0.000562892	0.000948023	1
OG0000191	An_peroxidase	FAD_binding_8	0.00849564	0.0250188	0.0123824	0.28418	0.58675	0.0237205	0.0406757	1
OG0000191	An_peroxidase	Ferric_reduct	0.00847166	0.0250377	0.0123975	0.284544	0.587509	0.0237515	0.0407295	1
OG0000191	An_peroxidase	NAD_binding_6	0.00852066	0.0249962	0.012365	0.283761	0.58588	0.023685	0.0406141	1
OG0000191	EF-hand_5	EF-hand_7	0.875094	0.0427819	0.0215403	0.00397788	0.000399615	2.09741e-05	3.63965e-05	1
OG0000191	EF-hand_5	FAD_binding_8	0.172338	0.507435	0.254616	0.0466419	0.00458204	0.000189893	0.00636566	1
OG0000191	EF-hand_5	Ferric_reduct	0.172338	0.507435	0.254616	0.0466419	0.00458204	0.000189893	0.00636566	1
OG0000191	EF-hand_5	NAD_binding_6	0.172385	0.506656	0.254166	0.0465576	0.00457376	0.000189558	0.00635445	1
OG0000191	EF-hand_6	NAD_binding_6	0.890583	0.0434226	0.0218572	0.00403576	0.000405289	2.12033e-05	3.67893e-05	1
OG0000191	EF-hand_7	FAD_binding_8	0.897814	0.0574148	0.0293426	0.00541897	0.00892428	0.000365488	0.000627063	1
OG0000191	EF-hand_7	Ferric_reduct	0.895312	0.0587812	0.0300824	0.00555603	0.00914616	0.000374461	0.00064246	1
OG0000191	EF-hand_7	NAD_binding_6	0.885826	0.063973	0.0328813	0.00607417	0.00998487	0.000408378	0.000700657	1
OG0000191	FAD_binding_8	NAD_binding_6	5.75105e-13	3.27325e-13	0	0	0	9.34746e-13	5.55e-08	1
OG0000191	Ferric_reduct	FAD_binding_8	1.44772e-12	6.00644e-13	0	0	0	1.8597e-12	6.217e-08	1
OG0000191	Ferric_reduct	NAD_binding_6	1.69001e-11	5.1084e-12	0	0	0	3.02154e-12	6.08114e-08	1
OG0000194	Cyclin_N	Cyclin_C	0.00460132	7.60868e-06	0.000547253	2.94224e-06	7.21923e-06	1.92396e-08	7.21726e-06	1
OG0000194	Cyclin_N	Cyclin_C_2	5.75246e-05	1.85197e-06	4.55989e-08	1.21416e-06	8.02271e-08	1.80028e-08	6.64344e-06	1
OG0000197	FAD_binding_1	NAD_binding_1	2.78292e-14	0	0	0	0	1.18117e-15	4.69098e-09	1
OG0000197	Flavodoxin_1	FAD_binding_1	3.19066e-13	3.17897e-14	0	0	0	5.48743e-14	7.44173e-09	1
OG0000197	Flavodoxin_1	NAD_binding_1	1.42074e-11	5.08214e-13	0	0	0	1.19283e-13	1.13362e-08	1
OG0000197	NO_synthase	FAD_binding_1	0.859385	0.0431871	0.0217632	0.0336704	0.0366826	0.00148731	0.00255045	1
OG0000197	NO_synthase	Flavodoxin_1	0.857058	0.0443771	0.0224042	0.0346652	0.0377649	0.00153112	0.00262569	1
OG0000197	NO_synthase	NAD_binding_1	0.919908	0.0468938	0.0236655	0.00436821	0.00485053	0.000200825	0.00034469	0
OG0000201	Glycos_transf_2	Glyco_transf_7C	0.00662043	0.244729	0.125058	0.0229204	0.305661	0.0123573	0.0211832	1
OG0000201	Glycos_transf_2	Ricin_B_lectin	3.13666e-08	0.169395	0.633825	0.166034	0.0166739	0.000687203	0.00119762	1
OG0000201	Glyco_transf_7C	Ricin_B_lectin	0.0163162	0.605876	0.31055	0.0570815	0.00560741	0.000231362	0.000396892	1
OG0000202	Beach	FYVE	8.934e-06	5.47575e-05	0.00506202	0.000831281	0.00129706	0.00441776	0.00757688	1
OG0000202	Beach	WD40	3.89127e-11	4.97365e-12	8.86635e-14	6.71886e-11	2.26575e-11	5.18854e-11	5.01394e-07	1
OG0000202	DUF1088	Beach	0.00465447	9.11486e-06	0.000695442	0.89915	0.0882076	0.0035689	0.00611769	1
OG0000202	DUF1088	PH_BEACH	0.00465447	9.11486e-06	0.000695442	0.89915	0.0882076	0.0035689	0.00611769	1
OG0000202	DUF4704	Beach	1.76136e-05	1.40588e-08	8.93273e-11	6.23875e-10	1.16605e-10	6.2381e-10	3.96511e-06	1
OG0000202	DUF4704	DUF4800	7.62431e-05	2.02904e-06	5.06747e-08	0.000131174	9.43445e-05	0.000321344	0.115107	1
OG0000202	DUF4704	PH_BEACH	1.76201e-05	1.40782e-08	8.97548e-11	6.27654e-10	1.17459e-10	6.35714e-10	4.17736e-06	1
OG0000202	DUF4704	WD40	7.44186e-05	1.99195e-06	2.79203e-07	0.00117257	8.19126e-08	1.63248e-08	2.37134e-05	1
OG0000202	DUF4800	Beach	7.5546e-05	2.02421e-06	4.97781e-08	0.000127328	8.83271e-05	0.000300872	0.115005	1
OG0000202	DUF4800	PH_BEACH	7.5546e-05	2.02421e-06	4.97781e-08	0.000127328	8.83271e-05	0.000300872	0.115005	1
OG0000202	DUF4800	WD40	0.000219244	0.000421782	1.59898e-05	0.0718087	0.00693513	0.00028035	0.106414	1
OG0000202	PH_BEACH	Beach	8.30461e-14	0	0	0	0	9.65927e-14	6.35606e-08	1
OG0000202	PH_BEACH	FYVE	0.000472515	0.001167	0.111805	0.0204117	0.0346463	0.118009	0.202934	1
OG0000202	PH_BEACH	WD40	4.96044e-09	1.97341e-10	4.42523e-12	5.89317e-10	1.6557e-10	1.92358e-10	1.22929e-06	1
OG0000202	WD40	FYVE	0.000342193	0.0103823	0.00501765	0.000823217	0.00128577	0.00438191	0.00751354	1
OG0000204	Thioredoxin	ERp29	1.90361e-05	0.000374634	2.88809e-08	6.17792e-08	3.78681e-08	1.70034e-08	6.26538e-06	1
OG0000205	Neur_chan_LBD	Neur_chan_memb	0.0977815	0.00701083	0.698522	0.129269	0.0126937	0.000517816	0.000888213	1
OG0000208	SAM_1	U-box	0.887351	0.0433861	0.0218431	0.00403331	0.000405049	2.11936e-05	3.67727e-05	1
OG0000208	WD40	SAM_1	0.843948	0.0411124	0.0206989	0.00382376	0.000384502	2.03635e-05	3.53503e-05	1
OG0000208	WD40	U-box	0.92544	0.0452541	0.022779	0.0042046	0.000421845	2.18721e-05	3.79354e-05	0
OG0000209	Ank_2	HECT	2.49357e-05	0.000626086	0.000121354	0.511222	0.0501089	0.0020275	0.11741	1
OG0000209	C2	HECT	1.40957e-08	7.37481e-11	1.48252e-12	2.71304e-06	0.000661548	0.12045	0.658245	1
OG0000209	C2	WW	5.09904e-08	2.24738e-10	6.46822e-12	4.95068e-06	0.00109271	0.133561	0.652367	1
OG0000209	DUF4414	HECT	0.00457486	2.02457e-06	3.47345e-08	1.30392e-06	1.72289e-07	3.17202e-07	0.00080448	1
OG0000209	DUF908	DUF4414	0.000155056	2.11583e-06	7.70765e-06	1.20029e-05	0.000968065	3.88678e-05	0.10055	1
OG0000209	DUF908	DUF913	0.000154524	2.10315e-06	6.85113e-06	7.25065e-08	6.97839e-06	1.05768e-08	6.36899e-06	1
OG0000209	DUF908	HECT	0.004588	2.1001e-06	6.90207e-06	6.27234e-07	0.000966986	3.8836e-05	0.100525	1
OG0000209	DUF908	UBA	0.000155054	2.1063e-06	6.863e-06	8.30018e-08	2.48397e-05	7.32199e-07	2.13968e-05	1
OG0000209	DUF913	DUF4414	0.000154772	2.02981e-06	3.47558e-08	1.4277e-06	1.13962e-05	3.85689e-05	0.100372	1
OG0000209	DUF913	HECT	0.00457937	2.02146e-06	3.42214e-08	7.45038e-08	1.13676e-05	3.84971e-05	0.100313	1
OG0000209	DUF913	UBA	0.000155054	2.1063e-06	6.863e-06	8.30018e-08	2.48397e-05	7.32199e-07	2.13968e-05	1
OG0000209	UBA	DUF4414	0.000155149	2.13867e-06	9.83376e-06	4.21133e-05	0.00368955	0.000148899	0.00860705	1
OG0000209	UBA	HECT	0.0045854	2.09989e-06	7.0167e-06	2.19837e-06	0.00368619	0.000148805	0.0086057	1
OG0000209	WW	HECT	2.54769e-10	3.26202e-12	2.01807e-15	2.84065e-09	2.06533e-05	0.0900952	0.66884	1
OG0000210	Glyco_tran_10_N	Glyco_transf_10	0.37443	0.0792289	0.04464	0.00830191	0.0272595	0.00110565	0.126165	1
OG0000211	dDENN	PLAT	2.73438e-05	0.000623657	0.0596546	0.846053	0.0829967	0.00335829	0.00575657	1
OG0000211	dDENN	RUN	1.21548e-05	0.000158809	0.0305821	0.872336	0.0858847	0.00348198	0.00598411	1
OG0000211	DENN	dDENN	1.81456e-07	7.91541e-10	1.33275e-11	5.10433e-08	6.63668e-09	1.69428e-09	3.28743e-06	1
OG0000211	DENN	PLAT	2.73438e-05	0.000623657	0.0596546	0.846053	0.0829967	0.00335829	0.00575657	1
OG0000211	DENN	RUN	7.40821e-06	1.22235e-05	0.0021768	0.0620017	0.828819	0.0336426	0.0579957	1
OG0000211	PLAT	RUN	0.000288059	0.000623633	0.059647	0.845906	0.0829819	0.00335768	0.0057555	1
OG0000211	RUN	PLAT	2.73354e-05	0.000623493	0.0596524	0.846082	0.0830003	0.00335845	0.00575689	1
OG0000211	uDENN	dDENN	7.98171e-07	2.54753e-09	3.47699e-11	5.56978e-08	7.1285e-09	1.81034e-09	3.58732e-06	1
OG0000211	uDENN	DENN	6.53068e-11	0	0	0	1.02796e-15	1.46333e-14	1.28355e-07	1
OG0000211	uDENN	PLAT	2.53405e-05	0.000622415	0.0595583	0.844634	0.0828568	0.00335262	0.00574682	1
OG0000211	uDENN	RUN	7.44139e-06	1.22613e-05	0.00218024	0.0620213	0.828852	0.0336339	0.0579589	1
OG0000213	Beta-TrCP_D	F-box-like	0.926619	0.0457457	0.0230404	0.00425289	0.000426583	2.20636e-05	3.82636e-05	0
OG0000213	Beta-TrCP_D	WD40	0.926869	0.0455941	0.0229587	0.00423777	0.000425099	2.20036e-05	3.81608e-05	0
OG0000213	F-box-like	WD40	3.45263e-11	0	0	0	0	9.17697e-10	0.443283	1
OG0000213	F-box	WD40	0.000328746	0.000749613	0.000181418	0.795769	0.179364	0.00727205	0.0125093	1
OG0000214	Cullin	Cullin_Nedd8	2.04317e-14	0	0	0	0	2.51759e-14	4.04841e-09	1
OG0000215	TPR_11	Glyco_transf_41	7.22572e-06	2.10821e-06	7.16231e-06	4.26827e-06	4.95688e-05	1.73147e-06	0.000595873	1
OG0000215	TPR_11	TPR_1	0.0026602	0.00759759	0.00361832	0.000566715	9.81359e-08	6.67874e-08	2.85887e-06	1
OG0000215	TPR_11	TPR_12	0.0326251	0.00137656	0.000502863	0.00708586	0.000579496	2.32649e-05	0.000758606	1
OG0000215	TPR_12	Glyco_transf_41	0.012717	0.000400497	7.47198e-06	9.28632e-06	0.000610171	2.43907e-05	0.000796071	1
OG0000215	TPR_12	TPR_11	0.516205	0.0250677	0.0125291	0.00226915	0.000173241	8.83525e-06	0.00050506	1
OG0000215	TPR_1	Glyco_transf_41	0.00918387	0.284204	0.142504	0.02605	0.00532472	0.000217213	0.000361122	1
OG0000215	TPR_1	TPR_11	0.0116347	0.0166305	0.00815394	0.00139995	2.2652e-05	6.7201e-07	1.58066e-06	1
OG0000217	Ldl_recept_a	MAM	0.767943	0.139594	0.0767298	0.0142907	0.00141217	6.1909e-05	0.000106609	1
OG0000217	MAM	Ldl_recept_a	0.757059	0.145756	0.0806277	0.0150308	0.00148492	6.48514e-05	0.00011166	1
OG0000218	Ldl_recept_a	7tm_1	0.896584	0.0516304	0.0262673	0.00485199	0.000485381	2.44401e-05	4.23386e-05	1
OG0000219	GPHH	Ca_chan_IQ	0.138506	0.530674	0.274579	0.0505505	0.00496786	0.000205554	0.00035277	1
OG0000219	Ion_trans	Ca_chan_IQ	0.139294	0.530342	0.274204	0.0504754	0.00496046	0.000205254	0.000352254	1
OG0000219	Ion_trans	GPHH	7.69359e-06	0.000267865	3.54503e-07	0.00119368	2.3044e-05	0.000256704	0.000476884	1
OG0000220	Acyl-CoA_dh_1	ACOX	0.000244237	1.0974e-08	1.68727e-11	9.05289e-11	1.87467e-08	1.03413e-10	3.70859e-07	1
OG0000220	Acyl-CoA_dh_M	ACOX	2.91238e-09	1.00819e-13	0	0	0	4.41011e-15	1.0895e-08	1
OG0000220	Acyl-CoA_dh_M	Acyl-CoA_dh_1	0.000303168	1.2213e-08	1.60708e-11	7.822e-11	1.54615e-08	7.8731e-11	3.11433e-07	1
OG0000220	Acyl-CoA_ox_N	ACOX	9.64626e-08	1.08113e-08	2.73741e-10	3.17378e-12	9.69674e-13	3.76686e-10	0.00016074	1
OG0000220	Acyl-CoA_ox_N	Acyl-CoA_dh_1	0.0123417	0.000385171	4.08603e-06	1.03577e-06	0.00169331	6.86696e-05	0.194815	1
OG0000220	Acyl-CoA_ox_N	Acyl-CoA_dh_M	1.24967e-06	1.55651e-08	6.79132e-10	6.30116e-12	1.92545e-12	5.44806e-10	0.000192459	1
OG0000223	EF-hand_7	C2	0.0102327	0.0299384	0.0148399	0.00262754	0.000480173	0.00165445	0.00282388	1
OG0000223	EF-hand_7	EF-hand_like	0.0548612	0.161481	0.0809043	0.0147589	0.00324607	0.011186	0.0192141	1
OG0000223	EF-hand_7	PI-PLC-X	0.0102327	0.0299384	0.0148399	0.00262754	0.000480173	0.00165445	0.00282388	1
OG0000223	EF-hand_7	PI-PLC-Y	0.0102327	0.0299384	0.0148399	0.00262754	0.000480173	0.00165445	0.00282388	1
OG0000223	EF-hand_like	C2	3.94989e-11	2.2173e-12	3.8907e-13	2.54389e-08	7.52394e-09	4.3156e-08	0.000367927	1
OG0000223	EF-hand_like	PI-PLC-X	2.87507e-13	4.35119e-14	2.29608e-14	1.254e-08	2.61394e-09	3.77023e-09	2.78066e-05	1
OG0000223	EF-hand_like	PI-PLC-Y	7.43013e-12	1.94837e-13	5.05717e-14	1.56517e-08	3.11816e-09	4.11553e-09	2.83858e-05	1
OG0000223	EF-hand_like	SH2	7.75722e-05	5.34684e-06	0.000317315	0.90007	0.0883047	0.00357297	0.00612502	0
OG0000223	EF-hand_like	SH3_1	0.00465806	5.33014e-06	0.000317415	0.900013	0.0882937	0.00357241	0.00612377	0
OG0000223	PH_12	C2	0.000101338	8.17037e-05	0.0237445	0.344643	0.559427	0.0226867	0.0390593	1
OG0000223	PH_12	EF-hand_like	0.047646	0.0021246	0.623014	0.116401	0.18869	0.00764006	0.0131205	1
OG0000223	PH_12	PI-PLC-X	9.99975e-05	8.11687e-05	0.0236699	0.344571	0.559512	0.0226987	0.039099	1
OG0000223	PH_12	PI-PLC-Y	0.000101338	8.17037e-05	0.0237445	0.344643	0.559427	0.0226867	0.0390593	1
OG0000223	PI-PLC-X	C2	3.74615e-13	1.98337e-14	9.69233e-15	2.78217e-10	1.12579e-09	1.00693e-09	1.62988e-06	1
OG0000223	PI-PLC-X	PI-PLC-Y	0	0	0	4.28079e-13	1.06487e-11	2.89121e-10	6.88656e-07	1
OG0000223	PI-PLC-X	SH2	7.59502e-05	4.10331e-06	0.000198933	0.900143	0.0883433	0.00357524	0.00613048	0
OG0000223	PI-PLC-X	SH3_1	0.0046272	5.32748e-06	0.000317367	0.900012	0.0882956	0.00357253	0.00612408	0
OG0000223	PI-PLC-Y	C2	1.37059e-12	2.23732e-14	1.00503e-14	2.75263e-10	1.11376e-09	9.99948e-10	1.62652e-06	1
OG0000223	SH2	C2	7.5586e-05	4.53979e-06	0.000686416	0.89955	0.0884182	0.00358128	0.00614749	1
OG0000223	SH2	PI-PLC-Y	7.22115e-05	1.30053e-06	0.000193627	0.899599	0.0887722	0.00360348	0.00620309	1
OG0000223	SH2	SH3_1	0.00465603	5.32996e-06	0.000317412	0.900013	0.0882938	0.00357241	0.00612379	0
OG0000223	SH3_1	C2	0.00466154	9.12941e-06	0.000695479	0.899195	0.0882122	0.00356908	0.00611801	1
OG0000223	SH3_1	PI-PLC-Y	0.00466154	9.12941e-06	0.000695479	0.899195	0.0882122	0.00356908	0.00611801	1
OG0000224	BET	BRD4_CDT	0.922776	0.0449935	0.0226439	0.00417974	0.000419407	2.17736e-05	3.77665e-05	0
OG0000224	Bromodomain	BET	2.74956e-06	3.64965e-07	1.55533e-09	4.50597e-09	2.73921e-09	1.79996e-09	2.12055e-06	1
OG0000224	Bromodomain	BRD4_CDT	0.923281	0.0450353	0.0226655	0.0041837	0.000419795	2.17893e-05	3.77934e-05	0
OG0000225	Inhibitor_I9	Peptidase_S8	0.089963	0.00420983	0.00194833	0.000276	0.0733028	0.259324	0.46857	1
OG0000226	Meis_PKNOX_N	Homeobox_KN	0.83554	0.0432177	0.0218415	0.00403554	0.000405285	2.12035e-05	3.67904e-05	1
OG0000227	Glyco_hydro_3_C	Fn3-like	2.95769e-10	1.21909e-09	5.77774e-11	3.50257e-10	1.1233e-10	1.22474e-09	0.000130224	1
OG0000227	Glyco_hydro_3	Fn3-like	3.67115e-10	1.65364e-09	8.75725e-11	5.67032e-10	1.89921e-10	2.21802e-09	0.000148435	1
OG0000227	Glyco_hydro_3	Glyco_hydro_3_C	3.41548e-11	2.26621e-10	4.27934e-12	5.33029e-11	1.97042e-11	2.84917e-10	6.07594e-05	1
OG0000228	Chorein_N	SHR-BD	7.47865e-08	7.29851e-10	7.39965e-13	5.05731e-11	1.70488e-11	3.08375e-09	1.47645e-06	1
OG0000228	Chorein_N	VPS13	6.25785e-09	7.02671e-11	3.54857e-14	1.05443e-11	3.19356e-12	2.76582e-10	1.37555e-07	1
OG0000228	Chorein_N	VPS13_C	1.86521e-07	7.27346e-09	4.33996e-11	1.87449e-10	3.87177e-11	2.31764e-09	3.56705e-07	1
OG0000228	Chorein_N	VPS13_mid_rpt	3.77006e-07	6.4671e-09	1.3492e-10	7.09782e-10	4.1248e-10	4.05763e-09	7.53473e-07	1
OG0000228	SHR-BD	ATG_C	0.000410803	0.000376682	3.2797e-08	1.12163e-06	1.88655e-08	1.11275e-07	3.07266e-05	1
OG0000228	SHR-BD	VPS13_C	1.14259e-08	7.32596e-10	5.7482e-12	4.91938e-11	8.41912e-12	2.81773e-10	1.06178e-06	1
OG0000228	VPS13	ATG_C	0.000401018	0.000369556	3.17863e-08	1.03711e-06	1.29031e-08	3.19712e-08	6.74907e-06	1
OG0000228	VPS13_C	ATG_C	0.000396745	0.000362351	1.93969e-08	9.93536e-07	1.19584e-08	2.54181e-08	2.46298e-06	1
OG0000228	VPS13_mid_rpt	ATG_C	0.000413102	0.00038388	3.41466e-08	1.25436e-06	5.20517e-08	9.97581e-08	2.08295e-05	1
OG0000228	VPS13_mid_rpt	SHR-BD	1.97905e-07	6.54706e-09	1.84742e-10	1.21253e-09	8.64008e-10	1.67111e-08	3.32339e-06	1
OG0000228	VPS13_mid_rpt	VPS13_C	1.32662e-06	2.68058e-07	6.25858e-09	2.05573e-08	9.40408e-09	2.4347e-08	2.047e-06	1
OG0000228	VPS13	SHR-BD	3.35422e-08	4.06168e-10	4.42575e-13	3.79623e-11	1.29495e-11	2.76673e-09	1.51889e-06	1
OG0000228	VPS13	VPS13_C	9.93568e-08	4.83436e-09	3.16143e-11	1.59721e-10	3.54e-11	2.41966e-09	4.998e-07	1
OG0000228	VPS13	VPS13_mid_rpt	4.26659e-08	1.28104e-09	4.31699e-11	4.4004e-10	3.00943e-10	3.87739e-09	7.45396e-07	1
OG0000229	SWIRM	Amino_oxidase	0.00989672	0.000393216	7.06867e-06	3.86378e-06	0.000231901	9.1063e-06	0.00101608	1
OG0000231	GPS	PLAT	0.473746	0.0296868	0.0150917	0.427725	0.0419994	0.00170261	0.0029205	1
OG0000231	PLAT	PKD_channel	0.462356	0.0303449	0.0154725	0.438648	0.0430775	0.00174632	0.00299575	1
OG0000231	REJ	GPS	0.510842	0.027321	0.0137512	0.389415	0.0382215	0.0015495	0.00265706	1
OG0000231	REJ	PLAT	0.491148	0.0286289	0.0144869	0.410411	0.0402914	0.00163337	0.00280135	1
OG0000232	C1_1	PH_13	0.884989	0.0438899	0.0221171	0.00408411	0.000410034	2.13951e-05	3.71182e-05	1
OG0000232	C1_1	RhoGEF	0.000583194	0.00162743	0.15769	0.756413	0.0742328	0.00300483	0.00515217	1
OG0000232	PDZ	C1_1	0.167505	0.513183	0.258809	0.0474502	0.00466251	0.000193188	0.000331512	1
OG0000232	PDZ	PH_13	0.885779	0.0446047	0.0224988	0.00415469	0.00041696	2.1675e-05	3.7598e-05	1
OG0000232	PDZ	RGS-like	0.160456	0.517241	0.262488	0.0481737	0.00473376	0.000196074	0.000336472	1
OG0000232	PDZ	RhoGEF	0.160456	0.517241	0.262488	0.0481737	0.00473376	0.000196074	0.000336472	1
OG0000232	RGS-like	C1_1	0.00283228	0.00849975	0.82111	0.150816	0.0148007	0.000602805	0.00103356	1
OG0000232	RGS-like	PH_13	0.886413	0.0452127	0.0228237	0.00421476	0.000422854	2.19132e-05	3.80063e-05	1
OG0000232	RGS-like	RhoGEF	0.000182933	0.000386518	0.037522	0.866073	0.0850124	0.0034409	0.00590077	1
OG0000232	RhoGEF	PH_13	2.323e-05	1.26762e-06	0.000134929	0.000499713	0.880008	0.0366604	0.0652807	1
OG0000233	GTP_EFTU_D2	GTP_EFTU_D3	8.9332e-10	9.74959e-11	2.83979e-13	2.40145e-13	5.1053e-12	1.74027e-11	3.17165e-08	1
OG0000233	GTP_EFTU	GTP_EFTU_D2	9.4052e-10	9.95834e-11	9.19431e-14	2.01215e-13	5.68549e-12	1.83389e-11	2.93091e-08	1
OG0000233	GTP_EFTU	GTP_EFTU_D3	6.27673e-14	0	0	0	0	3.4344e-15	1.05928e-09	1
OG0000233	HBS1_N	GTP_EFTU	0.00451958	2.08319e-06	7.70205e-06	0.00986151	0.877683	0.0354855	0.0608629	1
OG0000233	HBS1_N	GTP_EFTU_D3	0.00451958	2.08319e-06	7.70205e-06	0.00986151	0.877683	0.0354855	0.0608629	1
OG0000239	Tubulin	Tubulin_C	1.44048e-10	1.93282e-10	1.04165e-11	6.34857e-11	1.74919e-10	2.8558e-10	4.98003e-08	1
OG0000240	Rtf2	Pro_isomerase	1.95971e-05	0.000389805	3.48919e-08	1.5529e-06	2.16294e-05	6.02068e-07	0.000864039	1
OG0000242	ADAM_spacer1	TSP_1	0.880151	0.0734892	0.0382627	0.00707972	0.000704023	3.32771e-05	5.74918e-05	1
OG0000242	Pep_M12B_propep	ADAM_spacer1	0.877045	0.0753835	0.0392036	0.00725145	0.000720858	3.39572e-05	5.86569e-05	1
OG0000242	Pep_M12B_propep	Reprolysin	0.850161	0.0915594	0.0483169	0.00895099	0.000887705	4.07018e-05	7.02245e-05	1
OG0000242	Pep_M12B_propep	TSP_1	0.869933	0.0797084	0.0416226	0.00770206	0.000765092	3.57452e-05	6.17234e-05	1
OG0000242	Reprolysin	ADAM_spacer1	0.867167	0.0814595	0.0425762	0.00787891	0.000782448	3.64467e-05	6.29261e-05	1
OG0000242	Reprolysin	TSP_1	0.856491	0.0878375	0.0461921	0.00855392	0.000848719	3.91257e-05	6.75211e-05	1
OG0000242	TSP_1	ADAM_spacer1	0.849671	0.091884	0.0485136	0.00898814	0.000891355	4.08494e-05	7.04778e-05	1
OG0000244	HHH_5	Rad51	0.00448656	2.02344e-06	2.40607e-08	1.97601e-06	6.08177e-05	2.18772e-06	0.000810735	1
OG0000247	CRAL_TRIO	Motile_Sperm	0.00299172	0.00856144	0.821302	0.15055	0.0147727	0.000601631	0.00103145	1
OG0000250	CPT_N	Carn_acyltransf	0.923638	0.0464264	0.02341	0.00432142	0.000433308	2.23354e-05	3.87296e-05	0
OG0000251	Anoct_dimer	Anoctamin	1.70036e-07	1.05729e-07	7.7286e-08	0.000976325	0.144109	0.00912362	0.0232097	1
OG0000255	LRR_8	Exo_endo_phos	1.98083e-05	0.000391386	7.98816e-07	0.000934931	0.0845216	0.287914	0.495486	1
OG0000256	PHM7_cyt	RSN1_7TM	3.17669e-06	2.02328e-07	3.62409e-11	6.65786e-10	3.18141e-10	5.47959e-09	0.000266439	1
OG0000256	RSN1_TM	PHM7_cyt	3.12955e-06	2.06904e-07	4.35291e-11	8.16358e-10	3.72007e-10	5.9042e-09	0.000271946	1
OG0000256	RSN1_TM	RSN1_7TM	2.25634e-07	7.46218e-10	0	3.00682e-15	1.6739e-14	2.52728e-12	1.67453e-07	1
OG0000257	Calpain_III	C2	0.684442	0.0336747	0.0169074	0.241426	0.0236862	0.00096177	0.00164872	1
OG0000257	Calpain_III	EF-hand_8	0.884203	0.0432099	0.0217541	0.004017	0.00040345	2.1129e-05	3.6662e-05	1
OG0000257	Peptidase_C2	C2	0.684442	0.0336747	0.0169074	0.241426	0.0236862	0.00096177	0.00164872	1
OG0000257	Peptidase_C2	Calpain_III	0.00272333	0.000260618	2.38189e-07	0.000774898	1.86615e-08	2.55722e-07	8.91386e-07	1
OG0000257	Peptidase_C2	EF-hand_8	0.884203	0.0432099	0.0217541	0.004017	0.00040345	2.1129e-05	3.6662e-05	1
OG0000257	zf-RanBP	Peptidase_C2	0.922193	0.0449558	0.0226247	0.0041762	0.000419047	2.17584e-05	3.77376e-05	0
OG0000258	Laminin_B	Laminin_EGF	0.791611	0.126014	0.0683946	0.0127153	0.00125738	5.56486e-05	9.58656e-05	1
OG0000258	Laminin_B	Laminin_G_2	0.918622	0.046688	0.0235587	0.00434915	0.000436031	2.24454e-05	3.89184e-05	0
OG0000258	Laminin_EGF	Laminin_B	0.781956	0.131573	0.0717797	0.0133543	0.00132016	5.81876e-05	0.000100223	1
OG0000258	Laminin_EGF	Laminin_G_2	0.910245	0.0556664	0.0283853	0.00524249	0.000523688	2.5988e-05	4.49919e-05	0
OG0000258	Laminin_N	Laminin_B	0.897947	0.0627107	0.0322442	0.00595891	0.000594	2.88298e-05	4.98648e-05	1
OG0000258	Laminin_N	Laminin_EGF	0.0250488	0.539151	0.359441	0.0687558	0.00677021	0.000278753	0.000479068	1
OG0000261	P4Ha_N	2OG-FeII_Oxy	0.920635	0.0491716	0.0248861	0.00459462	0.000460115	2.34187e-05	4.0587e-05	0
OG0000261	P4Ha_N	2OG-FeII_Oxy_3	0.0169441	0.607818	0.311185	0.0571872	0.00561821	0.000231817	0.000397753	1
OG0000262	Pkinase	PH_3	7.39625e-05	1.94693e-06	2.04011e-08	2.3807e-07	7.68892e-08	8.49975e-09	3.93807e-06	1
OG0000263	C2	Myotub-related	0.000276121	0.00832371	0.798825	0.146448	0.0143667	0.000585076	0.00100244	1
OG0000263	GRAM	Myotub-related	0.0012051	0.00332551	0.643467	0.119297	0.0116884	0.000476095	0.000811991	1
OG0000263	Myotub-related	FYVE	5.42224e-05	1.74216e-06	0.000176462	0.299534	0.029543	0.101543	0.176543	1
OG0000264	Dynamin_N	EF-hand_4	0.000104842	1.87707e-06	6.86168e-08	1.26011e-06	6.85832e-07	2.08781e-06	0.00548273	1
OG0000264	EHD_N	Dynamin_N	9.90701e-05	1.84532e-06	6.76723e-08	1.22456e-06	1.51876e-07	2.60388e-07	0.000669738	1
OG0000264	EHD_N	EF-hand_4	5.79687e-06	1.90615e-06	6.77033e-08	6.59689e-08	2.92879e-07	7.42911e-07	0.00194396	1
OG0000267	C8	TIL	0.864611	0.0816162	0.0427311	0.00790976	0.000785489	3.65699e-05	6.3138e-05	1
OG0000267	C8	VWD	0.857172	0.0875305	0.0459572	0.00850825	0.000844224	3.89437e-05	6.72084e-05	1
OG0000267	TIL	C8	0.886852	0.0657461	0.0339105	0.00626834	0.000624369	3.00572e-05	5.19696e-05	1
OG0000267	TIL	VWD	0.887354	0.0693146	0.0358393	0.00662566	0.000659433	3.14743e-05	5.43992e-05	1
OG0000267	VWC	VWD	0.902509	0.0462642	0.023359	0.00431299	0.000432487	2.23024e-05	3.86733e-05	0
OG0000267	VWD	C8	0.729003	0.161169	0.0910463	0.0170292	0.00168146	7.28045e-05	0.000125318	1
OG0000267	VWD	TIL	0.847193	0.0934065	0.049353	0.00914408	0.00090666	4.1468e-05	7.15386e-05	1
OG0000268	CRAL_TRIO_N	CRAL_TRIO	8.62596e-07	1.76037e-07	1.27139e-06	1.33989e-08	3.36064e-08	1.12041e-07	0.000554172	1
OG0000268	PRELI	CRAL_TRIO	0.0170305	0.000613997	0.0589247	0.835408	0.0819487	0.00331586	0.00568364	1
OG0000268	PRELI	CRAL_TRIO_N	0.152756	0.00727362	0.700103	0.128295	0.0125901	0.000513449	0.000880326	1
OG0000270	Sulfate_transp	STAS	2.37985e-09	2.24993e-10	0	0	0	5.60131e-12	5.01121e-05	1
OG0000272	FERM_C	ERM	1.87007e-05	0.00458022	0.808354	0.168271	0.0166395	0.000679961	0.00117215	1
OG0000272	FERM_C	FA	0.882697	0.0720369	0.0373826	0.00691374	0.000687716	3.26177e-05	5.63603e-05	1
OG0000272	FERM_C	PDZ	0.882084	0.0430275	0.02166	0.00399969	0.000401752	2.10604e-05	3.65444e-05	1
OG0000272	FERM_C	Y_phosphatase	0.882042	0.043	0.0216453	0.00399698	0.000401486	2.10497e-05	3.6526e-05	1
OG0000272	FERM_M	ERM	1.87007e-05	0.00458022	0.808354	0.168271	0.0166395	0.000679961	0.00117215	1
OG0000272	FERM_M	FA	0.884587	0.0708918	0.0367459	0.00679526	0.000676086	3.21476e-05	5.55541e-05	1
OG0000272	FERM_M	FERM_C	7.28458e-12	4.40034e-08	0.000130035	0.888783	0.0971806	0.00416762	0.0076817	1
OG0000272	FERM_M	PDZ	0.882084	0.0430275	0.02166	0.00399969	0.000401752	2.10604e-05	3.65444e-05	1
OG0000272	FERM_M	Y_phosphatase	0.882042	0.043	0.0216453	0.00399698	0.000401486	2.10497e-05	3.6526e-05	1
OG0000272	FERM_M	zf-C3HC4_3	0.840852	0.0412819	0.0207949	0.00384167	0.00038626	2.04346e-05	3.54722e-05	1
OG0000272	FERM_N	ERM	2.7394e-05	0.00491849	0.809983	0.166507	0.0164528	0.000672106	0.001158	1
OG0000272	FERM_N	FA	0.883633	0.0714704	0.0370673	0.00685505	0.000681956	3.23848e-05	5.59609e-05	1
OG0000272	FERM_N	FERM_C	1.89281e-09	0.000198753	0.694893	0.273177	0.0279883	0.00116301	0.00205523	1
OG0000272	FERM_N	FERM_M	9.73234e-11	1.06605e-05	0.0396399	0.0156954	0.00153592	0.0124843	0.0264373	1
OG0000272	FERM_N	PDZ	0.882084	0.0430275	0.02166	0.00399969	0.000401752	2.10604e-05	3.65444e-05	1
OG0000272	FERM_N	Y_phosphatase	0.882042	0.043	0.0216453	0.00399698	0.000401486	2.10497e-05	3.6526e-05	1
OG0000272	FERM_N	zf-C3HC4_3	0.921149	0.0455396	0.0229392	0.00423445	0.000424775	2.19905e-05	3.81385e-05	0
OG0000272	PDZ	Y_phosphatase	0.882042	0.043	0.0216453	0.00399698	0.000401486	2.10497e-05	3.6526e-05	1
OG0000273	Ank_2	CAP_GLY	0.276583	0.400673	0.20099	0.0368144	0.00360933	0.025442	0.0443956	1
OG0000273	CAP_GLY	CLIP1_ZNF	0.00459121	2.1604e-06	1.2262e-05	0.0157566	0.872419	0.0352797	0.0605253	1
OG0000273	Ubiquitin_2	CAP_GLY	7.31219e-05	9.7086e-07	2.0708e-08	7.19447e-08	8.46326e-06	7.5575e-08	6.23537e-06	1
OG0000274	AMP-binding	AMP-binding_C	5.13394e-09	9.86755e-10	2.93985e-14	3.18089e-12	2.80456e-10	7.48444e-12	2.47021e-07	1
OG0000275	HIRAN	Helicase_C	7.03245e-06	1.97037e-06	3.37179e-08	2.70155e-06	0.000324663	1.30906e-05	0.000758843	1
OG0000275	HIRAN	SNF2_N	7.03999e-06	1.97009e-06	3.3714e-08	2.70127e-06	0.00032463	1.30897e-05	0.000758828	1
OG0000275	SNF2_N	Helicase_C	4.25082e-09	1.01434e-13	0	0	0	6.79625e-14	8.45971e-08	1
OG0000275	zf-C3HC4_3	Helicase_C	6.17687e-06	8.0366e-07	1.69826e-08	7.94678e-07	3.04719e-06	1.09692e-05	0.0006977	1
OG0000276	Kazal_1	Kazal_2	0.0090727	0.000375971	2.50981e-07	0.000796236	0.0105102	0.000425635	0.000711364	1
OG0000276	Kazal_2	Kazal_1	0.00702649	0.00036837	1.63659e-07	0.000385734	0.0100639	0.000409331	0.000687284	1
OG0000283	HMG_box	SOXp	0.91997	0.0454017	0.0228673	0.0042212	0.000423476	2.19381e-05	3.80485e-05	0
OG0000287	DEP	G-gamma	0.120459	0.00585884	0.565437	0.103665	0.167849	0.00678776	0.011637	1
OG0000287	DEP	RGS	0.00437564	2.35932e-06	3.40029e-05	0.154205	0.250205	0.010145	0.0174514	1
OG0000287	G-gamma	RGS	0.117854	0.00595784	0.576282	0.105742	0.171219	0.00692433	0.011872	1
OG0000287	PDZ	RGS	0.0197012	0.610857	0.306586	0.0561587	0.00551617	0.000227668	0.000390584	1
OG0000289	Syja_N	hSac2	0.0027064	0.00772157	0.00367974	0.000577892	0.0513509	0.00207506	0.738817	1
OG0000290	AAA	Peptidase_M41	2.14486e-12	6.09255e-14	0	0	0	2.01649e-12	3.04163e-08	1
OG0000290	FtsH_ext	AAA	1.87843e-05	8.7876e-07	8.78631e-09	6.7758e-07	9.91446e-06	3.23558e-07	0.000633399	1
OG0000290	FtsH_ext	Peptidase_M41	1.87862e-05	8.78881e-07	8.7878e-09	6.78053e-07	9.95418e-06	3.25524e-07	0.000637354	1
OG0000291	DCB	DUF1981	6.12453e-06	1.46883e-06	1.39285e-08	4.26429e-08	6.33114e-08	4.95931e-08	2.71414e-06	1
OG0000291	DCB	Sec7	6.03172e-06	1.42077e-06	1.33103e-08	4.07536e-08	6.03481e-08	4.72786e-08	2.32023e-06	1
OG0000291	DCB	Sec7_N	6.11157e-06	1.48147e-06	1.43957e-08	5.94675e-07	6.57382e-08	4.98896e-08	2.35618e-06	1
OG0000291	Sec7	DUF1981	4.34819e-06	5.52433e-07	1.92352e-09	4.08368e-09	6.02705e-09	7.57436e-09	1.33379e-06	1
OG0000291	Sec7	IQ_SEC7_PH	7.57723e-05	4.0819e-06	0.000197685	0.899675	0.0887082	0.00359927	0.00619224	1
OG0000291	Sec7_N	DUF1981	5.31839e-06	1.05217e-06	8.52447e-09	2.54747e-08	3.44358e-08	1.75793e-08	1.66424e-06	1
OG0000291	Sec7_N	Sec7	4.62756e-06	7.91165e-07	5.383e-09	1.54547e-08	1.87761e-08	2.34336e-09	7.44726e-07	1
OG0000291	Sec7	PH	6.59315e-05	7.11947e-06	0.000522655	7.47999e-06	8.88307e-07	9.1015e-06	0.0288769	1
OG0000293	Acyl_transf_1	KR	0.00084213	0.00282396	0.00126629	0.000142171	6.1047e-08	5.96141e-09	1.28619e-05	1
OG0000293	Acyl_transf_1	PP-binding	0.000677522	0.00273488	0.00124634	0.000137244	7.12217e-08	9.04486e-09	1.37881e-05	1
OG0000293	Acyl_transf_1	PS-DH	0.0249207	0.00132547	0.00049316	1.30683e-06	1.27062e-07	2.29977e-07	0.00118177	1
OG0000293	KAsynt_C_assoc	Acyl_transf_1	0.000568012	0.00124312	0.000484953	1.59893e-06	1.36295e-07	2.58648e-07	0.00119138	1
OG0000293	KAsynt_C_assoc	KR	0.00118751	0.00399349	0.00186102	0.000249838	1.43025e-07	2.72656e-07	0.00121995	1
OG0000293	KAsynt_C_assoc	PP-binding	0.00124594	0.00423858	0.00198609	0.000270512	1.8793e-07	3.95879e-07	0.00130027	1
OG0000293	KAsynt_C_assoc	PS-DH	0.0257175	0.0013509	0.0005036	1.65771e-06	1.43645e-07	2.72358e-07	0.00121935	1
OG0000293	ketoacyl-synt	Acyl_transf_1	2.05764e-05	0.00112314	0.000448715	1.19408e-06	5.49873e-08	4.96784e-09	1.00416e-05	1
OG0000293	Ketoacyl-synt_C	Acyl_transf_1	2.46028e-05	0.00116949	0.000459697	1.22015e-06	5.61794e-08	5.07339e-09	1.01327e-05	1
OG0000293	Ketoacyl-synt_C	KAsynt_C_assoc	2.5852e-05	0.00121907	0.00047995	1.58454e-06	1.35029e-07	2.563e-07	0.00118658	1
OG0000293	Ketoacyl-synt_C	KR	5.99301e-05	0.00242811	0.00116282	0.000131851	5.60658e-08	3.7468e-09	2.73634e-06	1
OG0000293	Ketoacyl-synt_C	PP-binding	6.13328e-05	0.00250688	0.00120072	0.000133211	6.82907e-08	5.95099e-09	2.99346e-06	1
OG0000293	Ketoacyl-synt_C	PS-DH	0.0251002	0.00132643	0.0004933	1.30568e-06	6.08208e-08	4.41952e-09	4.80572e-06	1
OG0000293	ketoacyl-synt	KAsynt_C_assoc	2.7216e-05	0.00123295	0.000482918	1.59301e-06	1.35745e-07	2.57627e-07	0.0011893	1
OG0000293	ketoacyl-synt	Ketoacyl-synt_C	1.24954e-06	0.000201031	0.000120512	2.31906e-07	1.35224e-08	8.64533e-10	6.19306e-07	1
OG0000293	ketoacyl-synt	KR	6.18218e-05	0.00245837	0.00117076	0.000132639	5.63981e-08	3.76862e-09	2.74326e-06	1
OG0000293	ketoacyl-synt	PP-binding	4.76336e-05	0.00232443	0.0011642	0.000130009	6.66744e-08	5.81489e-09	2.96205e-06	1
OG0000293	ketoacyl-synt	PS-DH	0.0257377	0.00133053	0.000494165	1.30788e-06	6.09491e-08	4.4287e-09	4.8102e-06	1
OG0000293	KR	PP-binding	6.51226e-05	0.00267323	0.0012922	0.000150135	6.83239e-08	5.94531e-09	2.95476e-06	1
OG0000293	PS-DH	KR	0.0501941	0.0027667	0.00122905	0.000138598	6.01116e-08	4.51401e-09	4.85163e-06	1
OG0000293	PS-DH	PP-binding	0.0496505	0.00275072	0.00121875	0.000134387	7.02634e-08	6.85115e-09	5.20332e-06	1
OG0000295	Cyt-b5	FAD_binding_6	0.0090425	0.000220029	0.0209898	0.00375167	0.00025289	0.000868332	0.0291512	1
OG0000295	Cyt-b5	NAD_binding_1	0.006374	8.93524e-05	0.00840761	0.00144431	2.43189e-05	8.32565e-05	0.0297158	1
OG0000295	FAD_binding_6	NAD_binding_1	0.0090425	0.000220029	0.0209898	0.00375167	0.00025289	0.000868332	0.0291512	1
OG0000298	Cu-oxidase_3	Cu-oxidase	2.16225e-06	0.000133807	2.0096e-05	1.76392e-07	2.30221e-05	0.000134822	0.000353104	1
OG0000298	Cu-oxidase_3	Cu-oxidase_2	2.73143e-06	0.000149104	2.17544e-05	1.90124e-07	2.47504e-05	0.000139024	0.000355074	1
OG0000298	Cu-oxidase	Cu-oxidase_2	1.78714e-06	0.000121129	1.84887e-05	1.54818e-07	2.01909e-05	0.000123811	0.000332076	1
OG0000302	Arm	Arm_3	1.28651e-08	5.54338e-09	2.74854e-12	2.89987e-10	8.38749e-10	5.92862e-10	6.33904e-07	1
OG0000302	IBB	Arm	1.18704e-09	1.9126e-10	3.55064e-13	2.24785e-10	6.84936e-10	5.99869e-10	1.55119e-06	1
OG0000302	IBB	Arm_3	1.15977e-07	2.69162e-08	1.15656e-11	4.42784e-10	1.22779e-09	8.61407e-10	1.70668e-06	1
OG0000303	Peptidase_M13_N	Peptidase_M13	1.9137e-05	0.000156397	1.35037e-06	1.09753e-06	0.000153183	7.51495e-06	0.00119886	1
OG0000304	DEAD	HA2	4.06633e-12	4.4097e-13	0	5.7645e-15	7.61678e-14	4.01623e-09	0.000140164	1
OG0000304	DEAD	Helicase_C	8.10716e-12	6.01542e-13	0	5.35901e-15	7.49055e-14	4.33204e-09	0.000153235	1
OG0000304	DEAD	OB_NTP_bind	1.19671e-10	8.95469e-12	2.63525e-15	5.22027e-11	1.03104e-10	1.78767e-08	0.000341559	1
OG0000304	DEAD	TUDOR	0.920115	0.0448813	0.0225884	0.00416959	0.000418412	2.17334e-05	3.76976e-05	0
OG0000304	dsrm	DEAD	0.0024729	0.00704897	0.676188	0.123926	0.0423166	0.00171403	0.0574091	1
OG0000304	dsrm	HA2	0.000171478	0.000281905	0.0268556	0.00482825	0.223885	0.00904862	0.303083	1
OG0000304	dsrm	Helicase_C	0.000171478	0.000281905	0.0268556	0.00482825	0.223885	0.00904862	0.303083	1
OG0000304	dsrm	OB_NTP_bind	0.000171521	0.000281917	0.0268559	0.00482826	0.223885	0.00904862	0.303083	1
OG0000304	HA2	OB_NTP_bind	1.56787e-11	2.90857e-12	0	2.7495e-11	5.29224e-11	8.3786e-09	0.000166723	1
OG0000304	HA2	TUDOR	0.927194	0.0453179	0.0228102	0.00421028	0.000422402	2.18946e-05	3.79739e-05	0
OG0000304	Helicase_C	HA2	1.02152e-12	1.59064e-13	0	0	1.64948e-14	2.13457e-09	8.43069e-05	1
OG0000304	Helicase_C	OB_NTP_bind	7.60011e-11	6.34521e-12	1.62589e-15	3.38171e-11	6.10147e-11	8.81355e-09	0.000168998	1
OG0000304	Helicase_C	TUDOR	0.927194	0.0453179	0.0228102	0.00421028	0.000422402	2.18946e-05	3.79739e-05	0
OG0000304	OB_NTP_bind	YTH	0.882026	0.0429751	0.021632	0.00399452	0.000401245	2.10399e-05	3.65093e-05	1
OG0000305	BACK	TLD	0.864584	0.042114	0.0211939	0.00391142	0.00681353	0.000280057	0.000480152	1
OG0000305	BTB	TLD	0.822461	0.0400431	0.0201444	0.00371406	0.00646621	0.00026581	0.000454833	1
OG0000306	Ank_2	PARP	8.42551e-05	2.5122e-05	0.00221511	0.0432454	0.00412957	0.000166832	0.46834	1
OG0000306	Ank_2	PARP_reg	0.00477303	2.38192e-05	0.00220464	0.0430393	0.00410968	0.000166047	0.46608	1
OG0000306	Ank_2	WGR	8.38125e-05	2.57784e-05	0.00227946	0.0445021	0.00425278	0.000171817	0.468122	1
OG0000306	BRCT	PARP	2.36008e-05	3.22951e-06	0.00046742	1.19579e-06	3.42487e-08	7.63141e-09	3.1635e-06	1
OG0000306	BRCT	PARP_reg	2.36008e-05	3.22951e-06	0.00046742	1.19579e-06	3.42487e-08	7.63141e-09	3.1635e-06	1
OG0000306	BRCT	WGR	2.69181e-05	7.36107e-06	0.000521317	1.30253e-06	3.77102e-08	1.12906e-08	3.09257e-06	1
OG0000306	PADR1	BRCT	5.37046e-05	9.01678e-05	0.00853391	0.0014718	2.64074e-05	8.02969e-07	2.54635e-05	1
OG0000306	PADR1	PARP	6.63997e-06	1.11307e-05	0.000890145	6.88544e-05	7.62629e-08	1.31426e-08	2.42788e-05	1
OG0000306	PADR1	PARP_reg	6.63997e-06	1.11307e-05	0.000890145	6.88544e-05	7.62629e-08	1.31426e-08	2.42788e-05	1
OG0000306	PADR1	WGR	6.78625e-06	1.12468e-05	0.000894961	6.91291e-05	7.65601e-08	1.31914e-08	2.432e-05	1
OG0000306	PARP_reg	PARP	6.90211e-12	2.59963e-12	8.31006e-11	2.57061e-11	1.8395e-13	1.48328e-12	5.03375e-07	1
OG0000306	WGR	PARP	1.08496e-10	6.58789e-11	1.04639e-09	4.73514e-10	1.41171e-11	1.71795e-11	6.87033e-07	1
OG0000306	WGR	PARP_reg	1.21181e-10	5.30021e-11	2.07096e-10	3.43958e-10	1.08618e-11	1.6212e-11	6.82569e-07	1
OG0000306	zf-PARP	BRCT	7.90526e-05	1.37302e-05	0.0011249	0.000109128	2.19997e-07	4.78251e-07	6.77935e-06	1
OG0000306	zf-PARP	PADR1	7.04968e-06	2.43046e-06	4.25774e-05	6.8569e-05	7.61922e-08	1.40123e-08	2.73764e-05	1
OG0000306	zf-PARP	PARP	7.20264e-06	7.23426e-06	0.000506526	1.23204e-06	3.0006e-08	1.11151e-08	2.47889e-05	1
OG0000306	zf-PARP	PARP_reg	7.20264e-06	7.23426e-06	0.000506526	1.23204e-06	3.0006e-08	1.11151e-08	2.47889e-05	1
OG0000306	zf-PARP	WGR	7.25478e-06	7.25472e-06	0.000507582	1.23416e-06	2.93364e-08	6.2176e-09	5.84633e-06	1
OG0000307	RNA_pol_Rpb1_1	RNA_pol_Rpb1_2	7.03649e-12	9.8023e-14	0	0	0	3.91478e-12	4.9899e-08	1
OG0000307	RNA_pol_Rpb1_1	RNA_pol_Rpb1_3	7.06014e-12	9.85915e-14	0	0	0	4.18157e-12	5.69042e-08	1
OG0000307	RNA_pol_Rpb1_1	RNA_pol_Rpb1_4	3.44407e-11	2.91656e-13	0	0	0	4.51693e-12	5.27729e-08	1
OG0000307	RNA_pol_Rpb1_1	RNA_pol_Rpb1_5	1.59375e-11	1.66619e-13	0	0	0	4.25735e-12	5.24456e-08	1
OG0000307	RNA_pol_Rpb1_1	RNA_pol_Rpb1_6	7.56778e-05	2.01363e-06	2.12241e-08	6.75452e-08	9.81539e-08	6.68245e-08	3.09144e-06	1
OG0000307	RNA_pol_Rpb1_1	RNA_pol_Rpb1_7	7.52559e-05	1.99204e-06	2.09081e-08	6.63469e-08	9.65992e-08	6.62366e-08	3.14896e-06	1
OG0000307	RNA_pol_Rpb1_1	RNA_pol_Rpb1_R	7.63163e-05	2.03016e-06	3.11025e-08	1.3074e-06	6.9241e-07	2.08968e-06	6.45541e-06	1
OG0000307	RNA_pol_Rpb1_2	RNA_pol_Rpb1_3	3.02907e-12	4.73489e-14	0	0	0	3.31135e-12	4.99133e-08	1
OG0000307	RNA_pol_Rpb1_2	RNA_pol_Rpb1_4	1.68277e-11	1.60797e-13	0	0	0	3.75124e-12	4.67077e-08	1
OG0000307	RNA_pol_Rpb1_2	RNA_pol_Rpb1_5	7.46385e-12	8.9542e-14	0	0	0	3.63133e-12	4.91389e-08	1
OG0000307	RNA_pol_Rpb1_2	RNA_pol_Rpb1_6	7.567e-05	2.01323e-06	2.12183e-08	6.7517e-08	9.78665e-08	6.59854e-08	2.80221e-06	1
OG0000307	RNA_pol_Rpb1_2	RNA_pol_Rpb1_7	7.52413e-05	1.9913e-06	2.08972e-08	6.63007e-08	9.62917e-08	6.53954e-08	2.86218e-06	1
OG0000307	RNA_pol_Rpb1_2	RNA_pol_Rpb1_R	7.63163e-05	2.03016e-06	3.11025e-08	1.3074e-06	6.9241e-07	2.08968e-06	6.45541e-06	1
OG0000307	RNA_pol_Rpb1_3	RNA_pol_Rpb1_4	3.53955e-12	6.06011e-14	0	0	0	3.66545e-12	4.93488e-08	1
OG0000307	RNA_pol_Rpb1_3	RNA_pol_Rpb1_5	1.49345e-12	3.53275e-14	0	0	0	3.51483e-12	5.18087e-08	1
OG0000307	RNA_pol_Rpb1_3	RNA_pol_Rpb1_6	7.17486e-06	2.01123e-06	2.12053e-08	6.74855e-08	9.78243e-08	6.5965e-08	2.80192e-06	1
OG0000307	RNA_pol_Rpb1_3	RNA_pol_Rpb1_7	7.1313e-06	1.9885e-06	2.08758e-08	6.62428e-08	9.62114e-08	6.53564e-08	2.86162e-06	1
OG0000307	RNA_pol_Rpb1_3	RNA_pol_Rpb1_R	7.23962e-06	2.02899e-06	3.10938e-08	1.30719e-06	6.92308e-07	2.08946e-06	6.45521e-06	1
OG0000307	RNA_pol_Rpb1_4	RNA_pol_Rpb1_5	4.26013e-12	6.23054e-14	0	0	0	3.74898e-12	5.38668e-08	1
OG0000307	RNA_pol_Rpb1_4	RNA_pol_Rpb1_6	7.17486e-06	2.01123e-06	2.12053e-08	6.74855e-08	9.78243e-08	6.5965e-08	2.80192e-06	1
OG0000307	RNA_pol_Rpb1_4	RNA_pol_Rpb1_7	7.1313e-06	1.9885e-06	2.08758e-08	6.62428e-08	9.62114e-08	6.53564e-08	2.86162e-06	1
OG0000307	RNA_pol_Rpb1_4	RNA_pol_Rpb1_R	7.23962e-06	2.02899e-06	3.10938e-08	1.30719e-06	6.92308e-07	2.08946e-06	6.45521e-06	1
OG0000307	RNA_pol_Rpb1_5	RNA_pol_Rpb1_6	7.17486e-06	2.01123e-06	2.12053e-08	6.74855e-08	9.78243e-08	6.5965e-08	2.80192e-06	1
OG0000307	RNA_pol_Rpb1_5	RNA_pol_Rpb1_7	7.08892e-06	1.98428e-06	2.0845e-08	6.61595e-08	9.60958e-08	6.53004e-08	2.86081e-06	1
OG0000307	RNA_pol_Rpb1_5	RNA_pol_Rpb1_R	7.23962e-06	2.02899e-06	3.10938e-08	1.30719e-06	6.92308e-07	2.08946e-06	6.45521e-06	1
OG0000307	RNA_pol_Rpb1_6	RNA_pol_Rpb1_7	7.13662e-06	2.00825e-06	2.11879e-08	6.74476e-08	9.78352e-08	6.61432e-08	2.87294e-06	1
OG0000307	RNA_pol_Rpb1_6	RNA_pol_Rpb1_R	7.23962e-06	2.02899e-06	3.10938e-08	1.30719e-06	6.92308e-07	2.08946e-06	6.45521e-06	1
OG0000307	RNA_pol_Rpb1_7	RNA_pol_Rpb1_R	7.23962e-06	2.02899e-06	3.10938e-08	1.30719e-06	6.92308e-07	2.08946e-06	6.45521e-06	1
OG0000308	OATP	Kazal_2	0.808697	0.115551	0.0625227	0.0116212	0.00114995	5.13043e-05	8.84085e-05	1
OG0000314	C2	Copine	2.16922e-10	2.31527e-10	3.00969e-14	8.53461e-12	1.92965e-13	2.92974e-12	2.7233e-08	1
OG0000317	PI3Ka	C2	0.0197463	0.611095	0.306621	0.0561627	0.00551654	0.000227683	0.000390608	1
OG0000317	PI3Ka	PI3_PI4_kinase	1.44724e-11	2.08827e-12	7.05318e-13	1.38638e-12	1.79808e-13	6.44441e-13	5.9033e-08	1
OG0000317	PI3Ka	PX	0.000284288	0.00857988	0.823469	0.150971	0.0148142	0.000603308	0.00103434	1
OG0000317	PI3K_C2	C2	0.0197562	0.611105	0.306605	0.0561589	0.00551617	0.000227668	0.000390582	1
OG0000317	PI3K_C2	PI3Ka	2.07641e-10	4.25354e-11	7.39646e-12	2.12603e-11	9.08471e-12	1.0133e-11	4.0509e-07	1
OG0000317	PI3K_C2	PI3_PI4_kinase	9.8694e-11	2.61712e-11	5.60373e-12	1.72842e-11	7.62088e-12	9.48885e-12	5.6276e-07	1
OG0000317	PI3K_C2	PX	0.000284288	0.00857988	0.823469	0.150971	0.0148142	0.000603308	0.00103434	1
OG0000317	PI3K_p85B	PI3Ka	0.00533425	0.00840467	0.818932	0.150779	0.0147994	0.000602803	0.00103368	1
OG0000317	PI3K_p85B	PI3K_C2	0.000269522	0.00851321	0.823237	0.151253	0.0148439	0.000604554	0.00103657	1
OG0000317	PI3K_p85B	PI3K_rbd	0.000239004	0.00837479	0.822751	0.151837	0.0149054	0.000607137	0.00104122	1
OG0000317	PI3K_p85B	PI3_PI4_kinase	0.000269522	0.00851321	0.823237	0.151253	0.0148439	0.000604554	0.00103657	1
OG0000317	PI3K_rbd	PI3Ka	1.12667e-06	1.38701e-06	0.000251967	4.12615e-06	3.50639e-08	3.3202e-09	7.97511e-06	1
OG0000317	PI3K_rbd	PI3K_C2	1.367e-06	1.66135e-06	0.000299692	5.01952e-06	4.469e-08	6.85457e-09	1.94536e-05	1
OG0000317	PI3K_rbd	PI3_PI4_kinase	4.4888e-07	6.76069e-07	0.00016644	3.07805e-06	2.63304e-08	2.52657e-09	7.37129e-06	1
OG0000317	PI3_PI4_kinase	C2	0.0197211	0.611069	0.306664	0.0561721	0.00551748	0.000227721	0.000390674	1
OG0000317	PI3_PI4_kinase	PX	0.000283827	0.0085778	0.823461	0.15098	0.0148151	0.000603347	0.00103441	1
OG0000317	PX	C2	0.0196475	0.610993	0.306788	0.0561997	0.00552021	0.000227832	0.000390866	1
OG0000318	Propep_M14	Peptidase_M14	0.00810202	0.000669356	0.0680655	0.0125975	0.809017	0.0327631	0.0563123	1
OG0000320	DSPc	PTEN_C2	4.51562e-07	5.44631e-07	1.89727e-06	3.78982e-06	3.26911e-08	2.86281e-09	4.35e-06	1
OG0000320	PTEN_C2	SH2	0.0196585	0.611102	0.306826	0.0562061	0.00552084	0.000227857	0.00039091	1
OG0000320	Y_phosphatase	PTEN_C2	0.000162778	0.000255445	0.0243141	0.11616	0.0112942	0.00045684	0.67109	1
OG0000320	Y_phosphatase	SH2	0.166645	0.488844	0.245168	0.0449095	0.0044131	0.000183107	0.000314222	1
OG0000322	Pex2_Pex12	zf-C3HC4_3	0.0125722	0.000393088	4.28973e-06	1.96593e-06	5.88525e-05	2.10606e-06	6.46184e-06	1
OG0000332	SGTA_dimer	TPR_1	7.641e-05	2.03596e-06	6.3965e-08	8.41362e-05	0.00750094	0.000303043	0.784315	1
OG0000332	SGTA_dimer	TPR_11	7.61574e-05	2.02499e-06	2.1836e-08	2.16142e-06	7.79831e-05	0.000265733	0.692864	1
OG0000332	TPR_11	TPR_1	2.22906e-07	5.17509e-09	3.36534e-12	2.32464e-11	9.74681e-11	1.52081e-10	3.86514e-07	1
OG0000332	TPR_11	TPR_2	0.0118715	0.000367649	1.43817e-07	1.54406e-06	6.92149e-08	2.43555e-07	0.000727458	1
OG0000332	TPR_1	TPR_11	0.00449706	1.95204e-06	2.04621e-08	6.5258e-08	1.57959e-07	2.82145e-07	0.00072844	1
OG0000337	BTB	BACK	0.918228	0.0447724	0.0225329	0.00415926	0.000417244	2.16784e-05	0.00126994	0
OG0000337	MATH	BTB	0.876663	0.0430609	0.021685	0.00400364	0.00663358	0.000272865	0.000468159	1
OG0000339	GMC_oxred_N	GMC_oxred_C	6.55915e-07	4.4972e-09	1.1685e-12	3.25944e-11	1.23632e-11	2.86153e-11	6.73871e-07	1
OG0000340	LysM	TLD	0.00108955	0.00135407	0.000483871	0.625357	0.0613042	0.00248012	0.0830457	1
OG0000340	RabGAP-TBC	TLD	7.21049e-06	2.03023e-06	1.31329e-07	7.29223e-05	8.60581e-08	2.32173e-08	1.33375e-05	1
OG0000343	Chromo	Chromo_shadow	0.0121878	0.00039841	7.80233e-06	1.48004e-05	0.00132994	5.36022e-05	0.114832	1
OG0000345	Macro	CRAL_TRIO_2	0.0045951	2.99104e-06	9.26172e-05	0.00121581	7.84284e-07	2.4013e-06	0.000837041	1
OG0000346	HTH_psq	DDE_1	0.922513	0.0473058	0.0238843	0.00440923	0.000441917	2.26829e-05	3.93238e-05	0
OG0000346	HTH_psq	HTH_Tnp_Tc5	0.843329	0.0416309	0.0209776	0.00387527	0.000820326	3.79734e-05	6.55338e-05	1
OG0000347	ABC_tran	ABC_tran_Xtn	1.70149e-13	0	0	0	0	2.61432e-12	1.74694e-07	1
OG0000347	ABC_tran_Xtn	ABC_tran	1.67376e-13	0	0	0	0	2.58185e-12	1.74273e-07	1
OG0000349	GST_N_3	GST_C	0.00356077	2.04907e-06	6.83133e-06	6.07116e-05	7.03344e-06	1.31854e-08	4.2473e-06	1
OG0000349	GST_N	GST_C	0.00326528	9.10501e-07	3.27902e-08	1.67461e-06	1.59064e-05	3.78881e-07	1.25023e-06	1
OG0000350	NPC1_N	Patched	0.00818711	0.000379008	3.39304e-06	9.70514e-08	5.07699e-05	1.78789e-06	0.00100102	1
OG0000350	NPC1_N	Sterol-sensing	0.352381	0.0183438	0.00915255	0.00162882	0.175656	0.0071017	0.0121673	1
OG0000350	Sterol-sensing	Patched	0.228046	0.0113866	0.00560302	0.000962895	0.104076	0.00420765	0.00720058	1
OG0000351	ADH_N	ADH_zinc_N	1.31515e-07	5.78769e-10	1.16084e-15	2.29682e-13	3.80777e-13	3.04193e-12	8.53466e-08	1
OG0000359	HATPase_c	HSP90	4.8617e-12	1.00338e-13	0	0	0	1.72377e-12	2.26859e-08	1
OG0000362	Bromodomain	PWWP	0.00579187	0.0081933	0.786449	0.144179	0.0492518	0.00199498	0.00342018	1
OG0000362	EPL1	Bromodomain	7.17571e-06	2.01808e-06	1.59386e-07	0.000568075	0.0515509	0.00208929	0.747553	1
OG0000362	EPL1	PHD_2	3.51298e-06	1.32692e-06	1.59973e-08	4.37649e-06	0.000328272	0.00124417	0.52234	1
OG0000362	EPL1	PWWP	0.00580636	0.00819391	0.786225	0.144123	0.0492323	0.00199418	0.00341877	1
OG0000362	EPL1	zf-HC5HC2H_2	3.49e-06	1.3169e-06	1.56924e-08	3.53572e-06	0.000249003	0.000943685	0.396182	1
OG0000362	PHD_2	Bromodomain	7.17098e-06	2.01473e-06	7.13048e-08	0.000200927	0.0181572	0.000735714	0.263226	1
OG0000362	PHD_2	PWWP	0.00580636	0.00819391	0.786225	0.144123	0.0492323	0.00199418	0.00341877	1
OG0000362	PHD_2	zf-HC5HC2H_2	2.27388e-10	1.01387e-11	2.21779e-14	1.92229e-10	5.08892e-10	8.31406e-08	0.000135135	1
OG0000362	PHD	zf-HC5HC2H_2	0.279216	0.0134761	0.00664506	0.00115749	0.0380358	0.00153825	0.00262249	1
OG0000362	zf-HC5HC2H_2	Bromodomain	7.17098e-06	2.01473e-06	7.13048e-08	0.000200927	0.0181572	0.000735714	0.263226	1
OG0000362	zf-HC5HC2H_2	PHD	0.0152171	0.000524107	0.050264	0.00912041	0.754673	0.030501	0.052287	1
OG0000362	zf-HC5HC2H_2	PWWP	0.00580636	0.00819391	0.786225	0.144123	0.0492323	0.00199418	0.00341877	1
OG0000363	C1_1	DAGK_acc	1.68566e-06	4.39221e-09	4.51895e-10	2.18562e-06	7.15099e-09	1.46265e-07	0.00103914	1
OG0000363	C1_1	DAGK_cat	1.76622e-06	4.53855e-09	4.63108e-10	2.21591e-06	7.22936e-09	1.46993e-07	0.00104034	1
OG0000363	C1_1	RA	0.838177	0.0408886	0.0205888	0.00380367	0.000382532	2.0284e-05	3.5214e-05	1
OG0000363	C1_1	SAM_1	0.925259	0.0451021	0.0226979	0.00418961	0.000420374	2.18127e-05	3.78335e-05	0
OG0000363	DAGK_acc	Ank_2	0.168119	0.493143	0.247323	0.0453039	0.00445178	0.000184669	0.000316899	1
OG0000363	DAGK_acc	SAM_1	0.925452	0.0451187	0.0227065	0.00419118	0.000420528	2.18189e-05	3.78441e-05	0
OG0000363	DAGK_cat	Ank_2	0.168119	0.493143	0.247323	0.0453039	0.00445178	0.000184669	0.000316899	1
OG0000363	DAGK_cat	DAGK_acc	6.743e-12	1.2345e-13	0	1.37838e-12	3.9373e-12	7.65697e-10	0.000122172	1
OG0000363	DAGK_cat	SAM_1	0.925259	0.0451021	0.0226979	0.00418961	0.000420374	2.18127e-05	3.78335e-05	0
OG0000363	DAG_kinase_N	DAGK_acc	0.142997	0.00680022	0.655808	0.120176	0.0117939	0.000481281	0.0008252	1
OG0000363	DAG_kinase_N	DAGK_cat	0.142997	0.00680022	0.655808	0.120176	0.0117939	0.000481281	0.0008252	1
OG0000363	PH	C1_1	0.146989	0.00698252	0.672782	0.123283	0.0120985	0.000493589	0.00084629	1
OG0000363	PH	DAGK_acc	0.00299169	0.00855562	0.820649	0.150425	0.0147604	0.000601131	0.0010306	1
OG0000363	PH	DAGK_cat	0.00299169	0.00855562	0.820649	0.150425	0.0147604	0.000601131	0.0010306	1
OG0000363	RA	DAGK_acc	0.299918	0.435298	0.218427	0.0400182	0.00393351	0.000163733	0.000281025	1
OG0000363	RA	DAGK_cat	0.300082	0.435208	0.218361	0.0400054	0.00393225	0.000163682	0.000280938	1
OG0000364	Macro	PARP	0.00806796	0.139836	0.0880887	0.016638	0.00154885	6.35976e-05	0.022687	1
OG0000364	WWE	PARP	0.00231094	0.0214769	0.011903	0.00212653	9.4524e-05	3.63209e-06	0.00293212	1
OG0000367	BRCT	PARP	0.00102743	0.00281512	0.270049	0.0494345	0.00477183	0.000194194	0.529068	1
OG0000367	BRCT	VIT	0.00106049	0.00291286	0.279432	0.0511554	0.00494198	0.000201127	0.519972	1
OG0000367	PARP_reg	PARP	0.000113231	0.000128527	0.012188	0.00213833	9.39015e-05	0.000322226	0.782311	1
OG0000367	PARP	VIT	0.000116953	0.000123507	0.0116666	0.00204309	8.36038e-05	0.000286476	0.784959	1
OG0000367	PARP	VWA_3	0.000117358	0.0001236	0.0116687	0.00204299	8.35992e-05	0.000286477	0.784924	1
OG0000367	VIT	VWA_3	1.03056e-06	7.0344e-08	2.17835e-07	2.06856e-08	5.72598e-11	3.80011e-10	0.000236906	1
OG0000369	DUF4062	AAA_16	4.20467e-06	3.49851e-05	0.00335767	0.000528728	0.00693375	0.000280295	0.781083	1
OG0000369	DUF4062	NACHT	8.32765e-06	0.000115541	0.011582	0.00206314	8.61488e-05	0.000295496	0.784887	1
OG0000369	DUF4062	TPR_12	0.00037582	0.00290991	0.281231	0.0516032	0.0049859	0.000202889	0.524602	1
OG0000369	DUF4062	WD40	5.8894e-06	2.88131e-05	0.00265837	0.0615252	0.00593319	0.000239966	0.733306	1
OG0000369	NACHT	WD40	0.0136062	0.459741	0.2319	0.0424961	0.0724049	0.00293001	0.0382867	1
OG0000369	TROVE	DUF4062	7.2361e-06	2.33767e-06	2.91423e-05	0.000572107	0.00750141	0.000303007	0.783945	1
OG0000369	TROVE	WD40	8.73212e-05	3.4728e-05	0.00313787	0.0719788	0.00695176	0.000281029	0.726487	1
OG0000371	DEAD	Helicase_C	2.50364e-10	1.0946e-10	0	0	3.68627e-15	1.97558e-11	1.38891e-07	1
OG0000371	DEAD	HRDC	6.71147e-06	1.99364e-06	2.41337e-08	1.30519e-06	8.21364e-07	2.53339e-06	0.000949159	1
OG0000371	DEAD	HTH_40	0.900602	0.0439208	0.0221056	0.00408061	0.00453797	0.000188188	0.000323011	0
OG0000371	DEAD	RecQ_Zn_bind	1.07769e-08	2.48493e-09	4.07499e-14	4.51845e-13	3.56318e-13	7.78745e-11	6.53491e-07	1
OG0000371	DEAD	RQC	6.69211e-06	1.98865e-06	7.9343e-07	1.28063e-06	1.53372e-07	2.57386e-07	0.000660338	1
OG0000371	Helicase_C	HRDC	6.22523e-06	1.95624e-06	2.33943e-08	1.28567e-06	1.84918e-07	3.64994e-07	0.000945052	1
OG0000371	Helicase_C	HTH_40	0.891873	0.0435598	0.0219216	0.00404455	0.00449454	0.000186335	0.0108031	1
OG0000371	Helicase_C	RecQ_Zn_bind	4.40066e-09	8.38641e-10	3.92844e-15	6.07509e-14	4.7888e-14	2.52899e-11	5.59083e-07	1
OG0000371	Helicase_C	RQC	6.09324e-06	1.84476e-06	6.41956e-07	1.17327e-06	1.33249e-07	2.14232e-07	0.00063231	1
OG0000371	HRDC	HTH_40	0.89235	0.0436067	0.0219459	0.00404901	0.00449939	0.000186531	0.0108145	1
OG0000371	RecQ_Zn_bind	HRDC	6.6235e-05	1.97402e-06	3.42214e-08	1.30282e-06	8.2003e-07	2.53038e-06	0.000948791	1
OG0000371	RecQ_Zn_bind	HTH_40	0.908434	0.0443728	0.0223344	0.00412255	0.00458352	0.000190029	0.000326166	0
OG0000371	RecQ_Zn_bind	RQC	6.67086e-05	1.94835e-06	2.30837e-06	1.23787e-06	1.43536e-07	2.34373e-07	0.000648799	1
OG0000371	RQC	HRDC	6.92493e-06	2.01877e-06	8.43424e-07	1.46878e-06	1.52473e-05	3.47731e-07	0.000946733	1
OG0000371	RQC	HTH_40	0.835774	0.0408202	0.0205498	0.00379369	0.00422235	0.000175342	0.0101667	1
OG0000372	Rap_GAP	CNH	5.70039e-06	4.71762e-07	3.88348e-07	0.00105858	3.14377e-05	0.00148525	0.764922	1
OG0000373	A2M	A2M_comp	0.816705	0.111416	0.0597129	0.0110825	0.001097	4.91632e-05	8.47383e-05	1
OG0000373	A2M	A2M_recep	0.845308	0.0945835	0.0499518	0.00925381	0.000917421	4.19028e-05	7.22835e-05	1
OG0000373	A2M_comp	A2M_recep	0.810314	0.115086	0.0619614	0.0115073	0.00113874	5.08513e-05	8.76353e-05	1
OG0000373	A2M_N_2	A2M	0.800881	0.120617	0.0651918	0.0121132	0.00119824	5.3257e-05	9.17623e-05	1
OG0000373	A2M_N_2	A2M_comp	0.828547	0.104517	0.0556242	0.0103139	0.00102151	4.61108e-05	7.95013e-05	1
OG0000373	A2M_N_2	A2M_recep	0.852672	0.0902324	0.0474506	0.0087859	0.000871475	4.00452e-05	6.90973e-05	1
OG0000373	A2M_N_2	Thiol-ester_cl	0.849286	0.0922373	0.048598	0.00900041	0.000892538	4.08967e-05	7.05578e-05	1
OG0000373	A2M_N	A2M	0.889341	0.0679471	0.0350853	0.00648552	0.000645678	3.09184e-05	5.34459e-05	1
OG0000373	A2M_N	A2M_comp	0.89156	0.0665704	0.0343295	0.00634517	0.000631904	3.03616e-05	5.24912e-05	1
OG0000373	A2M_N	A2M_N_2	0.88604	0.0699822	0.0362061	0.00669378	0.000666119	3.17446e-05	5.48626e-05	1
OG0000373	A2M_N	A2M_recep	0.854532	0.0524333	0.0267612	0.00494516	0.000494534	2.48102e-05	4.29737e-05	1
OG0000373	A2M_N	Thiol-ester_cl	0.892037	0.0662739	0.0341668	0.00631494	0.000628937	3.02417e-05	5.22856e-05	1
OG0000373	A2M	Thiol-ester_cl	0.83974	0.0978657	0.0518488	0.00960903	0.000952302	4.3313e-05	7.47027e-05	1
OG0000373	Thiol-ester_cl	A2M_comp	0.817461	0.110923	0.0594915	0.0110429	0.00109312	4.90069e-05	8.44708e-05	1
OG0000373	Thiol-ester_cl	A2M_recep	0.849513	0.09113	0.0480346	0.00889711	0.000882409	4.04875e-05	6.98566e-05	1
OG0000373	zf-Sec23_Sec24	VWA_2	0.0174739	0.000657327	0.0646516	0.0117676	0.00105623	0.00365404	0.417201	1
OG0000377	SAM_PNT	Ets	0.896883	0.0637271	0.0327896	0.00605982	0.000603902	2.923e-05	5.05509e-05	1
OG0000389	TPR_11	RPAP3_C	5.85047e-06	1.91007e-06	3.02931e-08	1.281e-06	1.00332e-07	7.55449e-08	6.3058e-06	1
OG0000389	TPR_11	TPR_1	4.33865e-07	5.64062e-07	1.42884e-08	1.96634e-05	4.92161e-08	1.24441e-08	3.27629e-06	1
OG0000389	TPR_11	TPR_2	0.00470072	7.60781e-06	0.000537119	1.31628e-06	2.3391e-06	7.69727e-06	0.0113517	1
OG0000389	TPR_1	RPAP3_C	6.62652e-06	6.15845e-06	0.00040238	0.00183269	6.10334e-05	2.19781e-06	7.6723e-06	1
OG0000389	TPR_1	TPR_11	0.0018219	0.00512274	0.00237531	0.0544152	0.00522654	0.0178112	0.0305937	1
OG0000391	Peptidase_M16	Peptidase_M16_C	2.97512e-12	4.8651e-14	0	0	0	2.07092e-12	8.28322e-08	1
OG0000395	Ank_2	Ion_trans	0.0113511	0.600387	0.322053	0.0596293	0.00586056	0.000241673	0.000414786	1
OG0000397	AA_permease_2	AA_permease_C	0.0027682	0.000164361	9.8839e-09	4.12085e-06	5.35661e-06	1.02816e-07	0.000477454	1
OG0000399	L27	PDZ	0.92604	0.045602	0.0229643	0.00423885	0.000425206	2.20079e-05	3.81682e-05	0
OG0000402	DEAD	DUF4217	2.78622e-11	2.948e-13	0	0	3.90162e-15	3.57958e-11	2.59235e-07	1
OG0000402	DEAD	Helicase_C	8.25893e-12	1.4394e-13	0	0	0	5.94993e-12	6.43578e-08	1
OG0000402	Helicase_C	DUF4217	1.9279e-11	2.52002e-13	0	0	4.42452e-15	3.97717e-11	3.20636e-07	1
OG0000405	Peptidase_S8	P_proprotein	5.65356e-10	1.69159e-09	6.42337e-12	7.23587e-09	5.34804e-05	2.50411e-05	0.0186657	1
OG0000405	S8_pro-domain	Peptidase_S8	5.90205e-07	7.20154e-07	1.44067e-07	0.000727492	0.0663639	0.00310251	0.710029	1
OG0000405	S8_pro-domain	P_proprotein	8.40493e-07	8.34646e-07	1.59893e-07	0.000778887	0.0696031	0.003197	0.709599	1
OG0000406	NTP_transf_2	PAP_assoc	0.00420469	2.0469e-06	6.74707e-06	1.14695e-06	6.7783e-06	1.09135e-08	8.42366e-06	1
OG0000406	PAP_assoc	NTP_transf_2	0.864816	0.0421285	0.0212077	0.00391687	0.000393631	2.07324e-05	3.59823e-05	1
OG0000406	zf-met	PAP_assoc	0.882005	0.0429737	0.0216313	0.00399439	0.000401232	2.10394e-05	3.65084e-05	1
OG0000410	E1-E2_ATPase	Hydrolase	5.63315e-08	4.73441e-10	2.42524e-15	5.51596e-14	2.14325e-14	5.1106e-12	4.35967e-08	1
OG0000410	HMA	E1-E2_ATPase	6.96309e-08	7.64806e-10	7.49038e-15	3.11218e-13	2.74856e-13	3.36237e-11	8.39266e-08	1
OG0000410	HMA	Hydrolase	3.07915e-07	2.23402e-08	1.02222e-13	6.09753e-13	4.90479e-13	4.55967e-11	1.00647e-07	1
OG0000413	AMP-binding	AMP-binding_C	0.00117879	2.13774e-07	4.23809e-10	1.34032e-08	8.91426e-10	6.28365e-09	1.96122e-06	1
OG0000415	Cation_ATPase	Cation_ATPase_C	4.2211e-06	5.49863e-06	0.000398128	4.99402e-08	1.6526e-06	5.97862e-06	0.000382414	1
OG0000415	Cation_ATPase	Hydrolase_3	0.000101803	0.00295347	0.00128863	0.000138972	0.0145815	0.000589119	0.000989373	1
OG0000415	Cation_ATPase_N	Cation_ATPase	5.82347e-06	6.35939e-06	0.000449754	5.67567e-08	2.47473e-06	8.69199e-06	0.000533581	1
OG0000415	Cation_ATPase_N	Cation_ATPase_C	4.98492e-09	3.4304e-10	1.54945e-12	3.60276e-12	2.56514e-10	1.72579e-08	5.2488e-07	1
OG0000415	Cation_ATPase_N	E1-E2_ATPase	3.95026e-09	2.89148e-10	1.3116e-12	2.96196e-12	2.12789e-10	1.48528e-08	3.7539e-07	1
OG0000415	Cation_ATPase_N	Hydrolase	2.81903e-06	7.57052e-08	6.78222e-10	1.95603e-09	7.35204e-09	1.05583e-07	1.53159e-06	1
OG0000415	Cation_ATPase_N	Hydrolase_3	0.000101282	0.00295294	0.00128727	0.000138826	0.0145726	0.000588755	0.000988743	1
OG0000415	E1-E2_ATPase	Cation_ATPase	4.86523e-06	5.81006e-06	0.000415989	5.2021e-08	1.72029e-06	6.13815e-06	0.000385327	1
OG0000415	E1-E2_ATPase	Cation_ATPase_C	2.63602e-09	2.24862e-10	1.00319e-12	2.08263e-12	1.68397e-10	1.28224e-08	3.14882e-07	1
OG0000415	E1-E2_ATPase	Hydrolase	2.75465e-06	6.78857e-08	5.36094e-10	1.50578e-09	5.76171e-09	9.2796e-08	1.05908e-06	1
OG0000415	E1-E2_ATPase	Hydrolase_3	0.000101803	0.00295347	0.00128863	0.000138972	0.0145815	0.000589119	0.000989373	1
OG0000415	Hydrolase_3	Cation_ATPase_C	0.000101803	0.00295347	0.00128863	0.000138972	0.0145815	0.000589119	0.000989373	1
OG0000415	Hydrolase	Cation_ATPase_C	2.37279e-06	5.73886e-08	4.35443e-10	1.2326e-09	4.92503e-09	8.99287e-08	1.01349e-06	1
OG0000420	CH	Calponin	0.00742549	0.000593241	0.000119651	0.352571	0.571536	0.0231456	0.0397787	1
OG0000421	DEAD	Helicase_C	9.55852e-11	8.48353e-12	0	3.26145e-13	5.53799e-14	1.49352e-11	2.88721e-07	1
OG0000421	KH_1	DEAD	0.917081	0.044706	0.0224996	0.00415332	0.000416816	2.16689e-05	3.75872e-05	0
OG0000421	KH_1	Helicase_C	0.917081	0.044706	0.0224996	0.00415332	0.000416816	2.16689e-05	3.75872e-05	0
OG0000422	AA_permease_N	AA_permease	0.0246828	0.000998619	0.000311485	0.887627	0.0870662	0.00352253	0.00603765	1
OG0000422	AA_permease_N	SLC12	0.0230474	0.000929257	0.000293707	0.856489	0.0840107	0.00339904	0.00582593	1
OG0000422	AA_permease	SLC12	6.27384e-11	1.61367e-11	1.39676e-12	1.71387e-09	1.67808e-09	2.88394e-06	4.06061e-06	1
OG0000425	Peptidase_M10	Hemopexin	0.86673	0.0791729	0.041395	0.00766178	0.000761151	3.55862e-05	6.14514e-05	1
OG0000425	PG_binding_1	Hemopexin	0.863205	0.0476315	0.0241672	0.00446468	0.000447385	2.29047e-05	3.97067e-05	1
OG0000425	PG_binding_1	Peptidase_M10	0.821567	0.107704	0.0578129	0.010734	0.00106275	4.77761e-05	8.2347e-05	1
OG0000428	Alpha-mann_mid	Glyco_hydro_38C	1.0236e-09	2.16995e-10	7.79792e-12	6.6906e-09	1.48375e-11	5.39523e-11	3.38141e-07	1
OG0000428	Glyco_hydro_38	Alpha-mann_mid	5.17366e-10	9.23618e-11	2.68849e-12	1.93301e-09	2.2285e-12	1.23307e-11	2.71815e-07	1
OG0000428	Glyco_hydro_38	Glyco_hydro_38C	9.15564e-10	1.96353e-10	7.03891e-12	6.0112e-09	1.30329e-11	4.71659e-11	3.30722e-07	1
OG0000429	PRK	UPRTase	7.20367e-06	2.01394e-06	2.12256e-08	6.75249e-08	1.5155e-07	2.49678e-07	0.000631736	1
OG0000430	Hist_deacetyl	zf-UBP	0.870716	0.0424844	0.0213884	0.00395	0.00039688	2.08636e-05	3.62072e-05	1
OG0000431	AAA_2	ClpB_D2-small	2.00765e-08	3.58741e-10	3.28676e-15	4.3048e-14	7.37585e-13	4.094e-11	7.63906e-08	1
OG0000431	Ank_2	AAA_2	0.000283272	0.0006088	0.000109643	0.44905	0.487972	0.019728	0.0338294	1
OG0000431	Ank_2	ClpB_D2-small	0.000280847	0.000607498	0.000109468	0.448793	0.487692	0.0197167	0.0338099	1
OG0000431	Ank	AAA_2	0.000861818	0.00102379	0.00031797	0.898997	0.0881822	0.00356764	0.00611501	1
OG0000431	Ank	ClpB_D2-small	0.00083444	0.00100729	0.000313738	0.891584	0.0874548	0.00353824	0.0060646	1
OG0000436	DnaJ_C	DnaJ_CXXCXGXG	1.86083e-08	3.51561e-11	0	0	1.52778e-14	1.02569e-11	3.62666e-07	1
OG0000436	DnaJ	DnaJ_C	1.6431e-11	2.73108e-13	0	0	0	3.07666e-12	7.94165e-08	1
OG0000436	DnaJ	DnaJ_CXXCXGXG	1.86083e-08	3.51561e-11	0	0	1.52778e-14	1.02569e-11	3.62666e-07	1
OG0000438	DUF971	TauD	1.74622e-07	1.20992e-09	9.71895e-13	7.51158e-09	2.51314e-06	0.000137633	0.0239321	1
OG0000439	ACAS_N	AMP-binding	1.58579e-09	5.03922e-11	2.98044e-13	4.16214e-11	2.13919e-11	3.43301e-11	3.07674e-07	1
OG0000439	ACAS_N	AMP-binding_C	1.78958e-09	5.5891e-11	3.38452e-13	4.76437e-11	2.45583e-11	3.96911e-11	3.14847e-07	1
OG0000439	AMP-binding	AMP-binding_C	6.99825e-11	8.19117e-12	8.16424e-14	1.51791e-11	8.91877e-12	2.022e-11	2.19205e-07	1
OG0000440	PK	PK_C	3.44644e-07	6.40199e-09	5.3203e-12	1.77682e-11	3.0753e-11	4.37496e-10	1.57033e-07	1
OG0000442	Gal_mutarotas_2	Glyco_hydro_31	0.00387047	9.66873e-07	6.44961e-06	6.9494e-08	6.66219e-06	8.83629e-09	3.44438e-06	1
OG0000442	NtCtMGAM_N	Gal_mutarotas_2	0.00428406	9.99342e-07	6.59356e-06	7.04777e-08	6.7656e-06	9.62053e-09	5.32914e-06	1
OG0000442	NtCtMGAM_N	Glyco_hydro_31	8.77574e-05	1.33827e-08	2.48799e-10	7.02695e-10	1.3147e-09	1.21697e-09	1.03716e-06	1
OG0000442	Trefoil	Gal_mutarotas_2	0.00631332	8.66082e-05	0.00814353	0.00139589	0.110293	0.00445737	0.258114	1
OG0000442	Trefoil	Glyco_hydro_31	0.00340076	1.97304e-06	8.88883e-07	1.93063e-06	3.51654e-05	0.00011973	0.00696757	1
OG0000442	Trefoil	NtCtMGAM_N	0.00340611	2.17435e-06	2.0484e-05	1.93211e-06	3.51898e-05	0.000119788	0.00696859	1
OG0000444	SPX	EXS	1.36448e-05	1.43019e-07	2.3905e-09	1.19256e-07	3.15455e-09	7.48517e-10	2.58863e-06	1
OG0000445	FAD_binding_6	NAD_binding_1	6.35137e-08	4.94813e-09	4.01724e-15	5.87531e-13	2.07165e-13	6.33198e-11	2.24357e-07	1
OG0000445	Oxidored-like	FAD_binding_6	0.884081	0.0430871	0.0216885	0.00400487	0.00040226	2.10809e-05	3.65796e-05	1
OG0000445	Oxidored-like	NAD_binding_1	0.884081	0.0430871	0.0216885	0.00400487	0.00040226	2.10809e-05	3.65796e-05	1
OG0000446	RNase_PH	RNase_PH_C	2.71345e-10	4.43498e-12	1.06275e-15	3.89967e-15	4.91693e-14	2.06665e-11	2.31811e-07	1
OG0000449	Alpha_kinase	Sel1	0.686548	0.0334394	0.0167784	0.239576	0.0235045	0.000954419	0.0016361	1
OG0000450	DEAD	Helicase_C	1.45508e-10	4.37249e-12	0	3.45434e-14	1.61741e-12	1.24007e-11	1.56472e-07	1
OG0000451	ABC_membrane_2	ABC_tran	6.05294e-09	9.39904e-12	0	0	0	1.9527e-12	3.99809e-08	1
OG0000453	Cu2_monooxygen	Cu2_monoox_C	0.000529411	0.00305486	0.00165487	0.000219432	0.000127706	0.000889521	0.0015654	1
OG0000453	DOMON	Cu2_monoox_C	0.0461186	0.00582789	0.00293505	0.000452543	0.000383076	0.00131874	0.002251	1
OG0000453	DOMON	Cu2_monooxygen	0.0446572	0.00541672	0.00270639	0.000409688	0.000335857	0.00115649	0.00197131	1
OG0000455	HMA	Sod_Cu	0.00451763	2.22314e-06	2.1862e-05	7.33976e-06	0.000544617	0.00185497	0.107937	1
OG0000456	Inhibitor_I29	Peptidase_C1	0.0250147	0.00102974	0.000328626	0.001172	1.58716e-07	2.8492e-07	0.000798949	1
OG0000457	Peptidase_M16_C	Peptidase_M16_M	2.3383e-08	2.74606e-10	6.36281e-14	1.3839e-11	2.66753e-11	3.90512e-10	3.59566e-07	1
OG0000457	Peptidase_M16_M	Peptidase_M16_C	9.33429e-06	3.46156e-08	4.37574e-10	3.21186e-08	1.31267e-09	1.509e-09	9.12951e-07	1
OG0000457	Peptidase_M16	Peptidase_M16_C	2.53141e-08	2.89531e-10	6.31178e-14	1.32019e-11	2.5254e-11	3.61155e-10	2.8466e-07	1
OG0000457	Peptidase_M16	Peptidase_M16_M	2.10151e-08	1.90231e-10	2.49676e-14	4.54354e-12	5.54451e-12	2.83581e-10	2.9409e-07	1
OG0000458	PH	Oxysterol_BP	5.73851e-05	6.54795e-07	3.23688e-08	9.43649e-05	0.00930379	0.000418505	0.000792163	1
OG0000459	PHD	MOZ_SAS	0.000153262	2.0692e-06	3.45974e-06	0.0155729	0.87251	0.0352984	0.0605909	1
OG0000459	Tudor-knot	MOZ_SAS	7.91164e-07	3.82217e-09	4.06887e-12	1.00057e-10	1.84267e-10	2.72072e-09	2.77828e-06	1
OG0000461	Ald_Xan_dh_C	Ald_Xan_dh_C2	4.39174e-08	8.31153e-09	2.38628e-10	1.82194e-08	4.53092e-10	7.86855e-10	7.68885e-07	1
OG0000461	CO_deh_flav_C	Ald_Xan_dh_C	8.00122e-07	1.15883e-08	2.97446e-10	2.04395e-08	4.85589e-10	7.37028e-10	4.73327e-07	1
OG0000461	CO_deh_flav_C	Ald_Xan_dh_C2	8.20962e-07	1.22953e-08	3.20737e-10	2.22603e-08	5.34517e-10	8.30564e-10	7.8036e-07	1
OG0000461	FAD_binding_5	Ald_Xan_dh_C	1.024e-06	1.32146e-08	3.29516e-10	2.19465e-08	5.14992e-10	7.4988e-10	4.75515e-07	1
OG0000461	FAD_binding_5	Ald_Xan_dh_C2	1.05015e-06	1.40138e-08	3.55142e-10	2.38896e-08	5.66602e-10	8.44628e-10	7.83579e-07	1
OG0000461	FAD_binding_5	CO_deh_flav_C	1.26263e-06	1.49695e-08	3.64201e-10	2.35812e-08	5.46948e-10	7.64103e-10	4.77971e-07	1
OG0000461	Fer2_2	Ald_Xan_dh_C	1.01577e-06	1.93086e-08	5.54463e-10	4.07076e-08	1.53837e-09	1.02905e-09	8.21829e-07	1
OG0000461	Fer2_2	Ald_Xan_dh_C2	1.01577e-06	1.93086e-08	5.54463e-10	4.07076e-08	1.53837e-09	1.02905e-09	8.21829e-07	1
OG0000461	Fer2_2	CO_deh_flav_C	1.25444e-06	2.18312e-08	6.09768e-10	4.34296e-08	1.62167e-09	1.04812e-09	8.25217e-07	1
OG0000461	Fer2_2	FAD_binding_5	1.13834e-06	2.03564e-08	5.76967e-10	4.17888e-08	1.57098e-09	1.03575e-09	8.22845e-07	1
OG0000461	Fer2	Ald_Xan_dh_C	6.50921e-06	1.52838e-07	5.196e-09	2.61836e-07	8.47182e-09	3.02016e-09	3.08421e-06	1
OG0000461	Fer2	Ald_Xan_dh_C2	6.50921e-06	1.52838e-07	5.196e-09	2.61836e-07	8.47182e-09	3.02016e-09	3.08421e-06	1
OG0000461	Fer2	CO_deh_flav_C	7.99346e-06	1.71732e-07	5.70147e-09	2.82566e-07	9.10143e-09	3.14279e-09	3.11131e-06	1
OG0000461	Fer2	FAD_binding_5	7.29274e-06	1.62693e-07	5.45946e-09	2.72636e-07	8.79981e-09	3.08399e-09	3.09829e-06	1
OG0000461	Fer2	Fer2_2	5.4033e-06	1.36079e-07	4.6976e-09	2.38785e-07	7.70821e-09	2.56959e-09	1.46993e-06	1
OG0000463	CathepsinC_exc	Peptidase_C1	0.0045866	2.04258e-06	1.15643e-06	0.00471498	0.000343954	1.36447e-05	2.39536e-06	1
OG0000463	Propeptide_C1	Peptidase_C1	6.74026e-06	9.65056e-07	8.69904e-06	0.00109326	4.5962e-08	7.12308e-08	6.38418e-06	1
OG0000464	DEAD	Helicase_C	5.04636e-11	7.45582e-12	0	3.32751e-15	6.07266e-14	3.90206e-11	1.6279e-07	1
OG0000464	DEAD	Sec63	4.49289e-11	7.26577e-12	0	3.93883e-15	6.6832e-14	4.01787e-11	1.6419e-07	1
OG0000464	Helicase_C	DEAD	1.42289e-08	6.09297e-09	2.21337e-13	9.74929e-13	1.37448e-11	2.93473e-10	7.17368e-07	1
OG0000464	Helicase_C	Sec63	1.77703e-11	2.6463e-12	0	0	2.15518e-14	3.26005e-11	1.4175e-07	1
OG0000464	Sec63	DEAD	1.04495e-08	5.45213e-09	2.04494e-13	9.32381e-13	1.31812e-11	2.81858e-10	6.62689e-07	1
OG0000464	Sec63	Helicase_C	0.000206475	0.00038832	2.1469e-08	7.23398e-08	6.95753e-06	1.04815e-08	6.44911e-06	1
OG0000465	PIN_4	RNB	7.19564e-06	2.01352e-06	2.12255e-08	6.75624e-08	1.00982e-07	7.64036e-08	6.53004e-06	1
OG0000469	Fz	Frizzled	0.797684	0.105707	0.0564974	0.0104792	0.00103406	4.64548e-05	0.0256426	1
OG0000474	Dynamin_M	GED	8.40795e-10	5.75492e-11	1.41456e-15	8.48241e-14	1.00548e-12	1.95798e-10	4.5298e-07	1
OG0000474	Dynamin_M	PH	7.16599e-06	4.078e-06	0.000197701	0.899704	0.0886861	0.00359781	0.00618849	1
OG0000474	Dynamin_N	Dynamin_M	3.84909e-10	2.67922e-11	0	3.32865e-14	4.24069e-13	1.30142e-10	2.12821e-07	1
OG0000474	Dynamin_N	GED	9.88294e-10	6.47823e-11	1.56409e-15	9.20269e-14	1.08254e-12	1.9975e-10	4.54685e-07	1
OG0000474	Dynamin_N	PH	7.16599e-06	4.078e-06	0.000197701	0.899704	0.0886861	0.00359781	0.00618849	1
OG0000474	PH	GED	7.22108e-06	4.08462e-06	0.000197822	0.899736	0.0886613	0.00359618	0.0061843	1
OG0000477	Dicer_dimer	PAZ	0.437953	0.0214316	0.0106882	0.00192074	0.00610665	0.000248834	0.000415319	1
OG0000477	Dicer_dimer	Ribonuclease_3	0.0320857	0.00140003	0.000517981	2.54389e-06	0.000391513	1.57596e-05	6.48719e-06	1
OG0000477	Helicase_C	Dicer_dimer	0.0314694	0.00140762	0.000522527	2.90159e-06	0.000393667	1.58033e-05	6.44951e-06	1
OG0000477	Helicase_C	PAZ	0.423952	0.0207393	0.0103366	0.00185435	0.00589145	0.000240055	0.000399922	1
OG0000477	Helicase_C	Ribonuclease_3	0.0322319	0.00140718	0.000521159	2.61856e-06	0.000344101	1.37744e-05	2.92281e-06	1
OG0000477	PAZ	Ribonuclease_3	0.399516	0.0214646	0.0107599	0.00193081	0.0061226	0.000249309	0.000415372	1
OG0000477	ResIII	Dicer_dimer	0.0357931	0.00153883	0.000585778	1.36388e-05	0.0014007	5.65264e-05	7.63184e-05	1
OG0000477	ResIII	Helicase_C	0.0330627	0.00140455	0.000517853	1.12898e-06	8.15476e-06	6.06279e-08	3.49634e-06	1
OG0000477	ResIII	PAZ	0.650199	0.0316531	0.0158715	0.00290005	0.00476423	0.000195752	0.000329308	1
OG0000477	ResIII	Ribonuclease_3	0.0348329	0.00149157	0.000561786	9.10998e-06	0.000896317	3.60737e-05	4.1084e-05	1
OG0000478	NAD_binding_4	Sterile	0.00384603	1.96808e-06	7.3567e-08	1.52355e-07	8.02159e-08	1.01719e-08	7.41878e-06	1
OG0000481	RIIa	cNMP_binding	0.000122275	0.000372152	3.33665e-06	0.00942423	0.877328	0.0356082	0.0613775	1
OG0000482	Longin	Synaptobrevin	1.17219e-06	1.09093e-07	8.88216e-12	2.48278e-11	3.36345e-12	3.79876e-11	1.27369e-07	1
OG0000487	HLH	PAS	0.00333982	1.02808e-05	0.000818424	0.899403	0.0883275	0.00357589	0.00613443	1
OG0000487	HLH	PAS_11	0.00570202	0.000268797	0.0559714	0.846039	0.0836209	0.00339764	0.00585537	1
OG0000487	PAS	PAS_11	0.082341	0.00752694	0.756291	0.140367	0.0137852	0.000561985	0.000964069	1
OG0000487	PAS	PAS_3	0.891885	0.0522642	0.0266025	0.00491385	0.000491449	2.46853e-05	4.27589e-05	1
OG0000488	UIM	SH3_1	0.92576	0.0452391	0.0227704	0.004203	0.000421688	2.18658e-05	3.79245e-05	0
OG0000488	VHS	FYVE	0.000209756	0.000394367	2.15938e-06	0.00966945	0.8778	0.0355009	0.0609131	1
OG0000488	VHS	GAT	1.53473e-05	1.54776e-07	1.69357e-10	5.40273e-10	1.27125e-09	2.29884e-09	4.01704e-06	1
OG0000488	VHS	SH3_1	7.42443e-06	9.3404e-06	0.000702037	0.00986437	0.877066	0.0354613	0.0608229	1
OG0000488	VHS	UIM	0.654007	0.0318939	0.0159955	0.00292342	0.27019	0.0109226	0.0187237	1
OG0000490	HAD_2	Abhydrolase_1	0.011997	0.00037633	0.0365467	0.83913	0.0823136	0.0033306	0.0057089	1
OG0000491	Cation_ATPase_C	ATP_Ca_trans_C	0.152253	0.00726244	0.699122	0.128121	0.0125728	0.000512742	0.000879079	1
OG0000491	Cation_ATPase_N	ATP_Ca_trans_C	0.920336	0.0450251	0.022665	0.00418374	0.000419793	2.17888e-05	3.77911e-05	0
OG0000491	Cation_ATPase_N	Cation_ATPase_C	3.3107e-08	4.69008e-09	6.97017e-13	8.27692e-13	4.64057e-13	4.01635e-11	1.33584e-07	1
OG0000491	Cation_ATPase_N	E1-E2_ATPase	1.48299e-08	2.94445e-10	1.13734e-13	3.49179e-13	2.79937e-13	3.32867e-11	1.28724e-07	1
OG0000491	Cation_ATPase_N	HAD	1.96686e-05	0.000388993	3.8653e-07	0.00120886	5.86008e-07	1.72776e-06	1.70315e-06	1
OG0000491	E1-E2_ATPase	ATP_Ca_trans_C	0.920336	0.0450251	0.022665	0.00418374	0.000419793	2.17888e-05	3.77911e-05	0
OG0000491	E1-E2_ATPase	Cation_ATPase_C	5.74018e-09	1.03741e-10	8.94879e-15	6.58281e-14	5.87353e-14	1.41598e-11	6.57998e-08	1
OG0000491	E1-E2_ATPase	HAD	1.96138e-05	0.000387607	3.10888e-07	0.00120051	3.23405e-07	8.341e-07	1.66633e-06	1
OG0000491	HAD	ATP_Ca_trans_C	0.147448	0.00700566	0.674954	0.123681	0.0121376	0.000495168	0.000848996	1
OG0000491	HAD	Cation_ATPase_C	7.16325e-06	2.01352e-06	3.08932e-07	0.00119503	3.22199e-07	8.31738e-07	1.66434e-06	1
OG0000493	Ins145_P3_rec	Ion_trans	6.6346e-06	1.72236e-06	1.90523e-08	7.41739e-06	1.90878e-07	4.3967e-07	7.28144e-06	1
OG0000493	Ins145_P3_rec	MIR	5.2837e-06	1.57388e-06	2.01138e-08	1.73968e-05	0.000142391	5.81302e-06	0.000343895	1
OG0000493	Ins145_P3_rec	RIH_assoc	3.3091e-06	8.46267e-07	8.51469e-09	3.32099e-06	1.68792e-08	1.4532e-08	1.1328e-06	1
OG0000493	Ins145_P3_rec	RYDR_ITPR	3.37089e-06	1.09643e-06	1.24746e-08	5.14697e-06	5.68784e-08	2.86508e-08	1.04261e-05	1
OG0000493	MIR	Ion_trans	6.87767e-06	1.84014e-06	2.04063e-07	0.000858379	0.0115985	0.000480529	0.0289509	1
OG0000493	MIR	RIH_assoc	5.83574e-06	1.70304e-06	2.11086e-08	1.61837e-05	0.0001182	4.71109e-06	0.000268986	1
OG0000493	MIR	RYDR_ITPR	5.50643e-06	1.62603e-06	2.105e-08	1.94359e-05	0.000167726	6.84916e-06	0.000405361	1
OG0000493	RIH_assoc	Ion_trans	3.93505e-06	1.07734e-06	1.17203e-08	4.94018e-06	1.33604e-07	3.43833e-07	6.09263e-06	1
OG0000493	RYDR_ITPR	Ion_trans	6.61531e-06	1.71615e-06	1.92266e-08	8.79893e-06	1.7754e-05	4.99134e-07	1.03402e-05	1
OG0000493	RYDR_ITPR	RIH_assoc	3.7484e-06	1.07304e-06	1.16408e-08	4.83863e-06	4.85237e-08	5.97221e-09	1.29666e-06	1
OG0000496	CENP-B_N	DDE_1	0.911799	0.0487121	0.0246561	0.00455254	0.000455989	2.32521e-05	4.03014e-05	0
OG0000496	CENP-B_N	HTH_Tnp_Tc5	0.885069	0.0706954	0.0365788	0.00676244	0.000672855	3.20167e-05	5.53291e-05	1
OG0000496	HTH_Tnp_Tc5	DDE_1	0.0075518	0.54065	0.350411	0.0666525	0.0308223	0.00125327	0.00215539	1
OG0000501	Arrestin_N	Arrestin_C	0.616765	0.169199	0.0983863	0.0184768	0.0867761	0.00352225	0.00606259	1
OG0000504	zf-UBR	ClpS	7.02838e-06	1.92405e-06	2.68151e-08	3.08644e-05	0.0538354	0.00221383	0.0297136	1
OG0000506	Ank_2	Patatin	0.922492	0.0481761	0.0243506	0.0044955	0.00045039	2.30257e-05	3.99132e-05	0
OG0000506	Ank_5	Patatin	0.874742	0.0429247	0.0216174	0.00399217	0.000401017	2.10307e-05	3.64937e-05	1
OG0000507	PLAT	Lipoxygenase	0.874248	0.0538179	0.0274789	0.00507721	0.000507424	2.53279e-05	4.38481e-05	1
OG0000513	BCDHK_Adom3	HATPase_c	5.23748e-11	6.46908e-13	0	5.88357e-13	3.99518e-09	2.15612e-08	4.88122e-07	1
OG0000514	RNase_PH	RNase_PH_C	0.00400731	8.7289e-07	2.28522e-08	1.19052e-06	6.36331e-06	1.44711e-08	2.05984e-06	1
OG0000515	La	RRM_1	6.58033e-05	1.86817e-06	2.17357e-08	1.20169e-06	7.84654e-08	1.93951e-08	1.72894e-05	1
OG0000515	La	RRM_3	1.05581e-06	2.50709e-07	6.92039e-09	1.05989e-07	1.02894e-07	2.87648e-07	0.00105757	1
OG0000515	RRM_1	RRM_3	6.27956e-05	1.90754e-06	4.17323e-08	4.88162e-05	3.99916e-05	0.000137289	0.114126	1
OG0000516	Pkinase	HGTP_anticodon2	0.00421148	1.8881e-06	7.77488e-08	3.28823e-06	0.000178864	6.95975e-06	0.0027739	1
OG0000516	Pkinase	tRNA-synt_His	0.00451151	2.06703e-06	6.92668e-06	1.29993e-06	9.51312e-08	5.56064e-08	0.000126801	1
OG0000516	RWD	Pkinase	0.00456577	2.02618e-06	2.18742e-08	1.38787e-06	6.98478e-06	1.05298e-08	6.22682e-06	1
OG0000516	RWD	tRNA-synt_His	0.00451586	2.07212e-06	6.96366e-06	1.40331e-06	8.15584e-06	5.74337e-08	0.000127544	1
OG0000516	tRNA-synt_His	HGTP_anticodon2	0.00421467	2.00868e-06	1.2453e-05	7.93045e-05	0.00706015	0.000285155	0.114469	1
OG0000525	Amidohydro_1	OTCace	0.879405	0.0428792	0.0215701	0.00397648	0.000392805	2.03598e-05	0.0532394	1
OG0000525	Amidohydro_1	OTCace_N	0.879405	0.0428792	0.0215701	0.00397648	0.000392805	2.03598e-05	0.0532394	1
OG0000525	CPSase_L_D2	Amidohydro_1	0.87939	0.0429853	0.0216269	0.00398698	0.000393818	2.04001e-05	0.0533434	1
OG0000525	CPSase_L_D2	CPSase_L_D3	1.54449e-08	8.78147e-10	1.88289e-12	2.17164e-10	1.0415e-07	1.49376e-09	2.54459e-06	1
OG0000525	CPSase_L_D2	MGS	3.69269e-07	1.02428e-07	3.45836e-09	1.8411e-08	3.50986e-06	9.69009e-08	0.000412853	1
OG0000525	CPSase_L_D2	OTCace	7.22609e-06	2.02251e-06	2.22944e-08	4.36301e-06	0.00744421	0.000301498	0.784026	1
OG0000525	CPSase_L_D2	OTCace_N	7.22609e-06	2.02251e-06	2.22944e-08	4.36301e-06	0.00744421	0.000301498	0.784026	1
OG0000525	CPSase_L_D3	Amidohydro_1	0.87939	0.0429853	0.0216269	0.00398698	0.000393818	2.04001e-05	0.0533434	1
OG0000525	CPSase_L_D3	CPSase_L_D2	7.2176e-08	3.0236e-09	2.23031e-11	3.40786e-10	1.25458e-07	1.5958e-09	2.59598e-06	1
OG0000525	CPSase_L_D3	MGS	7.10656e-07	1.66674e-07	4.69022e-09	2.22749e-08	4.07283e-06	1.04263e-07	0.000419476	1
OG0000525	CPSase_L_D3	OTCace	7.22609e-06	2.02251e-06	2.22944e-08	4.36301e-06	0.00744421	0.000301498	0.784026	1
OG0000525	CPSase_L_D3	OTCace_N	7.22609e-06	2.02251e-06	2.22944e-08	4.36301e-06	0.00744421	0.000301498	0.784026	1
OG0000525	CPSase_sm_chain	Amidohydro_1	0.805696	0.0392435	0.0197491	0.00364376	0.000360725	1.90851e-05	0.0499486	1
OG0000525	CPSase_sm_chain	CPSase_L_D2	4.8687e-07	1.805e-08	2.11526e-10	5.74993e-09	1.09535e-06	3.36955e-09	6.94079e-06	1
OG0000525	CPSase_sm_chain	CPSase_L_D3	4.8687e-07	1.805e-08	2.11526e-10	5.74993e-09	1.09535e-06	3.36955e-09	6.94079e-06	1
OG0000525	CPSase_sm_chain	GATase	2.12227e-07	4.90023e-09	5.9717e-12	2.37393e-10	1.08984e-07	1.57118e-09	2.92851e-06	1
OG0000525	CPSase_sm_chain	MGS	4.30431e-06	6.50186e-07	1.44327e-08	5.77415e-08	1.40909e-05	3.91405e-07	0.00113666	1
OG0000525	CPSase_sm_chain	OTCace	7.62834e-05	2.02931e-06	2.23881e-08	4.38539e-06	0.00747671	0.000302387	0.784225	1
OG0000525	CPSase_sm_chain	OTCace_N	7.62834e-05	2.02931e-06	2.23881e-08	4.38539e-06	0.00747671	0.000302387	0.784225	1
OG0000525	GATase	Amidohydro_1	0.805696	0.0392435	0.0197491	0.00364376	0.000360725	1.90851e-05	0.0499486	1
OG0000525	GATase	CPSase_L_D2	8.59167e-08	5.04334e-09	7.50517e-11	5.24791e-09	1.04147e-06	3.07475e-09	5.51125e-06	1
OG0000525	GATase	CPSase_L_D3	8.59167e-08	5.04334e-09	7.50517e-11	5.24791e-09	1.04147e-06	3.07475e-09	5.51125e-06	1
OG0000525	GATase	MGS	1.46874e-06	3.35595e-07	8.67207e-09	3.96878e-08	9.2404e-06	2.60716e-07	0.000864548	1
OG0000525	GATase	OTCace	7.23638e-06	2.02812e-06	2.23815e-08	4.38465e-06	0.00747566	0.000302359	0.784218	1
OG0000525	GATase	OTCace_N	7.23638e-06	2.02812e-06	2.23815e-08	4.38465e-06	0.00747566	0.000302359	0.784218	1
OG0000525	MGS	Amidohydro_1	0.879606	0.0429092	0.0215858	0.00397938	0.000393085	2.03709e-05	0.0532681	1
OG0000525	MGS	OTCace	7.22609e-06	2.02251e-06	2.22944e-08	4.36301e-06	0.00744421	0.000301498	0.784026	1
OG0000525	MGS	OTCace_N	7.22609e-06	2.02251e-06	2.22944e-08	4.36301e-06	0.00744421	0.000301498	0.784026	1
OG0000525	OTCace_N	OTCace	7.18606e-06	2.00846e-06	2.11526e-08	7.12073e-08	6.83578e-06	9.85124e-09	6.21089e-06	1
OG0000526	HTH_Tnp_Tc5	DDE_1	0.900662	0.0446025	0.0224722	0.00414904	0.000416401	2.16523e-05	3.75589e-05	0
OG0000527	ACBP	Ank_2	0.0117649	0.00036776	2.02509e-06	0.00263835	0.000139987	5.392e-06	0.00189848	1
OG0000528	Syntaxin	SNARE	6.60703e-06	1.04734e-07	6.88126e-10	2.03234e-09	2.98622e-09	1.67838e-09	1.06164e-06	1
OG0000534	Gp_dh_N	Gp_dh_C	3.7018e-05	1.70633e-07	2.88595e-11	1.15669e-10	1.98489e-10	1.35781e-08	8.13499e-07	1
OG0000536	PH	Oxysterol_BP	4.83652e-06	2.64474e-06	8.06686e-05	0.374925	0.037251	0.128914	0.226139	1
OG0000537	Chromo	Pre-SET	0.0368919	0.00159812	0.000631665	0.00904511	0.817593	0.0330485	0.0566658	1
OG0000537	Chromo	SET	0.0368919	0.00159812	0.000631665	0.00904511	0.817593	0.0330485	0.0566658	1
OG0000537	Pre-SET	SET	0.00486584	0.000318806	2.37635e-08	9.31864e-07	6.09175e-06	1.45337e-08	2.84614e-06	1
OG0000539	Thioredoxin	Glutaredoxin	7.20425e-06	2.01132e-06	2.11827e-08	6.73719e-08	1.64074e-07	2.93199e-07	0.000746463	1
OG0000541	Exostosin	Glyco_transf_64	0.857736	0.0872513	0.0457057	0.00845858	0.00083933	3.87455e-05	6.68676e-05	1
OG0000542	AMP-binding	AMP-binding_C	4.35122e-07	1.73495e-08	1.63756e-14	3.71964e-12	8.0122e-13	2.61844e-10	1.08157e-06	1
OG0000542	AMP-binding_C	NAD_binding_4	4.26386e-05	3.44486e-07	1.64564e-10	2.40772e-08	8.0761e-10	3.20953e-09	1.06708e-05	1
OG0000542	AMP-binding_C	PP-binding	1.64457e-05	6.07666e-08	8.35526e-14	8.89911e-12	1.70858e-12	6.90711e-10	1.1446e-06	1
OG0000542	AMP-binding	NAD_binding_4	3.80154e-05	2.54082e-07	2.89345e-11	3.70183e-09	5.51935e-11	8.88823e-10	2.18843e-06	1
OG0000542	AMP-binding	PP-binding	6.59307e-06	1.77833e-08	2.06251e-15	1.40855e-13	2.31537e-14	1.42554e-10	4.19752e-07	1
OG0000542	Condensation	AMP-binding	4.72134e-05	6.73341e-07	3.8396e-09	1.57734e-07	2.9031e-08	9.1265e-08	5.43685e-06	1
OG0000542	PP-binding	NAD_binding_4	3.75272e-05	2.42387e-07	8.83703e-12	9.49159e-10	2.31873e-11	1.94238e-09	2.81537e-06	1
OG0000545	IBN_N	Xpo1	0.000187741	0.00037936	3.12905e-08	4.63731e-05	0.0805304	0.00328516	0.00568093	1
OG0000546	HSNSD	Sulfotransfer_1	0.924021	0.0461716	0.0232729	0.00429603	0.000430816	2.22347e-05	3.8557e-05	0
OG0000548	Thioredoxin_6	Thioredoxin	3.45306e-10	3.22105e-10	1.8596e-11	4.14685e-10	9.87965e-10	4.58566e-10	1.22072e-06	1
OG0000548	Thioredoxin	Thioredoxin_6	2.65586e-10	2.9808e-10	1.86112e-11	4.12994e-10	9.82081e-10	4.56482e-10	1.22756e-06	1
OG0000549	Glyco_transf_8	Glyco_transf_49	2.71717e-05	0.000623077	0.0596409	0.846037	0.0829973	0.00335836	0.0057568	1
OG0000552	GST_N_3	GST_C_2	0.0492711	0.00277963	0.00123243	0.000134652	0.0126049	0.000509656	0.000854279	1
OG0000553	STPPase_N	Metallophos	2.7957e-10	1.97574e-11	0	4.38642e-13	3.38459e-11	7.69982e-10	1.82637e-06	1
OG0000555	Filament	LTD	0.920158	0.0453545	0.0228417	0.00421646	0.00042301	2.19192e-05	3.80162e-05	0
OG0000557	LisH	CLTH	0.00425797	1.94063e-06	3.46172e-06	0.00969775	0.877818	0.0354929	0.0608799	1
OG0000557	SPRY	CLTH	6.9844e-06	2.00106e-06	2.26208e-08	6.0026e-06	0.000463862	1.85673e-05	0.000605781	1
OG0000557	SPRY	LisH	0.00425797	1.94063e-06	3.46172e-06	0.00969775	0.877818	0.0354929	0.0608799	1
OG0000560	DEAD	DSHCT	1.81058e-08	7.49569e-10	8.73152e-14	2.30814e-12	8.42671e-11	2.50549e-10	5.25311e-07	1
OG0000560	DEAD	Helicase_C	3.12511e-08	1.18274e-09	5.29941e-13	9.50569e-11	6.01663e-10	1.32192e-09	7.09504e-07	1
OG0000560	DEAD	rRNA_proc-arch	2.01116e-08	8.81953e-10	3.74654e-13	2.69071e-11	1.61811e-10	3.08078e-10	6.18073e-07	1
OG0000560	Helicase_C	DSHCT	2.05094e-08	8.76497e-10	3.32247e-13	2.28987e-11	6.92264e-11	1.14418e-09	6.32606e-07	1
OG0000560	Helicase_C	rRNA_proc-arch	2.16588e-08	9.55749e-10	6.79298e-13	5.10125e-10	1.11494e-10	1.32481e-09	8.55342e-07	1
OG0000560	rRNA_proc-arch	DSHCT	7.47763e-09	4.41139e-10	3.66176e-14	4.95276e-12	1.39913e-11	2.17339e-10	5.67055e-07	1
OG0000566	DUF3548	RabGAP-TBC	0.0124428	0.000387986	1.14003e-06	0.00138738	1.70741e-05	4.17814e-07	0.000127673	1
OG0000570	Glycohydro_20b2	Glyco_hydro_20	4.2653e-08	2.06384e-07	7.7181e-09	3.25115e-07	2.09313e-08	2.20841e-09	1.7953e-06	1
OG0000572	ERGIC_N	COPIIcoated_ERV	1.38423e-09	2.76142e-10	1.16303e-12	1.58249e-11	7.5403e-11	1.23534e-10	6.02826e-07	1
OG0000573	DOCK-C2	DHR-2	4.07429e-06	1.28187e-06	1.45368e-08	4.74607e-06	1.84666e-08	3.35967e-09	2.30915e-06	1
OG0000573	DUF3398	DHR-2	7.20531e-06	6.81884e-06	0.000461601	0.597717	0.0586114	0.00237166	0.269794	1
OG0000573	DUF3398	DOCK-C2	6.50819e-06	2.67495e-06	6.65812e-05	0.0864137	0.093886	0.00379871	0.644638	1
OG0000573	DUF3398	PH	0.844129	0.0411406	0.0207137	0.00382649	0.000384769	2.03743e-05	3.53688e-05	1
OG0000573	PH	DOCK-C2	0.844199	0.0411599	0.020724	0.00382838	0.000384954	2.03818e-05	3.53816e-05	1
OG0000574	UBA_4	Cullin_binding	0.00457179	2.01913e-06	2.17992e-08	1.30252e-06	8.45015e-08	1.84515e-08	6.33054e-06	1
OG0000575	MA3	W2	0.00429305	2.08465e-06	1.39858e-05	0.0395902	0.00377052	0.0128503	0.746931	1
OG0000575	MIF4G	MA3	9.09094e-06	4.09177e-07	3.82799e-09	2.49829e-07	1.47865e-08	8.16958e-08	0.000486636	1
OG0000575	MIF4G	W2	0.00444383	2.16862e-06	1.39827e-05	0.0395826	0.00377001	0.0128493	0.746951	1
OG0000577	Dimerisation2	Methyltransf_2	0.000658271	0.00176162	0.000693035	0.0266996	0.00250727	0.000101248	0.294376	1
OG0000578	Acyltransferase	Acyltransf_C	4.46354e-11	1.80782e-12	4.5227e-14	2.812e-09	6.92714e-10	1.3026e-09	3.07165e-06	1
OG0000584	EF-hand_7	EF-hand_5	0.0121953	0.000384798	7.89705e-06	1.85803e-05	3.41243e-05	1.10846e-06	0.00215314	1
OG0000584	EF-hand_8	EF-hand_5	0.000402672	0.000959901	0.000285849	0.810151	0.167347	0.0067675	0.0116024	1
OG0000584	EF-hand_8	EF-hand_7	0.00458464	2.15043e-06	1.15259e-05	0.0157562	0.872415	0.0352803	0.0605284	1
OG0000585	tRNA-synt_1b	tRNA_bind	0.000154358	2.05634e-06	2.07082e-06	0.00275242	0.249021	0.0100696	0.583651	1
OG0000587	THF_DHG_CYH_C	FTHFS	7.2238e-06	2.03471e-06	1.34089e-07	0.000509182	0.884647	0.036013	0.0623138	1
OG0000587	THF_DHG_CYH	FTHFS	7.2238e-06	2.03471e-06	1.34089e-07	0.000509182	0.884647	0.036013	0.0623138	1
OG0000587	THF_DHG_CYH	THF_DHG_CYH_C	5.6972e-07	3.66039e-07	4.57446e-09	1.45751e-08	1.72119e-08	1.8182e-09	6.87303e-07	1
OG0000590	DnaJ	DnaJ_C	4.59422e-10	1.04271e-10	8.3586e-13	2.29179e-10	3.74971e-11	2.05822e-08	1.23546e-06	1
OG0000594	DUF21	CBS	5.74818e-06	1.3241e-06	1.27236e-08	1.29113e-06	7.69399e-08	1.0178e-07	3.36103e-06	1
OG0000595	RRM_1	PABP	3.30122e-06	1.04822e-06	1.12018e-08	3.66294e-08	4.5221e-08	6.13904e-09	3.50369e-06	1
OG0000596	Pribosyltran_N	Pribosyl_synth	5.5921e-10	2.19551e-11	0	9.14621e-15	1.37839e-12	5.11938e-11	4.68306e-07	1
OG0000602	PAH	Sin3a_C	6.94569e-06	1.92555e-06	2.0156e-08	6.84081e-08	6.63002e-06	1.04122e-08	6.91176e-06	1
OG0000602	PAH	Sin3_corepress	6.38104e-06	1.75038e-06	1.81047e-08	6.20945e-08	6.07411e-06	9.42637e-09	5.7949e-06	1
OG0000602	Sin3_corepress	Sin3a_C	6.90474e-06	1.90546e-06	1.98948e-08	6.74684e-08	6.53336e-06	9.90955e-09	5.81532e-06	1
OG0000603	BCS1_N	AAA	0.000136011	0.000219415	8.08106e-09	5.20055e-08	2.72617e-09	5.10159e-10	3.1627e-06	1
OG0000605	Glutaredoxin	Pyr_redox_2	0.450853	0.0218783	0.0109109	0.155772	0.321698	0.0130066	0.0223018	1
OG0000605	Glutaredoxin	Pyr_redox_dim	0.450853	0.0218783	0.0109109	0.155772	0.321698	0.0130066	0.0223018	1
OG0000605	Pyr_redox_2	Pyr_redox_dim	2.47008e-10	1.72904e-11	1.52192e-15	3.08613e-12	3.49762e-12	1.95262e-10	1.64305e-07	1
OG0000607	EF-hand_7	CH	7.13639e-06	1.99398e-06	2.38015e-08	3.01629e-06	0.00135429	0.00934964	0.262159	1
OG0000610	Disintegrin	ADAM17_MPD	0.844616	0.0412868	0.0207912	0.00384079	0.000386173	2.04311e-05	3.5466e-05	1
OG0000610	Pep_M12B_propep	ADAM17_MPD	0.903037	0.0456638	0.0230365	0.00425331	0.000426631	2.20657e-05	3.82676e-05	0
OG0000610	Pep_M12B_propep	Disintegrin	2.64632e-06	4.0351e-06	0.00024736	0.898758	0.0893837	0.00364388	0.0063072	1
OG0000610	Pep_M12B_propep	Reprolysin_2	0.00739194	0.563123	0.354828	0.0672149	0.00661448	0.000272358	0.000467875	1
OG0000610	Pep_M12B_propep	Reprolysin_5	2.58438e-05	1.38913e-06	0.000160665	0.890946	0.0955341	0.00404908	0.00734989	1
OG0000610	Reprolysin_2	Disintegrin	0.0562049	0.0984258	0.0503442	0.716261	0.0702875	0.00284527	0.00487834	1
OG0000610	Reprolysin_5	ADAM17_MPD	0.925437	0.0459815	0.0231687	0.00427668	0.000428918	2.2158e-05	3.84254e-05	0
OG0000610	Reprolysin_5	Disintegrin	3.77153e-05	3.47629e-06	0.000179005	0.892235	0.0945116	0.00398237	0.00717995	1
OG0000612	2OG-FeII_Oxy_2	Methyltransf_11	0.0151121	0.00051774	6.70568e-05	0.00145409	2.39622e-05	6.9887e-07	1.94044e-05	1
OG0000614	GRAM	DUF4782	5.93333e-06	1.43758e-06	1.37266e-08	4.50044e-07	5.10898e-08	6.77651e-09	3.93212e-06	1
OG0000615	BIR	zf-C3HC4_3	0.883986	0.0711084	0.0368043	0.00680428	0.000676961	3.21827e-05	5.56136e-05	1
OG0000616	PWWP	SET	6.25967e-05	0.00175294	0.000686645	0.887694	0.0870785	0.00352313	0.00603878	1
OG0000616	SET	BAH	9.68586e-05	8.58465e-05	0.00809233	0.890788	0.0873856	0.00353564	0.0060606	1
OG0000616	SET	SRI	7.25522e-06	2.03907e-06	1.92539e-07	0.000510705	0.885441	0.0358989	0.0617935	1
OG0000616	SET	WW	0.000210445	0.00039476	2.25624e-06	0.0100968	0.877432	0.0354841	0.0608798	1
OG0000616	WW	SRI	0.000210579	0.000395139	2.4141e-06	0.0100981	0.877457	0.0354802	0.0608624	1
OG0000617	SMP_LBD	C2	1.97898e-05	0.000405639	8.54156e-06	0.0240619	0.00224471	0.00764921	0.0131297	1
OG0000618	FYRC	SET	0.000194725	0.00040356	9.55996e-06	0.0103463	0.000897699	0.00305952	0.00524039	1
OG0000618	FYRN	FYRC	0.000209372	0.000407554	9.58028e-06	0.0103542	0.000898205	0.0030606	0.00524075	1
OG0000618	FYRN	SET	0.000106325	0.000391586	2.58613e-06	0.0103479	0.000897808	0.00305978	0.00524057	1
OG0000618	N-SET	SET	0.0389465	0.00169762	0.000666039	0.00941669	0.852705	0.0344686	0.0591028	1
OG0000618	PHD	FYRN	0.0346734	0.00147665	0.000556496	0.27217	0.0266169	0.0907051	0.155896	1
OG0000618	PHD	SET	0.000437483	0.000410113	1.01091e-05	0.00479974	0.000352534	0.00120098	0.00204343	1
OG0000618	RRM_1	N-SET	0.0651836	0.00297252	0.00131823	0.0187775	0.805123	0.0325435	0.0557976	1
OG0000618	RRM_1	SET	0.00459902	2.78461e-06	7.29295e-05	0.000936632	0.0845058	0.287876	0.495459	1
OG0000618	zf-HC5HC2H	FYRC	0.000398984	0.000947866	0.000279872	0.305066	0.0298449	0.101695	0.174794	1
OG0000618	zf-HC5HC2H	FYRN	0.000205551	0.000944407	0.000279717	0.305044	0.0298451	0.101705	0.174831	1
OG0000618	zf-HC5HC2H	SET	0.000108619	0.000394466	2.97771e-06	0.00315094	0.000190639	0.00064938	0.00109535	1
OG0000622	ADH_N_2	ADH_zinc_N	1.68414e-05	2.60621e-07	2.18308e-09	3.84377e-08	6.70118e-09	1.00056e-09	5.08018e-07	1
OG0000624	ABC_membrane	ABC_tran	4.21999e-08	8.00179e-10	1.17527e-14	8.37281e-13	3.0053e-12	1.01691e-10	6.11199e-07	1
OG0000624	MTABC_N	ABC_membrane	7.24836e-06	2.84924e-06	7.81294e-05	0.353707	0.572771	0.0231699	0.0397635	1
OG0000624	MTABC_N	ABC_tran	7.64114e-05	2.85082e-06	7.81431e-05	0.353716	0.572767	0.023169	0.0397602	1
OG0000625	Voltage_CLC	CBS	6.88198e-08	9.50772e-09	4.36225e-10	1.12521e-06	7.38506e-10	2.90527e-09	0.000158964	1
OG0000626	ALIX_LYPXL_bnd	Y_phosphatase	0.0183228	0.56746	0.284624	0.0521327	0.00512136	0.000211718	0.000363251	1
OG0000626	BRO1	ALIX_LYPXL_bnd	6.99185e-09	6.86237e-10	2.2779e-12	4.82253e-11	1.11496e-07	2.7041e-09	4.73901e-06	1
OG0000626	BRO1	PDZ	0.0196	0.605655	0.303808	0.0556451	0.00546577	0.000225632	0.000387093	1
OG0000626	BRO1	Y_phosphatase	0.0183228	0.56746	0.284624	0.0521327	0.00512136	0.000211718	0.000363251	1
OG0000627	GST_N	GST_C	0.0186541	0.0413554	0.0215623	0.307979	0.0301688	0.0012214	0.0707632	1
OG0000628	ADK	ADK_lid	4.34594e-09	4.31907e-10	3.81223e-13	1.01899e-12	1.26726e-11	2.79588e-10	8.20553e-07	1
OG0000634	GBP	GBP_C	0.00447085	3.71225e-06	0.000528915	9.70655e-07	0.000335861	1.33184e-05	1.82306e-06	1
OG0000637	DUF4062	NACHT	0.0338283	0.544178	0.303291	0.0564927	0.00555491	0.000229369	0.000393798	1
OG0000637	DUF4062	WD40	0.0527867	0.573217	0.290769	0.053357	0.00524205	0.000216608	0.000371662	1
OG0000641	SNF2_N	Helicase_C	4.20712e-10	1.10477e-11	1.87181e-15	5.38807e-13	6.48157e-13	5.17727e-11	1.2793e-07	1
OG0000644	RNA_pol_Rpb2_1	RNA_pol_Rpb2_2	5.51191e-09	4.86941e-10	3.15221e-14	2.94245e-12	9.88809e-11	2.8355e-10	5.75397e-07	1
OG0000644	RNA_pol_Rpb2_1	RNA_pol_Rpb2_3	5.77778e-09	4.66769e-10	2.75743e-14	2.70641e-12	9.1407e-11	2.67066e-10	5.65272e-07	1
OG0000644	RNA_pol_Rpb2_1	RNA_pol_Rpb2_4	4.84384e-09	4.6753e-10	6.47925e-14	2.96703e-12	9.82124e-11	2.81952e-10	5.74412e-07	1
OG0000644	RNA_pol_Rpb2_1	RNA_pol_Rpb2_5	5.30028e-09	5.2837e-10	8.24298e-14	3.55619e-12	1.12729e-10	3.13257e-10	5.93584e-07	1
OG0000644	RNA_pol_Rpb2_1	RNA_pol_Rpb2_6	6.17287e-09	5.14236e-10	6.85698e-14	3.05426e-12	1.00896e-10	2.87864e-10	5.78046e-07	1
OG0000644	RNA_pol_Rpb2_1	RNA_pol_Rpb2_7	6.46803e-09	5.49103e-10	7.50813e-14	3.43864e-12	1.09435e-10	3.06055e-10	5.89182e-07	1
OG0000644	RNA_pol_Rpb2_2	RNA_pol_Rpb2_3	7.92139e-09	4.9846e-10	2.19247e-14	6.93646e-13	1.05999e-11	2.35742e-10	5.50635e-07	1
OG0000644	RNA_pol_Rpb2_2	RNA_pol_Rpb2_4	5.66722e-09	4.66534e-10	5.10498e-14	7.53754e-13	1.12874e-11	2.46827e-10	5.57859e-07	1
OG0000644	RNA_pol_Rpb2_2	RNA_pol_Rpb2_5	6.00161e-09	5.06231e-10	5.66247e-14	8.68028e-13	1.25239e-11	2.66399e-10	5.70571e-07	1
OG0000644	RNA_pol_Rpb2_2	RNA_pol_Rpb2_6	8.36334e-09	5.4157e-10	5.51811e-14	7.74699e-13	1.15768e-11	2.51533e-10	5.60926e-07	1
OG0000644	RNA_pol_Rpb2_2	RNA_pol_Rpb2_7	8.81637e-09	5.84968e-10	6.09276e-14	8.88075e-13	1.27866e-11	2.70646e-10	5.73326e-07	1
OG0000644	RNA_pol_Rpb2_3	RNA_pol_Rpb2_4	5.12244e-09	4.21439e-10	4.20636e-14	6.81175e-13	1.02641e-11	2.30158e-10	5.46977e-07	1
OG0000644	RNA_pol_Rpb2_3	RNA_pol_Rpb2_5	6.16169e-09	5.12844e-10	5.71221e-14	8.72708e-13	1.25878e-11	2.67435e-10	5.71244e-07	1
OG0000644	RNA_pol_Rpb2_3	RNA_pol_Rpb2_6	5.51149e-09	4.36222e-10	4.30528e-14	6.91303e-13	1.04095e-11	2.32531e-10	5.48531e-07	1
OG0000644	RNA_pol_Rpb2_3	RNA_pol_Rpb2_7	5.87422e-09	4.78871e-10	4.84297e-14	8.07368e-13	1.17121e-11	2.53259e-10	5.62043e-07	1
OG0000644	RNA_pol_Rpb2_4	RNA_pol_Rpb2_5	4.83405e-09	4.66166e-10	5.3964e-14	8.47441e-13	1.22449e-11	2.61882e-10	5.67641e-07	1
OG0000644	RNA_pol_Rpb2_4	RNA_pol_Rpb2_6	5.51149e-09	4.36222e-10	4.30528e-14	6.91303e-13	1.04095e-11	2.32531e-10	5.48531e-07	1
OG0000644	RNA_pol_Rpb2_4	RNA_pol_Rpb2_7	5.87422e-09	4.78871e-10	4.84297e-14	8.07368e-13	1.17121e-11	2.53259e-10	5.62043e-07	1
OG0000644	RNA_pol_Rpb2_5	RNA_pol_Rpb2_6	5.74451e-09	4.95694e-10	5.58365e-14	8.60664e-13	1.24232e-11	2.64769e-10	5.69515e-07	1
OG0000644	RNA_pol_Rpb2_5	RNA_pol_Rpb2_7	6.16169e-09	5.12844e-10	5.71221e-14	8.72708e-13	1.25878e-11	2.67435e-10	5.71244e-07	1
OG0000644	RNA_pol_Rpb2_6	RNA_pol_Rpb2_7	3.825e-09	3.70685e-10	3.62773e-14	6.66909e-13	9.73211e-12	2.17918e-10	4.9006e-07	1
OG0000646	Cation_ATPase	Cation_ATPase_C	1.67491e-07	5.87311e-09	5.68367e-11	1.41403e-09	1.73279e-10	4.71944e-09	2.90623e-06	1
OG0000646	Cation_ATPase_N	Cation_ATPase	1.96936e-07	7.02222e-09	7.13252e-11	1.90618e-09	2.08414e-10	5.00646e-09	3.31931e-06	1
OG0000646	Cation_ATPase_N	Cation_ATPase_C	6.08561e-08	1.30259e-09	3.26729e-13	1.20435e-10	3.71345e-11	2.45264e-09	6.55911e-07	1
OG0000646	Cation_ATPase_N	E1-E2_ATPase	4.14895e-09	2.18902e-10	6.62704e-14	4.68089e-11	1.32759e-11	2.62914e-10	5.35953e-07	1
OG0000646	E1-E2_ATPase	Cation_ATPase	1.88848e-07	6.39682e-09	6.04736e-11	1.47099e-09	1.7608e-10	4.61585e-09	2.88776e-06	1
OG0000646	E1-E2_ATPase	Cation_ATPase_C	5.6839e-08	1.17267e-09	2.56447e-13	8.5466e-11	3.00107e-11	2.19106e-09	5.73024e-07	1
OG0000648	Cation_ATPase_N	E1-E2_ATPase	0.00452527	2.10586e-06	7.52464e-06	9.35699e-06	0.000725448	2.90574e-05	0.000358879	1
OG0000648	Cation_ATPase_N	HAD	0.00452527	2.10586e-06	7.52464e-06	9.35699e-06	0.000725448	2.90574e-05	0.000358879	1
OG0000648	E1-E2_ATPase	HAD	8.42825e-07	3.46851e-07	3.3455e-09	1.10346e-08	1.25276e-06	1.01853e-08	7.99617e-07	1
OG0000648	P5-ATPase	Cation_ATPase_N	0.0117499	0.000357245	0.0342136	0.00617771	0.557616	0.0225375	0.294524	1
OG0000648	P5-ATPase	E1-E2_ATPase	3.41507e-06	1.42483e-06	2.97099e-06	5.01983e-08	5.95992e-06	5.45034e-08	6.52666e-06	1
OG0000648	P5-ATPase	HAD	3.41507e-06	1.42483e-06	2.97099e-06	5.01983e-08	5.95992e-06	5.45034e-08	6.52666e-06	1
OG0000651	NAD_binding_2	NAD_binding_11	2.14337e-07	4.63631e-09	1.29532e-12	7.98306e-12	1.38444e-11	1.52463e-10	1.0329e-07	1
OG0000652	6PF2K	His_Phos_1	1.32144e-07	9.20834e-10	6.21702e-15	1.41417e-12	1.68433e-11	2.23655e-10	1.05039e-06	1
OG0000655	GAF_2	PDEase_I	0.0231039	0.000926713	0.000292975	0.855176	0.0838811	0.00339378	0.00581688	1
OG0000655	GAF	PDEase_I	7.00355e-07	8.55982e-07	1.01419e-05	0.0495997	0.0595136	0.241983	0.507774	1
OG0000658	AAA_11	AAA_12	7.42819e-07	6.01669e-07	1.7865e-08	4.71523e-07	3.95155e-08	2.44996e-08	4.53108e-06	1
OG0000660	SapA	SapB_1	0.904122	0.0468007	0.0236437	0.00436559	0.000437648	2.25109e-05	3.90308e-05	0
OG0000660	SapA	SapB_2	0.904122	0.0468007	0.0236437	0.00436559	0.000437648	2.25109e-05	3.90308e-05	0
OG0000660	SapB_1	SapB_2	9.62684e-06	8.83471e-06	0.00213142	0.000416621	2.23461e-08	2.66962e-09	3.51043e-05	1
OG0000660	SapB_2	SapB_1	2.41596e-05	1.75057e-05	0.00383337	0.00071678	4.70751e-08	1.78913e-08	0.000113399	1
OG0000665	PALP	CBS	4.9381e-06	6.68701e-07	1.43451e-08	6.16435e-07	1.7034e-05	5.6345e-07	0.00173809	1
OG0000666	C2	FerA	0.911645	0.0477547	0.0241424	0.00445749	0.000446663	2.28752e-05	3.96552e-05	0
OG0000666	C2	FerB	0.00116291	0.0077248	0.819576	0.154446	0.0151817	0.000618763	0.00106216	1
OG0000666	C2	FerI	0.0770795	0.00755514	0.760456	0.14121	0.0138684	0.000565356	0.00096987	1
OG0000666	C2	Ferlin_C	0.000828585	0.00617011	0.665433	0.125933	0.0123601	0.0424745	0.0732021	1
OG0000666	FerA	C2	0.903823	0.0517505	0.0262967	0.0048564	0.000485807	2.44571e-05	4.23675e-05	0
OG0000666	FerA	FerB	0.90055	0.0493885	0.0250361	0.00462333	0.000462939	2.3533e-05	4.07832e-05	0
OG0000666	FerA	Ferlin_C	0.882185	0.0431927	0.0217483	0.00401602	0.000403355	2.11252e-05	3.66555e-05	1
OG0000666	FerB	C2	0.00107016	0.00762592	0.819248	0.154909	0.0152305	0.000620808	0.00106584	1
OG0000666	FerB	Ferlin_C	0.00136617	0.00789918	0.820112	0.153635	0.0150963	0.000615179	0.00105573	1
OG0000666	FerI	C2	0.0780901	0.00755592	0.759681	0.14102	0.0138495	0.000564585	0.000968534	1
OG0000666	FerI	FerA	0.903631	0.0445894	0.02246	0.00414664	0.000416165	2.16427e-05	3.75424e-05	0
OG0000666	FerI	FerB	0.0914577	0.00752275	0.749255	0.138706	0.0136199	0.000555254	0.000952413	1
OG0000666	FerI	Ferlin_C	0.115189	0.00744192	0.730598	0.13468	0.0132213	0.000539062	0.000924472	1
OG0000673	Clat_adaptor_s	Adap_comp_sub	3.29695e-08	9.36505e-09	4.52709e-13	5.3003e-12	1.42539e-10	4.07286e-10	1.3417e-06	1
OG0000676	HLH	Hairy_orange	0.821208	0.10868	0.05825	0.0108121	0.00107047	4.80913e-05	8.29008e-05	1
OG0000677	MIR	PMT_4TMC	5.85931e-08	3.98337e-10	5.62182e-12	2.54658e-06	0.049736	0.097704	0.63181	1
OG0000677	PMT	MIR	5.92158e-08	2.33149e-10	1.62968e-12	1.20232e-06	0.0283114	0.0908104	0.648595	1
OG0000677	PMT	PMT_4TMC	2.44419e-08	6.51712e-12	0	2.42678e-09	0.00173667	0.0618838	0.66904	1
OG0000680	cobW	CobW_C	5.35422e-06	1.73879e-06	1.8325e-08	5.75331e-08	6.90911e-08	9.35086e-09	5.93753e-07	1
OG0000681	DSPc	mRNA_cap_C	1.99014e-05	0.000395362	2.97905e-06	0.0133769	0.178088	0.00720105	0.0123364	1
OG0000681	DSPc	mRNA_cap_enzyme	1.98614e-05	0.000395233	2.97881e-06	0.0133764	0.178084	0.00720096	0.0123364	1
OG0000681	mRNA_cap_enzyme	mRNA_cap_C	1.63621e-05	0.000323519	1.68526e-08	5.58629e-08	5.47753e-06	8.92143e-09	6.13431e-06	1
OG0000685	dsrm	A_deamin	0.872233	0.0786165	0.0409	0.00756413	0.000751532	3.51966e-05	6.07815e-05	1
OG0000685	z-alpha	A_deamin	0.908616	0.0442787	0.0222851	0.00411405	0.000412966	2.15134e-05	3.73206e-05	0
OG0000685	z-alpha	dsrm	0.908616	0.0442787	0.0222851	0.00411405	0.000412966	2.15134e-05	3.73206e-05	0
OG0000691	Metallophos	5_nucleotid_C	4.50919e-07	9.92097e-08	5.16087e-10	4.1045e-08	8.42172e-08	4.152e-06	5.89755e-07	1
OG0000692	DEAD	Helicase_C	1.22849e-09	4.76349e-10	1.37102e-15	9.30352e-15	5.94542e-13	1.22259e-10	4.50684e-07	1
OG0000692	zf-CCHC	DEAD	0.920455	0.044929	0.0226133	0.00417419	0.000418863	2.17516e-05	3.77289e-05	0
OG0000692	zf-CCHC	Helicase_C	0.920476	0.044893	0.022594	0.00417062	0.000418513	2.17375e-05	3.77046e-05	0
OG0000693	Sod_Fe_N	Sod_Fe_C	4.5869e-07	1.58426e-07	8.9352e-10	1.32958e-09	7.10236e-10	3.76378e-10	1.09925e-07	1
OG0000694	CLU	eIF3_p135	0.0045751	2.09439e-06	6.83433e-06	6.80473e-08	8.214e-08	1.04984e-08	6.3717e-06	1
OG0000694	CLU_N	CLU	0.00458236	2.09765e-06	6.93753e-06	1.30442e-06	8.2378e-08	1.05453e-08	6.44056e-06	1
OG0000694	CLU_N	eIF3_p135	0.00458436	2.09772e-06	6.93752e-06	1.30437e-06	8.23448e-08	1.04529e-08	6.20233e-06	1
OG0000694	CLU_N	TPR_12	0.0333896	0.00141222	0.00052187	1.38234e-06	7.00551e-06	1.06199e-08	6.40194e-06	1
OG0000694	CLU	TPR_12	0.0334673	0.00141753	0.000523609	1.38573e-06	7.00706e-06	1.06699e-08	6.53076e-06	1
OG0000694	eIF3_p135	TPR_12	0.0329314	0.00141652	0.000523754	1.38614e-06	7.00537e-06	1.06194e-08	6.40184e-06	1
OG0000695	Peptidase_M17_N	Peptidase_M17	0.010389	0.000339256	1.80698e-08	6.33836e-08	1.20768e-05	2.68866e-07	0.000733457	1
OG0000696	DNA_photolyase	FAD_binding_7	8.09083e-08	1.07515e-07	1.85876e-09	1.20873e-07	2.03953e-07	4.6762e-06	5.97382e-07	1
OG0000697	PX	Vps5	2.40153e-07	1.50746e-08	2.34807e-10	4.21321e-10	1.41144e-10	2.05812e-09	3.05796e-06	1
OG0000701	PBD	Pkinase	3.88602e-06	2.65227e-09	1.25817e-12	2.02211e-12	6.48386e-10	6.55329e-08	0.0069173	1
OG0000702	Biotin_carb_C	Biotin_lipoyl	4.38327e-09	3.42614e-10	6.20868e-14	2.88736e-13	2.15502e-12	1.27657e-10	7.32361e-07	1
OG0000702	CPSase_L_chain	Biotin_carb_C	7.09913e-09	3.87839e-10	6.275e-14	2.51183e-13	1.81274e-12	1.05293e-10	4.38983e-07	1
OG0000702	CPSase_L_chain	Biotin_lipoyl	9.45936e-09	4.72899e-10	6.45096e-14	3.05812e-13	2.2866e-12	1.33187e-10	7.39226e-07	1
OG0000702	CPSase_L_chain	CPSase_L_D2	3.33713e-09	2.59237e-10	4.15069e-14	2.07328e-13	1.51937e-12	9.3193e-11	4.2685e-07	1
OG0000702	CPSase_L_D2	Biotin_carb_C	3.9133e-09	2.8913e-10	4.53101e-14	2.22136e-13	1.6242e-12	9.75324e-11	4.31212e-07	1
OG0000702	CPSase_L_D2	Biotin_lipoyl	5.54267e-09	3.73998e-10	5.67831e-14	2.91431e-13	2.1881e-12	1.29067e-10	7.34103e-07	1
OG0000703	FG-GAP	Integrin_alpha2	0.79045	0.126737	0.0687587	0.0127818	0.0012639	5.5912e-05	9.63169e-05	1
OG0000703	VCBS	Integrin_alpha2	0.923949	0.0473352	0.0238966	0.00441141	0.000442138	2.26922e-05	3.93414e-05	0
OG0000704	Beta-Casp	CPSF73-100_C	7.15328e-06	2.01662e-06	2.15778e-08	1.29608e-06	8.1869e-08	1.0394e-08	6.15673e-06	1
OG0000704	Beta-Casp	RMMBL	7.03274e-09	5.26043e-10	3.00252e-14	1.72153e-12	1.32383e-11	2.583e-10	4.58637e-07	1
OG0000704	Lactamase_B_6	Beta-Casp	7.96071e-09	5.91618e-10	8.3429e-14	1.3007e-11	2.81337e-11	3.23977e-10	8.52188e-07	1
OG0000704	Lactamase_B_6	CPSF73-100_C	7.21231e-06	2.02178e-06	2.16213e-08	1.32282e-06	1.69771e-07	3.09759e-07	0.000786427	1
OG0000704	Lactamase_B_6	RMMBL	1.15159e-08	6.90379e-10	9.16032e-14	1.36004e-11	2.94831e-11	3.41069e-10	9.73755e-07	1
OG0000704	RMMBL	CPSF73-100_C	7.15328e-06	2.01662e-06	2.15778e-08	1.29608e-06	8.1869e-08	1.0394e-08	6.15673e-06	1
OG0000705	2-Hacid_dh	2-Hacid_dh_C	7.6208e-09	2.49219e-09	1.45309e-10	4.93717e-09	1.21794e-07	1.15238e-09	3.48768e-06	1
OG0000706	AZUL	HECT	0.00336058	5.33794e-07	1.68418e-08	3.19153e-05	0.0030687	0.000143238	0.466631	1
OG0000706	RCC1	HECT	0.000493156	0.000497763	5.435e-05	0.153604	0.0149686	0.000605376	0.00102014	1
OG0000707	zf-C6H2	Peptidase_M24	6.19548e-06	1.89759e-06	2.01457e-08	7.08572e-08	1.27316e-05	2.6557e-07	0.000690143	1
OG0000709	Adaptin_N	Alpha_adaptinC2	7.1641e-06	2.10667e-06	8.83106e-06	0.0376588	0.06098	0.00247091	0.0830965	1
OG0000709	Adaptin_N	B2-adapt-app_C	1.00547e-06	2.53361e-08	1.51182e-10	8.88845e-10	1.40545e-10	3.63525e-10	7.73155e-07	1
OG0000709	Alpha_adaptinC2	B2-adapt-app_C	7.23439e-06	2.98599e-06	9.2072e-05	0.393474	0.0386127	0.0015639	0.0524624	1
OG0000710	Lactamase_B_2	DRMBL	0.00349146	1.94671e-06	2.18724e-08	3.98452e-06	0.000256409	0.000880391	0.00151075	1
OG0000711	RRM_1	RRM_5	0.333982	0.0161472	0.00800866	0.0308206	0.00295613	0.000121203	0.000195255	1
OG0000711	RRM_5	RRM_1	0.00459001	2.26173e-06	2.24594e-05	9.95767e-06	1.36082e-05	2.77388e-07	7.77521e-05	1
OG0000711	RRM_5	RRM_6	0.00020687	0.000390282	3.663e-07	0.00140317	1.8652e-05	4.81686e-07	6.82327e-06	1
OG0000711	RRM_6	RRM_5	3.37317e-05	8.63647e-07	2.04068e-08	8.07287e-06	2.55815e-06	8.58781e-06	0.0252082	1
OG0000715	V-SNARE	V-SNARE_C	1.19584e-08	7.36468e-10	1.52525e-12	5.16941e-10	8.51821e-10	1.88643e-08	3.71529e-06	1
OG0000719	Band_3_cyto	HCO3_cotransp	0.00288716	4.52635e-06	0.000255064	0.899646	0.0886589	0.00359623	0.00618472	1
OG0000719	PTS_EIIA_2	HCO3_cotransp	0.677371	0.0331271	0.0166274	0.237456	0.0232967	0.000946028	0.00162173	1
OG0000721	Skp1_POZ	Skp1	2.74405e-05	3.43711e-07	2.35885e-09	5.31852e-09	6.20547e-09	6.88529e-10	1.4991e-06	1
OG0000726	Sec23_BS	Gelsolin	1.52371e-07	3.91163e-09	6.95983e-12	8.11187e-09	2.73158e-07	9.29126e-09	4.7107e-06	1
OG0000726	Sec23_BS	Sec23_helical	4.10433e-09	3.86082e-10	3.47137e-14	5.1662e-12	1.90178e-10	6.84398e-10	1.45625e-06	1
OG0000726	Sec23_helical	Gelsolin	1.52398e-07	3.91366e-09	7.00276e-12	9.6607e-09	1.12379e-06	2.71766e-07	0.000581605	1
OG0000726	Sec23_trunk	Gelsolin	1.52371e-07	3.91163e-09	6.95983e-12	8.11187e-09	2.73158e-07	9.29126e-09	4.7107e-06	1
OG0000726	Sec23_trunk	Sec23_BS	4.04292e-09	3.78444e-10	3.22187e-14	4.54325e-12	1.6662e-10	5.63743e-10	6.41358e-07	1
OG0000726	Sec23_trunk	Sec23_helical	3.50357e-09	3.53102e-10	3.2371e-14	4.89576e-12	1.80623e-10	6.55828e-10	1.37019e-06	1
OG0000726	zf-Sec23_Sec24	Gelsolin	1.76278e-07	4.36943e-09	7.59836e-12	8.14419e-09	2.73672e-07	9.29817e-09	4.71169e-06	1
OG0000726	zf-Sec23_Sec24	Sec23_BS	4.78857e-08	1.58305e-09	3.84137e-13	5.68257e-11	3.42929e-10	7.01231e-10	6.86169e-07	1
OG0000726	zf-Sec23_Sec24	Sec23_helical	3.91442e-08	1.41811e-09	3.8924e-13	6.21922e-11	3.77313e-10	8.20607e-10	1.45705e-06	1
OG0000726	zf-Sec23_Sec24	Sec23_trunk	6.4e-09	5.16474e-10	2.03887e-13	5.23485e-11	3.18686e-10	6.59556e-10	6.26641e-07	1
OG0000730	ArgoL1	ArgoL2	0.00960971	0.000353827	1.1171e-07	3.55368e-05	0.00968794	0.000410961	0.00072847	1
OG0000730	ArgoL1	ArgoMid	0.0112738	0.000445778	3.99882e-05	6.20876e-05	0.0117475	0.000486519	0.000840249	1
OG0000730	ArgoL1	PAZ	0.00867361	0.00033603	6.18796e-08	2.80576e-05	0.00737064	0.000319132	0.000575398	1
OG0000730	ArgoL1	Piwi	0.0076298	0.000326456	6.01531e-08	2.69432e-05	0.00708209	0.000309524	0.000563691	1
OG0000730	ArgoL2	ArgoMid	0.0100767	0.000439504	3.96263e-05	6.15438e-05	0.0116474	0.00048401	0.000839418	1
OG0000730	ArgoL2	Piwi	0.00851265	0.000345733	1.09711e-07	3.4912e-05	0.00952317	0.000406772	0.00072697	1
OG0000730	ArgoMid	Piwi	0.00890138	0.00036419	1.59382e-06	6.13491e-05	0.0116031	0.000482987	0.000839403	1
OG0000730	ArgoN	ArgoL1	0.00810827	0.000332541	6.37431e-08	3.18594e-05	0.0080654	0.000349945	0.000634418	1
OG0000730	ArgoN	ArgoL2	0.0105059	0.000362186	1.18143e-07	4.0564e-05	0.0102589	0.000431087	0.000756136	1
OG0000730	ArgoN	ArgoMid	0.0121932	0.000451264	4.06526e-05	6.40084e-05	0.0121115	0.000500341	0.000861938	1
OG0000730	ArgoN	PAZ	0.00787857	0.000332309	6.2155e-08	2.87848e-05	0.0069889	0.000302631	0.000544583	1
OG0000730	ArgoN	Piwi	0.00777649	0.000327534	5.81136e-08	2.30981e-05	0.00605655	0.000264321	0.000477651	1
OG0000730	PAZ	ArgoL2	0.00991686	0.000357201	1.14091e-07	3.72602e-05	0.00979319	0.000413649	0.00072944	1
OG0000730	PAZ	ArgoMid	0.0115701	0.000447326	4.00775e-05	6.22219e-05	0.0117722	0.000487138	0.000840454	1
OG0000730	PAZ	Piwi	0.00673842	0.000303974	2.28545e-08	2.05556e-05	0.00540204	0.000243438	0.000454847	1
OG0000733	TGS	HGTP_anticodon	6.73923e-05	1.74149e-06	1.78515e-08	5.62818e-08	6.81964e-08	8.91102e-09	6.08599e-06	1
OG0000733	TGS	tRNA_SAD	5.71126e-05	1.55385e-06	1.59778e-08	5.04291e-08	6.10664e-08	7.86568e-09	5.87635e-06	1
OG0000733	TGS	tRNA-synt_2b	5.89353e-05	1.5059e-06	1.51095e-08	4.71178e-08	5.66074e-08	7.01246e-09	5.62954e-06	1
OG0000733	tRNA_SAD	HGTP_anticodon	1.77079e-06	7.80649e-08	1.00572e-09	2.70742e-09	1.72634e-09	2.12236e-09	1.15988e-06	1
OG0000733	tRNA_SAD	tRNA-synt_2b	1.07849e-06	3.00103e-08	1.52395e-10	1.38274e-10	1.28851e-10	1.06644e-09	8.68705e-07	1
OG0000733	tRNA-synt_2b	HGTP_anticodon	8.67e-08	2.51412e-09	5.27227e-13	1.54294e-11	4.15137e-11	5.97986e-10	4.45543e-07	1
OG0000736	TPR_11	DnaJ	1.17384e-08	8.00801e-10	2.55342e-12	4.85075e-11	1.15147e-10	1.75372e-09	2.49778e-06	1
OG0000736	TPR_11	TPR_1	1.41149e-05	0.000261119	1.22189e-08	3.87754e-08	9.26275e-08	1.84774e-07	0.000617828	1
OG0000736	TPR_11	TPR_2	6.53745e-06	2.01702e-06	8.80124e-07	1.00937e-07	5.59123e-05	1.99037e-06	5.01717e-06	1
OG0000736	TPR_11	TPR_8	0.0123133	0.000384554	2.33999e-08	1.0623e-07	6.58453e-05	0.000224186	0.0130415	1
OG0000736	TPR_11	TPR_9	0.00429048	2.05565e-06	1.41817e-05	0.000180233	0.0069972	0.0238341	0.040996	1
OG0000736	TPR_1	DnaJ	9.80321e-06	0.000186922	8.16569e-09	2.56722e-08	5.69236e-08	1.08894e-07	0.000484231	1
OG0000736	TPR_2	DnaJ	6.51972e-06	2.00376e-06	2.29689e-08	1.01162e-07	5.65083e-05	2.01567e-06	5.37016e-06	1
OG0000736	TPR_2	TPR_1	1.98778e-05	0.000391609	8.77342e-07	4.53176e-06	0.00208437	8.40032e-05	0.00107741	1
OG0000736	TPR_2	TPR_11	1.80502e-05	0.000388376	8.45019e-07	9.80669e-07	0.00157635	6.34797e-05	0.000809393	1
OG0000736	TPR_8	DnaJ	0.000416916	0.000388004	2.35657e-08	1.54632e-07	0.000149713	0.000510181	0.0297154	1
OG0000736	TPR_8	TPR_1	0.0149483	0.00050951	6.27611e-05	0.000144638	0.249365	0.0100816	0.58415	1
OG0000736	TPR_8	TPR_11	0.000422612	0.000436822	3.02584e-05	0.00329693	0.206128	0.0083333	0.482832	1
OG0000736	TPR_9	DnaJ	0.00458752	2.08224e-06	5.25397e-06	5.59095e-06	0.000102382	0.00034848	0.00455454	1
OG0000737	PA	Peptidase_M28	0.00216224	7.27769e-07	2.47849e-08	1.21696e-05	4.11909e-06	1.45039e-05	0.000892976	1
OG0000737	PA	TFR_dimer	0.00221346	7.34256e-07	2.49482e-08	1.22317e-05	4.20445e-06	1.47904e-05	0.000909291	1
OG0000737	Peptidase_M28	TFR_dimer	0.00109194	5.7999e-07	2.11144e-08	1.0947e-05	3.82326e-06	1.38833e-05	0.000893549	1
OG0000740	Clathrin	Vps39_2	3.42741e-05	8.96241e-07	3.21405e-08	2.58214e-06	8.80111e-08	4.66855e-08	6.93559e-06	1
OG0000740	CNH	Clathrin	3.54302e-05	9.54417e-07	6.55852e-06	2.62922e-06	8.94832e-08	4.73184e-08	6.97221e-06	1
OG0000740	CNH	Vps39_1	1.64906e-06	6.24833e-07	7.11595e-09	3.4583e-07	3.47814e-08	3.32417e-08	2.71415e-06	1
OG0000740	CNH	Vps39_2	1.46127e-07	1.25788e-08	2.60507e-10	1.4007e-08	6.3566e-10	1.09333e-09	1.73558e-06	1
OG0000740	Vps39_1	Clathrin	3.90593e-05	2.08943e-06	7.01763e-06	2.75339e-06	1.06244e-07	9.19194e-08	1.41256e-05	1
OG0000740	Vps39_1	Vps39_2	1.13891e-06	4.06733e-07	4.3918e-09	1.42423e-08	2.22457e-08	2.9956e-08	4.73473e-06	1
OG0000741	Enolase_N	Enolase_C	5.20906e-06	7.88675e-08	1.0964e-10	3.06179e-10	2.30663e-10	8.80024e-10	1.34227e-06	1
OG0000742	TGFb_propeptide	TGF_beta	0.80043	0.120858	0.0653652	0.0121467	0.00120154	5.33907e-05	9.19919e-05	1
OG0000744	Ion_trans_2	BK_channel_a	5.56705e-06	1.37719e-06	2.72846e-08	6.1642e-07	1.22911e-08	3.99815e-09	9.0894e-07	1
OG0000744	Ion_trans	BK_channel_a	0.211851	0.0101656	0.0049827	0.000851644	3.91211e-08	9.91364e-08	1.9884e-05	1
OG0000746	IP_trans	DDHD	0.0202676	0.000770434	0.000195567	0.891904	0.0875024	0.00354053	0.00606934	1
OG0000747	HGTP_anticodon	ProRS-C_1	7.51181e-05	1.99589e-06	2.09805e-08	6.65603e-08	8.00652e-08	9.12379e-09	3.16948e-06	1
OG0000747	tRNA-synt_1c_C	HGTP_anticodon	0.000342606	0.000788463	0.000200071	0.899702	0.0882663	0.00357137	0.00612215	1
OG0000747	tRNA-synt_1c_C	ProRS-C_1	0.000343541	0.00078875	0.000200082	0.899703	0.0882654	0.00357131	0.00612201	1
OG0000747	tRNA-synt_1c_C	tRNA-synt_2b	3.25101e-05	0.000788308	0.000200103	0.899811	0.0882783	0.00357188	0.0061231	1
OG0000747	tRNA-synt_1c_C	WHEP-TRS	7.23048e-06	2.8268e-06	7.60553e-05	0.34236	0.582845	0.0235746	0.0404518	1
OG0000747	tRNA-synt_1c	HGTP_anticodon	0.000339837	0.000787611	0.000200036	0.8997	0.0882689	0.00357154	0.00612258	1
OG0000747	tRNA-synt_1c	ProRS-C_1	0.000343541	0.00078875	0.000200082	0.899703	0.0882654	0.00357131	0.00612201	1
OG0000747	tRNA-synt_1c	tRNA-synt_1c_C	7.15856e-06	2.01157e-06	2.13365e-08	6.74329e-08	8.14103e-08	1.03012e-08	6.01622e-06	1
OG0000747	tRNA-synt_1c	tRNA-synt_2b	3.22386e-05	0.000787332	0.000200063	0.899808	0.0882812	0.00357207	0.00612358	1
OG0000747	tRNA-synt_1c	WHEP-TRS	7.23048e-06	2.8268e-06	7.60553e-05	0.34236	0.582845	0.0235746	0.0404518	1
OG0000747	tRNA-synt_2b	HGTP_anticodon	7.33189e-05	1.98124e-06	2.08794e-08	6.62997e-08	7.98053e-08	9.21446e-09	3.47042e-06	1
OG0000747	tRNA-synt_2b	ProRS-C_1	7.51309e-05	1.99653e-06	2.09898e-08	6.6602e-08	8.02126e-08	9.42723e-09	3.94985e-06	1
OG0000747	WHEP-TRS	HGTP_anticodon	0.000339832	0.000780285	0.00019598	0.886399	0.0869671	0.00351897	0.0060324	1
OG0000747	WHEP-TRS	ProRS-C_1	0.000342752	0.000786433	0.000198932	0.899698	0.0882726	0.00357178	0.00612319	1
OG0000747	WHEP-TRS	tRNA-synt_2b	3.22467e-05	0.000780128	0.000196011	0.886503	0.0869788	0.00351948	0.00603334	1
OG0000748	MutS_III	MutS_IV	3.20668e-07	6.51207e-09	1.78502e-12	3.18952e-10	1.01564e-10	1.59422e-08	0.000369647	1
OG0000748	MutS_III	MutS_V	8.13765e-08	2.2592e-09	1.44021e-13	7.15728e-13	1.00325e-11	2.25069e-10	1.90517e-06	1
OG0000748	MutS_II	MutS_III	1.03555e-07	3.34018e-09	7.23958e-12	3.27762e-10	3.82528e-11	3.0112e-10	2.51458e-06	1
OG0000748	MutS_II	MutS_IV	5.87001e-07	1.31227e-08	4.02186e-11	1.27567e-09	2.13848e-10	1.88003e-08	0.000416805	1
OG0000748	MutS_II	MutS_V	1.61462e-07	4.99934e-09	1.11758e-11	4.09599e-10	4.27727e-11	3.04533e-10	2.52065e-06	1
OG0000748	MutS_I	MutS_II	2.01875e-07	6.29029e-09	1.72513e-11	5.34683e-10	4.91875e-11	3.04121e-10	2.51737e-06	1
OG0000748	MutS_I	MutS_III	1.76914e-07	4.52758e-09	3.6176e-13	7.93547e-13	1.01331e-11	2.17204e-10	1.49025e-06	1
OG0000748	MutS_I	MutS_IV	9.89799e-07	1.84394e-08	7.6375e-12	4.68053e-10	1.19266e-10	1.64203e-08	0.000372403	1
OG0000748	MutS_I	MutS_V	1.78561e-07	4.59987e-09	4.22315e-13	8.47548e-13	1.06548e-11	2.35069e-10	1.9256e-06	1
OG0000748	MutS_IV	MutS_V	3.91244e-07	7.72509e-09	1.85992e-12	3.20383e-10	1.01692e-10	1.59393e-08	0.000369627	1
OG0000751	Exo_endo_phos	zf-GRF	0.00456469	2.0262e-06	3.53558e-08	2.90625e-06	0.000145531	0.000495753	0.000832805	1
OG0000756	DEAD	Helicase_C	3.57601e-08	1.26023e-09	9.62745e-14	1.51311e-12	2.39064e-11	5.70412e-10	5.91088e-07	1
OG0000761	Filamin	Glyco_transf_90	0.927041	0.0454894	0.0229024	0.00422734	0.000424076	2.19622e-05	3.80899e-05	0
OG0000765	NTP_transf_2	PAP_assoc	0.00012391	0.000206527	6.35774e-09	1.28863e-08	1.57333e-08	2.09181e-09	3.30336e-06	1
OG0000768	RRM_1	RRM_6	0.0663745	0.00304144	0.00134931	0.00511054	0.000390448	1.57655e-05	7.02879e-06	1
OG0000768	RRM_6	RRM_1	0.0209411	0.000851298	0.000237385	0.00539373	0.000411706	1.64227e-05	7.31731e-06	1
OG0000769	DPPIV_N	Peptidase_S9	1.03913e-07	1.43493e-08	3.06833e-10	1.24836e-09	8.97078e-10	1.67829e-09	4.17101e-06	1
OG0000773	Disintegrin	ADAM_CR	0.823293	0.107603	0.0574215	0.0106508	0.00105459	4.74484e-05	8.1796e-05	1
OG0000773	Pep_M12B_propep	ADAM_CR	0.878813	0.0745855	0.0386635	0.00714808	0.000710693	3.35459e-05	5.79507e-05	1
OG0000773	Pep_M12B_propep	Disintegrin	0.880344	0.0655813	0.0337913	0.00624525	0.000622035	2.99598e-05	5.17897e-05	1
OG0000773	Pep_M12B_propep	Reprolysin	0.861709	0.0845157	0.0441794	0.0081743	0.000811343	3.76105e-05	6.49055e-05	1
OG0000773	Reprolysin	ADAM_CR	0.81264	0.113852	0.061066	0.0113342	0.0011217	5.01618e-05	8.64508e-05	1
OG0000773	Reprolysin	Disintegrin	0.828997	0.10364	0.0550955	0.0102141	0.00101157	4.57025e-05	7.87744e-05	1
OG0000776	CSTF2_hinge	CSTF_C	0.00457438	2.01692e-06	2.3561e-08	9.53857e-06	0.000772815	0.00264079	0.00454343	1
OG0000776	RRM_1	CSTF2_hinge	7.52178e-05	1.972e-06	2.05804e-08	6.91966e-08	7.31673e-06	2.50111e-05	0.000840635	1
OG0000776	RRM_1	CSTF_C	0.00457544	2.01841e-06	6.45249e-08	0.000193763	0.0179695	0.0614099	0.106123	1
OG0000777	MIB_HERC2	HECT	0.01975	0.610459	0.306245	0.0560919	0.0055096	0.000227402	0.000390127	1
OG0000777	Sad1_UNC	HECT	0.01975	0.610459	0.306245	0.0560919	0.0055096	0.000227402	0.000390127	1
OG0000777	Sad1_UNC	MIB_HERC2	0.01975	0.610459	0.306245	0.0560919	0.0055096	0.000227402	0.000390127	1
OG0000777	WWE	HECT	0.171936	0.504423	0.252985	0.0463394	0.004552	0.000188664	0.000323521	1
OG0000781	SNF2_N	Helicase_C	2.00903e-08	2.5201e-09	6.11669e-11	2.31916e-10	4.23307e-10	3.67668e-10	1.43263e-06	1
OG0000782	zf-C3HC4	RAWUL	2.15006e-05	0.00109359	0.115045	0.0215564	0.00201644	8.19429e-05	0.00473407	1
OG0000784	E1_4HB	E1_UFD	6.69361e-06	0.000192084	1.01519e-08	2.94393e-08	1.63292e-08	3.5321e-09	2.14509e-06	1
OG0000784	E1_4HB	ThiF	1.01589e-06	3.8035e-05	1.91231e-09	4.47837e-09	1.26101e-09	4.53031e-10	6.85743e-07	1
OG0000784	E1_4HB	UBA_e1_thiolCys	1.14797e-06	4.05991e-05	2.0228e-09	4.74026e-09	1.33937e-09	4.75559e-10	7.29445e-07	1
OG0000784	E1_FCCH	E1_4HB	3.60113e-06	0.000117439	5.79756e-09	1.52735e-08	7.62175e-09	1.45808e-09	1.50552e-06	1
OG0000784	E1_FCCH	E1_UFD	9.54594e-06	0.000281025	1.58338e-08	4.96588e-08	5.85354e-08	5.75613e-09	1.96132e-06	1
OG0000784	E1_FCCH	ThiF	3.73177e-06	0.000116864	5.68533e-09	1.47248e-08	7.20394e-09	1.33238e-09	1.0208e-06	1
OG0000784	E1_FCCH	UBA_e1_thiolCys	4.12462e-06	0.000123054	5.9698e-09	1.54824e-08	7.59316e-09	1.40254e-09	1.09266e-06	1
OG0000784	ThiF	E1_4HB	1.69375e-06	5.95273e-05	3.22057e-09	8.43884e-09	4.11516e-09	8.19656e-10	7.60135e-07	1
OG0000784	ThiF	E1_FCCH	3.28597e-06	0.000114559	5.69108e-09	1.47566e-08	7.2193e-09	1.33486e-09	1.02127e-06	1
OG0000784	ThiF	E1_UFD	4.52735e-06	0.000157273	8.35643e-09	2.39591e-08	1.31018e-08	2.75345e-09	1.16424e-06	1
OG0000784	ThiF	UBA_e1_thiolCys	7.10343e-07	3.07925e-05	1.54842e-09	3.48372e-09	9.1494e-10	3.29314e-10	3.04302e-07	1
OG0000784	UBA_e1_thiolCys	E1_UFD	4.52735e-06	0.000157273	8.35643e-09	2.39591e-08	1.31018e-08	2.75345e-09	1.16424e-06	1
OG0000789	Biotin_lipoyl	2-oxoacid_dh	6.26802e-07	7.74086e-08	1.15668e-10	1.98732e-09	4.79452e-09	2.1113e-09	7.72863e-07	1
OG0000789	Biotin_lipoyl	E3_binding	6.92451e-07	7.64578e-08	1.59535e-11	2.35717e-10	1.09395e-09	2.0926e-09	1.71548e-06	1
OG0000789	E3_binding	2-oxoacid_dh	2.31862e-07	3.44441e-08	3.29794e-11	9.81272e-10	2.47218e-09	1.12662e-09	1.39334e-06	1
OG0000792	ATP-gua_PtransN	ATP-gua_Ptrans	1.53957e-06	0.00853006	0.0134611	0.0028232	0.000167481	0.000581977	0.000994438	1
OG0000793	LIM	Homeobox	0.012611	0.00154212	0.000638545	0.890831	0.0875383	0.00354517	0.00608438	1
OG0000794	Orn_Arg_deC_N	Orn_DAP_Arg_deC	1.2807e-07	4.35133e-07	9.3946e-09	3.5338e-08	5.27948e-08	4.25193e-08	1.70814e-06	1
OG0000797	TPR_11	WD40	0.779509	0.0379719	0.0191031	0.0736667	0.0072339	0.000297082	0.00050958	1
OG0000797	WD40	TPR_11	0.798453	0.038878	0.0195503	0.0753578	0.00739735	0.000303589	0.000520326	1
OG0000800	DEP	DUF547	0.226187	0.01087	0.00532212	0.000907944	7.30951e-07	6.14774e-06	0.00069628	1
OG0000800	Glutaredoxin	DEP	0.925414	0.0451622	0.0227294	0.00419525	0.00042075	2.18188e-05	0.00127806	0
OG0000800	Glutaredoxin	DUF547	0.550273	0.0267803	0.0133988	0.00243297	0.000193866	9.90455e-06	0.000568654	1
OG0000801	ARID	RFX_DNA_binding	0.883924	0.0430664	0.0216777	0.00400287	0.000402064	2.1073e-05	3.6566e-05	1
OG0000802	DEAD_2	Helicase_C_2	1.28049e-08	7.93077e-10	4.7015e-11	9.39025e-10	2.59475e-09	2.21313e-09	1.82427e-06	1
OG0000803	UDP-g_GGTase	Glyco_transf_8	0.0125911	0.000393876	4.26981e-06	1.39134e-06	7.02384e-06	1.15067e-08	8.71174e-06	1
OG0000805	PHD	JmjC	0.0189015	0.0271974	0.0134761	0.309506	0.500862	0.0202467	0.0347138	1
OG0000806	zf-A20	VPS9	0.00462933	4.10822e-06	0.000200088	0.900118	0.0883208	0.00357388	0.00612715	0
OG0000807	AhpC-TSA	1-cysPrx_C	4.02415e-09	1.63413e-09	1.02952e-08	2.15651e-10	9.15318e-11	5.55254e-10	1.21667e-06	1
OG0000810	hEGF	Laminin_EGF	0.89288	0.0517926	0.0263412	0.00486526	0.00048668	2.44925e-05	4.24283e-05	1
OG0000813	EFG_II	EFG_C	6.65441e-09	5.68672e-10	1.45453e-13	2.87909e-12	4.57082e-11	4.52099e-09	6.09892e-07	1
OG0000813	EFG_II	EFG_IV	5.36027e-07	2.0754e-07	2.19042e-09	7.09009e-09	1.0158e-08	9.47225e-09	8.46496e-07	1
OG0000813	EFG_IV	EFG_C	4.57365e-07	1.89378e-07	2.03155e-09	6.61584e-09	9.52819e-09	9.23795e-09	8.4196e-07	1
OG0000813	GTP_EFTU_D2	EFG_C	5.59005e-07	1.33387e-08	3.98953e-11	5.50661e-11	9.96825e-11	6.51706e-09	1.88035e-06	1
OG0000813	GTP_EFTU_D2	EFG_II	5.59005e-07	1.33387e-08	3.98953e-11	5.50661e-11	9.96825e-11	6.51706e-09	1.88035e-06	1
OG0000813	GTP_EFTU_D2	EFG_IV	5.07053e-06	1.47122e-06	1.47912e-08	4.51329e-08	6.13493e-08	3.05272e-08	2.71337e-06	1
OG0000813	GTP_EFTU	EFG_C	1.58452e-08	8.10057e-10	1.72442e-13	2.98257e-12	4.70129e-11	4.62411e-09	6.30027e-07	1
OG0000813	GTP_EFTU	EFG_II	1.56049e-08	7.9231e-10	1.63311e-13	2.63086e-12	4.53928e-11	4.53588e-09	6.25338e-07	1
OG0000813	GTP_EFTU	EFG_IV	1.58457e-06	4.44316e-07	4.25919e-09	1.32663e-08	1.8363e-08	1.25388e-08	9.24276e-07	1
OG0000813	GTP_EFTU	GTP_EFTU_D2	5.59046e-07	1.33414e-08	3.99353e-11	5.51993e-11	9.99625e-11	6.5475e-09	1.91634e-06	1
OG0000815	MutS_III	MutS_IV	6.30887e-06	1.58587e-06	1.50615e-08	4.36745e-08	2.58305e-08	6.07624e-09	1.59249e-06	1
OG0000815	MutS_III	MutS_V	4.24938e-07	3.05255e-09	4.7995e-13	1.04041e-12	1.28524e-11	2.76852e-10	6.49199e-07	1
OG0000815	MutS_II	MutS_III	9.90175e-07	7.151e-09	3.91323e-12	3.20132e-11	6.85489e-11	1.27147e-09	6.90901e-06	1
OG0000815	MutS_II	MutS_IV	6.45484e-06	1.65954e-06	1.61417e-08	4.7773e-08	3.63435e-08	6.60284e-08	1.08169e-05	1
OG0000815	MutS_II	MutS_V	1.6685e-06	1.14947e-08	6.11973e-12	3.74851e-11	7.17703e-11	9.15234e-10	1.34417e-06	1
OG0000815	MutS_I	MutS_II	1.39712e-06	9.99837e-09	8.10039e-12	6.92723e-11	1.47478e-10	2.44763e-09	4.93062e-06	1
OG0000815	MutS_I	MutS_III	6.14634e-07	4.49321e-09	8.68847e-13	3.67535e-12	4.77937e-11	1.45594e-09	5.24585e-06	1
OG0000815	MutS_I	MutS_IV	6.52618e-06	1.66407e-06	1.6104e-08	4.74723e-08	2.85297e-08	8.62e-09	7.71688e-06	1
OG0000815	MutS_I	MutS_V	1.32254e-07	1.43364e-09	3.29903e-13	3.06733e-12	4.56538e-11	1.33108e-09	4.06513e-06	1
OG0000815	MutS_IV	MutS_V	5.82824e-06	1.49036e-06	1.41705e-08	4.10599e-08	2.42704e-08	5.76622e-09	1.45807e-06	1
OG0000816	ILEI	GNT-I	4.63882e-06	3.3079e-06	0.000518926	0.898814	0.089126	0.00362749	0.0062658	1
OG0000819	AAA_22	Cdc6_C	0.00458858	2.05665e-06	2.37491e-06	0.00663718	0.599427	0.0242368	0.0415664	1
OG0000819	AAA	Cdc6_C	6.02755e-06	1.98911e-06	2.18303e-06	0.00274725	0.248403	0.0100567	0.584051	1
OG0000819	BAH	AAA	0.000189402	0.00563629	0.00263311	0.000385596	0.016436	0.000663997	0.00111766	1
OG0000819	BAH	Cdc6_C	0.0174502	0.539589	0.270642	0.0495621	0.0844535	0.00341731	0.00585807	1
OG0000822	CarboxypepD_reg	Peptidase_M14	9.8501e-06	8.21169e-05	0.00768505	0.893372	0.0876422	0.00354608	0.00607864	1
OG0000822	Peptidase_M14	CarboxypepD_reg	1.94098e-06	1.56762e-06	5.38419e-06	0.0245737	0.00235661	0.00822232	0.0145563	1
OG0000824	C2	CUE	0.000853909	0.00102276	0.000317983	0.899129	0.0881978	0.00356832	0.00611632	1
OG0000825	2-oxogl_dehyd_N	E1_dh	5.59418e-06	1.68854e-06	1.76643e-08	5.55747e-08	6.76756e-08	8.97546e-09	5.68915e-06	1
OG0000825	2-oxogl_dehyd_N	OxoGdeHyase_C	6.43205e-06	1.81424e-06	1.87808e-08	5.88824e-08	7.16301e-08	9.40382e-09	5.91584e-06	1
OG0000825	2-oxogl_dehyd_N	Transket_pyr	5.59418e-06	1.68854e-06	1.76643e-08	5.55747e-08	6.76756e-08	8.97546e-09	5.68915e-06	1
OG0000825	E1_dh	OxoGdeHyase_C	1.51106e-08	2.41153e-10	2.36422e-13	6.40288e-13	8.20943e-12	2.16937e-10	1.0225e-06	1
OG0000825	E1_dh	Transket_pyr	1.06169e-08	1.81601e-10	1.87149e-13	5.26122e-13	6.8286e-12	1.88898e-10	8.75651e-07	1
OG0000825	Transket_pyr	OxoGdeHyase_C	1.15878e-08	1.95386e-10	1.99593e-13	5.66163e-13	7.3475e-12	2.02539e-10	1.00938e-06	1
OG0000833	HIRA_B	Hira	0.0123831	0.000384053	3.46917e-08	1.8889e-06	5.33119e-05	0.000181347	0.267993	1
OG0000833	WD40	Hira	7.59886e-05	2.02008e-06	2.16639e-08	1.28091e-06	8.17709e-08	1.04752e-08	6.39666e-06	1
OG0000833	WD40	HIRA_B	0.0123729	0.00038363	2.17806e-08	1.88635e-06	5.32471e-05	0.000181186	0.267929	1
OG0000835	DUF3591	Bromodomain	0.00455711	2.01985e-06	3.66713e-08	6.92308e-05	1.70013e-07	3.10082e-07	0.000786641	1
OG0000835	DUF3591	zf-CCHC_6	0.265848	0.0128054	0.00632329	0.00110508	0.100945	0.00408078	0.236282	1
OG0000835	TBP-binding	Bromodomain	0.0138873	0.000456855	3.61906e-05	0.149339	0.0145496	0.0495779	0.0852051	1
OG0000835	TBP-binding	DUF3591	0.0126942	0.000398454	6.56431e-06	0.0270076	0.00253386	0.00863393	0.014821	1
OG0000836	Pirin	Pirin_C	2.82622e-06	1.93155e-07	3.0651e-09	9.34125e-08	8.49953e-09	7.35391e-10	6.69758e-07	1
OG0000839	UBA_4	UBX	0.0041787	9.26836e-07	4.52978e-08	0.000118449	0.00983388	0.000403899	0.000686597	1
OG0000849	Guanylate_cyc	AAA_16	0.000111829	0.000413003	1.30011e-05	0.00133408	1.52586e-05	0.000104398	0.00356301	1
OG0000850	RRM_1	zf-CCHC	0.0119636	0.000398108	7.61762e-06	0.000852933	0.00246928	9.96063e-05	0.0012822	1
OG0000853	NAD_Gly3P_dh_N	NAD_Gly3P_dh_C	0.000514237	1.66937e-08	5.20097e-12	9.94987e-11	6.0526e-10	8.59549e-09	1.00633e-06	1
OG0000860	G6PD_C	Glucosamine_iso	0.926519	0.0452434	0.0227714	0.00420313	0.000421687	2.18651e-05	3.79204e-05	0
OG0000860	G6PD_N	G6PD_C	2.34316e-07	1.84633e-07	2.5037e-09	8.67236e-08	1.02785e-08	1.91658e-09	1.64533e-06	1
OG0000860	G6PD_N	Glucosamine_iso	0.926519	0.0452434	0.0227714	0.00420313	0.000421687	2.18651e-05	3.79204e-05	0
OG0000862	DNA_pol_B_palm	DNA_pol_B_thumb	1.33043e-08	1.92048e-09	5.08366e-11	2.13719e-09	1.16316e-10	1.69269e-09	4.06728e-06	1
OG0000862	DNA_pol_lambd_f	DNA_pol_B_palm	1.66558e-07	4.77275e-08	3.07008e-10	9.27154e-09	4.82058e-10	1.56736e-08	4.48593e-06	1
OG0000862	DNA_pol_lambd_f	DNA_pol_B_thumb	4.31536e-07	1.19563e-07	9.76166e-10	3.586e-08	1.39324e-09	1.76677e-08	4.72585e-06	1
OG0000862	HHH_8	DNA_pol_B_palm	2.35546e-07	7.38106e-08	1.03725e-09	1.76312e-08	1.32165e-09	5.94461e-08	0.000534711	1
OG0000862	HHH_8	DNA_pol_B_thumb	5.51764e-07	1.5611e-07	2.88202e-09	3.87243e-08	2.91339e-09	7.19209e-08	0.000586526	1
OG0000862	HHH_8	DNA_pol_lambd_f	8.43628e-08	1.18136e-08	5.66191e-10	1.99869e-08	4.58459e-09	4.8112e-07	0.000574109	1
OG0000864	GST_N_2	GST_C_2	8.7454e-07	3.65236e-07	4.0742e-09	1.76019e-07	1.45516e-08	1.71708e-09	1.82338e-06	1
OG0000865	malic	Malic_M	5.55002e-06	7.42827e-05	2.48261e-10	6.16344e-10	4.41192e-10	1.44095e-09	3.982e-07	1
OG0000866	HELP	WD40	2.09602e-06	3.9137e-06	0.000307099	0.00457056	0.000334884	1.33411e-05	2.06281e-06	1
OG0000866	WD40	HELP	0.000830601	0.0255508	0.0126369	0.178998	0.0174661	0.000706585	0.00119495	1
OG0000870	SAM_1	DDHD	0.925846	0.0453922	0.0228523	0.00421814	0.000423173	2.19258e-05	3.80274e-05	0
OG0000870	WWE	DDHD	0.17372	0.509565	0.25556	0.0468118	0.00459963	0.000190642	0.000327134	1
OG0000870	WWE	SAM_1	0.882902	0.0430109	0.0216497	0.00399775	0.000401562	2.10527e-05	3.65312e-05	1
OG0000876	EFG_II	EFG_C	1.56937e-06	6.50814e-07	7.0144e-09	1.85536e-08	2.05668e-08	1.57348e-09	3.93332e-07	1
OG0000876	EFG_II	EFG_IV	8.40343e-07	3.6896e-07	3.92312e-09	1.15526e-08	1.30742e-08	1.11637e-09	3.56978e-07	1
OG0000876	EFG_IV	EFG_C	1.26832e-06	5.24484e-07	5.59623e-09	1.44048e-08	1.56529e-08	1.19445e-09	2.38561e-07	1
OG0000876	GTP_EFTU_D2	EFG_C	6.32823e-06	1.64069e-06	1.69511e-08	4.55363e-08	5.15268e-08	4.13946e-09	7.56311e-07	1
OG0000876	GTP_EFTU_D2	EFG_II	5.76568e-06	1.46646e-06	1.3929e-08	4.01077e-08	4.54148e-08	3.67041e-09	7.15711e-07	1
OG0000876	GTP_EFTU_D2	EFG_IV	5.92718e-06	1.53794e-06	1.48983e-08	4.37742e-08	5.02404e-08	4.28104e-09	7.51208e-07	1
OG0000876	GTP_EFTU	EFG_C	1.53585e-06	6.33945e-07	6.79432e-09	1.78341e-08	1.96843e-08	1.56841e-09	2.59267e-07	1
OG0000876	GTP_EFTU	EFG_II	1.16906e-06	5.04746e-07	5.33577e-09	1.59507e-08	1.82942e-08	1.62574e-09	3.89976e-07	1
OG0000876	GTP_EFTU	EFG_IV	1.0535e-06	4.45513e-07	4.6112e-09	1.34787e-08	1.52413e-08	1.3421e-09	2.43123e-07	1
OG0000876	GTP_EFTU	GTP_EFTU_D2	3.88584e-06	4.40737e-07	8.90021e-09	2.74057e-08	3.21676e-08	3.08619e-09	6.44996e-07	1
OG0000880	DUF3385	FAT	6.67065e-06	1.72095e-06	1.68947e-08	4.96395e-08	2.90995e-08	7.17834e-09	4.63773e-06	1
OG0000880	DUF3385	FATC	6.66928e-06	1.72021e-06	1.68836e-08	4.95946e-08	2.90641e-08	7.13477e-09	4.51577e-06	1
OG0000880	DUF3385	PI3_PI4_kinase	6.66928e-06	1.72021e-06	1.68836e-08	4.95946e-08	2.90641e-08	7.13477e-09	4.51577e-06	1
OG0000880	DUF3385	Rapamycin_bind	6.67065e-06	1.72095e-06	1.68947e-08	4.96395e-08	2.90995e-08	7.17834e-09	4.63773e-06	1
OG0000880	FAT	FATC	5.68271e-06	1.22053e-06	9.66199e-09	2.51008e-08	1.49063e-08	4.27057e-09	3.40551e-06	1
OG0000880	FAT	PI3_PI4_kinase	5.64137e-06	1.21295e-06	9.6037e-09	2.49509e-08	1.48178e-08	4.25361e-09	3.40187e-06	1
OG0000880	FAT	Rapamycin_bind	5.64137e-06	1.21295e-06	9.6037e-09	2.49509e-08	1.48178e-08	4.25361e-09	3.40187e-06	1
OG0000880	PI3_PI4_kinase	FATC	3.64879e-06	8.66305e-07	6.93323e-09	1.80706e-08	1.07508e-08	3.45248e-09	3.1301e-06	1
OG0000880	Rapamycin_bind	FATC	3.7603e-06	8.91145e-07	7.12971e-09	1.85878e-08	1.106e-08	3.53365e-09	3.24699e-06	1
OG0000880	Rapamycin_bind	PI3_PI4_kinase	3.65149e-06	8.67401e-07	6.94714e-09	1.81182e-08	1.07827e-08	3.48048e-09	3.23553e-06	1
OG0000882	AAA	Lon_C	3.7693e-07	1.60689e-08	1.77839e-10	6.34202e-10	1.17645e-09	1.09721e-09	1.9518e-06	1
OG0000882	LON_substr_bdg	AAA	5.0521e-07	8.49689e-08	2.0459e-10	8.00639e-10	1.80643e-09	3.16596e-09	3.2489e-06	1
OG0000882	LON_substr_bdg	Lon_C	1.22556e-06	2.5566e-07	1.74518e-09	5.41177e-09	7.51217e-09	3.97428e-09	3.65974e-06	1
OG0000889	PXA	Nexin_C	1.23859e-07	1.76094e-09	1.48406e-11	2.25105e-07	0.00220176	0.00112811	0.00460316	1
OG0000889	PXA	PX	3.10045e-08	6.4415e-10	1.04272e-11	2.30297e-07	0.00177301	0.000742362	0.00288138	1
OG0000889	PXA	RGS	7.0632e-07	1.40791e-07	2.60085e-07	0.00247597	0.53011	0.0862024	0.293001	1
OG0000889	PX	Nexin_C	3.43917e-08	7.06555e-10	1.37012e-11	4.12773e-07	0.00302204	0.00121046	0.00466862	1
OG0000889	RGS	Nexin_C	1.90715e-05	1.48327e-07	2.62262e-07	0.00249693	0.532381	0.0858687	0.291505	1
OG0000889	RGS	PX	9.25588e-07	1.63387e-07	2.94272e-07	0.00259743	0.53862	0.0849846	0.28735	1
OG0000891	Nudc_N	CS	3.43269e-06	1.80236e-06	6.9776e-07	0.00314454	0.000193779	0.000664186	0.00113027	1
OG0000893	CH	IQ	7.62404e-05	2.04212e-06	4.42677e-07	0.000511623	0.885814	0.0358453	0.0615488	1
OG0000893	CH	RasGAP	7.60916e-05	2.03033e-06	4.41724e-08	0.000102904	0.178136	0.00721293	0.0123788	1
OG0000893	CH	RasGAP_C	7.60916e-05	2.03033e-06	4.41724e-08	0.000102904	0.178136	0.00721293	0.0123788	1
OG0000893	IQ	RasGAP	7.23253e-06	2.04106e-06	4.42605e-07	0.000511608	0.885807	0.0358463	0.0615537	1
OG0000893	IQ	RasGAP_C	6.54733e-06	2.01854e-06	4.41255e-07	0.000511324	0.885667	0.0358664	0.0616451	1
OG0000893	RasGAP	RasGAP_C	4.42384e-07	2.3126e-08	2.05484e-10	2.09129e-10	4.47985e-09	1.42225e-07	0.00541626	1
OG0000898	AMP-binding	AMP-binding_C	0.00116637	2.89122e-07	1.47992e-09	6.66135e-09	5.51909e-06	7.54562e-05	0.0234174	1
OG0000899	tRNA_SAD	DHHA1	1.89526e-05	0.000386116	1.50773e-07	6.80691e-08	8.23172e-08	1.12193e-08	8.25751e-06	1
OG0000899	tRNA-synt_2c	DHHA1	1.89526e-05	0.000386116	1.50773e-07	6.80691e-08	8.23172e-08	1.12193e-08	8.25751e-06	1
OG0000899	tRNA-synt_2c	tRNA_SAD	3.45235e-07	5.43994e-08	3.6037e-12	2.2343e-11	3.79319e-11	4.1454e-10	1.71364e-06	1
OG0000904	BTB	BACK	1.06273e-05	0.000576712	0.000135404	0.00185929	7.04553e-05	0.000487172	0.029305	1
OG0000905	RNA_POL_M_15KD	TFIIS_C	7.0377e-06	1.98106e-06	6.24615e-06	7.56196e-08	2.81466e-05	9.22679e-07	0.000771618	1
OG0000907	G8	Beta_helix	0.00105822	0.0326363	0.0161975	0.229464	0.0224255	0.15381	0.268762	1
OG0000907	TIG	Beta_helix	0.0196136	0.606486	0.304258	0.0557285	0.00547392	0.000225959	0.000387648	1
OG0000907	TIG	G8	0.0167453	0.540687	0.272924	0.0500297	0.00490095	0.000202233	0.000344528	1
OG0000909	ARID	JmjC	1.63764e-06	6.77706e-07	7.84818e-09	4.17129e-07	6.15695e-08	4.59622e-07	0.00192205	1
OG0000909	ARID	PHD	7.56193e-05	2.00987e-06	2.14571e-08	1.37644e-06	1.16524e-05	3.95965e-05	0.0023002	1
OG0000909	ARID	PLU-1	0.0297327	0.00124272	0.000435045	0.00847513	0.769847	0.0311219	0.053368	1
OG0000909	ARID	zf-C5HC2	0.00442777	4.97185e-06	0.00028506	0.00126668	0.116063	0.00469486	0.272276	1
OG0000909	JmjC	PHD	7.64327e-05	2.10862e-06	6.75474e-06	0.00863928	0.784377	0.0317205	0.0544197	1
OG0000909	JmjC	PLU-1	0.0630636	0.00290569	0.00128003	0.00607039	0.555745	0.0224709	0.0385374	1
OG0000909	JmjC	zf-C5HC2	0.00414469	2.20134e-06	2.01136e-05	2.61634e-07	0.000336935	1.34129e-05	0.000761857	1
OG0000909	JmjN	ARID	9.76681e-07	8.96817e-07	1.44611e-08	9.36353e-07	2.56469e-07	7.26861e-07	0.00215806	1
OG0000909	JmjN	JmjC	3.09223e-06	1.34725e-06	1.62078e-08	5.31483e-08	6.45172e-08	7.71381e-09	2.81637e-06	1
OG0000909	JmjN	PHD	7.58337e-05	2.02086e-06	2.16986e-08	1.32988e-06	4.44943e-06	1.4919e-05	0.000850338	1
OG0000909	JmjN	PLU-1	0.0797579	0.00370874	0.0016872	0.00803217	0.727631	0.0294127	0.0504308	1
OG0000909	JmjN	zf-C5HC2	0.00436863	2.226e-06	2.03167e-05	2.65207e-07	0.00034104	1.35362e-05	0.000765152	1
OG0000909	PHD	JmjC	7.58275e-05	2.01241e-06	2.14644e-08	1.30006e-06	4.42038e-06	1.48503e-05	0.00084916	1
OG0000909	PHD	PLU-1	0.0298443	0.00124099	0.000434405	0.00846621	0.76904	0.0310889	0.0533107	1
OG0000909	PHD	zf-C5HC2	0.00457025	4.92477e-06	0.000285484	0.00126738	0.116114	0.00469585	0.272234	1
OG0000909	PLU-1	PHD	0.0298858	0.00124162	0.000434667	0.00847115	0.769054	0.031089	0.0533097	1
OG0000909	zf-C5HC2	PHD	0.0049749	2.10343e-05	0.00182962	0.00864773	0.782722	0.031644	0.0542673	1
OG0000909	zf-C5HC2	PLU-1	0.0638577	0.00292188	0.00128765	0.00610708	0.555333	0.02245	0.0384924	1
OG0000910	AAA	Rep_fac_C	3.67194e-08	1.07573e-08	9.57566e-12	1.64151e-10	8.16284e-10	1.53744e-09	7.89858e-07	1
OG0000916	MMR_HSR1	MMR_HSR1_Xtn	1.80931e-08	6.58105e-09	1.01814e-13	9.29933e-13	1.32232e-11	2.77773e-10	5.80511e-07	1
OG0000916	MMR_HSR1	TGS	1.80931e-08	6.58105e-09	1.01814e-13	9.29933e-13	1.32232e-11	2.77773e-10	5.80511e-07	1
OG0000916	MMR_HSR1_Xtn	TGS	1.80931e-08	6.58105e-09	1.01814e-13	9.29933e-13	1.32232e-11	2.77773e-10	5.80511e-07	1
OG0000920	Pkinase	Ribonuc_2-5A	5.94737e-06	1.77892e-06	1.89239e-08	1.08264e-06	6.85402e-08	7.71452e-09	5.95232e-06	1
OG0000924	EF-hand_8	WD40	0.0344247	0.101133	0.0505865	0.716891	0.070315	0.00284559	0.00487702	1
OG0000926	ubiquitin	zf-AN1	0.000291384	0.00063832	0.000124938	0.353493	0.572073	0.0231268	0.0396565	1
OG0000926	zf-A20	zf-AN1	5.83521e-06	1.83606e-06	4.11118e-08	6.49236e-05	6.03202e-07	1.83501e-06	0.00065684	1
OG0000927	PSI	Plexin_cytopl	0.129687	0.534821	0.278504	0.0513248	0.00504414	0.000208644	0.000358082	1
OG0000927	PSI	TIG	0.0730943	0.554792	0.308368	0.0574213	0.00564597	0.000233047	0.000400101	1
OG0000927	Sema	Plexin_cytopl	0.921159	0.048637	0.0245985	0.00454139	0.000454893	2.32077e-05	4.02251e-05	0
OG0000927	Sema	PSI	0.891763	0.0667798	0.0344054	0.00635809	0.000633164	3.04124e-05	5.25779e-05	1
OG0000927	Sema	TIG	0.886797	0.0698626	0.0360832	0.00666924	0.0006637	3.16465e-05	5.4694e-05	1
OG0000927	TIG	Plexin_cytopl	0.124284	0.537032	0.281116	0.0518497	0.00509591	0.000210742	0.000361692	1
OG0000928	Pro-kuma_activ	Peptidase_S8	1.2365e-06	2.90988e-08	1.72536e-08	2.0391e-06	4.65554e-11	4.52188e-11	1.66066e-06	1
OG0000930	XPG_N	XPG_I	1.43943e-06	5.54394e-07	5.32831e-09	1.53395e-08	1.89901e-08	2.80171e-09	2.45775e-06	1
OG0000932	DnaJ_C	DnaJ_CXXCXGXG	7.17776e-05	1.84928e-06	1.91238e-08	6.08589e-08	7.33189e-08	8.40736e-09	3.297e-06	1
OG0000932	DnaJ	DnaJ_C	3.32079e-05	5.71152e-07	3.91643e-09	1.09237e-08	1.29451e-08	1.35806e-09	1.30263e-06	1
OG0000932	DnaJ	DnaJ_CXXCXGXG	6.775e-05	1.8075e-06	1.8823e-08	6.00259e-08	7.24345e-08	8.48845e-09	3.74583e-06	1
OG0000934	Sas10_Utp3	Sas10	0.0045451	2.01759e-06	2.16355e-08	1.29683e-06	1.01538e-07	7.64253e-08	6.42185e-06	1
OG0000936	DUF1899	WD40	2.18051e-07	1.08611e-08	1.01139e-10	2.06973e-10	1.31581e-10	4.33504e-10	6.47776e-06	1
OG0000936	DUF1899	WD40_4	1.76615e-07	4.65468e-09	1.43344e-12	1.36881e-12	1.01377e-11	2.18963e-10	2.90929e-06	1
OG0000936	WD40_4	DUF1899	0.00457351	2.02304e-06	2.41059e-08	1.79317e-06	3.03026e-05	0.000102985	0.267955	1
OG0000936	WD40_4	WD40	0.00458823	2.48304e-06	4.4094e-05	7.1572e-05	3.66274e-06	1.2206e-05	0.0317124	1
OG0000936	WD40	DUF1899	0.00458244	2.29668e-06	2.60615e-05	2.51051e-06	8.92558e-05	0.000303759	0.789839	1
OG0000936	WD40	WD40_4	1.70038e-07	7.65206e-09	4.23507e-11	3.10157e-11	3.08311e-11	3.7425e-10	5.43708e-06	1
OG0000938	RRM_6	RRM_1	0.0011449	0.0014449	0.000530238	7.28933e-08	7.30381e-07	2.21611e-06	0.000771641	1
OG0000941	DBINO	Helicase_C	7.59878e-05	2.01343e-06	2.11982e-08	7.18161e-08	7.54915e-06	3.73022e-08	7.62899e-05	1
OG0000941	DBINO	SNF2_N	7.57659e-05	2.01181e-06	2.1188e-08	7.17893e-08	7.54654e-06	3.72926e-08	7.62833e-05	1
OG0000941	HSA	Helicase_C	7.82201e-05	7.63869e-06	0.000537662	1.33113e-06	8.94206e-08	3.38315e-08	6.58564e-06	1
OG0000941	HSA	SNF2_N	7.57595e-05	2.10097e-06	6.93212e-06	1.3281e-06	8.9196e-08	3.3768e-08	6.58145e-06	1
OG0000941	SNF2_N	Helicase_C	1.55818e-06	2.60988e-08	4.91343e-10	1.46707e-09	1.96013e-09	6.39823e-10	1.58705e-06	1
[truncated: 2,373 more rows]
